# Supplementary material for: FET fusion oncoproteins interact with BRD4 and SWI/SNF chromatin remodelling complex subtypes in sarcoma
Source: Mol Oncol. 2022 Mar 19;16(13):2470–95. doi: 10.1002/1878-0261.13195 (PMC9251840; doi:10.1002/1878-0261.13195)
Supplement: Supplementary file 2 — Fig. S2. Detailed binding profiles from sequential salt extracts. [file MOL2-16-2470-s005.xlsx]

## Sheet: SWISNF
Supplementary Table 3. SWI/SNF components detected by mass spectrometry after FLI1 Co-IP in EWS TC-71 or DDIT3 Co-IP in MLS 402-91
Expand rows to see peptide sequence with modifications
UniProt Accession	Name/Alias		MW (kDa)	Peptide	Modifications
Q92922	BAF155	BRG1-associated factor 155	122.8			FLI1 Co-IP	DDIT3 Co-IP
	SMARCC1	SWI/SNF complex subunit SMARCC1				8	14
				FDLQNPSR		x
				YVHADAPTNK		x
				NVEMFMNIEK	M4(Oxidation)	x
				TPEIYLAYR*		x	x
				NVEMFMNIEK	M4 and M6(Oxidation)	x
				AALEEFSR		x	x
				HLAAVEER*		x
				NFMIDTYR*	M3(Oxidation)	x
				NVEMFMNIEK		x	x
				FWESPETVSQLDSVR		x	x
				SLVALLVETQMK*	M11(Oxidation)		x
				SLVALLVETQMK*			x
				NLTGDVCAVMR	C7(Methylthio)		x
				LNPQEYLTSTACR*	C12(Methylthio)		x
				KVEHEISEGNVATAAAAALASAATK			x
				VREEVPLELVEAHVK			x
				SPQVPAAQQMLNFPEK	M10(Oxidation)		x
				HVTNPAFTK			x
				SPQVPAAQQMLNFPEK			x
				VEHEISEGNVATAAAAALASAATK			x
				SKTPEIYLAYR*			x
				KYVHADAPTNK			x
Q96GM5	BAF60A	BRG1-associated factor 60A	58.2			FLI1 Co-IP	DDIT3 Co-IP
	SMARCD1	SWI/SNF-related matrix-associated actin-dependent				4	7
		regulator of chromatin subfamily D member 1		TATTQETDGFQVK		x	x
				TMTDVVGNPEEER	M2(Oxidation)	x	x
				SDAEDGEGTVASWELR		x	x
				TMTDVVGNPEEER		x	x
				LDQTIMR*		x
				ELVPESQAYMDLLAFER*			x
				KRPAPQQIQQVQQQAVQNR			x
				EFMLSFAR			x
				AGFQSVAPSGGAGASGGAGAAAALGPGGTPGPPVR			x
Q92925	BAF60B	BRG1-associated factor 60B	58.9			FLI1 Co-IP	DDIT3 Co-IP
	SMARCD2	SWI/SNF-related matrix-associated actin-dependent				4	4
		regulator of chromatin subfamily D member 2		MPTTQETDGFQVK		x	x
				IITDVIGNPEEER		x
				AEGDSAGTAGTPGGTPAGDK		x	x
				MPTTQETDGFQVK	M1(Oxidation)	x
				FSEIPMK		x
				ELVPESQAYMDLLAFER*			x
				RQELEQVLGIR			x
Q6STE5	BAF60C	BRG1-associated factor 60C	55.0			FLI1 Co-IP	DDIT3 Co-IP
	SMARCD3	SWI/SNF-related matrix-associated actin-dependent				3	1
		regulator of chromatin subfamily D member 3		VMTDVAGNPEEER		x
				TPTTQETDGFQVK		x
				VMTDVAGNPEEER	M2(Oxidation)	x
				LDQTIMR*		x
				ELVPESQAYMDLLAFER*			x
Q8TAQ2	BAF170	BRG1-associated factor 170	132.8			FLI1 Co-IP	DDIT3 Co-IP
	SMARCC2	SWI/SNF complex subunit SMARCC2				6	13
				YYEAADTVTQFDNVR		x	x
				DIGEGNLSTAAAAALAAAAVK		x	x
				TPEIYLAYR*		x	x
				TLTDEVNSPDSDRR		x
				HLAAVEER*		x
				NFMIDTYR*	M3(Oxidation)	x
				ADPAFGLESSGIAGTTSDEPERIEESGNDEAR			x
				TPQQTSASQQMLNFPDK			x
				SLVALLVETQMK*	M11(Oxidation)		x
				SLVALLVETQMK*			x
				NLAGDVCAIMR	C7(Methylthio)		x
				LNPQEYLTSTACR*	C12(Methylthio)		x
				EGGGAIEEEAKEK			x
				EGGGAIEEEAK			x
				SALEEFSK			x
				YDFQNPSR			x
				SKTPEIYLAYR*			x
Q969G3	BAF57	BRG1-associated factor 57	46.6			FLI1 Co-IP	DDIT3 Co-IP
	SMARCE1	SWI/SNF-related matrix-associated actin-dependent				4	6
		regulator of chromatin subfamily E member 1		IAAEIAQAEEQAR		x	x
				LGGNPGTNSR		x
				AEAALEEESR		x	x
				SRAEAALEEESR		x	x
				LISEILSESVVPDVR			x
				FLESTDSFNNELK			x
				QVQSLMVHQR			x
Q12824	BAF47	BRG1-associated factor 47	44.1			FLI1 Co-IP	DDIT3 Co-IP
	SMARCB1	SWI/SNF-related matrix-associated actin-dependent				2	4
		regulator of chromatin subfamily B member 1		ASEVEEILDGNDEK		x	x
				LDMEIDGQK	M3(Oxidation)	x
				TYAFSENPLPTVEIAIR			x
				QQIESYPTDSILEDQSDQR			x
				DHGYTTLATSVTLLK			x
P51532	BRG1	Transcription activator BRG1	184.5			FLI1 Co-IP	DDIT3 Co-IP
	SMARCA4	ATP-dependent helicase SMARCA4				17	16
				DSDAGSSTPTTSTR		x	x
				VIQAGMFDQK*		x
				DTALETALNAK		x	x
				IGQQNEVR*		x
				IPDPDSDDVSEVDAR		x	x
				KIPDPDSDDVSEVDAR		x
				GLDPVEILQER		x	x
				CDMSALQR	C1(Methylthio); M3(Oxidation)	x
				EVDYSDSLTEK		x
				GVLLTDGSEK		x	x
				VIQAGMFDQK*	M6(Oxidation)	x
				IQELENLPGSLAGDLR		x	x
				LMAEDEEGYRK*		x
				QEVVVCMR	C6(Methylthio)	x	x
				ILTGTDAPK		x
				ELPEYYELIR*		x	x
				KAENAEGQTPAIGPDGEPLDETSQMSDLPVK	M25(Oxidation)	x
				LTCEEEEEK*	C3(Methylthio)	x
				QDVDDEYGVSQALAR			x
				AIEEGTLEEIEEEVR			x
				HIIENAKQDVDDEYGVSQALAR			x
				GQPLPDHLQMAVQGK			x
				VDLNEEETILIIR*			x
				QLSEVFIQLPSR*			x
				TLMNTIMQLR*			x
				EVEAQLPEKVEYVIK			x
P51531	BRM	Protein brahma homolog	181.2			FLI1 Co-IP	DDIT3 Co-IP
	SMARCA2	ATP-dependent helicase SMARCA2				6	4
				AIEDGNLEEMEEEVR		x
				VIQAGMFDQK*		x
				IGQQNEVR*		x
				VIQAGMFDQK*	M6(Oxidation)	x
				LMAEDEEGYRK*		x
				ELPEYYELIR*		x	x
				LTCEEEEEK*	C3(Methylthio)	x
				VDLNEEETILIIR*			x
				QLSEVFIQLPSR*			x
				TLMNTIMQLR*			x
O96019	BAF53A	BRG1-associated factor 53A	47.4			FLI1 Co-IP	DDIT3 Co-IP
	ACTL6A	Actin-like protein 6A				5	8
				QGGPTYYIDTNALR		x	x
				LIANNTTVER		x	x
				ENMEAISPLK	M3(Oxidation)	x
				AGYAGEDCPK	C8(Methylthio)	x
				DDGSTLMEIDGDKGK		x
				ENMEAISPLK		x
				VDFPTAIGMVVER			x
				SPLAGDFITMQCR	C12(Methylthio)		x
				SEASLHPVLMSEAPWNTR			x
				TAVLTAFANGR			x
				IPEGLFDPSNVK			x
				LKIPEGLFDPSNVK			x
O94805	BAF53B	BRG1-associated factor 53B				FLI1 Co-IP	DDIT3 Co-IP
	ACTL6B	Actin-like protein 6B				0	0
P60709	β-ACTIN	Actin, cytoplasmic	41.7			FLI1 Co-IP	DDIT3 Co-IP
	ACTB					9	19
				SYELPDGQVITIGNER*		x	x
				HQGVMVGMGQK*		x	x
				AGFAGDDAPR		x	x
				GYSFTTTAER		x	x
				DSYVGDEAQSK		x	x
				EITALAPSTMK		x	x
				HQGVMVGMGQK*	M8(Oxidation)	x	x
				DLYANTVLSGGTTMYPGIADR		x	x
				DLTDYLMK*		x	x
				DLTDYLMK*	M7(Oxidation)		x
				IIAPPERK*			x
				EITALAPSTMK	M10(Oxidation)		x
				DLYANTVLSGGTTMYPGIADR	M14(Oxidation)		x
				DDDIAALVVDNGSGMCK	C16(Methylthio)		x
				DSYVGDEAQSKR			x
				KDLYANTVLSGGTTMYPGIADR			x
				IWHHTFYNELR			x
				VAPEEHPVLLTEAPLNPK			x
				CDVDIR*	C1(Methylthio)		x
				TTGIVMDSGDGVTHTVPIYEGYALPHAILR			x
				QEYDESGPSIVHR			x
				CDVDIRK*	C1(Methylthio)		x
				RGILTLK			x
				TTGIVMDSGDGVTHTVPIYEGYALPHAILR	M6(Oxidation)		x
Q4VC05	BCL7A	B-cell CLL/lymphoma 7 protein family member A	22.8			FLI1 Co-IP	DDIT3 Co-IP
						2	0
				MKLEASQQNSEEM	M13(Oxidation)	x
				LEASQQNSEEM		x
				MKLEASQQNSEEM	M1 and M13(Oxidation)	x
Q9BQE9	BCL7B	B-cell CLL/lymphoma 7 protein family member B	22.2			FLI1 Co-IP	DDIT3 Co-IP
						1	0
				FCVDQPTVPQTASES	C2(Methylthio)	x
Q8WUZ0	BCL7C	B-cell CLL/lymphoma 7 protein family member C				FLI1 Co-IP	DDIT3 Co-IP
						0	0
Q15532	SS18	Protein SSXT	45.9			FLI1 Co-IP	DDIT3 Co-IP
	SYT	Protein SYT				0	1
				GKGEITPAAIQK			x
O75177	SS18L1	SS18-like protein 1	42.9			FLI1 Co-IP	DDIT3 Co-IP
	CREST	Calcium-responsive transactivato				0	1
				GKGEVTQQTIQK			x
O14497	ARID1A	AT-rich interactive domain-containing protein 1A	241.9			FLI1 Co-IP	DDIT3 Co-IP
	BAF250A	BRG1-associated factor 250a				18	13
				GPSPSPVGSPASVAQSR		x
				ELATNLNVGTSSSAASSLK*		x	x
				ITATMDDMLSTR	M5 and M8(Oxidation)	x
				EEAGGEAAAAAAAER		x	x
				AAGPGLGNVAMGPR		x
				TPQPSSPMDQMGK	M11(Oxidation)	x	x
				TPQPSSPMDQMGK		x
				AEQQQREEAGGEAAAAAAAER		x
				TPQPSSPMDQMGK	M8 and M11(Oxidation)	x
				AMGMTNLPAVGR		x
				ITATMDDMLSTR	M8(Oxidation)	x
				AMGMTNLPAVGR	M2 and M4(Oxidation)	x
				SNSVGIQDAFNDGSDSTFQK		x	x
				NPQMPQYSSPQPGSALSPR		x	x
				SSTLTEDGAK		x
				NDMTYNYANR	M3(Oxidation)	x
				EIGGLTQVNK		x
				DITFPPGSVEATQPVLK		x
				YLAFTEEK		x
				GEDPPPDIFAAADSK		x
				LVLETLSK		x
				NSMTPNPGYQPSMNTSDMMGR		x
				GGTPGSGAAAAAGSKPPPSSSASASSSSSSFAQQR			x
				GYQGYPGGDYSGGPQDGGAGK			x
				SHHAPMSPGSSGGGGQPLAR			x
				AAGPGLGNVAMGPR	M11(Oxidation)		x
				QSTGSAPQGPAYHGVNR			x
				EMAVVLLANLAQGDSLAAR			x
				ANHEGSWPSHGTR			x
				TDEMLHTDQR			x
Q8NFD5	ARID1B	AT-rich interactive domain-containing protein 1B	236.0			FLI1 Co-IP	DDIT3 Co-IP
	BAF250B	BRG1-associated factor 250b				6	4
				ELATNLNVGTSSSAASSLK*		x	x
				AQEAAAAVMQAAANSAQSR		x
				SSIALTAPDAAADPK		x	x
				LLEDEPR		x
				AQEAAAAVMQAAANSAQSR	M9(Oxidation)	x
				GSPVSSLPAVGK		x
				TDDMMVPDQR		x
				EMSMALLSNLAQGDALAAR			x
				YQPQQDMSQEGYGTR			x
Q92782	BAF45B	BRG1-associated factor 45B				FLI1 Co-IP	DDIT3 Co-IP
	DPF1	Zinc finger protein neuro-d4				0	0
Q92784	BAF45C	BRG1-associated factor 45C	43.1			FLI1 Co-IP	DDIT3 Co-IP
	DPF3	Zinc finger protein DPF3				0	1
				DGFTSESTTLEALLR			x
Q92785	BAF45D	BRG1-associated factor 45D	44.1			FLI1 Co-IP	DDIT3 Co-IP
	DPF2	Zinc finger protein ubi-d4				3	3
				VDDDSLGEFPVTNSR		x	x
				TGQPEELVSCSDCGR	C10 and C13(Methylthio)	x
				ASIYQNQNSS		x
				EGLISQDGSSLEALLR			x
				ILEPDDFLDDLDDEDYEEDTPK			x
Q68CP9	ARID2	AT-rich interactive domain-containing protein 2	197.3			FLI1 Co-IP	DDIT3 Co-IP
	BAF200	BRG1-associated factor 200				4	1
				QPTVGGTSSTPR		x
				SSTKQPTVGGTSSTPR		x
				QNSEQIDMQDIK		x
				LGINDIEGQR		x
				DFTDEKEGPITK			x
Q86U86	BAF180	BRG1-associated factor 180	192.8			FLI1 Co-IP	DDIT3 Co-IP
	PBRM1	Protein polybromo-1				8	12
				YIEGLSAESNSISK		x
				ELGPLPDDDDMASPK		x	x
				LNEVYEAVK		x
				TPSNLAAAR		x
				ELGPLPDDDDMASPK	M11(Oxidation)	x	x
				NQPDYYEVVSQPIDLMK	M16(Oxidation)	x
				DIDLLAK		x
				VVDDEIYYFR		x
				IQLLEAK		x
				RDDIEDGDSMISSATSDTGSAK			x
				HYNEEGSQVYNDAHILEK			x
				EAEKSEDSSGAAGLSGLHR			x
				ILFNVVLEAR			x
				MPISLQQIR			x
				WDQTLAAR			x
				ATSPSSSVSGDFDDGHHSVSTPGPSR			x
				AQHPDYSFGELSR			x
				LWDLYLR			x
				SYYKPDSPEYK			x
				LSAIFLR			x
Q8WUB8	BAF45A	BRG1-associated factor 45a	56.0			FLI1 Co-IP	DDIT3 Co-IP
	PHF10	PHD finger protein 10				1	0
				SDEVIDLMIK		x
				SDEVIDLMIK	M8(Oxidation)	x
Q9NPI1	BRD7	Bromodomain-containing protein 7				FLI1 Co-IP	DDIT3 Co-IP
						0	0
Q9H8M2	BRD9	Bromodomain-containing protein 9	67.0			FLI1 Co-IP	DDIT3 Co-IP
						0	2
				VGDTLGDSSSSVLEFMSMK			x
				LLQDLHEAQAER			x
Q9NZM4	GLTSCR1	Glioma tumor suppressor candidate region gene 1 protein				FLI1 Co-IP	DDIT3 Co-IP
	BICRA	BRD4-interacting chromatin-remodeling complex-associated protein				0	0
Q6AI39	GLTSCR1L	GLTSCR1-like protein	115.0			FLI1 Co-IP	DDIT3 Co-IP
	BICRAL	BICRA-like protein				1	0
				VGLVQYQSTSEEK		x
O60885	BRD4	Bromodomain-containing protein 4	152.1			FLI1 Co-IP	DDIT3 Co-IP
						2	4
				DAQEFGADVR		x
				INELPTEETEIMIVQAK		x	x
				INELPTEETEIMIVQAK	M12(Oxidation)	x
				DVPDSQQHPAPEK			x
				LAELQEQLK			x
				AASVVQPQPLVVVK			x
P25440	BRD2	Bromodomain-containing protein 2	88.0			FLI1 Co-IP	DDIT3 Co-IP
						1	1
				LAELQEQLR		x
				VASMPQEEQELVVTIPK			x
Q15059	BRD3	Bromodomain-containing protein 3				FLI1 Co-IP	DDIT3 Co-IP
						0	0
*indicates peptide sequences identical for another protein

## Sheet: RNA Pol II
RNA polymerase II subunits detected by mass spectrometry after FLI1 Co-IP in EWS TC-71 or DDIT3 Co-IP in MLS 402-91
Expand rows to see peptide sequence with modifications
UniProt Accession	Name/Alias		MW (kDa)	Peptide	Modifications
P24928	POLR2A	DNA-directed RNA polymerase II subunit RPB1	217.0			FLI1 Co-IP	DDIT3 Co-IP
	RPB1					10	14
				AEIQELAMVPR	M8(Oxidation)	x
				YSPTSPTYSPTSPK		x
				NSINQVVQLR		x
				TAETGYIQR		x
				INISQVIAVVGQQNVEGK		x	x
				SMESVMVK	M2 and M6(Oxidation)	x
				AHNNELEPTPGNTLR		x	x
				AEIQELAMVPR		x
				TVITPDPNLSIDQVGVPR		x	x
				EGLIDTAVK		x	x
				QDVIEVIEK		x
				YSPTSPTYSPTSPVYTPTSPK			x
				TPSLTVFLLGQSAR			x
				YSPTSPTYSPTTPK			x
				INAGFGDDLNCIFNDDNAEK	C11(Methylthio)		x
				YTPTSPSYSPSSPEYTPTSPK			x
				MQEEEEVVDK	M1(Oxidation)		x
				QTFENQVNR			x
				IIITEDGEFK			x
				MIVTPQSNRPVMGIVQDTLTAVR			x
				FGVEQPEGDEDLTK			x
P30876	POLR2B	DNA-directed RNA polymerase II subunit RPB2	133.8			FLI1 Co-IP	DDIT3 Co-IP
	RPB2					8	15
				VSGDDVIIGK		x	x
				AGVSQVLNR		x	x
				MATNTVYVFAK	M1(Oxidation)	x
				TVTLPENEDELESTNR		x	x
				DGAPSPMMPNEAR	M7 and M8(Oxidation)	x
				MATNTVYVFAK		x
				NLTYSAPLYVDITK		x
				DGAPSPMMPNEAR	M8(Oxidation)	x
				IVATLPYIK		x	x
				DGAPSPMMPNEAR		x
				GPIQILNR		x	x
				TSETGIVDQVMVTLNQEGYK			x
				QMDIIVSEVSMIR			x
				LLLAALGR			x
				VSANKGEIGDATPFNDAVNVQK			x
				IVEDAPPIDLQAEAQHASGEVEEPPR			x
				GNEVLYNGFTGR			x
				ITSQIFIGPTYYQR			x
				TSETGIVDQVMVTLNQEGYK	M11(Oxidation)		x
				ISNLLSDYGYHLR			x
				QEVPIIIVFR			x
				QAMGVYITNFHVR			x
P19388	POLR2E	DNA-directed RNA polymerases I, II, and III subunit RPABC1	24.5			FLI1 Co-IP	DDIT3 Co-IP
	RPABC1					3	3
				QSLVDMAPK		x
				ALIVVQQGMTPSAK		x	x
				MQEENITR	M1(Oxidation)	x
				ALIVVQQGMTPSAK	M9(Oxidation)	x
				GYLVTQDELDQTLEEFK			x
				IQAGDPVAR			x
P19387	POLR2C	DNA-directed RNA polymerase II subunit RPB3	31.4			FLI1 Co-IP	DDIT3 Co-IP
	RPB3					3	4
				FIIENTDLAVANSIR		x	x
				PYANQPTVR		x
				ITELTDENVK		x	x
				NRDNDPNDYVEQDDILIVK			x
				LGLIPLISDDIVDK			x
P62487	POLR2G	DNA-directed RNA polymerase II subunit RPB7	19.3			FLI1 Co-IP	DDIT3 Co-IP
	RPB7					2	4
				TMDEDIVIQQDDEIR	M2(Oxidation)	x	x
				LFTEVEGTCTGK	C9(Methylthio)	x	x
				TMDEDIVIQQDDEIR		x	x
				GFVLYPVK			x
				YFGPNLLNTVK			x
P55199	ELL	RNA polymerase II elongation factor ELL	68.2			FLI1 Co-IP	DDIT3 Co-IP
						1	0
				QLSQGSEEYETTR		x
P52434	RPABC3	DNA-directed RNA polymerases I, II, and III subunit RPABC3	17.1			FLI1 Co-IP	DDIT3 Co-IP
	RPAB3					1	4
				IEGDETSTEAATR		x	x
				LSAYVSYGGLLMR			x
				ADQFEYVMYGK			x
				VYLLMK			x
O15514	POLR2D	DNA-directed RNA polymerase II subunit RPB4	16.3			FLI1 Co-IP	DDIT3 Co-IP
	RPB4					1	0
				AGDVEEDASQLIFPK		x
P62875	POLR2L	DNA-directed RNA polymerases I, II, and III subunit RPABC5	7.6			FLI1 Co-IP	DDIT3 Co-IP
	RPAB5					0	2
				MLLAHVDLIEK			x
				LLNYAPLEK			x
O00472	ELL2	RNA polymerase II elongation factor ELL2	72.3			FLI1 Co-IP	DDIT3 Co-IP
						0	2
				LLDSEFIDPLMNK			x
				EYQNVHEEVLQEYQK			x

## Sheet: Mediator
Mediator subunits detected by mass spectrometry after FLI1 Co-IP in EWS TC-71 or DDIT3 Co-IP in MLS 402-91
Expand rows to see peptide sequence with modifications
UniProt Accession	Name/Alias		MW (kDa)	Peptide	Modifications
Q93074	MED12	Mediator of RNA polymerase II transcription subunit 12	242.9			FLI1 Co-IP	DDIT3 Co-IP
						5	15
				NISVETASLDVYAK		x
				ISSNFSSIIAEK		x	x
				TEDYGMGPGR		x
				LLDNEDGENPQR		x	x
				AVFVLGDAELK		x	x
				QGLQQTQQQQQTAALVR			x
				GSGFTVTGGTEELPEEEGGGGSGGR			x
				IVDGAVFAVLK			x
				LNLVGGMFDTVQR			x
				QTPNNEMNSLLENIAK			x
				YSGEFVQSAYLSR			x
				QQQQQQILR			x
				KEEVFGYLAK			x
				LVVLFGVGK			x
				QGSIGLYTQNQPLPAGGPR			x
				ILQNLDQWTMR			x
				QLLPLPK			x
Q9Y2X0	MED16	Mediator of RNA polymerase II transcription subunit 16	96.7			FLI1 Co-IP	DDIT3 Co-IP
						5	7
				LPISLTNTDLK		x	x
				QTAALQQVLSTR		x	x
				VCVSVVSEK	C2(Methylthio)	x
				ILSATNDLDR		x
				SGASSFGEK		x
				IDTEILPSLFMR			x
				EGLPVNNIFQQISPVVGDK			x
				LLSADADGQIK			x
				NLIAFTMDLR			x
				LFLIAISSTLK			x
Q15648	MED1	Mediator of RNA polymerase II transcription subunit 1	168.4			FLI1 Co-IP	DDIT3 Co-IP
						4	21
				SQTPPGVATPPIPK		x	x
				ITIQIPK		x	x
				LSSSMYSSQGSSGSSQSK		x
				FPQPIPVSR		x	x
				MYLALQSLEQDLSK			x
				GNNQADTVDFSIISVAGK			x
				LSSSMYSSQGSSGSSQSK	M5(Oxidation)		x
				SSSGLGSSGSLSQK			x
				GLSDALICTDDFIAK	C8(Methylthio)		x
				DNPAQDFSTLYGSSPLER			x
				VPLILNLIR			x
				SPAYTPQNLDSESESGSSIAEK			x
				GTVMVGKPSSHSQYTSSGSVSSSGSK			x
				GLVNLYNLPGDNK			x
				DRHESVGHGEDFSK			x
				HQTEDDFQR			x
				YYVSPSDLLDDK			x
				VTSLPAMTDR			x
				FKGNNQADTVDFSIISVAGK			x
				SPISSDQSLSMTSNTILSADRPSR			x
				SPISSGSGGSHMSGTSSSSGMK	M21(Oxidation)		x
				SPISSGSGGSHMSGTSSSSGMK			x
				SPSHSSSNRPFTPPTSTGGSK			x
Q9H944	MED20	Mediator of RNA polymerase II transcription subunit 20	23.2			FLI1 Co-IP	DDIT3 Co-IP
						3	1
				GVTCVSQMPVAEGK	C4(Methylthio)	x
				SVQQTVELLTR		x	x
				VGTVTMGPSAR		x
Q9UHV7	MED13	Mediator of RNA polymerase II transcription subunit 13	239.1			FLI1 Co-IP	DDIT3 Co-IP
						2	6
				VSVSDDVGMDADSASQR		x	x
				VSVSDDVGMDADSASQR	M9(Oxidation)	x
				VSDELVQQYQIK		x
				TLTGFGPGLAMETALR			x
				NAGQQGQAPSLGQQQQILPK			x
				LVAEWFSQAADGNNEAFSK			x
				MLLSLQPVLQDAIQK			x
				QTELGETFGEAGQK			x
Q9NPJ6	MED4	Mediator of RNA polymerase II transcription subunit 4	29.7			FLI1 Co-IP	DDIT3 Co-IP
						2	6
				EAEQILATAVYQAK		x	x
				DSDIQQLQK		x	x
				ELIEMLAISR			x
				LGGGLGVAGGNSTR			x
				IHHEMQVLEK			x
				DGEFQELMK			x
Q9NVC6	MED17	Mediator of RNA polymerase II transcription subunit 17	72.8			FLI1 Co-IP	DDIT3 Co-IP
						1	8
				AAATIDSLASR		x	x
				VLITSQGYEQICK	C12(Methylthio)		x
				SLAGAAQILLK			x
				LSGPQAFDKNEINSLQSSEGLLEK			x
				QAPDIGDLGTVNLFK			x
				LEAAQNVLLCK	C10(Methylthio)		x
				DFNSELLR			x
				FMTLDPVSQDALPPK			x
Q13503	MED21	Mediator of RNA polymerase II transcription subunit 21	25.6			FLI1 Co-IP	DDIT3 Co-IP
						1	0
				IQSALADIAQSQLK		x
Q9ULK4	MED23	Mediator of RNA polymerase II transcription subunit 23	156.4			FLI1 Co-IP	DDIT3 Co-IP
						1	11
				TVLSAESEELNR		x	x
				LITALGSSEVQPQFTR			x
				LFDLLYPEK			x
				NALADFLPVMK			x
				DMVCNMLGLNK	C4(Methylthio)		x
				SSVALAPALVETYSR			x
				FLTEVLLPIVK			x
				FLELLPVSK			x
				LISCLGAFR	C4(Methylthio)		x
				CIEILNDMVWK	C1(Methylthio)		x
				LQIPIPHSLR			x
O75448	MED24	Mediator of RNA polymerase II transcription subunit 24	110.2			FLI1 Co-IP	DDIT3 Co-IP
						1	5
				LLSSNEDDANILSSPTDR		x
				MCADVLQQTATQIK	C2(Methylthio)		x
				LGEILANLSNPQLR			x
				VVLAITDLSLPLGR			x
				QLAGPLFSENTLQFYNER			x
				QGLLSEASVNNLMAK			x
Q9NX70	MED29	Mediator of RNA polymerase II transcription subunit 29	21.1			FLI1 Co-IP	DDIT3 Co-IP
						1	0
				TPAPPAGPGGTL		x
Q96HR3	MED30	Mediator of RNA polymerase II transcription subunit 30	20.3			FLI1 Co-IP	DDIT3 Co-IP
						1	2
				IGQETVQDIVYR		x	x
				TMEIFQLLR			x
Q9Y3C7	MED31	Mediator of RNA polymerase II transcription subunit 31	15.8			FLI1 Co-IP	DDIT3 Co-IP
						1	1
				LQQALAEQQQQNNTSGK		x	x
O75586	MED6	Mediator of RNA polymerase II transcription subunit 6	28.4			FLI1 Co-IP	DDIT3 Co-IP
						1	2
				TCNNEVVK	C2(Methylthio)	x
				VDALLLDLR			x
				FVQLKPGEKPVPVDQTK			x
O60244	MED14	Mediator of RNA polymerase II transcription subunit 14	160.5			FLI1 Co-IP	DDIT3 Co-IP
						0	10
				TFLNMFVDSNQDAR			x
				WGDLVQVER			x
				LVEGFYPAPGLK			x
				TNQTLQLK			x
				IIQQETLQLINSNEPGVIMFK			x
				AGTSSQTMPTNMPPPR	M8(Oxidation)		x
				LYECVLEFAR	C4(Methylthio)		x
				LELFPDQATQLK			x
				QATLHQLNQILR			x
				FLGSVIMR			x
Q9BTT4	MED10	Mediator of RNA polymerase II transcription subunit 10	15.7			FLI1 Co-IP	DDIT3 Co-IP
						0	3
				QLGIIVSDFQPSSQAGLNQK			x
				LNFIVTGLQDIDK			x
				SLLIQELSK			x
Q96RN5	MED15	Mediator of RNA polymerase II transcription subunit 15	86.7			FLI1 Co-IP	DDIT3 Co-IP
						0	4
				LVSQIEDAMR			x
				LHHQNQQQIQQQQQQLQR			x
				QSIPSVLQGEVAR			x
				SLLDILTDPSK			x
Q9BUE0	MED18	Mediator of RNA polymerase II transcription subunit 18	23.6			FLI1 Co-IP	DDIT3 Co-IP
						0	1
				GQQASPFVLR			x
Q6P2C8	MED27	Mediator of RNA polymerase II transcription subunit 27	35.4			FLI1 Co-IP	DDIT3 Co-IP
						0	1
				VFDCLK			x
Q9H204	MED28	Mediator of RNA polymerase II transcription subunit 28	19.5			FLI1 Co-IP	DDIT3 Co-IP
						0	1
				LQLSVQKPEQVIK			x
O43513	MED7	Mediator of RNA polymerase II transcription subunit 7	27.2			FLI1 Co-IP	DDIT3 Co-IP
						0	1
				VKTEPMDADDSNNCTGQNEHQR			x
Q96G25	MED8	Mediator of RNA polymerase II transcription subunit 8	29.1			FLI1 Co-IP	DDIT3 Co-IP
						0	3
				QTFNPTDTNALVAAVAFGK			x
				TKPDPEVEEQEK			x
				NSLGSFICK	C8(Methylthio)		x
Q9NWA0	MED9	Mediator of RNA polymerase II transcription subunit 9	16.4			FLI1 Co-IP	DDIT3 Co-IP
						0	1
				SLCMFEIPKE	C3(Methylthio)		x
