# Supplementary material for: FET fusion oncoproteins interact with BRD4 and SWI/SNF chromatin remodelling complex subtypes in sarcoma
Source: Mol Oncol. 2022 Mar 19;16(13):2470–95. doi: 10.1002/1878-0261.13195 (PMC9251840; doi:10.1002/1878-0261.13195)
Supplement: Supplementary file 4 — Fig. S4. BRD4 expression, degradation and co‐immunoprecipitation. [file MOL2-16-2470-s011.xlsx]

## Sheet: Summary
	GeneName	Probe	Version	SystematicName	MLSRC 1	MLSRC 2	MLS 1	MLS 2	MLS 3	Mean	SD
BAF155	SMARCC1	A_23_P83453		NM_003074	-0.148129	-0.0955764	-0.104682	0.0947276	-0.113222	-0.0733762	0.0960564
	SMARCC1	A_32_P112104		NM_003074	-0.0528101	0.113557	0.0418985	0.24111	0.00725604	0.0702023	0.112899
BAF170	SMARCC2	A_23_P128073	2	NM_139067	-0.345056	-0.213574	-0.225807	-0.12539	-0.159021	-0.213769	0.0839486
	SMARCC2	A_24_P129813	2	NM_139067	-0.714606	-0.745001	-0.701506	-0.605887	-0.711653	-0.69573	0.0527793
	SMARCC2	A_23_P116682	2	NM_139067	-0.345376	-0.178352	-0.219113	-0.203774	-0.160535	-0.22143	0.0728758
BAF60A	SMARCD1	A_24_P232696	2	NM_139071	-0.214723	-0.0548783	-0.056461	0.0451078	-0.0441175	-0.0650145	0.0937447
	SMARCD1	A_23_P204745	2	NM_139071	-0.0712606	0.236911	0.131221	0.0923056	0.189993	0.115834	0.118273
BAF60B	SMARCD2	A_23_P66487		NM_003077	0.0506325	0.228201	0.195123	0.398781	0.278595	0.230266	0.126729
BAF60C	SMARCD3	A_23_P122852	2	NM_003078	-0.578687	-0.597421	-0.695198	-0.516933	-0.718094	-0.621266	0.0838281
BAF57	SMARCE1	A_23_P333063		NM_003079	0.177018	0.316463	0.223736	0.175649	0.11265	0.201103	0.0756175
	SMARCE1	A_23_P164387		NM_003079	-0.234858	-0.371413	-0.386343	-0.245865	-0.261858	-0.300068	0.0727734
BAF47	SMARCB1	A_23_P68824	1	NM_003073	-0.253494	0.135744	-0.128345	-0.0545871	-0.256828	-0.111502	0.162738
BRG1	SMARCA4	A_23_P39040		NM_003072	0.0524045	0.287325	0.0848698	0.347367	0.0595774	0.166309	0.140023
	SMARCA4	A_24_P212851		NM_003072	0.11975	0.549101	0.296772	0.45699	0.243181	0.333159	0.170974
	SMARCA4	A_23_P39034		NM_003072	0.0867717	0.0389379	0.079683	0.304831	0.058995	0.113844	0.108392
BRM	SMARCA2	A_23_P252764	2	NM_139045	-1.58532	-1.12003	-1.15576	-0.890131	-1.04388	-1.15902	0.259238
	SMARCA2	A_23_P60354	2	NM_139045	-0.978736	-0.500658	-0.522958	-0.389588	-0.359393	-0.550267	0.249521
BAF53A	ACTL6A	A_23_P69249		NM_178042	0.308961	0.309235	0.193442	0.256881	0.258256	0.265355	0.0477509
BAF53B	ACTL6B	A_23_P145681		NM_016188	-0.172335	-0.310804	-0.316383	-0.346429	-0.299903	-0.289171	0.0675512
BCL7A	BCL7A	A_23_P61826	1	NM_020993	-0.411813	0.408112	0.0251448	0.399408	0.158437	0.115858	0.337006
	BCL7A	A_24_P203056	1	NM_020993	-0.53998	0.120767	-0.197119	-0.0279654	0.11296	-0.106267	0.274817
BCL7B	BCL7B	A_23_P123010	2	NM_138707	0.349581	0.292658	0.247954	0.334745	0.230058	0.290999	0.0522373
	BCL7B	A_23_P500364	2	NM_138707	0.109253	0.105909	0.114337	0.179395	0.0964756	0.121074	0.0332472
BCL7C	BCL7C	A_23_P118289		NM_004765	-0.0461787	-0.0782144	-0.0874354	-0.146854	-0.0531835	-0.0823731	0.0398834
SS18	SS18	A_23_P141738	1	NM_001007559	0.153824	0.141239	0.00964803	0.0498801	0.0602539	0.082969	0.0620537
	SS18	A_24_P384851	1	NM_001007559	0.222013	0.264365	0.266236	0.158924	0.119136	0.206135	0.065293
SS18L1	SS18L1	A_23_P423926	1	NM_198935	0.0923813	0.356066	0.179018	0.322898	0.177779	0.225628	0.110332
	SS18L1	A_32_P139654	1	NM_198935	0.00279032	0.482632	0.302227	0.30363	-0.00898157	0.21646	0.213472
ARID1A	ARID1A	A_24_P77219	1	NM_006015	-0.152732	0.486408	-0.255935	0.0943935	-0.256694	-0.0169118	0.315751
	ARID1A	A_24_P92952	1	NM_006015	0.00788899	0.286011	0.0920742	0.249584	0.0698965	0.141091	0.120402
	ARID1A	A_23_P217872	1	NM_006015	0.120052	0.136937	0.138095	0.169944	0.0559279	0.124191	0.042208
ARID1B	ARID1B	A_24_P366735	3	NM_175863	-0.339466	-0.245179	-0.253915	-0.165453	-0.286993	-0.258201	0.063685
	ARID1B	A_23_P70701	1	NM_017519	-0.0159683	0.0489805	0.0760128	0.000766698	-0.00361575	0.0212352	0.0393415
BAF45B	DPF1	A_23_P119458		NM_004647	0.545434	0.564693	0.753814	0.709758	0.316291	0.577998	0.171755
BAF45D	DPF2	A_23_P127446		NM_006268	-0.046836	0.141345	0.0334798	0.106284	-0.0142363	0.0440073	0.0792286
BAF45C	DPF3	A_24_P270424		AK124946	0.315942	0.550482	0.422308	0.279854	0.720222	0.457761	0.180626
	DPF3	A_23_P307392		NM_012074	0.380194	0.116141	0.193116	0.0801901	0.475296	0.248987	0.171532
ARID2	ARID2	A_32_P74955		NM_152641	-0.227466	-0.0547866	-0.069791	-0.0461073	-0.100714	-0.0997729	0.0743455
	ARID2	A_23_P308464		AK055181	-0.29348	0.160868	-0.143281	0.280812	-0.0530836	-0.00963289	0.231164
PRBM1	PB1	A_23_P218863	2	NM_018313	-0.120435	0.529303	-0.125536	-0.0294817	-0.0792142	0.0349273	0.279048
	PB1	A_24_P362850	4	NM_181042	0.117633	-0.105281	-0.0214246	-0.0240335	0.00965525	-0.00469022	0.0805315
	PB1	A_23_P365874	1	NM_018165	-0.103304	0.471173	0.0324422	0.0972786	-0.165444	0.0664292	0.249248
BAF45A	PHF10	A_23_P503200	1	NM_018288	0.212894	0.0670896	0.0158131	0.0377399	0.0878848	0.0842844	0.0769803
BRD7	BRD7	A_32_P18824		NM_013263	-0.0301923	0.193168	0.144367	0.102156	0.0866329	0.0992262	0.0833352
BRD9	BRD9	A_23_P19004	1	NM_023924	-0.08721	0.0523512	-0.0482273	0.0636374	-0.154057	-0.0347012	0.0927828
GLTSCR1	GLTSCR1	A_24_P31421		NM_015711	-0.685969	-0.569534	-0.565224	-0.515789	-0.508393	-0.568982	0.0710649
	GLTSCR1	A_23_P130780		NM_015711	-0.122026	-0.0163602	-0.0796206	0.0467282	-0.0604777	-0.0463512	0.0644133
GLTSCR1L	KIAA0240	A_32_P134657		NM_015349	-0.286194	-0.332044	-0.335529	-0.226628	-0.243535	-0.284786	0.0497347
	KIAA0240	A_23_P350886		NM_015349	-0.250256	-0.332214	-0.322831	-0.229644	-0.244944	-0.275978	0.0477736
BRD4	BRD4	A_23_P209011	short	NM_014299	0.144427	0.971692	0.550625	0.288621	0.278767	0.446827	0.328244
	BRD4	A_23_P425104	long	NM_058243	-0.192419	-0.225852	-0.269991	-0.0191773	-0.274163	-0.19632	0.104587
BRD2	BRD2	A_24_P307014		NM_005104	-0.0254841	-0.0498477	-0.0427701	0.0476833	-0.00296886	-0.0146775	0.0392711
	BRD2	A_23_P256898		NM_005104	-0.0156391	0.136924	0.0436718	0.163636	0.0748932	0.0806972	0.0719818
BRD3	BRD3	A_23_P216689		NM_007371	-0.378791	-0.0287221	-0.136544	0.0153946	-0.171421	-0.140017	0.153745
	BRD3	A_24_P32887		NM_007371	-0.546744	-0.219279	-0.224522	-0.157016	-0.257844	-0.281081	0.152911
BRDT	BRDT	A_23_P136589		NM_207189	0	0	0	0	0	0	0

## Sheet: MLSRC1
MLSRC 1
Probe	GeneName	SystematicName	Description	LogRatio	LogRatioError	PValueLogRatio
A_23_P252764	SMARCA2	NM_139045	Homo sapiens SWI/SNF related, matrix associated, actin dependent regulator of chromatin, subfamily a, member 2 (SMARCA2), transcript variant 2, mRNA [NM_139045]	-1.585315821e+000	1.629421609e-001	2.261075484e-022
A_23_P60354	SMARCA2	NM_139045	Homo sapiens SWI/SNF related, matrix associated, actin dependent regulator of chromatin, subfamily a, member 2 (SMARCA2), transcript variant 2, mRNA [NM_139045]	-9.787355072e-001	1.099872003e-001	5.653974010e-019
A_23_P39040	SMARCA4	NM_003072	Homo sapiens SWI/SNF related, matrix associated, actin dependent regulator of chromatin, subfamily a, member 4 (SMARCA4), mRNA [NM_003072]	5.240447604e-002	6.160897912e-002	3.949926873e-001
A_24_P212851	SMARCA4	NM_003072	Homo sapiens SWI/SNF related, matrix associated, actin dependent regulator of chromatin, subfamily a, member 4 (SMARCA4), mRNA [NM_003072]	1.197500196e-001	6.301547641e-002	5.739019089e-002
A_23_P39034	SMARCA4	NM_003072	Homo sapiens SWI/SNF related, matrix associated, actin dependent regulator of chromatin, subfamily a, member 4 (SMARCA4), mRNA [NM_003072]	8.677171896e-002	6.192760932e-002	1.611602977e-001
A_23_P68824	SMARCB1	NM_003073	Homo sapiens SWI/SNF related, matrix associated, actin dependent regulator of chromatin, subfamily b, member 1 (SMARCB1), transcript variant 1, mRNA [NM_003073]	-2.534940893e-001	6.718878545e-002	1.613848495e-004
A_23_P83453	SMARCC1	NM_003074	Homo sapiens SWI/SNF related, matrix associated, actin dependent regulator of chromatin, subfamily c, member 1 (SMARCC1), mRNA [NM_003074]	-1.481287021e-001	6.290090866e-002	1.852503146e-002
A_32_P112104	SMARCC1	NM_003074	Homo sapiens SWI/SNF related, matrix associated, actin dependent regulator of chromatin, subfamily c, member 1 (SMARCC1), mRNA [NM_003074]	-5.281006597e-002	6.208770111e-002	3.950070975e-001
A_23_P128073	SMARCC2	NM_139067	Homo sapiens SWI/SNF related, matrix associated, actin dependent regulator of chromatin, subfamily c, member 2 (SMARCC2), transcript variant 2, mRNA [NM_139067]	-3.450558260e-001	6.907089127e-002	5.862988298e-007
A_24_P129813	SMARCC2	NM_139067	Homo sapiens SWI/SNF related, matrix associated, actin dependent regulator of chromatin, subfamily c, member 2 (SMARCC2), transcript variant 2, mRNA [NM_139067]	-7.146058006e-001	9.017604263e-002	2.289486302e-015
A_23_P116682	SMARCC2	NM_139067	Homo sapiens SWI/SNF related, matrix associated, actin dependent regulator of chromatin, subfamily c, member 2 (SMARCC2), transcript variant 2, mRNA [NM_139067]	-3.453758475e-001	7.599897196e-002	5.507089961e-006
A_24_P232696	SMARCD1	NM_139071	Homo sapiens SWI/SNF related, matrix associated, actin dependent regulator of chromatin, subfamily d, member 1 (SMARCD1), transcript variant 2, mRNA [NM_139071]	-2.147234220e-001	6.449250095e-002	8.702318658e-004
A_23_P204745	SMARCD1	NM_139071	Homo sapiens SWI/SNF related, matrix associated, actin dependent regulator of chromatin, subfamily d, member 1 (SMARCD1), transcript variant 2, mRNA [NM_139071]	-7.126063583e-002	8.255215144e-002	3.880167361e-001
A_23_P66487	SMARCD2	NM_003077	Homo sapiens SWI/SNF related, matrix associated, actin dependent regulator of chromatin, subfamily d, member 2 (SMARCD2), mRNA [NM_003077]	5.063250406e-002	6.164130267e-002	4.114153414e-001
A_23_P122852	SMARCD3	NM_003078	Homo sapiens SWI/SNF related, matrix associated, actin dependent regulator of chromatin, subfamily d, member 3 (SMARCD3), transcript variant 2, mRNA [NM_003078]	-5.786867325e-001	8.130438904e-002	1.098753252e-012
A_23_P333063	SMARCE1	NM_003079	Homo sapiens SWI/SNF related, matrix associated, actin dependent regulator of chromatin, subfamily e, member 1 (SMARCE1), mRNA [NM_003079]	1.770179888e-001	6.391284799e-002	5.611178703e-003
A_23_P164387	SMARCE1	NM_003079	Homo sapiens SWI/SNF related, matrix associated, actin dependent regulator of chromatin, subfamily e, member 1 (SMARCE1), mRNA [NM_003079]	-2.348578366e-001	6.506777777e-002	3.068660617e-004
A_23_P69249	ACTL6A	NM_178042	Homo sapiens actin-like 6A (ACTL6A), transcript variant 3, mRNA [NM_178042]	3.089612118e-001	6.761782594e-002	4.895258054e-006
A_23_P145681	ACTL6B	NM_016188	Homo sapiens actin-like 6B (ACTL6B), mRNA [NM_016188]	-1.723353838e-001	9.748353024e-002	7.708746189e-002
A_23_P61826	BCL7A	NM_020993	Homo sapiens B-cell CLL/lymphoma 7A (BCL7A), transcript variant 1, mRNA [NM_020993]	-4.118127205e-001	7.990683256e-002	2.554496617e-007
A_24_P203056	BCL7A	NM_020993	Homo sapiens B-cell CLL/lymphoma 7A (BCL7A), transcript variant 1, mRNA [NM_020993]	-5.399801818e-001	7.903632613e-002	8.370929297e-012
A_23_P123010	BCL7B	NM_138707	Homo sapiens B-cell CLL/lymphoma 7B (BCL7B), transcript variant 2, mRNA [NM_138707]	3.495809569e-001	9.205773121e-002	1.462157859e-004
A_23_P500364	BCL7B	NM_138707	Homo sapiens B-cell CLL/lymphoma 7B (BCL7B), transcript variant 2, mRNA [NM_138707]	1.092533529e-001	6.335218565e-002	8.461049775e-002
A_23_P118289	BCL7C	NM_004765	Homo sapiens B-cell CLL/lymphoma 7C (BCL7C), mRNA [NM_004765]	-4.617866410e-002	6.181256627e-002	4.550178919e-001
A_23_P141738	SS18	NM_001007559	Homo sapiens synovial sarcoma translocation, chromosome 18 (SS18), transcript variant 1, mRNA [NM_001007559]	1.538237030e-001	6.315108377e-002	1.485870569e-002
A_24_P384851	SS18	NM_001007559	Homo sapiens synovial sarcoma translocation, chromosome 18 (SS18), transcript variant 1, mRNA [NM_001007559]	2.220131707e-001	6.844644753e-002	1.180277139e-003
A_23_P423926	SS18L1	NM_198935	Homo sapiens synovial sarcoma translocation gene on chromosome 18-like 1 (SS18L1), transcript variant 1, mRNA [NM_198935]	9.238134466e-002	6.239201829e-002	1.386972961e-001
A_32_P139654	SS18L1	NM_198935	Homo sapiens synovial sarcoma translocation gene on chromosome 18-like 1 (SS18L1), transcript variant 1, mRNA [NM_198935]	2.790316895e-003	6.473677370e-002	9.656198251e-001
A_24_P77219	ARID1A	NM_006015	Homo sapiens AT rich interactive domain 1A (SWI- like) (ARID1A), transcript variant 1, mRNA [NM_006015]	-1.527316203e-001	1.207259143e-001	2.058317277e-001
A_24_P92952	ARID1A	NM_006015	Homo sapiens AT rich interactive domain 1A (SWI- like) (ARID1A), transcript variant 1, mRNA [NM_006015]	7.888992865e-003	6.160965770e-002	8.981109947e-001
A_23_P217872	ARID1A	NM_006015	Homo sapiens AT rich interactive domain 1A (SWI- like) (ARID1A), transcript variant 1, mRNA [NM_006015]	1.200521115e-001	6.245337595e-002	5.457206395e-002
A_24_P366735	ARID1B	NM_175863	Homo sapiens AT rich interactive domain 1B (SWI1-like) (ARID1B), transcript variant 3, mRNA [NM_175863]	-3.394662385e-001	6.982664205e-002	1.164657123e-006
A_23_P70701	ARID1B	NM_017519	Homo sapiens AT rich interactive domain 1B (SWI1-like) (ARID1B), transcript variant 1, mRNA [NM_017519]	-1.596834871e-002	6.231530339e-002	7.977571557e-001
A_32_P74955	ARID2	NM_152641	Homo sapiens AT rich interactive domain 2 (ARID, RFX-like) (ARID2), mRNA [NM_152641]	-2.274656248e-001	6.498175118e-002	4.644665409e-004
A_23_P308464	ARID2	AK055181	Homo sapiens cDNA FLJ30619 fis, clone CTONG2001533. [AK055181]	-2.934797565e-001	7.213391817e-002	4.730856978e-005
A_23_P119458	DPF1	NM_004647	Homo sapiens D4, zinc and double PHD fingers family 1 (DPF1), mRNA [NM_004647]	5.454344167e-001	1.910526655e-001	4.305168485e-003
A_23_P127446	DPF2	NM_006268	Homo sapiens D4, zinc and double PHD fingers family 2 (DPF2), mRNA [NM_006268]	-4.683599022e-002	6.157236071e-002	4.468567004e-001
A_24_P270424	DPF3	AK124946	Homo sapiens cDNA FLJ42956 fis, clone BRSTN2009899. [AK124946]	3.159418139e-001	7.010515559e-002	6.584844882e-006
A_23_P307392	DPF3	NM_012074	Homo sapiens D4, zinc and double PHD fingers, family 3 (DPF3), mRNA [NM_012074]	3.801944864e-001	8.761334204e-002	1.428340520e-005
A_23_P503200	PHF10	NM_018288	Homo sapiens PHD finger protein 10 (PHF10), transcript variant 1, mRNA [NM_018288]	2.128944225e-001	6.444194633e-002	9.543074338e-004
A_23_P209011	BRD4	NM_014299	Homo sapiens bromodomain containing 4 (BRD4), transcript variant short, mRNA [NM_014299]	1.444267365e-001	7.647027322e-002	5.893670382e-002
A_23_P425104	BRD4	NM_058243	Homo sapiens bromodomain containing 4 (BRD4), transcript variant long, mRNA [NM_058243]	-1.924187137e-001	6.514495478e-002	3.139881084e-003
A_32_P18824	BRD7	NM_013263	Homo sapiens bromodomain containing 7 (BRD7), mRNA [NM_013263]	-3.019225856e-002	6.148364710e-002	6.233828753e-001
A_23_P19004	BRD9	NM_023924	Homo sapiens bromodomain containing 9 (BRD9), transcript variant 1, mRNA [NM_023924]	-8.721002095e-002	6.200218780e-002	1.595568334e-001
A_24_P31421	GLTSCR1	NM_015711	Homo sapiens glioma tumor suppressor candidate region gene 1 (GLTSCR1), mRNA [NM_015711]	-6.859685928e-001	9.108431682e-002	5.029985201e-014
A_23_P130780	GLTSCR1	NM_015711	Homo sapiens glioma tumor suppressor candidate region gene 1 (GLTSCR1), mRNA [NM_015711]	-1.220258808e-001	6.245155339e-002	5.070964611e-002
A_32_P134657	KIAA0240	NM_015349	Homo sapiens KIAA0240 (KIAA0240), mRNA [NM_015349]	-2.861943937e-001	6.680288656e-002	1.834291571e-005
A_23_P350886	KIAA0240	NM_015349	Homo sapiens KIAA0240 (KIAA0240), mRNA [NM_015349]	-2.502562477e-001	6.611864550e-002	1.537349924e-004
A_23_P218863	PB1	NM_018313	Homo sapiens polybromo 1 (PB1), transcript variant 2, mRNA [NM_018313]	-1.204347727e-001	9.105221544e-002	1.859351462e-001
A_24_P362850	PB1	NM_181042	Homo sapiens polybromo 1 (PB1), transcript variant 4, mRNA [NM_181042]	1.176325224e-001	6.529623740e-002	7.162083381e-002
A_23_P365874	PB1	NM_018165	Homo sapiens polybromo 1 (PB1), transcript variant 1, mRNA [NM_018165]	-1.033036194e-001	7.035151772e-002	1.419977273e-001
A_24_P307014	BRD2	NM_005104	Homo sapiens bromodomain containing 2 (BRD2), mRNA [NM_005104]	-2.548411146e-002	6.146280164e-002	6.784152847e-001
A_23_P256898	BRD2	NM_005104	Homo sapiens bromodomain containing 2 (BRD2), mRNA [NM_005104]	-1.563909735e-002	6.172113843e-002	7.999721364e-001
A_23_P216689	BRD3	NM_007371	Homo sapiens bromodomain containing 3 (BRD3), mRNA [NM_007371]	-3.787909689e-001	7.056272660e-002	7.955045674e-008
A_24_P32887	BRD3	NM_007371	Homo sapiens bromodomain containing 3 (BRD3), mRNA [NM_007371]	-5.467444386e-001	7.939257344e-002	5.714391192e-012
A_23_P136589	BRDT	NM_207189	Homo sapiens bromodomain, testis-specific (BRDT), transcript variant 1, mRNA [NM_207189]	0.000000000e+000	6.165514703e-001	1.000000000e+000

## Sheet: MLSRC2
MLSRC 2
Probe	GeneName	SystematicName	Description	LogRatio	LogRatioError	PValueLogRatio
A_23_P252764	SMARCA2	NM_139045	Homo sapiens SWI/SNF related, matrix associated, actin dependent regulator of chromatin, subfamily a, member 2 (SMARCA2), transcript variant 2, mRNA [NM_139045]	-1.120033450e+000	1.240657783e-001	1.752554294e-019
A_23_P60354	SMARCA2	NM_139045	Homo sapiens SWI/SNF related, matrix associated, actin dependent regulator of chromatin, subfamily a, member 2 (SMARCA2), transcript variant 2, mRNA [NM_139045]	-5.006578604e-001	7.725558930e-002	9.139551826e-011
A_23_P39040	SMARCA4	NM_003072	Homo sapiens SWI/SNF related, matrix associated, actin dependent regulator of chromatin, subfamily a, member 4 (SMARCA4), mRNA [NM_003072]	2.873249356e-001	6.682282647e-002	1.709506252e-005
A_24_P212851	SMARCA4	NM_003072	Homo sapiens SWI/SNF related, matrix associated, actin dependent regulator of chromatin, subfamily a, member 4 (SMARCA4), mRNA [NM_003072]	5.491011627e-001	8.182565062e-002	1.937940799e-011
A_23_P39034	SMARCA4	NM_003072	Homo sapiens SWI/SNF related, matrix associated, actin dependent regulator of chromatin, subfamily a, member 4 (SMARCA4), mRNA [NM_003072]	3.893790677e-002	6.152169933e-002	5.267902090e-001
A_23_P68824	SMARCB1	NM_003073	Homo sapiens SWI/SNF related, matrix associated, actin dependent regulator of chromatin, subfamily b, member 1 (SMARCB1), transcript variant 1, mRNA [NM_003073]	1.357441592e-001	6.943076726e-002	5.057114900e-002
A_23_P83453	SMARCC1	NM_003074	Homo sapiens SWI/SNF related, matrix associated, actin dependent regulator of chromatin, subfamily c, member 1 (SMARCC1), mRNA [NM_003074]	-9.557636393e-002	6.205678257e-002	1.235253425e-001
A_32_P112104	SMARCC1	NM_003074	Homo sapiens SWI/SNF related, matrix associated, actin dependent regulator of chromatin, subfamily c, member 1 (SMARCC1), mRNA [NM_003074]	1.135570826e-001	6.370378331e-002	7.465469731e-002
A_23_P128073	SMARCC2	NM_139067	Homo sapiens SWI/SNF related, matrix associated, actin dependent regulator of chromatin, subfamily c, member 2 (SMARCC2), transcript variant 2, mRNA [NM_139067]	-2.135738379e-001	6.445210737e-002	9.207590567e-004
A_24_P129813	SMARCC2	NM_139067	Homo sapiens SWI/SNF related, matrix associated, actin dependent regulator of chromatin, subfamily c, member 2 (SMARCC2), transcript variant 2, mRNA [NM_139067]	-7.450008135e-001	9.230027465e-002	6.944498163e-016
A_23_P116682	SMARCC2	NM_139067	Homo sapiens SWI/SNF related, matrix associated, actin dependent regulator of chromatin, subfamily c, member 2 (SMARCC2), transcript variant 2, mRNA [NM_139067]	-1.783519399e-001	7.457329512e-002	1.677361200e-002
A_24_P232696	SMARCD1	NM_139071	Homo sapiens SWI/SNF related, matrix associated, actin dependent regulator of chromatin, subfamily d, member 1 (SMARCD1), transcript variant 2, mRNA [NM_139071]	-5.487834646e-002	6.167847497e-002	3.736008093e-001
A_23_P204745	SMARCD1	NM_139071	Homo sapiens SWI/SNF related, matrix associated, actin dependent regulator of chromatin, subfamily d, member 1 (SMARCD1), transcript variant 2, mRNA [NM_139071]	2.369110126e-001	1.048591612e-001	2.386312154e-002
A_23_P66487	SMARCD2	NM_003077	Homo sapiens SWI/SNF related, matrix associated, actin dependent regulator of chromatin, subfamily d, member 2 (SMARCD2), mRNA [NM_003077]	2.282011539e-001	6.500146812e-002	4.469155292e-004
A_23_P122852	SMARCD3	NM_003078	Homo sapiens SWI/SNF related, matrix associated, actin dependent regulator of chromatin, subfamily d, member 3 (SMARCD3), transcript variant 2, mRNA [NM_003078]	-5.974205244e-001	8.247036641e-002	4.354392058e-013
A_23_P333063	SMARCE1	NM_003079	Homo sapiens SWI/SNF related, matrix associated, actin dependent regulator of chromatin, subfamily e, member 1 (SMARCE1), mRNA [NM_003079]	3.164625213e-001	6.905534759e-002	4.589283091e-006
A_23_P164387	SMARCE1	NM_003079	Homo sapiens SWI/SNF related, matrix associated, actin dependent regulator of chromatin, subfamily e, member 1 (SMARCE1), mRNA [NM_003079]	-3.714132381e-001	7.022111729e-002	1.228553271e-007
A_23_P69249	ACTL6A	NM_178042	Homo sapiens actin-like 6A (ACTL6A), transcript variant 3, mRNA [NM_178042]	3.092348973e-001	6.763412810e-002	4.826934088e-006
A_23_P145681	ACTL6B	NM_016188	Homo sapiens actin-like 6B (ACTL6B), mRNA [NM_016188]	-3.108041272e-001	1.016895889e-001	2.240116849e-003
A_23_P61826	BCL7A	NM_020993	Homo sapiens B-cell CLL/lymphoma 7A (BCL7A), transcript variant 1, mRNA [NM_020993]	4.081119873e-001	1.180120964e-001	5.437538008e-004
A_24_P203056	BCL7A	NM_020993	Homo sapiens B-cell CLL/lymphoma 7A (BCL7A), transcript variant 1, mRNA [NM_020993]	1.207673040e-001	6.302386094e-002	5.533765136e-002
A_23_P123010	BCL7B	NM_138707	Homo sapiens B-cell CLL/lymphoma 7B (BCL7B), transcript variant 2, mRNA [NM_138707]	2.926576232e-001	9.652280286e-002	2.429351501e-003
A_23_P500364	BCL7B	NM_138707	Homo sapiens B-cell CLL/lymphoma 7B (BCL7B), transcript variant 2, mRNA [NM_138707]	1.059094631e-001	6.446149447e-002	1.003854193e-001
A_23_P118289	BCL7C	NM_004765	Homo sapiens B-cell CLL/lymphoma 7C (BCL7C), mRNA [NM_004765]	-7.821442653e-002	6.229162712e-002	2.092548649e-001
A_23_P141738	SS18	NM_001007559	Homo sapiens synovial sarcoma translocation, chromosome 18 (SS18), transcript variant 1, mRNA [NM_001007559]	1.412393278e-001	6.309749337e-002	2.519301902e-002
A_24_P384851	SS18	NM_001007559	Homo sapiens synovial sarcoma translocation, chromosome 18 (SS18), transcript variant 1, mRNA [NM_001007559]	2.643647235e-001	7.308985538e-002	2.980575090e-004
A_23_P423926	SS18L1	NM_198935	Homo sapiens synovial sarcoma translocation gene on chromosome 18-like 1 (SS18L1), transcript variant 1, mRNA [NM_198935]	3.560655983e-001	7.079089749e-002	4.909359359e-007
A_32_P139654	SS18L1	NM_198935	Homo sapiens synovial sarcoma translocation gene on chromosome 18-like 1 (SS18L1), transcript variant 1, mRNA [NM_198935]	4.826320414e-001	8.689776950e-002	2.791718308e-008
A_24_P77219	ARID1A	NM_006015	Homo sapiens AT rich interactive domain 1A (SWI- like) (ARID1A), transcript variant 1, mRNA [NM_006015]	4.864082349e-001	2.652770090e-001	6.671544649e-002
A_24_P92952	ARID1A	NM_006015	Homo sapiens AT rich interactive domain 1A (SWI- like) (ARID1A), transcript variant 1, mRNA [NM_006015]	2.860108250e-001	6.743066631e-002	2.219772778e-005
A_23_P217872	ARID1A	NM_006015	Homo sapiens AT rich interactive domain 1A (SWI- like) (ARID1A), transcript variant 1, mRNA [NM_006015]	1.369365326e-001	6.279721877e-002	2.921192939e-002
A_24_P366735	ARID1B	NM_175863	Homo sapiens AT rich interactive domain 1B (SWI1-like) (ARID1B), transcript variant 3, mRNA [NM_175863]	-2.451793639e-001	6.964648720e-002	4.309927771e-004
A_23_P70701	ARID1B	NM_017519	Homo sapiens AT rich interactive domain 1B (SWI1-like) (ARID1B), transcript variant 1, mRNA [NM_017519]	4.898047339e-002	6.326633775e-002	4.388155750e-001
A_32_P74955	ARID2	NM_152641	Homo sapiens AT rich interactive domain 2 (ARID, RFX-like) (ARID2), mRNA [NM_152641]	-5.478664748e-002	6.208198784e-002	3.775126356e-001
A_23_P308464	ARID2	AK055181	Homo sapiens cDNA FLJ30619 fis, clone CTONG2001533. [AK055181]	1.608684012e-001	8.528133147e-002	5.925101060e-002
A_23_P119458	DPF1	NM_004647	Homo sapiens D4, zinc and double PHD fingers family 1 (DPF1), mRNA [NM_004647]	5.646929405e-001	2.400399315e-001	1.864789579e-002
A_23_P127446	DPF2	NM_006268	Homo sapiens D4, zinc and double PHD fingers family 2 (DPF2), mRNA [NM_006268]	1.413451499e-001	6.277581301e-002	2.434843612e-002
A_24_P270424	DPF3	AK124946	Homo sapiens cDNA FLJ42956 fis, clone BRSTN2009899. [AK124946]	5.504817776e-001	8.536011458e-002	1.126393154e-010
A_23_P307392	DPF3	NM_012074	Homo sapiens D4, zinc and double PHD fingers, family 3 (DPF3), mRNA [NM_012074]	1.161410586e-001	7.844376273e-002	1.387226408e-001
A_23_P503200	PHF10	NM_018288	Homo sapiens PHD finger protein 10 (PHF10), transcript variant 1, mRNA [NM_018288]	6.708964199e-002	6.174587492e-002	2.772381591e-001
A_23_P209011	BRD4	NM_014299	Homo sapiens bromodomain containing 4 (BRD4), transcript variant short, mRNA [NM_014299]	9.716923665e-001	1.551801354e-001	3.807886401e-010
A_23_P425104	BRD4	NM_058243	Homo sapiens bromodomain containing 4 (BRD4), transcript variant long, mRNA [NM_058243]	-2.258518179e-001	6.656659523e-002	6.916439790e-004
A_32_P18824	BRD7	NM_013263	Homo sapiens bromodomain containing 7 (BRD7), mRNA [NM_013263]	1.931678657e-001	6.391559384e-002	2.509166861e-003
A_23_P19004	BRD9	NM_023924	Homo sapiens bromodomain containing 9 (BRD9), transcript variant 1, mRNA [NM_023924]	5.235124064e-002	6.177604531e-002	3.967521836e-001
A_24_P31421	GLTSCR1	NM_015711	Homo sapiens glioma tumor suppressor candidate region gene 1 (GLTSCR1), mRNA [NM_015711]	-5.695342390e-001	9.272082150e-002	8.125147744e-010
A_23_P130780	GLTSCR1	NM_015711	Homo sapiens glioma tumor suppressor candidate region gene 1 (GLTSCR1), mRNA [NM_015711]	-1.636019138e-002	6.151372802e-002	7.902700118e-001
A_32_P134657	KIAA0240	NM_015349	Homo sapiens KIAA0240 (KIAA0240), mRNA [NM_015349]	-3.320438847e-001	6.859194754e-002	1.292796664e-006
A_23_P350886	KIAA0240	NM_015349	Homo sapiens KIAA0240 (KIAA0240), mRNA [NM_015349]	-3.322142828e-001	6.948578602e-002	1.743911499e-006
A_23_P218863	PB1	NM_018313	Homo sapiens polybromo 1 (PB1), transcript variant 2, mRNA [NM_018313]	5.293033199e-001	1.493224547e-001	3.930600233e-004
A_24_P362850	PB1	NM_181042	Homo sapiens polybromo 1 (PB1), transcript variant 4, mRNA [NM_181042]	-1.052808085e-001	6.550580638e-002	1.080109198e-001
A_23_P365874	PB1	NM_018165	Homo sapiens polybromo 1 (PB1), transcript variant 1, mRNA [NM_018165]	4.711731272e-001	1.103627398e-001	1.960755767e-005
A_24_P307014	BRD2	NM_005104	Homo sapiens bromodomain containing 2 (BRD2), mRNA [NM_005104]	-4.984774290e-002	6.158747156e-002	4.182959014e-001
A_23_P256898	BRD2	NM_005104	Homo sapiens bromodomain containing 2 (BRD2), mRNA [NM_005104]	1.369241723e-001	6.337479367e-002	3.073040262e-002
A_23_P216689	BRD3	NM_007371	Homo sapiens bromodomain containing 3 (BRD3), mRNA [NM_007371]	-2.872205293e-002	6.158724466e-002	6.409552177e-001
A_24_P32887	BRD3	NM_007371	Homo sapiens bromodomain containing 3 (BRD3), mRNA [NM_007371]	-2.192794723e-001	6.473925695e-002	7.063111891e-004
A_23_P136589	BRDT	NM_207189	Homo sapiens bromodomain, testis-specific (BRDT), transcript variant 1, mRNA [NM_207189]	0.000000000e+000	6.347133904e-001	1.000000000e+000

## Sheet: MLS1
MLS1
Probe	GeneName	SystematicName	Description	LogRatio	LogRatioError	PValueLogRatio
A_23_P252764	SMARCA2	NM_139045	Homo sapiens SWI/SNF related, matrix associated, actin dependent regulator of chromatin, subfamily a, member 2 (SMARCA2), transcript variant 2, mRNA [NM_139045]	-1.155756363e+000	1.252949613e-001	2.854604529e-020
A_23_P60354	SMARCA2	NM_139045	Homo sapiens SWI/SNF related, matrix associated, actin dependent regulator of chromatin, subfamily a, member 2 (SMARCA2), transcript variant 2, mRNA [NM_139045]	-5.229583444e-001	7.816186902e-002	2.220914516e-011
A_23_P39040	SMARCA4	NM_003072	Homo sapiens SWI/SNF related, matrix associated, actin dependent regulator of chromatin, subfamily a, member 4 (SMARCA4), mRNA [NM_003072]	8.486978933e-002	6.190937435e-002	1.704150737e-001
A_24_P212851	SMARCA4	NM_003072	Homo sapiens SWI/SNF related, matrix associated, actin dependent regulator of chromatin, subfamily a, member 4 (SMARCA4), mRNA [NM_003072]	2.967719917e-001	6.787235729e-002	1.228309084e-005
A_23_P39034	SMARCA4	NM_003072	Homo sapiens SWI/SNF related, matrix associated, actin dependent regulator of chromatin, subfamily a, member 4 (SMARCA4), mRNA [NM_003072]	7.968303436e-002	6.184807719e-002	1.976181745e-001
A_23_P68824	SMARCB1	NM_003073	Homo sapiens SWI/SNF related, matrix associated, actin dependent regulator of chromatin, subfamily b, member 1 (SMARCB1), transcript variant 1, mRNA [NM_003073]	-1.283450000e-001	6.423237789e-002	4.570195823e-002
A_23_P83453	SMARCC1	NM_003074	Homo sapiens SWI/SNF related, matrix associated, actin dependent regulator of chromatin, subfamily c, member 1 (SMARCC1), mRNA [NM_003074]	-1.046817167e-001	6.216573019e-002	9.219838577e-002
A_32_P112104	SMARCC1	NM_003074	Homo sapiens SWI/SNF related, matrix associated, actin dependent regulator of chromatin, subfamily c, member 1 (SMARCC1), mRNA [NM_003074]	4.189847141e-002	6.200570718e-002	4.992186928e-001
A_23_P128073	SMARCC2	NM_139067	Homo sapiens SWI/SNF related, matrix associated, actin dependent regulator of chromatin, subfamily c, member 2 (SMARCC2), transcript variant 2, mRNA [NM_139067]	-2.258065211e-001	6.479653315e-002	4.924038245e-004
A_24_P129813	SMARCC2	NM_139067	Homo sapiens SWI/SNF related, matrix associated, actin dependent regulator of chromatin, subfamily c, member 2 (SMARCC2), transcript variant 2, mRNA [NM_139067]	-7.015063922e-001	8.927532635e-002	3.909831409e-015
A_23_P116682	SMARCC2	NM_139067	Homo sapiens SWI/SNF related, matrix associated, actin dependent regulator of chromatin, subfamily c, member 2 (SMARCC2), transcript variant 2, mRNA [NM_139067]	-2.191128129e-001	7.001780525e-002	1.751713999e-003
A_24_P232696	SMARCD1	NM_139071	Homo sapiens SWI/SNF related, matrix associated, actin dependent regulator of chromatin, subfamily d, member 1 (SMARCD1), transcript variant 2, mRNA [NM_139071]	-5.646100386e-002	6.165395212e-002	3.597861485e-001
A_23_P204745	SMARCD1	NM_139071	Homo sapiens SWI/SNF related, matrix associated, actin dependent regulator of chromatin, subfamily d, member 1 (SMARCD1), transcript variant 2, mRNA [NM_139071]	1.312208824e-001	7.866391441e-002	9.529183329e-002
A_23_P66487	SMARCD2	NM_003077	Homo sapiens SWI/SNF related, matrix associated, actin dependent regulator of chromatin, subfamily d, member 2 (SMARCD2), mRNA [NM_003077]	1.951225611e-001	6.400253445e-002	2.298573572e-003
A_23_P122852	SMARCD3	NM_003078	Homo sapiens SWI/SNF related, matrix associated, actin dependent regulator of chromatin, subfamily d, member 3 (SMARCD3), transcript variant 2, mRNA [NM_003078]	-6.951980084e-001	8.884889426e-002	5.096860432e-015
A_23_P333063	SMARCE1	NM_003079	Homo sapiens SWI/SNF related, matrix associated, actin dependent regulator of chromatin, subfamily e, member 1 (SMARCE1), mRNA [NM_003079]	2.237364843e-001	6.508839179e-002	5.872726735e-004
A_23_P164387	SMARCE1	NM_003079	Homo sapiens SWI/SNF related, matrix associated, actin dependent regulator of chromatin, subfamily e, member 1 (SMARCE1), mRNA [NM_003079]	-3.863434666e-001	7.089429800e-002	5.049163944e-008
A_23_P69249	ACTL6A	NM_178042	Homo sapiens actin-like 6A (ACTL6A), transcript variant 3, mRNA [NM_178042]	1.934421380e-001	6.391420986e-002	2.473287914e-003
A_23_P145681	ACTL6B	NM_016188	Homo sapiens actin-like 6B (ACTL6B), mRNA [NM_016188]	-3.163834801e-001	1.179460286e-001	7.308663560e-003
A_23_P61826	BCL7A	NM_020993	Homo sapiens B-cell CLL/lymphoma 7A (BCL7A), transcript variant 1, mRNA [NM_020993]	2.514479999e-002	7.107313644e-002	7.234980086e-001
A_24_P203056	BCL7A	NM_020993	Homo sapiens B-cell CLL/lymphoma 7A (BCL7A), transcript variant 1, mRNA [NM_020993]	-1.971186661e-001	6.412404795e-002	2.111946016e-003
A_23_P123010	BCL7B	NM_138707	Homo sapiens B-cell CLL/lymphoma 7B (BCL7B), transcript variant 2, mRNA [NM_138707]	2.479538662e-001	8.002432258e-002	1.945152464e-003
A_23_P500364	BCL7B	NM_138707	Homo sapiens B-cell CLL/lymphoma 7B (BCL7B), transcript variant 2, mRNA [NM_138707]	1.143372936e-001	6.333701563e-002	7.104013278e-002
A_23_P118289	BCL7C	NM_004765	Homo sapiens B-cell CLL/lymphoma 7C (BCL7C), mRNA [NM_004765]	-8.743535465e-002	6.211915271e-002	1.592665526e-001
A_23_P141738	SS18	NM_001007559	Homo sapiens synovial sarcoma translocation, chromosome 18 (SS18), transcript variant 1, mRNA [NM_001007559]	9.648030443e-003	6.152016767e-002	8.753811022e-001
A_24_P384851	SS18	NM_001007559	Homo sapiens synovial sarcoma translocation, chromosome 18 (SS18), transcript variant 1, mRNA [NM_001007559]	2.662361373e-001	6.915132243e-002	1.180930977e-004
A_23_P423926	SS18L1	NM_198935	Homo sapiens synovial sarcoma translocation gene on chromosome 18-like 1 (SS18L1), transcript variant 1, mRNA [NM_198935]	1.790179163e-001	6.399869468e-002	5.154569816e-003
A_32_P139654	SS18L1	NM_198935	Homo sapiens synovial sarcoma translocation gene on chromosome 18-like 1 (SS18L1), transcript variant 1, mRNA [NM_198935]	3.022266603e-001	7.187865649e-002	2.614532250e-005
A_24_P77219	ARID1A	NM_006015	Homo sapiens AT rich interactive domain 1A (SWI- like) (ARID1A), transcript variant 1, mRNA [NM_006015]	-2.559352114e-001	1.166695911e-001	2.825874999e-002
A_24_P92952	ARID1A	NM_006015	Homo sapiens AT rich interactive domain 1A (SWI- like) (ARID1A), transcript variant 1, mRNA [NM_006015]	9.207416685e-002	6.216323830e-002	1.385619581e-001
A_23_P217872	ARID1A	NM_006015	Homo sapiens AT rich interactive domain 1A (SWI- like) (ARID1A), transcript variant 1, mRNA [NM_006015]	1.380947918e-001	6.274457044e-002	2.774279928e-002
A_24_P366735	ARID1B	NM_175863	Homo sapiens AT rich interactive domain 1B (SWI1-like) (ARID1B), transcript variant 3, mRNA [NM_175863]	-2.539148641e-001	6.737679300e-002	1.641785788e-004
A_23_P70701	ARID1B	NM_017519	Homo sapiens AT rich interactive domain 1B (SWI1-like) (ARID1B), transcript variant 1, mRNA [NM_017519]	7.601277367e-002	6.235688388e-002	2.228458243e-001
A_32_P74955	ARID2	NM_152641	Homo sapiens AT rich interactive domain 2 (ARID, RFX-like) (ARID2), mRNA [NM_152641]	-6.979104032e-002	6.191383219e-002	2.596458620e-001
A_23_P308464	ARID2	AK055181	Homo sapiens cDNA FLJ30619 fis, clone CTONG2001533. [AK055181]	-1.432812193e-001	6.903909549e-002	3.795285291e-002
A_23_P119458	DPF1	NM_004647	Homo sapiens D4, zinc and double PHD fingers family 1 (DPF1), mRNA [NM_004647]	7.538137374e-001	2.151821375e-001	4.598030260e-004
A_23_P127446	DPF2	NM_006268	Homo sapiens D4, zinc and double PHD fingers family 2 (DPF2), mRNA [NM_006268]	3.347984764e-002	6.149924620e-002	5.861700736e-001
A_24_P270424	DPF3	AK124946	Homo sapiens cDNA FLJ42956 fis, clone BRSTN2009899. [AK124946]	4.223077461e-001	7.464229928e-002	1.533669981e-008
A_23_P307392	DPF3	NM_012074	Homo sapiens D4, zinc and double PHD fingers, family 3 (DPF3), mRNA [NM_012074]	1.931156133e-001	7.241426939e-002	7.657332188e-003
A_23_P503200	PHF10	NM_018288	Homo sapiens PHD finger protein 10 (PHF10), transcript variant 1, mRNA [NM_018288]	1.581309293e-002	6.144337081e-002	7.969005390e-001
A_23_P209011	BRD4	NM_014299	Homo sapiens bromodomain containing 4 (BRD4), transcript variant short, mRNA [NM_014299]	5.506251143e-001	9.503723538e-002	6.881838596e-009
A_23_P425104	BRD4	NM_058243	Homo sapiens bromodomain containing 4 (BRD4), transcript variant long, mRNA [NM_058243]	-2.699914629e-001	6.680925378e-002	5.317190785e-005
A_32_P18824	BRD7	NM_013263	Homo sapiens bromodomain containing 7 (BRD7), mRNA [NM_013263]	1.443665231e-001	6.282190074e-002	2.156016132e-002
A_23_P19004	BRD9	NM_023924	Homo sapiens bromodomain containing 9 (BRD9), transcript variant 1, mRNA [NM_023924]	-4.822734183e-002	6.162466407e-002	4.338631882e-001
A_24_P31421	GLTSCR1	NM_015711	Homo sapiens glioma tumor suppressor candidate region gene 1 (GLTSCR1), mRNA [NM_015711]	-5.652235508e-001	8.580296441e-002	4.474160499e-011
A_23_P130780	GLTSCR1	NM_015711	Homo sapiens glioma tumor suppressor candidate region gene 1 (GLTSCR1), mRNA [NM_015711]	-7.962056232e-002	6.187517828e-002	1.981663625e-001
A_32_P134657	KIAA0240	NM_015349	Homo sapiens KIAA0240 (KIAA0240), mRNA [NM_015349]	-3.355290123e-001	6.869947141e-002	1.039489778e-006
A_23_P350886	KIAA0240	NM_015349	Homo sapiens KIAA0240 (KIAA0240), mRNA [NM_015349]	-3.228305739e-001	6.854039980e-002	2.476229858e-006
A_23_P218863	PB1	NM_018313	Homo sapiens polybromo 1 (PB1), transcript variant 2, mRNA [NM_018313]	-1.255363000e-001	7.583086738e-002	9.782767120e-002
A_24_P362850	PB1	NM_181042	Homo sapiens polybromo 1 (PB1), transcript variant 4, mRNA [NM_181042]	-2.142458574e-002	6.326579083e-002	7.348778696e-001
A_23_P365874	PB1	NM_018165	Homo sapiens polybromo 1 (PB1), transcript variant 1, mRNA [NM_018165]	3.244215262e-002	7.169698858e-002	6.509162020e-001
A_24_P307014	BRD2	NM_005104	Homo sapiens bromodomain containing 2 (BRD2), mRNA [NM_005104]	-4.277012085e-002	6.154269177e-002	4.870761776e-001
A_23_P256898	BRD2	NM_005104	Homo sapiens bromodomain containing 2 (BRD2), mRNA [NM_005104]	4.367181721e-002	6.177317186e-002	4.795847416e-001
A_23_P216689	BRD3	NM_007371	Homo sapiens bromodomain containing 3 (BRD3), mRNA [NM_007371]	-1.365442179e-001	6.270396615e-002	2.943575233e-002
A_24_P32887	BRD3	NM_007371	Homo sapiens bromodomain containing 3 (BRD3), mRNA [NM_007371]	-2.245219999e-001	6.480025086e-002	5.305622692e-004
A_23_P136589	BRDT	NM_207189	Homo sapiens bromodomain, testis-specific (BRDT), transcript variant 1, mRNA [NM_207189]	0.000000000e+000	6.144711569e-001	1.000000000e+000

## Sheet: MLS2
MLS 2
Probe	GeneName	SystematicName	Description	LogRatio	LogRatioError	PValueLogRatio
A_23_P252764	SMARCA2	NM_139045	Homo sapiens SWI/SNF related, matrix associated, actin dependent regulator of chromatin, subfamily a, member 2 (SMARCA2), transcript variant 2, mRNA [NM_139045]	-8.901309613e-001	1.064538573e-001	6.184185048e-017
A_23_P60354	SMARCA2	NM_139045	Homo sapiens SWI/SNF related, matrix associated, actin dependent regulator of chromatin, subfamily a, member 2 (SMARCA2), transcript variant 2, mRNA [NM_139045]	-3.895878025e-001	7.140722576e-002	4.873647501e-008
A_23_P39040	SMARCA4	NM_003072	Homo sapiens SWI/SNF related, matrix associated, actin dependent regulator of chromatin, subfamily a, member 4 (SMARCA4), mRNA [NM_003072]	3.473674072e-001	6.917449042e-002	5.123978047e-007
A_24_P212851	SMARCA4	NM_003072	Homo sapiens SWI/SNF related, matrix associated, actin dependent regulator of chromatin, subfamily a, member 4 (SMARCA4), mRNA [NM_003072]	4.569898432e-001	7.546014196e-002	1.395109681e-009
A_23_P39034	SMARCA4	NM_003072	Homo sapiens SWI/SNF related, matrix associated, actin dependent regulator of chromatin, subfamily a, member 4 (SMARCA4), mRNA [NM_003072]	3.048309994e-001	6.745641691e-002	6.215218323e-006
A_23_P68824	SMARCB1	NM_003073	Homo sapiens SWI/SNF related, matrix associated, actin dependent regulator of chromatin, subfamily b, member 1 (SMARCB1), transcript variant 1, mRNA [NM_003073]	-5.458713285e-002	6.406268860e-002	3.941645195e-001
A_23_P83453	SMARCC1	NM_003074	Homo sapiens SWI/SNF related, matrix associated, actin dependent regulator of chromatin, subfamily c, member 1 (SMARCC1), mRNA [NM_003074]	9.472756653e-002	6.204022426e-002	1.267925163e-001
A_32_P112104	SMARCC1	NM_003074	Homo sapiens SWI/SNF related, matrix associated, actin dependent regulator of chromatin, subfamily c, member 1 (SMARCC1), mRNA [NM_003074]	2.411097549e-001	6.625651887e-002	2.736621836e-004
A_23_P128073	SMARCC2	NM_139067	Homo sapiens SWI/SNF related, matrix associated, actin dependent regulator of chromatin, subfamily c, member 2 (SMARCC2), transcript variant 2, mRNA [NM_139067]	-1.253895937e-001	6.248058481e-002	4.476489127e-002
A_24_P129813	SMARCC2	NM_139067	Homo sapiens SWI/SNF related, matrix associated, actin dependent regulator of chromatin, subfamily c, member 2 (SMARCC2), transcript variant 2, mRNA [NM_139067]	-6.058867505e-001	8.298618541e-002	2.855188035e-013
A_23_P116682	SMARCC2	NM_139067	Homo sapiens SWI/SNF related, matrix associated, actin dependent regulator of chromatin, subfamily c, member 2 (SMARCC2), transcript variant 2, mRNA [NM_139067]	-2.037738703e-001	7.051259247e-002	3.853725673e-003
A_24_P232696	SMARCD1	NM_139071	Homo sapiens SWI/SNF related, matrix associated, actin dependent regulator of chromatin, subfamily d, member 1 (SMARCD1), transcript variant 2, mRNA [NM_139071]	4.510778193e-002	6.158842986e-002	4.639203411e-001
A_23_P204745	SMARCD1	NM_139071	Homo sapiens SWI/SNF related, matrix associated, actin dependent regulator of chromatin, subfamily d, member 1 (SMARCD1), transcript variant 2, mRNA [NM_139071]	9.230563597e-002	8.584777166e-002	2.822741870e-001
A_23_P66487	SMARCD2	NM_003077	Homo sapiens SWI/SNF related, matrix associated, actin dependent regulator of chromatin, subfamily d, member 2 (SMARCD2), mRNA [NM_003077]	3.987808301e-001	7.155376729e-002	2.501548726e-008
A_23_P122852	SMARCD3	NM_003078	Homo sapiens SWI/SNF related, matrix associated, actin dependent regulator of chromatin, subfamily d, member 3 (SMARCD3), transcript variant 2, mRNA [NM_003078]	-5.169328483e-001	7.765638866e-002	2.801036768e-011
A_23_P333063	SMARCE1	NM_003079	Homo sapiens SWI/SNF related, matrix associated, actin dependent regulator of chromatin, subfamily e, member 1 (SMARCE1), mRNA [NM_003079]	1.756488953e-001	6.391149833e-002	5.990252408e-003
A_23_P164387	SMARCE1	NM_003079	Homo sapiens SWI/SNF related, matrix associated, actin dependent regulator of chromatin, subfamily e, member 1 (SMARCE1), mRNA [NM_003079]	-2.458654294e-001	6.540796132e-002	1.706261215e-004
A_23_P69249	ACTL6A	NM_178042	Homo sapiens actin-like 6A (ACTL6A), transcript variant 3, mRNA [NM_178042]	2.568812266e-001	6.576099029e-002	9.372562598e-005
A_23_P145681	ACTL6B	NM_016188	Homo sapiens actin-like 6B (ACTL6B), mRNA [NM_016188]	-3.464286525e-001	9.208162245e-002	1.684313279e-004
A_23_P61826	BCL7A	NM_020993	Homo sapiens B-cell CLL/lymphoma 7A (BCL7A), transcript variant 1, mRNA [NM_020993]	3.994083448e-001	1.022654256e-001	9.398998318e-005
A_24_P203056	BCL7A	NM_020993	Homo sapiens B-cell CLL/lymphoma 7A (BCL7A), transcript variant 1, mRNA [NM_020993]	-2.796544660e-002	6.172990468e-002	6.505277475e-001
A_23_P123010	BCL7B	NM_138707	Homo sapiens B-cell CLL/lymphoma 7B (BCL7B), transcript variant 2, mRNA [NM_138707]	3.347449052e-001	8.893804991e-002	1.673516998e-004
A_23_P500364	BCL7B	NM_138707	Homo sapiens B-cell CLL/lymphoma 7B (BCL7B), transcript variant 2, mRNA [NM_138707]	1.793950421e-001	6.511593564e-002	5.869037148e-003
A_23_P118289	BCL7C	NM_004765	Homo sapiens B-cell CLL/lymphoma 7C (BCL7C), mRNA [NM_004765]	-1.468537937e-001	6.305478717e-002	1.985974145e-002
A_23_P141738	SS18	NM_001007559	Homo sapiens synovial sarcoma translocation, chromosome 18 (SS18), transcript variant 1, mRNA [NM_001007559]	4.988007852e-002	6.171670272e-002	4.189694953e-001
A_24_P384851	SS18	NM_001007559	Homo sapiens synovial sarcoma translocation, chromosome 18 (SS18), transcript variant 1, mRNA [NM_001007559]	1.589238476e-001	6.699562691e-002	1.768478501e-002
A_23_P423926	SS18L1	NM_198935	Homo sapiens synovial sarcoma translocation gene on chromosome 18-like 1 (SS18L1), transcript variant 1, mRNA [NM_198935]	3.228983286e-001	6.876010247e-002	2.652887857e-006
A_32_P139654	SS18L1	NM_198935	Homo sapiens synovial sarcoma translocation gene on chromosome 18-like 1 (SS18L1), transcript variant 1, mRNA [NM_198935]	3.036300970e-001	7.299205882e-002	3.185697430e-005
A_24_P77219	ARID1A	NM_006015	Homo sapiens AT rich interactive domain 1A (SWI- like) (ARID1A), transcript variant 1, mRNA [NM_006015]	9.439345964e-002	1.416653482e-001	5.052110745e-001
A_24_P92952	ARID1A	NM_006015	Homo sapiens AT rich interactive domain 1A (SWI- like) (ARID1A), transcript variant 1, mRNA [NM_006015]	2.495838834e-001	6.584711414e-002	1.504326339e-004
A_23_P217872	ARID1A	NM_006015	Homo sapiens AT rich interactive domain 1A (SWI- like) (ARID1A), transcript variant 1, mRNA [NM_006015]	1.699436779e-001	6.342628482e-002	7.375668964e-003
A_24_P366735	ARID1B	NM_175863	Homo sapiens AT rich interactive domain 1B (SWI1-like) (ARID1B), transcript variant 3, mRNA [NM_175863]	-1.654533158e-001	6.525342773e-002	1.122709584e-002
A_23_P70701	ARID1B	NM_017519	Homo sapiens AT rich interactive domain 1B (SWI1-like) (ARID1B), transcript variant 1, mRNA [NM_017519]	7.666979845e-004	6.227083229e-002	9.901764437e-001
A_32_P74955	ARID2	NM_152641	Homo sapiens AT rich interactive domain 2 (ARID, RFX-like) (ARID2), mRNA [NM_152641]	-4.610727073e-002	6.180161189e-002	4.556354738e-001
A_23_P308464	ARID2	AK055181	Homo sapiens cDNA FLJ30619 fis, clone CTONG2001533. [AK055181]	2.808117066e-001	8.198753087e-002	6.146775961e-004
A_23_P119458	DPF1	NM_004647	Homo sapiens D4, zinc and double PHD fingers family 1 (DPF1), mRNA [NM_004647]	7.097575959e-001	2.092405308e-001	6.936783988e-004
A_23_P127446	DPF2	NM_006268	Homo sapiens D4, zinc and double PHD fingers family 2 (DPF2), mRNA [NM_006268]	1.062837013e-001	6.218785825e-002	8.743711239e-002
A_24_P270424	DPF3	AK124946	Homo sapiens cDNA FLJ42956 fis, clone BRSTN2009899. [AK124946]	2.798541546e-001	6.882249076e-002	4.776168856e-005
A_23_P307392	DPF3	NM_012074	Homo sapiens D4, zinc and double PHD fingers, family 3 (DPF3), mRNA [NM_012074]	8.019012457e-002	7.120070333e-002	2.600577459e-001
A_23_P503200	PHF10	NM_018288	Homo sapiens PHD finger protein 10 (PHF10), transcript variant 1, mRNA [NM_018288]	3.773990228e-002	6.152453852e-002	5.396038242e-001
A_23_P209011	BRD4	NM_014299	Homo sapiens bromodomain containing 4 (BRD4), transcript variant short, mRNA [NM_014299]	2.886214309e-001	8.281576435e-002	4.919484589e-004
A_23_P425104	BRD4	NM_058243	Homo sapiens bromodomain containing 4 (BRD4), transcript variant long, mRNA [NM_058243]	-1.917733135e-002	6.340206554e-002	7.622924943e-001
A_32_P18824	BRD7	NM_013263	Homo sapiens bromodomain containing 7 (BRD7), mRNA [NM_013263]	1.021558667e-001	6.212725087e-002	1.001141633e-001
A_23_P19004	BRD9	NM_023924	Homo sapiens bromodomain containing 9 (BRD9), transcript variant 1, mRNA [NM_023924]	6.363744457e-002	6.178433792e-002	3.030132244e-001
A_24_P31421	GLTSCR1	NM_015711	Homo sapiens glioma tumor suppressor candidate region gene 1 (GLTSCR1), mRNA [NM_015711]	-5.157887589e-001	8.311492917e-002	5.444379196e-010
A_23_P130780	GLTSCR1	NM_015711	Homo sapiens glioma tumor suppressor candidate region gene 1 (GLTSCR1), mRNA [NM_015711]	4.672818463e-002	6.160091700e-002	4.481139379e-001
A_32_P134657	KIAA0240	NM_015349	Homo sapiens KIAA0240 (KIAA0240), mRNA [NM_015349]	-2.266278585e-001	6.486403176e-002	4.760352741e-004
A_23_P350886	KIAA0240	NM_015349	Homo sapiens KIAA0240 (KIAA0240), mRNA [NM_015349]	-2.296438564e-001	6.556904080e-002	4.612228292e-004
A_23_P218863	PB1	NM_018313	Homo sapiens polybromo 1 (PB1), transcript variant 2, mRNA [NM_018313]	-2.948165048e-002	9.098321350e-002	7.459123281e-001
A_24_P362850	PB1	NM_181042	Homo sapiens polybromo 1 (PB1), transcript variant 4, mRNA [NM_181042]	-2.403348843e-002	6.383461491e-002	7.065480577e-001
A_23_P365874	PB1	NM_018165	Homo sapiens polybromo 1 (PB1), transcript variant 1, mRNA [NM_018165]	9.727863604e-002	7.542763030e-002	1.971565894e-001
A_24_P307014	BRD2	NM_005104	Homo sapiens bromodomain containing 2 (BRD2), mRNA [NM_005104]	4.768329987e-002	6.157288621e-002	4.386822235e-001
A_23_P256898	BRD2	NM_005104	Homo sapiens bromodomain containing 2 (BRD2), mRNA [NM_005104]	1.636356414e-001	6.358340181e-002	1.006584550e-002
A_23_P216689	BRD3	NM_007371	Homo sapiens bromodomain containing 3 (BRD3), mRNA [NM_007371]	1.539462139e-002	6.149207773e-002	8.023156902e-001
A_24_P32887	BRD3	NM_007371	Homo sapiens bromodomain containing 3 (BRD3), mRNA [NM_007371]	-1.570155874e-001	6.314365915e-002	1.289555889e-002
A_23_P136589	BRDT	NM_207189	Homo sapiens bromodomain, testis-specific (BRDT), transcript variant 1, mRNA [NM_207189]	0.000000000e+000	6.291329461e-001	1.000000000e+000

## Sheet: MLS3
MLS 3
Probe	GeneName	SystematicName	Description	LogRatio	LogRatioError	PValueLogRatio
A_23_P252764	SMARCA2	NM_139045	Homo sapiens SWI/SNF related, matrix associated, actin dependent regulator of chromatin, subfamily a, member 2 (SMARCA2), transcript variant 2, mRNA [NM_139045]	-1.043881482e+000	1.164631234e-001	3.154091168e-019
A_23_P60354	SMARCA2	NM_139045	Homo sapiens SWI/SNF related, matrix associated, actin dependent regulator of chromatin, subfamily a, member 2 (SMARCA2), transcript variant 2, mRNA [NM_139045]	-3.593933539e-001	6.993417497e-002	2.761701717e-007
A_23_P39040	SMARCA4	NM_003072	Homo sapiens SWI/SNF related, matrix associated, actin dependent regulator of chromatin, subfamily a, member 4 (SMARCA4), mRNA [NM_003072]	5.957743185e-002	6.166199120e-002	3.339472374e-001
A_24_P212851	SMARCA4	NM_003072	Homo sapiens SWI/SNF related, matrix associated, actin dependent regulator of chromatin, subfamily a, member 4 (SMARCA4), mRNA [NM_003072]	2.431807904e-001	6.584177887e-002	2.212654403e-004
A_23_P39034	SMARCA4	NM_003072	Homo sapiens SWI/SNF related, matrix associated, actin dependent regulator of chromatin, subfamily a, member 4 (SMARCA4), mRNA [NM_003072]	5.899497651e-002	6.165435507e-002	3.386347346e-001
A_23_P68824	SMARCB1	NM_003073	Homo sapiens SWI/SNF related, matrix associated, actin dependent regulator of chromatin, subfamily b, member 1 (SMARCB1), transcript variant 1, mRNA [NM_003073]	-2.568279432e-001	6.661244354e-002	1.154673406e-004
A_23_P83453	SMARCC1	NM_003074	Homo sapiens SWI/SNF related, matrix associated, actin dependent regulator of chromatin, subfamily c, member 1 (SMARCC1), mRNA [NM_003074]	-1.132216367e-001	6.228909839e-002	6.911307137e-002
A_32_P112104	SMARCC1	NM_003074	Homo sapiens SWI/SNF related, matrix associated, actin dependent regulator of chromatin, subfamily c, member 1 (SMARCC1), mRNA [NM_003074]	7.256039037e-003	6.184625161e-002	9.066034428e-001
A_23_P128073	SMARCC2	NM_139067	Homo sapiens SWI/SNF related, matrix associated, actin dependent regulator of chromatin, subfamily c, member 2 (SMARCC2), transcript variant 2, mRNA [NM_139067]	-1.590205402e-001	6.311531161e-002	1.175136349e-002
A_24_P129813	SMARCC2	NM_139067	Homo sapiens SWI/SNF related, matrix associated, actin dependent regulator of chromatin, subfamily c, member 2 (SMARCC2), transcript variant 2, mRNA [NM_139067]	-7.116526399e-001	8.997209352e-002	2.580013222e-015
A_23_P116682	SMARCC2	NM_139067	Homo sapiens SWI/SNF related, matrix associated, actin dependent regulator of chromatin, subfamily c, member 2 (SMARCC2), transcript variant 2, mRNA [NM_139067]	-1.605354853e-001	6.936585316e-002	2.064961796e-002
A_24_P232696	SMARCD1	NM_139071	Homo sapiens SWI/SNF related, matrix associated, actin dependent regulator of chromatin, subfamily d, member 1 (SMARCD1), transcript variant 2, mRNA [NM_139071]	-4.411747110e-002	6.156698399e-002	4.736352787e-001
A_23_P204745	SMARCD1	NM_139071	Homo sapiens SWI/SNF related, matrix associated, actin dependent regulator of chromatin, subfamily d, member 1 (SMARCD1), transcript variant 2, mRNA [NM_139071]	1.899928730e-001	8.000614894e-002	1.756186584e-002
A_23_P66487	SMARCD2	NM_003077	Homo sapiens SWI/SNF related, matrix associated, actin dependent regulator of chromatin, subfamily d, member 2 (SMARCD2), mRNA [NM_003077]	2.785953986e-001	6.654242157e-002	2.829975304e-005
A_23_P122852	SMARCD3	NM_003078	Homo sapiens SWI/SNF related, matrix associated, actin dependent regulator of chromatin, subfamily d, member 3 (SMARCD3), transcript variant 2, mRNA [NM_003078]	-7.180939045e-001	9.041997866e-002	1.993299539e-015
A_23_P333063	SMARCE1	NM_003079	Homo sapiens SWI/SNF related, matrix associated, actin dependent regulator of chromatin, subfamily e, member 1 (SMARCE1), mRNA [NM_003079]	1.126501197e-001	6.251881127e-002	7.156748338e-002
A_23_P164387	SMARCE1	NM_003079	Homo sapiens SWI/SNF related, matrix associated, actin dependent regulator of chromatin, subfamily e, member 1 (SMARCE1), mRNA [NM_003079]	-2.618583777e-001	6.592519312e-002	7.125578497e-005
A_23_P69249	ACTL6A	NM_178042	Homo sapiens actin-like 6A (ACTL6A), transcript variant 3, mRNA [NM_178042]	2.582558690e-001	6.580496050e-002	8.688646443e-005
A_23_P145681	ACTL6B	NM_016188	Homo sapiens actin-like 6B (ACTL6B), mRNA [NM_016188]	-2.999025710e-001	8.803527516e-002	6.577305993e-004
A_23_P61826	BCL7A	NM_020993	Homo sapiens B-cell CLL/lymphoma 7A (BCL7A), transcript variant 1, mRNA [NM_020993]	1.584365774e-001	7.870361623e-002	4.410633658e-002
A_24_P203056	BCL7A	NM_020993	Homo sapiens B-cell CLL/lymphoma 7A (BCL7A), transcript variant 1, mRNA [NM_020993]	1.129595272e-001	6.248863865e-002	7.065614234e-002
A_23_P123010	BCL7B	NM_138707	Homo sapiens B-cell CLL/lymphoma 7B (BCL7B), transcript variant 2, mRNA [NM_138707]	2.300583586e-001	7.554371472e-002	2.323962962e-003
A_23_P500364	BCL7B	NM_138707	Homo sapiens B-cell CLL/lymphoma 7B (BCL7B), transcript variant 2, mRNA [NM_138707]	9.647557076e-002	6.280044425e-002	1.244833860e-001
A_23_P118289	BCL7C	NM_004765	Homo sapiens B-cell CLL/lymphoma 7C (BCL7C), mRNA [NM_004765]	-5.318348829e-002	6.177711791e-002	3.892969794e-001
A_23_P141738	SS18	NM_001007559	Homo sapiens synovial sarcoma translocation, chromosome 18 (SS18), transcript variant 1, mRNA [NM_001007559]	6.025387871e-002	6.175322364e-002	3.292030610e-001
A_24_P384851	SS18	NM_001007559	Homo sapiens synovial sarcoma translocation, chromosome 18 (SS18), transcript variant 1, mRNA [NM_001007559]	1.191359270e-001	6.427537557e-002	6.380733410e-002
A_23_P423926	SS18L1	NM_198935	Homo sapiens synovial sarcoma translocation gene on chromosome 18-like 1 (SS18L1), transcript variant 1, mRNA [NM_198935]	1.777790351e-001	6.384480925e-002	5.360212796e-003
A_32_P139654	SS18L1	NM_198935	Homo sapiens synovial sarcoma translocation gene on chromosome 18-like 1 (SS18L1), transcript variant 1, mRNA [NM_198935]	-8.981568622e-003	6.365939407e-002	8.878005223e-001
A_24_P77219	ARID1A	NM_006015	Homo sapiens AT rich interactive domain 1A (SWI- like) (ARID1A), transcript variant 1, mRNA [NM_006015]	-2.566940507e-001	9.995293997e-002	1.022431712e-002
A_24_P92952	ARID1A	NM_006015	Homo sapiens AT rich interactive domain 1A (SWI- like) (ARID1A), transcript variant 1, mRNA [NM_006015]	6.989653263e-002	6.188939367e-002	2.587383278e-001
A_23_P217872	ARID1A	NM_006015	Homo sapiens AT rich interactive domain 1A (SWI- like) (ARID1A), transcript variant 1, mRNA [NM_006015]	5.592789784e-002	6.167088891e-002	3.644719587e-001
A_24_P366735	ARID1B	NM_175863	Homo sapiens AT rich interactive domain 1B (SWI1-like) (ARID1B), transcript variant 3, mRNA [NM_175863]	-2.869934713e-001	6.775695089e-002	2.279103368e-005
A_23_P70701	ARID1B	NM_017519	Homo sapiens AT rich interactive domain 1B (SWI1-like) (ARID1B), transcript variant 1, mRNA [NM_017519]	-3.615752986e-003	6.196538425e-002	9.534689051e-001
A_32_P74955	ARID2	NM_152641	Homo sapiens AT rich interactive domain 2 (ARID, RFX-like) (ARID2), mRNA [NM_152641]	-1.007140507e-001	6.222638058e-002	1.055526298e-001
A_23_P308464	ARID2	AK055181	Homo sapiens cDNA FLJ30619 fis, clone CTONG2001533. [AK055181]	-5.308359474e-002	6.806682091e-002	4.354646042e-001
A_23_P119458	DPF1	NM_004647	Homo sapiens D4, zinc and double PHD fingers family 1 (DPF1), mRNA [NM_004647]	3.162910207e-001	1.196558919e-001	8.209292208e-003
A_23_P127446	DPF2	NM_006268	Homo sapiens D4, zinc and double PHD fingers family 2 (DPF2), mRNA [NM_006268]	-1.423629020e-002	6.143615050e-002	8.167516351e-001
A_24_P270424	DPF3	AK124946	Homo sapiens cDNA FLJ42956 fis, clone BRSTN2009899. [AK124946]	7.202220003e-001	9.294358194e-002	9.260188507e-015
A_23_P307392	DPF3	NM_012074	Homo sapiens D4, zinc and double PHD fingers, family 3 (DPF3), mRNA [NM_012074]	4.752959270e-001	8.527870323e-002	2.497544796e-008
A_23_P503200	PHF10	NM_018288	Homo sapiens PHD finger protein 10 (PHF10), transcript variant 1, mRNA [NM_018288]	8.788484777e-002	6.194753263e-002	1.559870501e-001
A_23_P209011	BRD4	NM_014299	Homo sapiens bromodomain containing 4 (BRD4), transcript variant short, mRNA [NM_014299]	2.787671646e-001	7.754917530e-002	3.247471746e-004
A_23_P425104	BRD4	NM_058243	Homo sapiens bromodomain containing 4 (BRD4), transcript variant long, mRNA [NM_058243]	-2.741625852e-001	6.691427583e-002	4.181394110e-005
A_32_P18824	BRD7	NM_013263	Homo sapiens bromodomain containing 7 (BRD7), mRNA [NM_013263]	8.663294822e-002	6.192890342e-002	1.618400439e-001
A_23_P19004	BRD9	NM_023924	Homo sapiens bromodomain containing 9 (BRD9), transcript variant 1, mRNA [NM_023924]	-1.540572514e-001	6.304747984e-002	1.454509894e-002
A_24_P31421	GLTSCR1	NM_015711	Homo sapiens glioma tumor suppressor candidate region gene 1 (GLTSCR1), mRNA [NM_015711]	-5.083927050e-001	7.947278980e-002	1.583905707e-010
A_23_P130780	GLTSCR1	NM_015711	Homo sapiens glioma tumor suppressor candidate region gene 1 (GLTSCR1), mRNA [NM_015711]	-6.047773376e-002	6.168918301e-002	3.269074477e-001
A_32_P134657	KIAA0240	NM_015349	Homo sapiens KIAA0240 (KIAA0240), mRNA [NM_015349]	-2.435347597e-001	6.535694203e-002	1.943678716e-004
A_23_P350886	KIAA0240	NM_015349	Homo sapiens KIAA0240 (KIAA0240), mRNA [NM_015349]	-2.449440838e-001	6.576584579e-002	1.957122511e-004
A_23_P218863	PB1	NM_018313	Homo sapiens polybromo 1 (PB1), transcript variant 2, mRNA [NM_018313]	-7.921424688e-002	8.008025339e-002	3.225722614e-001
A_24_P362850	PB1	NM_181042	Homo sapiens polybromo 1 (PB1), transcript variant 4, mRNA [NM_181042]	9.655249926e-003	6.298181130e-002	8.781599697e-001
A_23_P365874	PB1	NM_018165	Homo sapiens polybromo 1 (PB1), transcript variant 1, mRNA [NM_018165]	-1.654444176e-001	6.810240382e-002	1.512601750e-002
A_24_P307014	BRD2	NM_005104	Homo sapiens bromodomain containing 2 (BRD2), mRNA [NM_005104]	-2.968864480e-003	6.141926978e-002	9.614471322e-001
A_23_P256898	BRD2	NM_005104	Homo sapiens bromodomain containing 2 (BRD2), mRNA [NM_005104]	7.489323007e-002	6.200891470e-002	2.271312585e-001
A_23_P216689	BRD3	NM_007371	Homo sapiens bromodomain containing 3 (BRD3), mRNA [NM_007371]	-1.714213616e-001	6.340734852e-002	6.861476323e-003
A_24_P32887	BRD3	NM_007371	Homo sapiens bromodomain containing 3 (BRD3), mRNA [NM_007371]	-2.578435879e-001	6.582322671e-002	8.957865878e-005
A_23_P136589	BRDT	NM_207189	Homo sapiens bromodomain, testis-specific (BRDT), transcript variant 1, mRNA [NM_207189]	0.000000000e+000	6.219459465e-001	1.000000000e+000
