# Supplementary material for: FET fusion oncoproteins interact with BRD4 and SWI/SNF chromatin remodelling complex subtypes in sarcoma
Source: Mol Oncol. 2022 Mar 19;16(13):2470–95. doi: 10.1002/1878-0261.13195 (PMC9251840; doi:10.1002/1878-0261.13195)
Supplement: Supplementary file 5 — Fig. S5. ChIP‐seq and enrichment analysis. [file MOL2-16-2470-s003.xlsx]

## Sheet: HT1080 Norm. gene count
Source data RNA sequencing: Normalized gene counts of SWI/SNF components from DESeq2 in HT1080 wt, HT1080 EGFP, HT1080 FUS-DDIT3-EGFP and HT1080 EWSR1-FLI1-EGFP (n=3-4) using RNA sequencing
		HT1080 wt				HT1080 EGFP				HT1080 FUS-DDIT3-EGFP			HT1080 EWSR1-FLI1-EGFP
		1	2	3	4	1	2	3	4	1	2	3	1	2	3	4
BAF155	SMARCC1	215.847	94.5908	91.1319	85.5977	116.876	89.0105	102.053	102.515	153.7	85.4944	123.912	82.7616	86.453	134.751	94.7756
BAF60a	SMARCD1	46.0003	26.9161	46.0456	0	42.7597	34.2855	76.5396	36.5488	39.1111	54.9607	40.954	27.0567	69.1624	147.483	31.074
BAF60b	SMARCD2	46.7079	26.147	22.0635	59.1403	27.0811	30.3295	27.3356	26.743	20.5848	22.9003	28.3527	14.3241	16.4672	19.0985	12.4296
BAF60c	SMARCD3	3.53848	0.769031	0.959284	0	1.42532	3.95602	2.73356	8.91434	0	3.05337	1.0501	4.77471	4.11681	3.18309	7.76849
BAF170	SMARCC2	119.601	136.887	140.055	291.032	125.428	169.45	174.036	216.619	111.844	146.562	147.014	47.7471	143.265	179.314	155.37
BAF57	SMARCE1	121.724	85.3624	118.951	94.9357	84.094	77.1425	84.7403	82.9034	78.9085	73.2809	79.8077	140.058	61.7521	73.211	125.85
BAF47	SMARCB1	14.8616	7.69031	28.7785	28.0138	9.97725	46.813	217.773	165.807	8.92009	151.142	133.363	33.423	148.205	140.056	152.262
Brg1	SMARCA4	159.939	126.89	202.409	108.943	178.165	123.296	341.695	212.161	166.737	235.11	172.217	39.7892	125.151	271.623	160.031
Brm	SMARCA2	59.4465	24.609	31.6564	84.0414	36.3457	29.6702	40.0922	23.1773	22.6433	22.9003	23.1022	6.36628	26.3476	26.5257	38.8424
BAF53a	ACTL6A	309.971	350.678	574.611	205.435	316.421	286.812	499.33	239.796	367.782	389.305	235.223	332.638	300.527	510.355	298.31
BAF53b	ACTL6B	0	0	0	0	0	0	0	0	0	0	0	0	0	0	0
β-actin	ACTB	9246.76	18326	21819.9	9960.46	14645.9	14989.4	25735.5	12024.6	14027.2	20573.6	14225.7	13375.5	20029.1	21519.8	10055.5
BCL7a		16.9847	11.5355	15.3485	10.8943	24.9431	14.5054	37.3586	37.4402	24.0156	19.8469	16.8016	6.36628	19.7607	43.5022	1.5537
BCL7b		23.354	27.6851	10.5521	21.7885	13.5406	13.8461	30.9803	56.1604	17.154	36.6405	33.6033	15.9157	32.9345	13.7934	15.537
BCL7c		2.83079	0	0	0	2.13798	1.97801	1.82237	3.56574	1.37232	0	1.0501	0	0.823362	1.06103	1.5537
SS18		158.524	218.405	241.739	431.101	135.406	180.658	174.948	151.544	140.663	184.729	101.86	200.538	200.077	187.802	150.709
SS18L1		27.6002	11.5355	22.0635	38.9081	12.1152	15.1648	10.023	17.8287	15.0955	36.6405	31.503	66.8459	10.7037	10.6103	29.5203
ARID1a		157.816	66.1366	64.272	127.618	144.67	72.5271	69.2501	82.0119	73.4192	87.0211	61.956	163.932	65.0456	63.6617	138.279
ARID1b		84.2158	50.756	43.1678	138.513	82.6687	52.747	50.1152	41.006	35.6803	39.6938	22.0521	119.368	55.1652	56.2345	102.544
BAF45b	DPF1	0	1.53806	0	0	1.42532	0.659337	3.64474	0.891434	1.37232	3.05337	2.1002	3.18314	1.64672	1.06103	0
BAF45c	DPF3	24.0617	23.84	29.7378	7.78161	22.0925	20.4395	17.3125	26.743	41.1696	27.4803	49.3548	44.5639	25.5242	27.5867	9.32219
BAF45d	DPF2	207.355	259.932	234.065	189.871	253.707	237.362	247.842	215.727	238.784	264.117	233.123	162.34	183.61	213.267	130.511
ARID2		95.539	66.1366	66.1906	35.7954	86.232	58.681	66.5165	63.2918	77.5361	61.0674	63.0061	162.34	89.7464	62.6007	215.964
PBRM1		93.4159	59.2154	57.557	60.6966	69.1281	55.3843	44.6481	52.5946	76.1638	62.5941	50.4049	124.142	65.0456	63.6617	100.99
BAF45a	PHF10	106.154	20.7638	15.3485	42.0207	39.1964	17.1428	7.28948	20.503	32.9357	6.10674	23.1022	31.8314	9.88034	21.2206	32.6277
BRD7		53.0772	26.9161	32.6156	14.0069	39.1964	45.4943	41.0033	34.7659	42.5419	24.427	31.503	52.5218	38.698	54.1124	7.76849
BRD9		87.7543	42.2967	40.2899	35.7954	68.4155	65.9337	50.1152	92.7092	61.0683	41.2205	58.8057	27.0567	56.812	75.333	52.8257
GLTSCR1	BICRA	x	x	x	x	x	x	x	x	x	x	x	x	x	x	x
GLTSCR1L	BICRAL	26.1848	9.22837	8.63355	0	19.9545	24.3955	6.3783	20.503	12.3509	6.10674	6.30061	31.8314	11.5271	19.0985	15.537
BRD4		107.57	91.5147	101.684	63.8092	144.67	118.681	106.609	125.692	91.9455	137.402	116.561	97.0857	114.447	105.042	170.907

## Sheet: HT1080 DESeq2 res. FD vs wt
Source data RNA sequencing: Differential expression of SWI/SNF components from DESeq2 in HT1080 FUS-DDIT3-EGFP vs HT1080 wt
		baseMean*	log2FoldChange	pvalue	padj
BAF155	SMARCC1	110.631	-0.00928716	0.978969	0.994534
BAF60a	SMARCD1	47.9265	0.573132	0.409211	0.705084
BAF60b	SMARCD2	26.647	-0.668224	0.095035	0.351773
BAF60c	SMARCD3	3.08284	-0.374978	0.774261	0.917914
BAF170	SMARCC2	153.615	-0.341385	0.392784	0.691775
BAF57	SMARCE1	92.1814	-0.444832	0.136703	0.422765
BAF47	SMARCB1	85.8057	2.30757	0.0184552	0.137825
Brg1	SMARCA4	174.944	0.351524	0.452206	0.735689
Brm	SMARCA2	33.0511	-1.10934	0.0253667	0.168817
BAF53a	ACTL6A	347.813	-0.125453	0.726474	0.895486
BAF53b	ACTL6B
β-actin	ACTB	16037	0.133301	0.718114	0.891138
BCL7a		20.0572	0.557979	0.39341	0.692339
BCL7b		24.2323	0.460326	0.413857	0.708577
BCL7c		1.21303	0.145198	0.931248	NA
SS18		190.58	-0.878918	0.00616651	0.0713429
SS18L1		23.7439	0.14894	0.806801	0.931991
ARID1a		95.8411	-0.489769	0.257926	0.571759
ARID1b		64.9285	-1.27622	0.00464864	0.0605261
BAF45b	DPF1	1.37171	2.18753	0.167224	NA
BAF45c	DPF3	26.4674	0.858246	0.0655504	0.289936
BAF45d	DPF2	218.107	0.131948	0.520236	0.777498
ARID2		84.7096	0.0183497	0.964257	0.991363
PBRM1		69.0429	-0.103878	0.751563	0.90953
BAF45a	PHF10	28.4082	-1.12925	0.106275	0.371918
BRD7		35.9099	0.0438104	0.931006	0.981534
BRD9		57.0955	0.053197	0.894121	0.968163
GLTSCR1	BICRA
GLTSCR1L	BICRAL	14.5353	-0.441366	0.550783	0.798712
BRD4		112.908	0.314851	0.252315	0.566832
*Average of normalized counts

## Sheet: HT1080 DESeq2 res. EF vs wt
Source data RNA sequencing: Differential expression of SWI/SNF components from DESeq2 in HT1080 EWSR1-FLI1-EGFP vs HT1080 wt
		baseMean*	log2FoldChange	pvalue	padj
BAF155	SMARCC1	110.631	-0.295666	0.368776	0.703166
BAF60a	SMARCD1	47.9265	1.19518	0.0622622	0.3227
BAF60b	SMARCD2	26.647	-1.26287	0.0012493	0.0354314
BAF60c	SMARCD3	3.08284	1.73225	0.0997312	0.410483
BAF170	SMARCC2	153.615	-0.373356	0.313799	0.663548
BAF57	SMARCE1	92.1814	-0.094675	0.730649	0.903608
BAF47	SMARCB1	85.8057	2.58922	0.00435487	0.0739
Brg1	SMARCA4	174.944	-0.00167981	0.996916	1
Brm	SMARCA2	33.0511	-1.0011	0.0292894	0.220942
BAF53a	ACTL6A	347.813	-7.30504e-05	0.999825	1
BAF53b	ACTL6B
β-actin	ACTB	16037	0.130706	0.702237	0.891678
BCL7a		20.0572	0.411383	0.502002	0.795608
BCL7b		24.2323	-0.0735922	0.890506	0.962973
BCL7c		1.21303	0.101852	0.94917	NA
SS18		190.58	-0.496162	0.0935817	0.39936
SS18L1		23.7439	0.218002	0.700016	0.891169
ARID1a		95.8411	0.041687	0.91668	0.97235
ARID1b		64.9285	0.076547	0.849831	0.951157
BAF45b	DPF1	1.37171	1.66382	0.284683	NA
BAF45c	DPF3	26.4674	0.288204	0.516685	0.803077
BAF45d	DPF2	218.107	-0.365151	0.0594707	0.315435
ARID2		84.7096	0.983866	0.00861804	0.110486
PBRM1		69.0429	0.360914	0.230865	0.5891
BAF45a	PHF10	28.4082	-0.971557	0.132849	0.469474
BRD7		35.9099	0.258511	0.580986	0.83951
BRD9		57.0955	0.0375369	0.919701	0.973706
GLTSCR1	BICRA
GLTSCR1L	BICRAL	14.5353	0.746325	0.257642	0.617072
BRD4		112.908	0.401002	0.11685	0.443096
*Average of normalized counts

## Sheet: MSCs EWS-FLI1 vs control
Source data RNA sequencing: Normalized gene counts and log2FoldChange of SWI/SNF components from DESeq2 in Mesenchymal stem cells control cells and after EWSR1-FLI1 induction (n=2-4) using pulished RNA sequencing dataset GSE94277.
		Normalized counts from DESeq2						log2FoldChange
Gene	Also known as	MSC control 1	MSC control 2	MSC control 3	MSC control 4	MSC EWS-FLI1 1	MSC EWS-FLI1 2	MSC EWS-FLI1 vs control
BAF155	SMARCC1	1715.85	1962.38	2051.92	1682.14	3615.41	4311.4	1.09843
BAF60a	SMARCD1	405.486	316.377	291.338	379.074	471.604	444.876	0.387707
BAF60b	SMARCD2	568.392	515.033	539.979	554.19	540.475	797.419	0.295941
BAF60c	SMARCD3	288.108	385.749	346.591	363.623	246.625	157.194	-0.773951
BAF170	SMARCC2	984.548	1115.2	1170.37	937.385	760.863	830.231	-0.400055
BAF57	SMARCE1	1376.52	1329.63	994.566	1350.45	1511.89	1554.39	0.276108
BAF47	SMARCB1	395.527	296.407	369.195	359.503	455.862	483.03	0.402687
Brg1	SMARCA4	1398.57	995.38	1190.47	1153.7	1881.17	1677.25	0.586369
Brm	SMARCA2	1562.19	1712.22	1805.79	1457.58	2056.95	2100	0.348847
BAF53a	ACTL6A	377.742	415.18	379.241	413.067	409.292	497.528	0.191822
BAF53b	ACTL6B	Not expressed	Not expressed	Not expressed	Not expressed	Not expressed	Not expressed	Not expressed
β-actin	ACTB	40446.1	51068.2	62519.6	51564.4	28701.6	25234.3	-0.930416
BCL7a		56.9103	56.7588	80.369	61.8056	124.624	103.779	0.867942
BCL7b		460.973	327.939	306.407	375.984	358.786	287.681	-0.193311
BCL7c		362.803	287.998	311.43	397.616	228.915	177.035	-0.746731
SS18		952.536	888.169	841.363	850.857	1255.42	1546.76	0.663477
SS18L1		126.625	109.313	82.8805	105.07	184.313	170.167	0.719067
ARID1a		459.551	293.254	409.38	259.584	682.809	372.383	0.571824
ARID1b		900.605	478.245	771.04	533.588	1131.46	1108.76	0.740432
BAF45b	DPF1	12.0934	6.30653	7.53459	9.27084	17.7097	16.0247	0.90228
BAF45c	DPF3	79.6744	86.1892	102.973	97.8589	233.506	457.848	1.92374
BAF45d	DPF2	367.071	274.334	361.661	289.456	451.271	390.697	0.385809
ARID2		453.86	481.398	504.818	388.345	730.035	933.247	0.866998
PBRM1		1608.43	1788.95	1436.6	1501.88	2031.37	2193.09	0.413432
BAF45a	PHF10	113.821	154.51	175.807	95.7987	133.807	143.459	0.0566063
BRD7		408.331	384.698	399.333	406.887	424.378	457.085	0.139665
BRD9		367.783	290.1	308.918	343.021	373.872	351.017	0.141645
GLTSCR1	BICRA	11.3821	13.6641	15.0692	5.15047	26.8926	11.4462	0.800177
GLTSCR1L	BICRAL	226.218	166.072	210.969	189.537	259.743	314.389	0.535153
BRD4		379.165	277.487	439.518	290.486	451.926	260.21	0.044836

## Sheet: A673 siEF vs siCT
Source data RNA sequencing: Normalized gene counts and log2FoldChange of SWI/SNF components from DESeq2 in Ewing cell line A673 and after si- control (siCT) and siEWSR1-FLI1 knockdown (n=2) using pulished RNA sequencing dataset GSE132966.
		Normalized counts from DESeq2							log2FoldChange
Gene	Also known as	A673 WT 1	A673 WT 2	A673 WT 3	A673 siCT 1	A673 siCT 2	A673 siEWS-FLI1 1	A673 siEWS-FLI1 2	A673 siEWS-FLI1 vs siCT
BAF155	SMARCC1	12052.7	11171	12119.3	8026.18	7623.13	6156.54	5588.47	-0.41409
BAF60a	SMARCD1	6517.18	7534.14	7274.86	5518.87	5326.01	4377.88	5054.22	-0.201203
BAF60b	SMARCD2	2205.24	2501.22	2458.67	2504.99	2533.62	2204.47	2222.73	-0.186643
BAF60c	SMARCD3	614.693	802.696	767.45	377.893	411.488	220.299	194.015	-0.931245
BAF170	SMARCC2	5231.38	4571.41	4678.26	3689.68	3557.04	3261.6	3240.61	-0.15634
BAF57	SMARCE1	1263.75	1366.4	1236.41	1124.41	1194.16	1540.61	1522.59	0.401509
BAF47	SMARCB1	3542.92	4497.24	4263.77	2986.05	3086.16	3208.38	3364.33	0.114264
Brg1	SMARCA4	10570.4	9829.32	10253.4	7189.25	7565.86	7574.43	7688.89	0.0488069
Brm	SMARCA2	1792.21	1094.44	1024.21	1324.94	1267.34	1966.43	1872.66	0.566564
BAF53a	ACTL6A	4970.07	5298.29	5033.34	3947.01	3849.74	2862.41	2560.15	-0.524058
BAF53b	ACTL6B	Not expressed	Not expressed	Not expressed	Not expressed	Not expressed	Not expressed	Not expressed	Not expressed
β-actin	ACTB	103983	105533	113793	88873.3	90501.9	69169.4	71606.9	-0.349575
BCL7a		1842.13	2078.44	2092.27	2005.38	2116.83	1330.66	1248.44	-0.676865
BCL7b		1101.65	1424.09	1290.17	1171.93	1240.83	944.771	1034.74	-0.285478
BCL7c		988.178	1705.94	1600.68	942.415	1319.31	965.47	1095.2	-0.134601
SS18		3434.63	3177.82	3035.85	3107.77	3089.34	5094.96	4539.66	0.636539
SS18L1		1107.49	1054.05	807.061	1437.39	1315.06	1667.77	1443.86	0.176946
ARID1a		6253.27	6428.99	6331.99	5194.29	5491.45	4469.55	4711.18	-0.219025
ARID1b		1988.68	1930.92	2028.61	1925.4	1867.6	1865.89	1883.91	-0.0163939
BAF45b	DPF1	193.226	174.714	185.32	178.514	158.02	68.0117	78.7306	-1.19529
BAF45c	DPF3	363.11	339.539	324.663	205.175	222.712	144.894	120.908	-0.688914
BAF45d	DPF2	3553.29	4152.76	4377.65	2481.81	2304.54	2177.85	2314.12	-0.0913452
ARID2		3347.1	2886.08	3011.8	2648.73	2404.23	1973.82	1869.85	-0.394548
PBRM1		3715.39	3155.57	3108.7	2502.67	2204.85	2645.06	2232.57	0.0512267
BAF45a	PHF10	2652	2289.42	2066.1	2500.36	2508.17	2109.84	2007.63	-0.282704
BRD7		3828.22	3468.74	3458.12	2675.39	2595.13	2911.2	2700.74	0.0905036
BRD9		1370.09	1363.92	1221.55	1177.73	1232.34	1411.98	1671.62	0.355719
GLTSCR1	BICRA	425.357	426.896	430.762	437.012	466.636	484.953	576.42	0.232354
GLTSCR1L	BICRAL	424.709	407.941	414.494	382.53	361.643	335.623	351.476	-0.114455
BRD4		3313.38	3026.18	3351.32	2197.81	2362.87	2698.29	2828.68	0.27712

## Sheet: TC-71 siEF vs siCT
Source data RNA sequencing: Normalized gene counts and log2FoldChange of SWI/SNF components from DESeq2 in Ewing cell line TC-71 and after si- control (siCT) and siEWSR1-FLI1 knockdown (n=2) using pulished RNA sequencing dataset GSE132966.
		Normalized counts from DESeq2							log2FoldChange
Gene	Also known as	TC71 WT 1	TC71 WT 2	TC71 WT 3	TC71 siCT 1	TC71 siCT 2	TC71 siEWS-FLI1 1	TC71 siEWS-FLI1 2	TC71 siEWS-FLI1 vs siCT
BAF155	SMARCC1	16571.6	17479.4	17129.3	11096.3	11954.2	9300.8	9170.35	-0.319507
BAF60a	SMARCD1	4655.36	4363.9	4376.85	4100.36	4041.11	3951.15	3894.34	-0.0533233
BAF60b	SMARCD2	2871.92	2953.48	3023.58	3003.83	2932.88	2488.68	2567.32	-0.23192
BAF60c	SMARCD3	536.412	613.599	608.325	552.055	474.807	575.632	598.763	0.193432
BAF170	SMARCC2	3316.17	4001.27	3945.52	2996.25	2761.65	3087.22	2976	0.0747851
BAF57	SMARCE1	1883.89	1517.3	1467.54	1359.57	1386.6	1501.61	1460.08	0.109188
BAF47	SMARCB1	2826.76	2750.22	2837.99	2204.97	1992.72	2456.22	2620.78	0.274007
Brg1	SMARCA4	7269.21	7482.47	7403.87	7476.55	6653.6	7216.88	7489.29	0.0575794
Brm	SMARCA2	650.699	643.181	616.917	500.097	611.366	802.83	793.599	0.522071
BAF53a	ACTL6A	3412.94	2990.7	3009.83	2505.9	2687.07	1801.36	1692.93	-0.571043
BAF53b	ACTL6B	Not expressed	Not expressed	Not expressed	Not expressed	Not expressed	Not expressed	Not expressed	Not expressed
β-actin	ACTB	43615.3	41020.4	41665.1	51244.7	42994.2	57944.1	57331.6	0.290708
BCL7a		1179.74	798.728	837.736	1634.51	1508.46	950.796	1013.38	-0.678612
BCL7b		791.715	696.62	633.242	980.709	857.173	847.697	813.795	-0.144904
BCL7c		541.02	541.074	543.025	614.837	591.408	464.897	501.345	-0.321471
SS18		1745.64	1891.37	1813.81	1626.94	1795.23	2306.35	2257.24	0.415291
SS18L1		439.637	607.873	656.441	713.341	755.279	740.78	752.018	0.0233548
ARID1a		4694.07	4680.72	4559.86	6578.11	6031.73	5429.84	5521.93	-0.203414
ARID1b		2506.02	2680.56	2750.35	2506.98	2515.85	2615.64	2642.16	0.0658775
BAF45b	DPF1	107.835	89.7018	109.12	130.978	98.743	77.3237	66.5293	-0.670541
BAF45c	DPF3	49.7702	62.0279	74.7518	58.4528	52.5229	45.8215	38.0167	-0.399166
BAF45d	DPF2	1941.04	2355.15	2391.2	1907.29	1736.41	1746.94	1666.8	-0.0936116
ARID2		2870.08	2758.81	2558.75	1715.7	1974.86	1739.31	1937.66	-0.00633969
PBRM1		2430.44	2453.44	2289.81	1510.03	1641.86	1519.75	1378.11	-0.120254
BAF45a	PHF10	3380.69	3536.54	3316.57	3325.32	3567.35	2928.76	2731.26	-0.283802
BRD7		2322.61	2316.02	2306.14	1540.34	1681.78	1499.7	1469.58	-0.117785
BRD9		841.485	752.923	783.605	1095.45	1015.79	978.479	999.127	-0.0944818
GLTSCR1	BICRA	67.2819	89.7018	83.344	130.978	106.096	187.104	186.52	0.656927
GLTSCR1L	BICRAL	825.816	754.831	819.692	471.953	489.513	491.626	438.38	-0.0458035
BRD4		1722.6	1875.15	1806.07	1993.89	1742.71	2157.43	2222.79	0.229211
