# Supplementary material for: FET fusion oncoproteins interact with BRD4 and SWI/SNF chromatin remodelling complex subtypes in sarcoma
Source: Mol Oncol. 2022 Mar 19;16(13):2470–95. doi: 10.1002/1878-0261.13195 (PMC9251840; doi:10.1002/1878-0261.13195)
Supplement: Supplementary file 6 — Fig. S6. Enrichment analysis of FET oncoprotein interactomes and immunofluorescence analysis. [file MOL2-16-2470-s008.xlsx]

## Sheet: FET proteins
Raw data Sequential salt extracts in MLS 1765-92, 402-91, 2645-94 and EWS TC-71
		MLS 1765		MLS 402		MLS 2645		EWS TC-71
Sample	Antibody	Signal	Each fraction	Signal	Each fraction	Signal	Each fraction	Signal	Each fraction		Mean	Standard deviation			Mean FD	SD FD
NF250	Fusion	80197.2	0.743157	63404.4	0.635674	39562.2	0.888452	37476.3	0.554153		0.705359	0.144535			0.755761	0.12686
NF500	Fusion	19774.4	0.183242	29308.2	0.293835	4847.62	0.108863	25823.2	0.381841		0.241945	0.120306			0.195313	0.0930746
NF1000	Fusion	7942.66	0.0736016	7031.1	0.0704917	119.536	0.00268443	4328.55	0.0640052		0.0526957	0.0335797			0.0489259	0.0400765
NF250	EWSR1	75658.6	0.470513	62757.3	0.395206	28284	0.491345	25985.9	0.43299		0.447513	0.0424154			0.452354	0.0505765
NF500	EWSR1	61201.3	0.380604	59492.7	0.374647	20163.3	0.350273	21035.4	0.350501		0.364006	0.0159134			0.368508	0.0160705
NF1000	EWSR1	23940.5	0.148883	36546.6	0.230147	9117.19	0.158382	12993.8	0.216509		0.18848	0.0408067			0.179138	0.0444303
NF250	FUS	44289.9	0.439942	37327	0.387249	36429.7	0.502207	45626.6	0.385702		0.428775	0.0550653			0.443133	0.057545
NF500	FUS	33974	0.337472	32269.6	0.334782	24317.2	0.335227	46142.3	0.390061		0.349385	0.0271427			0.335827	0.00144189
NF1000	FUS	22408.2	0.222586	26793.4	0.277969	11792.5	0.162566	26526.1	0.224237		0.22184	0.0471527			0.22104	0.0577168

## Sheet: SWISNF core
Raw data Sequential salt extracts in MLS 1765-92, 402-91, 2645-94 and EWS TC-71
		MLS 1765		MLS 402		MLS 2645		EWS TC-71						Core all mean	Core rest mean	BRM/BAF170 mean
Sample	Antibody	Signal	Each fraction	Signal	Each fraction	Signal	Each fraction	Signal	Each fraction		Mean	Standard deviation		0.73763	0.755936	0.682714
NF250	BRG1	15859.1	0.937654	20904.6	0.770782	8061.24	0.49239	17013.3	0.644683		0.711377	0.188974		0.228636	0.201966	0.308646
NF500	BRG1	1054.51	0.0623464	5894.34	0.217332	6869.75	0.419613	6074.05	0.230162		0.232363	0.146286		0.0337341	0.0420988	0.00863984
NF1000	BRG1	0	0	322.364	0.011886	1440.65	0.0879966	3302.88	0.125155		0.0562595	0.060244
		MLS 1765		MLS 402		MLS 2645		EWS TC-71
Sample	Antibody	Signal	Each fraction	Signal	Each fraction	Signal	Each fraction	Signal	Each fraction
NF250	BRM	24602.8	0.689099	747.749	0.620018	4551.2	0.848206	3031.88	0.569476		0.6817	0.121351
NF500	BRM	11100.1	0.310901	458.263	0.379982	814.477	0.151794	2176.33	0.408778		0.312864	0.114966
NF1000	BRM		0		0		0	115.778	0.0217465		0.00543662	0.0108732
		MLS 1765		MLS 402		MLS 2645		EWS TC-71
Sample	Antibody	Signal	Each fraction	Signal	Each fraction	Signal	Each fraction	Signal	Each fraction
NF250	BAF53A	61727	0.835439	54502.3	0.674915	44678.7	0.819155	68455.7	0.716376		0.761471	0.0781541
NF500	BAF53A	9044.92	0.122418	23211.3	0.287431	6574.88	0.120546	25124.5	0.262923		0.198329	0.0893014
NF1000	BAF53A	3113.82	0.0421437	3040.72	0.037654	3288.82	0.0602984	1978.16	0.0207011		0.0401993	0.0162728
		MLS 1765		MLS 402		MLS 2645		EWS TC-71
Sample	Antibody	Signal	Each fraction	Signal	Each fraction	Signal	Each fraction	Signal	Each fraction
NF250	BAF170	21380	0.796104	20452.1	0.624736	21204.9	0.686875	22896	0.627201		0.683729	0.0802364
NF500	BAF170	5385.68	0.20054	12018.9	0.367133	9120.65	0.295438	12944.7	0.3546		0.304428	0.0759883
NF1000	BAF170	90.121	0.00335573	266.192	0.00813119	546.021	0.0176868	664.335	0.0181985		0.0118431	0.00731104
		MLS 1765		MLS 402		MLS 2645		EWS TC-71
Sample	Antibody	Signal	Each fraction	Signal	Each fraction	Signal	Each fraction	Signal	Each fraction
NF250	BAF155	9259.55	0.864812	20451.9	0.852428	5492.73	0.697139	15358.5	0.781444		0.798956	0.0771785
NF500	BAF155	1223.34	0.114256	3191.45	0.133018	2065.62	0.262169	3963.49	0.201663		0.177776	0.0676533
NF1000	BAF155	224.121	0.0209322	349.192	0.0145542	320.607	0.0406916	332.021	0.0168933		0.0232678	0.0119108
		MLS 1765		MLS 402		MLS 2645		EWS TC-71
Sample	Antibody	Signal	Each fraction	Signal	Each fraction	Signal	Each fraction	Signal	Each fraction
NF250	BAF60A	21648.5	0.788532	26059.5	0.666299	8707.94	0.659302	17718.2	0.668344		0.695619	0.0620626
NF500	BAF60A	4717.42	0.171829	10502	0.26852	3362.71	0.2546	6924.29	0.261189		0.239034	0.0451629
NF1000	BAF60A	1088.26	0.0396393	2549.3	0.0651815	1137.16	0.0860977	1868.13	0.0704673		0.0653464	0.0193022
		MLS 1765		MLS 402		MLS 2645		EWS TC-71
Sample	Antibody	Signal	Each fraction	Signal	Each fraction	Signal	Each fraction	Signal	Each fraction
NF250	BAF57	19600.8	0.940268	23849.9	0.661685	19236.3	0.889318	27048	0.739827		0.807774	0.129309
NF500	BAF57	1149.06	0.0551215	11728	0.325379	1911.33	0.088363	9404.36	0.257232		0.181524	0.130489
NF1000	BAF57	96.121	0.004611	466.263	0.0129359	482.778	0.0223194	107.536	0.00294137		0.0107019	0.00889349
		MLS 1765		MLS 402		MLS 2645		EWS TC-71
Sample	Antibody	Signal	Each fraction	Signal	Each fraction	Signal	Each fraction	Signal	Each fraction
NF250	BAF47	26832.3	0.854524	28434.9	0.704805	6619.8	0.741576	19331.3	0.74076		0.760416	0.0650388
NF500	BAF47	3212.99	0.102323	10143.3	0.251418	1679.97	0.188197	4935.54	0.189126		0.182766	0.0612482
NF1000	BAF47	1355.02	0.0431531	1766.16	0.0437773	626.899	0.0702276	1829.73	0.0701138		0.0568179	0.0154206
		MLS 1765		MLS 402		MLS 2645		EWS TC-71
Sample	Antibody	Signal	Each fraction	Signal	Each fraction	Signal	Each fraction	Signal	Each fraction
NF250	SS18	22853.1	0.762396	17245	0.637752	14949.3	0.711809	39354.3	0.64649		0.689612	0.0587059
NF500	SS18	5246.45	0.175025	7179.15	0.265498	4028.06	0.191795	18486	0.303679		0.233999	0.0608456
NF1000	SS18	1875.85	0.0625795	2616.16	0.0967505	2024.51	0.0963963	3033.41	0.0498311		0.0763894	0.023881

## Sheet: Subtype-specific
Raw data Sequential salt extracts in MLS 1765-92, 402-91, 2645-94 and EWS TC-71
		MLS 1765		MLS 402		MLS 2645		EWS TC-71
Sample	Antibody	Signal	Each fraction	Signal	Each fraction	Signal	Each fraction	Signal	Each fraction		Mean	Standard deviation
NF250	ARID1A	15994.6	0.944064	7473.26	0.680361	4954.27	0.363533	13851.5	0.528978		0.629234	0.246563
NF500	ARID1A	947.678	0.0559358	3511	0.319639	6667.7	0.489261	9046.74	0.345489		0.302581	0.180569
NF1000	ARID1A		0		0	2006.13	0.147206	3287.12	0.125533		0.0681846	0.0792284
		MLS 1765		MLS 402		MLS 2645		EWS TC-71
Sample	Antibody	Signal	Each fraction	Signal	Each fraction	Signal	Each fraction	Signal	Each fraction
NF250	ARID1B	9964.43	0.379509	20572.6	0.404373	17593.1	0.446377	19919.5	0.43601		0.416567	0.0304884
NF500	ARID1B	14237.5	0.542256	19886.5	0.390886	18361.1	0.465865	18893.2	0.413545		0.453138	0.0671987
NF1000	ARID1B	2054.13	0.0782346	10416.3	0.204742	3458.81	0.0877581	6873.24	0.150445		0.130295	0.0590706
	*Quant data for ARID1B measured for each cell line alone
		MLS 1765		MLS 402		MLS 2645		EWS TC-71
Sample	Antibody	Signal	Each fraction	Signal	Each fraction	Signal	Each fraction	Signal	Each fraction		Mean	Standard deviation
NF250	PBRM1	7026.07	0.490971	8446.77	0.269043	18915.1	0.538952	23896.1	0.669267		0.492058	0.166673
NF500	PBRM1	4506.32	0.314895	13423.9	0.427573	13361	0.380697	6323.82	0.177113		0.32507	0.108928
NF1000	PBRM1	2778.18	0.194135	9524.94	0.303384	2819.98	0.0803503	5484.97	0.153619		0.182872	0.0931244
		MLS 1765		MLS 402		MLS 2645		EWS TC-71
Sample	Antibody	Signal	Each fraction	Signal	Each fraction	Signal	Each fraction	Signal	Each fraction
NF250	ARID2	11247.5	0.94984	3832.83	0.416848	16975.4	0.959185	11299.9	0.454172		0.695011	0.300058
NF500	ARID2	508.435	0.0429369	5245.02	0.570433	722.335	0.0408151	13093.7	0.52627		0.295114	0.292971
NF1000	ARID2	85.536	0.00722344	116.95	0.0127191		0	486.607	0.019558		0.00987513	0.00829448
	*1765 measured separately for ARID2
		MLS 1765		MLS 402		MLS 2645		EWS TC-71
Sample	Antibody	Signal	Each fraction	Signal	Each fraction	Signal	Each fraction	Signal	Each fraction		Mean	Standard deviation
NF250	BRD7	16171.3	0.946196	13919.7	0.706752	20459.4	0.884859	27025.7	0.751756		0.822391	0.11194
NF500	BRD7	781.435	0.0457225	4932.2	0.250424	1976.06	0.0854635	7642.43	0.212584		0.148549	0.0983736
NF1000	BRD7	138.121	0.00808158	843.435	0.042824	686.192	0.0296774	1281.99	0.0356603		0.0290608	0.0149832
		MLS 1765		MLS 402		MLS 2645		EWS TC-71
Sample	Antibody	Signal	Each fraction	Signal	Each fraction	Signal	Each fraction	Signal	Each fraction		Mean	Standard deviation		Mean GBAF
NF250	GLTSCR1	21921.3	1	15277.3	0.317975	55809.4	0.708886				0.675621	0.342227		0.725454
NF500	GLTSCR1		0	21517.8	0.447863	19056.6	0.242056				0.229973	0.224176		0.203785
NF1000	GLTSCR1		0	11250.4	0.234162	3862.26	0.0490581				0.0944066	0.123492		0.0707605
		MLS 1765		MLS 402		MLS 2645		EWS TC-71
Sample	Antibody	Signal	Each fraction	Signal	Each fraction	Signal	Each fraction	Signal	Each fraction		Mean	Standard deviation
NF250	GLTSCR1L	28685.1	0.775386	20497.3	0.646217	26521.1	0.792622	35256.4	0.802941		0.754292	0.0729408
NF500	GLTSCR1L	6242.75	0.168748	8895.55	0.28045	4063.69	0.121449	8004.65	0.182301		0.188237	0.0667805
NF1000	GLTSCR1L	2066.75	0.0558662	2326.03	0.0733328	2875.16	0.0859285	648.021	0.0147582		0.0574714	0.0310289
		MLS 1765		MLS 402		MLS 2645		EWS TC-71
Sample	Antibody	Signal	Each fraction	Signal	Each fraction	Signal	Each fraction	Signal	Each fraction		Mean	Standard deviation
NF250	BRD9	66380	0.800256	68195.8	0.605037	47923.4	0.81013	59996.2	0.770377		0.74645	0.095778
NF500	BRD9	10870.5	0.131051	36211.7	0.321272	7933.83	0.134119	14496.7	0.186144		0.193146	0.0890795
NF1000	BRD9	5697.96	0.0686928	8305.87	0.0736903	3297.99	0.0557515	3386.13	0.0434794		0.0604035	0.0135808

## Sheet: Rest
		MLS 1765		MLS 402		MLS 2645		EWS TC-71
Sample	Antibody	Signal	Each fraction	Signal	Each fraction	Signal	Each fraction	Signal	Each fraction		Mean	Standard deviation
NF250	H4	36312.3	0.621845	24785.4	0.434391	15420.8	0.433395	19160.6	0.394732		0.471091	0.102185
NF500	H4	17668.8	0.302576	19147.3	0.335577	11368.3	0.3195	18974.6	0.3909		0.337138	0.0382902
NF1000	H4	4413.35	0.0755782	13125.1	0.230032	8792.36	0.247105	10405.6	0.214368		0.191771	0.0786069
		MLS 1765		MLS 402		MLS 2645		EWS TC-71
Sample	Antibody	Signal	Each fraction	Signal	Each fraction	Signal	Each fraction	Signal	Each fraction
NF250	EZH2	20666.9	0.832514	27293.9	0.660173	28098.6	0.829441	29210.9	0.772253		0.773595	0.080533
NF500	EZH2	3249.35	0.130892	11805.4	0.285543	4615.44	0.136243	8048.79	0.212787		0.191366	0.0730842
NF1000	EZH2	908.435	0.036594	2244.3	0.0542842	1162.51	0.0343159	565.849	0.0149594		0.0350384	0.0160884
