# Supplementary material for: FET fusion oncoproteins interact with BRD4 and SWI/SNF chromatin remodelling complex subtypes in sarcoma
Source: Mol Oncol. 2022 Mar 19;16(13):2470–95. doi: 10.1002/1878-0261.13195 (PMC9251840; doi:10.1002/1878-0261.13195)
Supplement: Supplementary file 7 — Table S1. Primary antibodies used for western blot analysis. [file MOL2-16-2470-s006.xlsx]

## Sheet: 2545-94 AZD5153
Source data for Cell viability assays
Cell line												Cell line
MLS 2645	Measurement 1											MLS 2645	Measurement 1
Drug	Medium	Control	6.4	32	160	800	4000	20000	100000			Drug	Medium	Control	6.4	32	160	800	4000	20000	100000
AZD5153	7794	51816	50581	48961	33112	21828	18165	15408	11673			AZD5153	8376	48304	45117	40719	35957	32706	29122	21051	13211
Replicate	7617	50076	53684	47538	33778	22699	18594	15107	11532			Replicate	7973	57070	55289	48887	43506	37962	33639	22865	13495
R1	7802	50736	51965	43437	32974	25495	18620	16820	12031			R2	8115	68851	71146	66600	62144	55269	44298	25861	13274
	7738	46907	47312	43979	31452	24522	18074	15670	12076				8019	63900	65396	59692	55657	49407	40626	23571	13435
	7730	46332	43476	39393	29765	23308	18359	16910	11981				8147	53151	52312	49442	42553	35889	31324	21286	13013
	7665	54689	49011	39769	25447	20709	17736	16088	12008				7949	53076	45251	40492	29933	28658	23934	18221	10440
	Measurement 2												Measurement 2
	Medium	Control	6.4	32	160	800	4000	20000	100000				Medium	Control	6.4	32	160	800	4000	20000	100000
	8237	48276	45095	40976	29707	21074	18241	16153	11846				8245	49469	45807	40785	36059	32426	28554	20679	13356
	8083	49320	47228	42648	30387	21833	18357	15692	12078				8199	52352	50460	44831	38513	33629	31423	23038	13508
	8347	48481	47213	41804	30634	24345	18187	16684	12697				8250	58991	57260	54871	48468	43988	37110	24455	13763
	8130	47792	47742	41988	29474	23590	18245	16317	12765				8355	54670	54988	50616	45604	41904	36404	23160	13631
	8456	47720	44436	37713	28484	22659	18355	16916	11978				8175	51558	49936	46709	38798	33660	29979	20873	13033
	8274	57419	51278	40250	25535	21126	18089	16239	12536				8209	53984	46424	41124	31516	29255	24359	18509	10527
MLS 2645 AZD5153 treatment	drug (nM)											MLS 2645 AZD5153 treatment	drug (nM)
	Medium	Control	6.4	32	160	800	4000	20000	100000				Medium	Control	6.4	32	160	800	4000	20000	100000
MLS 2645	8015.5	50046	47838	44968.5	31409.5	21451	18203	15780.5	11759.5			MLS 2645	8310.5	48886.5	45462	40752	36008	32566	28838	20865	13283.5
MLS 2645	7850	49698	50456	45093	32082.5	22266	18475.5	15399.5	11805			MLS 2645	8086	54711	52874.5	46859	41009.5	35795.5	32531	22951.5	13501.5
MLS 2645	8074.5	49608.5	49589	42620.5	31804	24920	18403.5	16752	12364			MLS 2645	8182.5	63921	64203	60735.5	55306	49628.5	40704	25158	13518.5
MLS 2645	7934	47349.5	47527	42983.5	30463	24056	18159.5	15993.5	12420.5			MLS 2645	8187	59285	60192	55154	50630.5	45655.5	38515	23365.5	13533
MLS 2645	8093	47026	43956	38553	29124.5	22983.5	18357	16913	11979.5			MLS 2645	8161	52354.5	51124	48075.5	40675.5	34774.5	30651.5	21079.5	13023
MLS 2645	7969.5	56054	50144.5	40009.5	25491	20917.5	17912.5	16163.5	12272			MLS 2645	8079	53530	45837.5	40808	30724.5	28956.5	24146.5	18365	10483.5
	7989.42												8167.67
background subtraction	Conc log10 (M)	-10	-8.19382	-7.49485	-6.79588	-6.09691	-5.39794	-4.69897	-4			background subtraction	Conc log10 (M)	-10	-8.19382	-7.49485	-6.79588	-6.09691	-5.39794	-4.69897	-4
	drug (nM)	Control	6.4	32	160	800	4000	20000	100000				drug (nM)	Control	6.4	32	160	800	4000	20000	100000
		42056.6	39848.6	36979.1	23420.1	13461.6	10213.6	7791.08	3770.08					40718.8	37294.3	32584.3	27840.3	24398.3	20670.3	12697.3	5115.83
		41708.6	42466.6	37103.6	24093.1	14276.6	10486.1	7410.08	3815.58					46543.3	44706.8	38691.3	32841.8	27627.8	24363.3	14783.8	5333.83
		41619.1	41599.6	34631.1	23814.6	16930.6	10414.1	8762.58	4374.58					55753.3	56035.3	52567.8	47138.3	41460.8	32536.3	16990.3	5350.83
		39360.1	39537.6	34994.1	22473.6	16066.6	10170.1	8004.08	4431.08					51117.3	52024.3	46986.3	42462.8	37487.8	30347.3	15197.8	5365.33
		39036.6	35966.6	30563.6	21135.1	14994.1	10367.6	8923.58	3990.08					44186.8	42956.3	39907.8	32507.8	26606.8	22483.8	12911.8	4855.33
		48064.6	42155.1	32020.1	17501.6	12928.1	9923.08	8174.08	4282.58					45362.3	37669.8	32640.3	22556.8	20788.8	15978.8	10197.3	2315.83
	Conc log10 (M)	-10	-8.19382	-7.49485	-6.79588	-6.09691	-5.39794	-4.69897	-4
	drug (nM)	Control	6.4	32	160	800	4000	20000	100000
R1	1	1	0.947499	0.87927	0.556871	0.320083	0.242853	0.185252	0.0896431
	2	0.982151	1	0.873712	0.567342	0.336184	0.246926	0.174492	0.0898491
	3	1	0.999531	0.832096	0.572203	0.406799	0.250224	0.210542	0.10511
	4	0.995511	1	0.885084	0.568411	0.406362	0.257226	0.202442	0.112073
	5	1	0.921356	0.782947	0.541417	0.384103	0.265586	0.228595	0.102214
	6	1	0.877051	0.666189	0.364126	0.268973	0.206453	0.170065	0.0891006
R2	1	1	0.915899	0.800228	0.683721	0.59919	0.507636	0.311829	0.125638
	2	1	0.960542	0.831297	0.705618	0.593594	0.523455	0.317636	0.114599
	3	0.994967	1	0.938119	0.841225	0.739905	0.58064	0.303208	0.0954903
	4	0.982566	1	0.903161	0.816211	0.720583	0.58333	0.292129	0.103131
	5	1	0.972152	0.903161	0.73569	0.602144	0.508836	0.29221	0.109882
	6	1	0.830421	0.719547	0.497259	0.458284	0.352249	0.224797	0.0510519
	Mean	0.996266	0.952038	0.834568	0.620841	0.48635	0.377118	0.242767	0.0989818
	SD	0.00674696	0.0560971	0.0807113	0.138374	0.159035	0.149964	0.056691	0.0187994

## Sheet: 1765-92 AZD5153
Cell line												Cell line
MLS 1765	Measurement 1											MLS 1765	Measurement 1
Drug	Medium	Control	6.4	32	160	800	4000	20000	100000			Drug	Medium	Control	6.4	32	160	800	4000	20000	100000
AZD5153	7773	44669	31972	22052	15461	12895	12562	11323	9781			AZD5153	7898	31201	17200	12758	11496	10557	10075	8924	7963
Replicate	7780	46956	43051	28688	17832	15356	14775	12158	9434			Replicate	7741	42838	25605	15270	13094	11731	11317	9949	7854
R1	7717	48110	38457	27720	16646	14601	14155	12072	9728			R2	7788	54829	30729	19236	15115	13194	12591	10387	8066
	7876	50133	32632	25229	18362	14826	12953	11938	10015				7821	50716	32791	18851	15254	13101	12125	10405	7992
	7791	47977	33510	22341	14940	13810	12833	11210	9506				7956	42889	25076	15405	12802	11983	11487	10060	8051
	7773	45238	33318	20103	14762	13238	12273	11121	9317				7943	34918	15913	11930	11076	10172	8867	8076	7817
	Measurement 2												Measurement 2
	Medium	Control	6.4	32	160	800	4000	20000	100000				Medium	Control	6.4	32	160	800	4000	20000	100000
	8468	47305	33943	23279	16393	13881	13368	12252	10096				7912	32457	17497	12532	11436	10564	10375	9177	7876
	8584	45967	39191	25715	16885	14577	14222	12565	10451				7964	38670	22853	14116	12003	11486	10707	9747	8052
	8656	47867	36675	24549	16107	14337	13977	12130	10306				7825	46562	25393	16968	13878	12423	12101	10209	8102
	8586	49598	34184	23847	17884	15041	13056	12298	10583				7868	43684	27721	17217	14199	12469	11808	10035	7946
	8507	50139	34266	22279	15743	14308	13333	12087	10334				7838	40714	23062	14871	12413	11459	10916	9871	8019
	8441	47914	36018	21460	15769	13916	12910	11655	9981				7895	35870	16031	12181	10941	10416	9086	8115	7813
MLS 1765 AZD5153 treatment	drug (nM)											MLS 1765 AZD5153 treatment	drug (nM)
	Medium	Control	6.4	32	160	800	4000	20000	100000				Medium	Control	6.4	32	160	800	4000	20000	100000
MLS 1765	8120.5	45987	32957.5	22665.5	15927	13388	12965	11787.5	9938.5			MLS 1765	7905	31829	17348.5	12645	11466	10560.5	10225	9050.5	7919.5
MLS 1765	8182	46461.5	41121	27201.5	17358.5	14966.5	14498.5	12361.5	9942.5			MLS 1765	7852.5	40754	24229	14693	12548.5	11608.5	11012	9848	7953
MLS 1765	8186.5	47988.5	37566	26134.5	16376.5	14469	14066	12101	10017			MLS 1765	7806.5	50695.5	28061	18102	14496.5	12808.5	12346	10298	8084
MLS 1765	8231	49865.5	33408	24538	18123	14933.5	13004.5	12118	10299			MLS 1765	7844.5	47200	30256	18034	14726.5	12785	11966.5	10220	7969
MLS 1765	8149	49058	33888	22310	15341.5	14059	13083	11648.5	9920			MLS 1765	7897	41801.5	24069	15138	12607.5	11721	11201.5	9965.5	8035
MLS 1765	8107	46576	34668	20781.5	15265.5	13577	12591.5	11388	9649			MLS 1765	7919	35394	15972	12055.5	11008.5	10294	8976.5	8095.5	7815
	8162.67												7870.75
background subtraction	Conc log10 (M)	-10	-8.19382	-7.49485	-6.79588	-6.09691	-5.39794	-4.69897	-4			background subtraction	Conc log10 (M)	-10	-8.19382	-7.49485	-6.79588	-6.09691	-5.39794	-4.69897	-4
	drug (nM)	Control	6.4	32	160	800	4000	20000	100000				drug (nM)	Control	6.4	32	160	800	4000	20000	100000
		37824.3	24794.8	14502.8	7764.33	5225.33	4802.33	3624.83	1775.83					23958.2	9477.75	4774.25	3595.25	2689.75	2354.25	1179.75	48.75
		38298.8	32958.3	19038.8	9195.83	6803.83	6335.83	4198.83	1779.83					32883.2	16358.2	6822.25	4677.75	3737.75	3141.25	1977.25	82.25
		39825.8	29403.3	17971.8	8213.83	6306.33	5903.33	3938.33	1854.33					42824.8	20190.2	10231.2	6625.75	4937.75	4475.25	2427.25	213.25
		41702.8	25245.3	16375.3	9960.33	6770.83	4841.83	3955.33	2136.33					39329.2	22385.2	10163.2	6855.75	4914.25	4095.75	2349.25	98.25
		40895.3	25725.3	14147.3	7178.83	5896.33	4920.33	3485.83	1757.33					33930.8	16198.2	7267.25	4736.75	3850.25	3330.75	2094.75	164.25
		38413.3	26505.3	12618.8	7102.83	5414.33	4428.83	3225.33	1486.33					27523.2	8101.25	4184.75	3137.75	2423.25	1105.75	224.75	-55.75
	Conc log10 (M)	-10	-8.19382	-7.49485	-6.79588	-6.09691	-5.39794	-4.69897	-4
	drug (nM)	Control	6.4	32	160	800	4000	20000	100000
R1	1	1	0.655526	0.383426	0.205274	0.138147	0.126964	0.0958334	0.0469495
	2	1	0.860557	0.497113	0.240107	0.177651	0.165431	0.109633	0.0464723
	3	1	0.738298	0.451261	0.206244	0.158348	0.148229	0.0988889	0.0465611
	4	1	0.605363	0.392667	0.238841	0.162359	0.116103	0.0948457	0.0512275
	5	1	0.629053	0.34594	0.175542	0.144181	0.120315	0.0852379	0.0429715
	6	1	0.690003	0.328501	0.184905	0.140949	0.115294	0.0839639	0.0386932
R2	1	1	0.395594	0.199274	0.150063	0.112268	0.0982647	0.0492419	0.00203479
	2	1	0.497465	0.207469	0.142253	0.113667	0.0955274	0.0601294	0.00250127
	3	1	0.471462	0.23891	0.154718	0.115301	0.104501	0.0566787	0.0049796
	4	1	0.569176	0.258415	0.174317	0.124952	0.10414	0.0597329	0.00249814
	5	1	0.477391	0.214179	0.139601	0.113474	0.0981632	0.061736	0.00484074
	6	1	0.294342	0.152044	0.114004	0.0880437	0.0401751	0.00816582	-0.00202556
	Mean	1	0.573686	0.305766	0.177156	0.132445	0.111092	0.0720073	0.0239753
	SD	0	0.156377	0.110053	0.0396916	0.025749	0.030758	0.028239	0.0227056

## Sheet: 402-91 AZD5153
Cell line												Cell line
MLS 402	Measurement 1											MLS 402	Measurement 1
Drug	Medium	Control	6.4	32	160	800	4000	20000	100000			Drug	Medium	Control	6.4	32	160	800	4000	20000	100000
AZD5153	8569	34769	33238	28344	21637	19684	18834	15389	10675			AZD5153	7773	38515	31191	27212	28111	22873	22411	17167	8501
Replicate	8546	35668	31875	27613	21532	18468	18083	16378	11759			Replicate	7780	42809	34970	38400	35759	30947	25794	20318	9598
R1	8493	37252	32653	27444	21263	18883	17345	15362	11769			R2	7717	43681	38883	38282	35835	31606	27580	20512	9557
	8437	36968	31487	27032	23357	19346	17435	16104	12231				7876	43509	40907	38490	35397	31349	26953	20105	8990
	8527	39592	33389	27177	21955	18806	17846	15002	11698				7791	40378	36485	31835	32224	28339	24935	19279	8410
	8489	39779	34692	28606	21244	19564	17448	15688	11556				7773	36061	31694	27347	24208	21311	18979	13602	7791
	Measurement 2												Measurement 2
	Medium	Control	6.4	32	160	800	4000	20000	100000				Medium	Control	6.4	32	160	800	4000	20000	100000
	8220	33291	35083	29070	21914	19978	18693	15072	10130				7852	37496	30442	27489	26833	22203	21148	16545	8864
	8082	35661	34542	30323	23016	19047	18241	16598	11440				7887	39053	31470	30622	28637	25246	21996	18338	9557
	8134	36951	33061	28537	21993	18837	17277	15217	11553				7899	38457	33294	31146	28879	25966	23391	18425	9594
	7960	35771	32089	27991	24675	19483	17309	16241	11546				7787	39708	34932	31342	30071	26317	23690	18642	9181
	8132	38068	33311	27726	22722	19483	17648	14892	11512				7850	38740	33598	28847	27614	25468	22310	18136	8377
	8016	39513	34467	27972	21168	19101	17406	15310	11046				7834	36525	31242	26701	24137	21754	18789	13606	7741
MLS 402 AZD5153 treatment	drug (nM)											MLS 402 AZD5153 treatment	drug (nM)
	Medium	Control	6.4	32	160	800	4000	20000	100000				Medium	Control	6.4	32	160	800	4000	20000	100000
MLS 402	8394.5	34030	34160.5	28707	21775.5	19831	18763.5	15230.5	10402.5			MLS 402	7812.5	38005.5	30816.5	27350.5	27472	22538	21779.5	16856	8682.5
MLS 402	8314	35664.5	33208.5	28968	22274	18757.5	18162	16488	11599.5			MLS 402	7833.5	40931	33220	34511	32198	28096.5	23895	19328	9577.5
MLS 402	8313.5	37101.5	32857	27990.5	21628	18860	17311	15289.5	11661			MLS 402	7808	41069	36088.5	34714	32357	28786	25485.5	19468.5	9575.5
MLS 402	8198.5	36369.5	31788	27511.5	24016	19414.5	17372	16172.5	11888.5			MLS 402	7831.5	41608.5	37919.5	34916	32734	28833	25321.5	19373.5	9085.5
MLS 402	8329.5	38830	33350	27451.5	22338.5	19144.5	17747	14947	11605			MLS 402	7820.5	39559	35041.5	30341	29919	26903.5	23622.5	18707.5	8393.5
MLS 402	8252.5	39646	34579.5	28289	21206	19332.5	17427	15499	11301			MLS 402	7803.5	36293	31468	27024	24172.5	21532.5	18884	13604	7766
	8300.42												7818.25
background subtraction	Conc log10 (M)	-10	-8.19382	-7.49485	-6.79588	-6.09691	-5.39794	-4.69897	-4			background subtraction	Conc log10 (M)	-10	-8.19382	-7.49485	-6.79588	-6.09691	-5.39794	-4.69897	-4
	drug (nM)	Control	6.4	32	160	800	4000	20000	100000				drug (nM)	Control	6.4	32	160	800	4000	20000	100000
		25729.6	25860.1	20406.6	13475.1	11530.6	10463.1	6930.08	2102.08					30187.2	22998.2	19532.2	19653.8	14719.8	13961.2	9037.75	864.25
		27364.1	24908.1	20667.6	13973.6	10457.1	9861.58	8187.58	3299.08					33112.8	25401.8	26692.8	24379.8	20278.2	16076.8	11509.8	1759.25
		28801.1	24556.6	19690.1	13327.6	10559.6	9010.58	6989.08	3360.58					33250.8	28270.2	26895.8	24538.8	20967.8	17667.2	11650.2	1757.25
		28069.1	23487.6	19211.1	15715.6	11114.1	9071.58	7872.08	3588.08					33790.2	30101.2	27097.8	24915.8	21014.8	17503.2	11555.2	1267.25
		30529.6	25049.6	19151.1	14038.1	10844.1	9446.58	6646.58	3304.58					31740.8	27223.2	22522.8	22100.8	19085.2	15804.2	10889.2	575.25
		31345.6	26279.1	19988.6	12905.6	11032.1	9126.58	7198.58	3000.58					28474.8	23649.8	19205.8	16354.2	13714.2	11065.8	5785.75	-52.25
	Conc log10 (M)	-10	-8.19382	-7.49485	-6.79588	-6.09691	-5.39794	-4.69897	-4
	drug (nM)	Control	6.4	32	160	800	4000	20000	100000
R1	1	0.994954	1	0.789115	0.521077	0.445883	0.404604	0.267984	0.0812868
	2	1	0.910247	0.755281	0.510654	0.382146	0.360384	0.299209	0.120563
	3	1	0.852627	0.683658	0.462746	0.366638	0.312856	0.242667	0.116683
	4	1	0.836778	0.684421	0.559889	0.395955	0.323188	0.280454	0.12783
	5	1	0.820502	0.627296	0.459819	0.355199	0.309424	0.21771	0.108242
	6	1	0.838366	0.637684	0.411719	0.35195	0.29116	0.229652	0.0957259
R2	1	1	0.761853	0.647036	0.651061	0.487615	0.462488	0.29939	0.0286296
	2	1	0.767129	0.806117	0.736265	0.6124	0.485515	0.347593	0.0531291
	3	1	0.850214	0.808876	0.737991	0.630595	0.531334	0.350376	0.0528484
	4	1	0.890826	0.80194	0.737365	0.621918	0.517997	0.34197	0.0375034
	5	1	0.857675	0.709585	0.696289	0.601285	0.497917	0.343068	0.0181234
	6	1	0.830552	0.674484	0.574342	0.481628	0.388616	0.203189	-0.00183496
	Mean	0.999579	0.851397	0.718791	0.588268	0.477768	0.407124	0.285272	0.0698941
	SD	0.00145677	0.0632707	0.0697358	0.119516	0.111879	0.0887452	0.0536013	0.0442406

## Sheet: EWS TC-71 AZD5153
Cell line												Cell line
EWS TC-71	Measurement 1											EWS TC-71	Measurement 1
Drug	Medium	Control	6.4	32	160	800	4000	20000	100000			Drug	Medium	Control	6.4	32	160	800	4000	20000	100000
AZD5153	6962	25344	26552	22318	18397	15930	13560	13560	12143			AZD5153	7195	21738	21638	19437	15096	12844	12861	12588	11676
Replicate	6873	24419	27896	25702	19877	15882	14296	13911	12184			Replicate	6868	21800	22246	24070	16592	13908	12927	12042	12102
R1	6874	26008	29540	27560	20621	15882	14796	14129	12226			R2	6842	21809	27137	22999	18723	13777	11917	11363	12313
	6849	27500	28615	25834	19422	17070	15442	14308	12074				6903	21743	25672	24487	21073	13378	11684	11949	11934
	6901	26409	26936	24801	18597	17357	15263	14621	12394				7104	21569	23370	20876	16622	14105	12470	12217	11971
	6856	23673	24338	22490	16451	15789	14639	14434	12068				6899	19839	21983	19492	15740	13632	12833	12620	12670
	Measurement 2												Measurement 2
	Medium	Control	6.4	32	160	800	4000	20000	100000				Medium	Control	6.4	32	160	800	4000	20000	100000
	6449	20592	23910	19859	16625	13739	11978	11942	10735				6570	20118	20775	18278	14444	12005	12120	11654	10730
	6453	20411	24786	23453	17591	14369	12841	12935	10887				6386	19042	20022	20170	13810	11955	11247	10948	11379
	6434	21667	26032	24392	18609	14452	13555	12736	11046				6368	18494	22871	20461	16345	11896	10626	10368	11347
	6448	23436	24756	22736	17118	14894	13733	13084	10984				6515	19246	21866	22667	18930	12104	10369	10906	10916
	6643	22684	22093	21661	16907	15352	13937	13297	11109				6554	18574	21162	18654	14540	12198	11220	11287	11327
	6474	20474	20871	19099	14659	13987	12609	12874	10711				6404	18805	20728	18459	14803	12802	11881	11507	11907
EWS TC-71 AZD5153 treatment	drug (nM)											EWS TC-71 AZD5153 treatment	drug (nM)
	Medium	Control	6.4	32	160	800	4000	20000	100000				Medium	Control	6.4	32	160	800	4000	20000	100000
EWS TC-71	6705.5	22968	25231	21088.5	17511	14834.5	12769	12751	11439			EWS TC-71	6570	20928	21206.5	18857.5	14770	12424.5	12490.5	12121	11203
EWS TC-71	6663	22415	26341	24577.5	18734	15125.5	13568.5	13423	11535.5			EWS TC-71	6627	20421	21134	22120	15201	12931.5	12087	11495	11740.5
EWS TC-71	6654	23837.5	27786	25976	19615	15167	14175.5	13432.5	11636			EWS TC-71	6605	20151.5	25004	21730	17534	12836.5	11271.5	10865.5	11830
EWS TC-71	6648.5	25468	26685.5	24285	18270	15982	14587.5	13696	11529			EWS TC-71	6709	20494.5	23769	23577	20001.5	12741	11026.5	11427.5	11425
EWS TC-71	6772	24546.5	24514.5	23231	17752	16354.5	14600	13959	11751.5			EWS TC-71	6829	20071.5	22266	19765	15581	13151.5	11845	11752	11649
EWS TC-71	6665	22073.5	22604.5	20794.5	15555	14888	13624	13654	11389.5			EWS TC-71	6651.5	19322	21355.5	18975.5	15271.5	13217	12357	12063.5	12288.5
	6684.67												6665.25
background subtraction	Conc log10 (M)	-10	-8.19382	-7.49485	-6.79588	-6.09691	-5.39794	-4.69897	-4			background subtraction	Conc log10 (M)	-10	-8.19382	-7.49485	-6.79588	-6.09691	-5.39794	-4.69897	-4
	drug (nM)	Control	6.4	32	160	800	4000	20000	100000				drug (nM)	Control	6.4	32	160	800	4000	20000	100000
		16283.3	18546.3	14403.8	10826.3	8149.83	6084.33	6066.33	4754.33					14262.8	14541.2	12192.2	8104.75	5759.25	5825.25	5455.75	4537.75
		15730.3	19656.3	17892.8	12049.3	8440.83	6883.83	6738.33	4850.83					13755.8	14468.8	15454.8	8535.75	6266.25	5421.75	4829.75	5075.25
		17152.8	21101.3	19291.3	12930.3	8482.33	7490.83	6747.83	4951.33					13486.2	18338.8	15064.8	10868.8	6171.25	4606.25	4200.25	5164.75
		18783.3	20000.8	17600.3	11585.3	9297.33	7902.83	7011.33	4844.33					13829.2	17103.8	16911.8	13336.2	6075.75	4361.25	4762.25	4759.75
		17861.8	17829.8	16546.3	11067.3	9669.83	7915.33	7274.33	5066.83					13406.2	15600.8	13099.8	8915.75	6486.25	5179.75	5086.75	4983.75
		15388.8	15919.8	14109.8	8870.33	8203.33	6939.33	6969.33	4704.83					12656.8	14690.2	12310.2	8606.25	6551.75	5691.75	5398.25	5623.25
	Conc log10 (M)	-10	-8.19382	-7.49485	-6.79588	-6.09691	-5.39794	-4.69897	-4
	drug (nM)	Control	6.4	32	160	800	4000	20000	100000
R1	1	0.877981	1	0.77664	0.583745	0.439431	0.328061	0.327091	0.256349
	2	0.800268	1	0.910283	0.613	0.429421	0.350209	0.342807	0.246782
	3	0.812879	1	0.914223	0.612773	0.401981	0.354993	0.319782	0.234646
	4	0.939128	1	0.87998	0.579243	0.464847	0.395125	0.350552	0.242207
	5	1	0.998208	0.926351	0.619608	0.541368	0.443142	0.407256	0.283668
	6	0.966645	1	0.886305	0.557188	0.51529	0.435892	0.437777	0.295533
R2	1	0.980848	1	0.83846	0.557363	0.396063	0.400602	0.375191	0.312061
	2	0.890066	0.936201	1	0.552306	0.405458	0.350814	0.312509	0.328394
	3	0.735396	1	0.821471	0.592666	0.336514	0.251176	0.229037	0.28163
	4	0.808551	1	0.988774	0.779727	0.355229	0.254988	0.278433	0.278287
	5	0.859334	1	0.839687	0.571495	0.415765	0.332019	0.326058	0.319456
	6	0.861575	1	0.837988	0.585848	0.445993	0.387451	0.367472	0.382788
	Mean	0.877723	0.994534	0.885014	0.600413	0.428947	0.357039	0.339497	0.288483
	SD	0.0816094	0.0183774	0.0670355	0.0608303	0.0590034	0.061112	0.05545	0.0426794

## Sheet: HT1080 wt AZD5153
Cell line												Cell line
HT1080 wt	Measurement 1											HT1080 wt	Measurement 1
Drug	Medium	Control	6.4	32	160	800	4000	20000	100000			Drug	Medium	Control	6.4	32	160	800	4000	20000	100000
AZD5153	7981	67589	67691	60663	57207	52881	52727	46246	27244			AZD5153	7577	54483	52338	52184	53799	50933	40677	29367	8673
Replicate	7795	65157	67960	67293	65225	64146	62462	57844	27196			Replicate	7593	60635	61933	60456	63078	60228	57714	41477	11862
R1	7729	68012	73367	72162	67213	66482	65228	60623	26004			R2	7778	60723	64014	57021	62487	59770	54734	39842	12202
	7738	67959	71639	66657	64510	63100	62599	57901	26660				7669	61499	62157	60031	59467	59969	55278	43292	11541
	7788	60208	64257	62453	59806	60132	60676	54197	25138				7711	56231	58230	54592	56989	55958	51534	37103	8585
	7929	57883	66685	57546	55953	53791	51444	43521	25322				7608	53185	49449	50334	46373	42067	33607	14533	7702
	Measurement 2												Measurement 2
	Medium	Control	6.4	32	160	800	4000	20000	100000				Medium	Control	6.4	32	160	800	4000	20000	100000
	8447	72505	71543	64503	61775	57844	54536	49783	28626				7681	52451	49617	52328	46498	43825	39099	26845	8737
	8231	66410	68883	68269	64048	61637	57604	54915	29584				7726	54970	51387	53748	52576	50822	48950	36424	11990
	8308	67598	70928	67730	64574	61661	59021	54977	27992				7682	54399	52619	51090	52130	49547	46868	35037	11840
	8313	67218	70367	67440	63093	60573	58081	54779	28965				7606	57823	53247	52830	50356	52108	48136	38598	11276
	8363	62023	67186	64555	59968	58234	58025	52477	26997				7729	52262	52205	49972	49801	49650	43875	32412	8636
	8521	61920	71148	62117	59768	57699	51505	46717	26782				7642	52430	47953	48328	43420	39346	31496	14269	7868
HT1080 wt AZD5153 treatment	drug (nM)											HT1080 wt AZD5153 treatment	drug (nM)
	Medium	Control	6.4	32	160	800	4000	20000	100000				Medium	Control	6.4	32	160	800	4000	20000	100000
HT1080 wt	8214	70047	69617	62583	59491	55362.5	53631.5	48014.5	27935			HT1080 wt	7629	53467	50977.5	52256	50148.5	47379	39888	28106	8705
HT1080 wt	8013	65783.5	68421.5	67781	64636.5	62891.5	60033	56379.5	28390			HT1080 wt	7659.5	57802.5	56660	57102	57827	55525	53332	38950.5	11926
HT1080 wt	8018.5	67805	72147.5	69946	65893.5	64071.5	62124.5	57800	26998			HT1080 wt	7730	57561	58316.5	54055.5	57308.5	54658.5	50801	37439.5	12021
HT1080 wt	8025.5	67588.5	71003	67048.5	63801.5	61836.5	60340	56340	27812.5			HT1080 wt	7637.5	59661	57702	56430.5	54911.5	56038.5	51707	40945	11408.5
HT1080 wt	8075.5	61115.5	65721.5	63504	59887	59183	59350.5	53337	26067.5			HT1080 wt	7720	54246.5	55217.5	52282	53395	52804	47704.5	34757.5	8610.5
HT1080 wt	8225	59901.5	68916.5	59831.5	57860.5	55745	51474.5	45119	26052			HT1080 wt	7625	52807.5	48701	49331	44896.5	40706.5	32551.5	14401	7785
	8095.25												7666.83
background subtraction	Conc log10 (M)	-10	-8.19382	-7.49485	-6.79588	-6.09691	-5.39794	-4.69897	-4			background subtraction	Conc log10 (M)	-10	-8.19382	-7.49485	-6.79588	-6.09691	-5.39794	-4.69897	-4
	drug (nM)	Control	6.4	32	160	800	4000	20000	100000				drug (nM)	Control	6.4	32	160	800	4000	20000	100000
		61951.8	61521.8	54487.8	51395.8	47267.2	45536.2	39919.2	19839.8					45800.2	43310.7	44589.2	42481.7	39712.2	32221.2	20439.2	1038.17
		57688.2	60326.2	59685.8	56541.2	54796.2	51937.8	48284.2	20294.8					50135.7	48993.2	49435.2	50160.2	47858.2	45665.2	31283.7	4259.17
		59709.8	64052.2	61850.8	57798.2	55976.2	54029.2	49704.8	18902.8					49894.2	50649.7	46388.7	49641.7	46991.7	43134.2	29772.7	4354.17
		59493.2	62907.8	58953.2	55706.2	53741.2	52244.8	48244.8	19717.2					51994.2	50035.2	48763.7	47244.7	48371.7	44040.2	33278.2	3741.67
		53020.2	57626.2	55408.8	51791.8	51087.8	51255.2	45241.8	17972.2					46579.7	47550.7	44615.2	45728.2	45137.2	40037.7	27090.7	943.667
		51806.2	60821.2	51736.2	49765.2	47649.8	43379.2	37023.8	17956.8					45140.7	41034.2	41664.2	37229.7	33039.7	24884.7	6734.17	118.167
	Conc log10 (M)	-10	-8.19382	-7.49485	-6.79588	-6.09691	-5.39794	-4.69897	-4
	drug (nM)	Control	6.4	32	160	800	4000	20000	100000
R1	1	1	0.993059	0.879519	0.829609	0.762969	0.735028	0.64436	0.320245
	2	0.956271	1	0.989383	0.937258	0.908332	0.860948	0.800385	0.336417
	3	0.932204	1	0.96563	0.902361	0.873915	0.843518	0.776003	0.295115
	4	0.945722	1	0.937138	0.885523	0.854287	0.830498	0.766913	0.313431
	5	0.920071	1	0.961519	0.898753	0.886536	0.889443	0.785089	0.311876
	6	0.851779	1	0.850628	0.818221	0.783439	0.713225	0.608731	0.295238
R2	1	1	0.945644	0.973559	0.927544	0.867075	0.703516	0.446268	0.0226673
	2	0.999512	0.976735	0.985546	1	0.954107	0.910387	0.623675	0.0849113
	3	0.985084	1	0.915873	0.980099	0.927778	0.851618	0.587816	0.0859663
	4	1	0.962323	0.937868	0.908653	0.930329	0.847021	0.640037	0.0719632
	5	0.97958	1	0.938266	0.961672	0.949244	0.842	0.569722	0.0198455
	6	1	0.909029	0.922985	0.824748	0.731927	0.551269	0.149182	0.00261774
	Mean	0.964185	0.982232	0.93816	0.906203	0.869161	0.798206	0.616515	0.180024
	SD	0.0457861	0.029312	0.0418344	0.0599252	0.0740695	0.102803	0.181439	0.140546

## Sheet: F470 AZD5153
Cell line												Cell line
F470	Measurement 1											F470	Measurement 1
Drug	Medium	Control	6.4	32	160	800	4000	20000	100000			Drug	Medium	Control	6.4	32	160	800	4000	20000	100000
AZD5153	7784	20408	18209	17578	16083	15289	14217	14386	16125			AZD5153	8112	13611	13344	12166	12213	11490	11753	10938	10176
Replicate	7871	21136	19344	17648	16777	15327	14753	15000	15502			Replicate	8009	13925	14343	12885	12033	11740	11414	11308	10565
R1	7724	21339	18842	17144	16544	15489	14216	14352	15808			R2	8070	15569	14801	13478	13135	12006	11806	11551	11018
	7637	20168	18313	17497	16467	15163	14704	15243	15575				8092	15197	14528	13635	13510	12425	12061	12540	11117
	7838	19764	18567	16585	16173	15258	14835	16012	15618				8009	14398	14026	13514	12958	12432	12504	12294	10673
	7762	18541	17192	16325	16299	14451	14594	15012	16218				8242	13601	12881	12793	12909	12314	12280	12201	9658
	Measurement 2												Measurement 2
	Medium	Control	6.4	32	160	800	4000	20000	100000				Medium	Control	6.4	32	160	800	4000	20000	100000
	7892	18656	16457	15757	14940	14472	13898	14419	16003				7749	11802	11571	11291	11204	10700	11083	10975	9581
	7921	18838	17320	16116	15400	14302	13772	14927	15410				7831	12204	12009	11264	11014	10711	10641	10869	10223
	7835	19078	17371	16019	15124	14373	13723	14083	15405				7761	12545	12154	11449	11288	10883	10627	11148	10555
	7970	18633	16920	16105	15066	14293	14142	14481	15295				7822	12075	11832	11744	11428	10930	10896	11381	10400
	7807	18617	17283	15251	15544	14522	14239	14901	15556				7624	12014	11808	11651	11488	11046	11163	10979	10213
	7889	17897	16305	15670	15491	14161	13703	14180	15838				7745	12401	11536	11328	11526	11068	11317	11275	9308
F470 AZD5153 treatment	drug (nM)											F470 AZD5153 treatment	drug (nM)
	Medium	Control	6.4	32	160	800	4000	20000	100000				Medium	Control	6.4	32	160	800	4000	20000	100000
F470	7838	19532	17333	16667.5	15511.5	14880.5	14057.5	14402.5	16064			F470	7930.5	12706.5	12457.5	11728.5	11708.5	11095	11418	10956.5	9878.5
F470	7896	19987	18332	16882	16088.5	14814.5	14262.5	14963.5	15456			F470	7920	13064.5	13176	12074.5	11523.5	11225.5	11027.5	11088.5	10394
F470	7779.5	20208.5	18106.5	16581.5	15834	14931	13969.5	14217.5	15606.5			F470	7915.5	14057	13477.5	12463.5	12211.5	11444.5	11216.5	11349.5	10786.5
F470	7803.5	19400.5	17616.5	16801	15766.5	14728	14423	14862	15435			F470	7957	13636	13180	12689.5	12469	11677.5	11478.5	11960.5	10758.5
F470	7822.5	19190.5	17925	15918	15858.5	14890	14537	15456.5	15587			F470	7816.5	13206	12917	12582.5	12223	11739	11833.5	11636.5	10443
F470	7825.5	18219	16748.5	15997.5	15895	14306	14148.5	14596	16028			F470	7993.5	13001	12208.5	12060.5	12217.5	11691	11798.5	11738	9483
	7827.5												7922.17
background subtraction	Conc log10 (M)	-10	-8.19382	-7.49485	-6.79588	-6.09691	-5.39794	-4.69897	-4			background subtraction	Conc log10 (M)	-10	-8.19382	-7.49485	-6.79588	-6.09691	-5.39794	-4.69897	-4
	drug (nM)	Control	6.4	32	160	800	4000	20000	100000				drug (nM)	Control	6.4	32	160	800	4000	20000	100000
		11704.5	9505.5	8840	7684	7053	6230	6575	8236.5					4784.33	4535.33	3806.33	3786.33	3172.83	3495.83	3034.33	1956.33
		12159.5	10504.5	9054.5	8261	6987	6435	7136	7628.5					5142.33	5253.83	4152.33	3601.33	3303.33	3105.33	3166.33	2471.83
		12381	10279	8754	8006.5	7103.5	6142	6390	7779					6134.83	5555.33	4541.33	4289.33	3522.33	3294.33	3427.33	2864.33
		11573	9789	8973.5	7939	6900.5	6595.5	7034.5	7607.5					5713.83	5257.83	4767.33	4546.83	3755.33	3556.33	4038.33	2836.33
		11363	10097.5	8090.5	8031	7062.5	6709.5	7629	7759.5					5283.83	4994.83	4660.33	4300.83	3816.83	3911.33	3714.33	2520.83
		10391.5	8921	8170	8067.5	6478.5	6321	6768.5	8200.5					5078.83	4286.33	4138.33	4295.33	3768.83	3876.33	3815.83	1560.83
	Conc log10 (M)	-10	-8.19382	-7.49485	-6.79588	-6.09691	-5.39794	-4.69897	-4
	drug (nM)	Control	6.4	32	160	800	4000	20000	100000
R1	1	1	0.812124	0.755265	0.6565	0.602589	0.532274	0.56175	0.703704
	2	1	0.863892	0.744644	0.679386	0.574612	0.529216	0.586866	0.62737
	3	1	0.830224	0.707051	0.646676	0.573742	0.496083	0.516113	0.628301
	4	1	0.845848	0.775382	0.685993	0.596259	0.569904	0.607837	0.657349
	5	1	0.88863	0.712004	0.706768	0.621535	0.590469	0.67139	0.682874
	6	1	0.85849	0.78622	0.776356	0.623442	0.608286	0.65135	0.789155
R2	1	1	0.947955	0.795583	0.791402	0.663171	0.730683	0.634223	0.408904
	2	0.978777	1	0.790344	0.685468	0.628747	0.59106	0.602671	0.470482
	3	1	0.905539	0.740254	0.699177	0.574153	0.536988	0.558668	0.466897
	4	1	0.920194	0.834349	0.795759	0.657235	0.622408	0.706764	0.496398
	5	1	0.945305	0.881999	0.813961	0.722361	0.740245	0.702962	0.477084
	6	1	0.84396	0.81482	0.845732	0.742067	0.763233	0.751321	0.307321
	Mean	0.998231	0.888513	0.778159	0.731932	0.631659	0.609237	0.629326	0.559653
	SD	0.00612644	0.0564297	0.0507451	0.068063	0.055805	0.0896365	0.0700204	0.141812

## Sheet: 402-91 ARV-825
Cell line												Cell line
MLS 402	Measurement 1											MLS 402	Measurement 1
Drug	Medium	Control	0.064	0.32	1.6	8	40	200	1000			Drug	Medium	Control	6.4	32	160	800	4000	20000	100000
ARV825	8027	41648	42095	47162	46600	36214	14265	10254	8655			AZD5153	8460	41210	37075	39825	39496	34990	27341	12362	9364
Replicate	8189	43515	41834	49256	42397	44908	29233	10981	9738			Replicate	8528	40896	48927	43521	42127	42802	28844	12592	10243
R1	8050	43893	41677	44379	47882	45627	22769	10892	9542			R2	8485	46161	51115	48107	47567	35917	34064	11462	10345
	8106	43005	41205	46419	39548	36659	27433	10896	9443				8556	42202	49010	49423	43601	40556	27802	12320	10449
	8149	43270	42088	45781	43378	29394	27204	10748	9292				8625	40376	46850	45451	41457	42179	33285	11324	10051
	8211	40385	39661	38677	36967	33421	15175	9318	8215				8610	41024	38115	38051	37918	36880	20743	10929	9672
	Measurement 2												Measurement 2
	Medium	Control	0.064	0.32	1.6	8	40	200	1000				Medium	Control	6.4	32	160	800	4000	20000	100000
	7996	41248	41486	42110	41257	31341	13586	10181	8617				8385	41085	38055	39343	39554	34433	26313	12354	9487
	8058	42370	41095	43796	40372	39447	25929	10492	9662				8486	39663	42961	40138	38599	39709	25122	12235	10306
	8112	41223	40932	41621	44081	41802	21373	10607	9571				8637	44219	45942	43022	42544	32662	29859	11130	10267
	8217	42077	40404	44550	38012	33199	26399	10625	9430				8926	41577	44736	44106	40972	36692	24660	11792	10535
	8048	43047	42758	43816	43068	27717	26333	10702	9357				8630	39937	43355	43298	39696	39065	31254	11339	10148
	8148	40656	40239	39117	36432	32898	14732	9349	8244				8720	41469	38850	39115	38814	37222	20450	10757	9762
MLS 402 ARV825 treatment	drug (nM)											MLS 402 AZD5153 treatment	drug (nM)
	Medium	Control	0.064	0.32	1.6	8	40	200	1000				Medium	Control	6.4	32	160	800	4000	20000	100000
MLS 402	8011.5	41448	41790.5	44636	43928.5	33777.5	13925.5	10217.5	8636			MLS 402	8422.5	41147.5	37565	39584	39525	34711.5	26827	12358	9425.5
MLS 402	8123.5	42942.5	41464.5	46526	41384.5	42177.5	27581	10736.5	9700			MLS 402	8507	40279.5	45944	41829.5	40363	41255.5	26983	12413.5	10274.5
MLS 402	8081	42558	41304.5	43000	45981.5	43714.5	22071	10749.5	9556.5			MLS 402	8561	45190	48528.5	45564.5	45055.5	34289.5	31961.5	11296	10306
MLS 402	8161.5	42541	40804.5	45484.5	38780	34929	26916	10760.5	9436.5			MLS 402	8741	41889.5	46873	46764.5	42286.5	38624	26231	12056	10492
MLS 402	8098.5	43158.5	42423	44798.5	43223	28555.5	26768.5	10725	9324.5			MLS 402	8627.5	40156.5	45102.5	44374.5	40576.5	40622	32269.5	11331.5	10099.5
MLS 402	8179.5	40520.5	39950	38897	36699.5	33159.5	14953.5	9333.5	8229.5			MLS 402	8665	41246.5	38482.5	38583	38366	37051	20596.5	10843	9717
	8109.25												8587.33
background subtraction	Conc log10 (M)	-10	-8.19382	-7.49485	-6.79588	-6.09691	-5.39794	-4.69897	-4			background subtraction	Conc log10 (M)	-10	-8.19382	-7.49485	-6.79588	-6.09691	-5.39794	-4.69897	-4
	drug (nM)	Control	0.064	0.32	1.6	8	40	200	1000				drug (nM)	Control	6.4	32	160	800	4000	20000	100000
		33338.8	33681.2	36526.8	35819.2	25668.2	5816.25	2108.25	526.75					32560.2	28977.7	30996.7	30937.7	26124.2	18239.7	3770.67	838.167
		34833.2	33355.2	38416.8	33275.2	34068.2	19471.8	2627.25	1590.75					31692.2	37356.7	33242.2	31775.7	32668.2	18395.7	3826.17	1687.17
		34448.8	33195.2	34890.8	37872.2	35605.2	13961.8	2640.25	1447.25					36602.7	39941.2	36977.2	36468.2	25702.2	23374.2	2708.67	1718.67
		34431.8	32695.2	37375.2	30670.8	26819.8	18806.8	2651.25	1327.25					33302.2	38285.7	38177.2	33699.2	30036.7	17643.7	3468.67	1904.67
		35049.2	34313.8	36689.2	35113.8	20446.2	18659.2	2615.75	1215.25					31569.2	36515.2	35787.2	31989.2	32034.7	23682.2	2744.17	1512.17
		32411.2	31840.8	30787.8	28590.2	25050.2	6844.25	1224.25	120.25					32659.2	29895.2	29995.7	29778.7	28463.7	12009.2	2255.67	1129.67
	Conc log10 (M)	-12	-10.1938	-9.49485	-8.79588	-8.09691	-7.39794	-6.69897	-6
	drug (nM)	Control	0.064	0.32	1.6	8	40	200	1000
R1	1	0.912721	0.922098	1	0.980631	0.702725	0.159233	0.057718	0.0144209
	2	0.90672	0.868248	1	0.866165	0.886807	0.506856	0.0683881	0.0414077
	3	0.909604	0.876506	0.921275	1	0.940141	0.368654	0.0697146	0.038214
	4	0.921245	0.874783	1	0.820617	0.71758	0.503187	0.070936	0.0355115
	5	0.9553	0.935254	1	0.957058	0.557282	0.508575	0.0712947	0.0331228
	6	1	0.982398	0.949909	0.882109	0.772888	0.211169	0.0377724	0.00371013
R2	1	1	0.889973	0.951981	0.950169	0.802335	0.560183	0.115806	0.0257421
	2	0.848367	1	0.889859	0.850602	0.874494	0.492433	0.102423	0.0451637
	3	0.916415	1	0.925791	0.913047	0.643501	0.585215	0.0678164	0.04303
	4	0.869834	1	0.997166	0.880203	0.784541	0.460843	0.0905996	0.0497488
	5	0.864549	1	0.980063	0.876052	0.877298	0.648557	0.0751514	0.041412
	6	1	0.915368	0.918446	0.911801	0.871537	0.367712	0.0690669	0.0345896
	Mean	0.925396	0.938719	0.961207	0.907371	0.785927	0.447718	0.0747239	0.0338394
	SD	0.0532329	0.0548249	0.0400555	0.0548581	0.11365	0.146527	0.0202997	0.0133276
