# Supplementary material for: FET fusion oncoproteins interact with BRD4 and SWI/SNF chromatin remodelling complex subtypes in sarcoma
Source: Mol Oncol. 2022 Mar 19;16(13):2470–95. doi: 10.1002/1878-0261.13195 (PMC9251840; doi:10.1002/1878-0261.13195)
Supplement: Supplementary file 8 — Table S2. Total protein amount in sequential salt fractions. [file MOL2-16-2470-s012.xlsx]

## Sheet: Description
Source data for ChIP -seq analysis: Venn diagram depicting overlap of BAF155, BRG1, FUS-DDIT3 and BRD4 with list of peaks annotated to genes.
Letter	SampleID	Factor		Peaks
A	MLS402_BAF155	BAF155		MLS402_BAF155.bed
B	MLS402_BRG1	BRG1		MLS402_BRG1.bed
C	MLS402_DDIT3	FUS-DDIT3		MLS402_DDIT3_merged.bed
D	MLS402_BRD4	BRD4		SRR8207029_BRD4_peaks.narrowPeak.bed
Example:	OnlyA = only BAF155 = 2586 peaks, peaks not annotated to genes (NA peaks) are not included in lists

## Sheet: onlyA
seqnames	start	end	width	strand	score	scoreA	scoreB	scoreC	scoreD	annotation	geneChr	geneStart	geneEnd	geneLength	geneStrand	geneId	transcriptId	distanceToTSS	query	_id	X_version	entrezgene	name	symbol	taxid
chr1	966536	966762	227	*	0.023968					Promoter (<=1kb)	1	966502	975008	8507	1	84069	ENST00000379409.6	34	84069	84069	2	84069	pleckstrin homology domain containing N1	PLEKHN1	9606
chr1	1347721	1347892	172	*	0.0286285					Promoter (1-2kb)	1	1341770	1348955	7186	2	1855	ENST00000472445.1	1063	1855	1855	6	1855	dishevelled segment polarity protein 1	DVL1	9606
chr1	1375034	1375283	250	*	0.0252996					Promoter (<=1kb)	1	1373730	1375157	1428	2	54998	ENST00000338370.7	0	54998	54998	3	54998	aurora kinase A interacting protein 1	AURKAIP1	9606
chr1	1422667	1422859	193	*	0.0199734					Promoter (<=1kb)	1	1418420	1421769	3350	2	441869	ENST00000427211.3	-898	441869	441869	1	441869	ankyrin repeat domain 65	ANKRD65	9606
chr1	1615530	1615725	196	*	0.0219707					Promoter (<=1kb)	1	1615530	1625040	9511	1	142678	ENST00000514363.1	0	142678	142678	4	142678	MIB E3 ubiquitin protein ligase 2	MIB2	9606
chr1	1778776	1779138	363	*	0.0386152					Promoter (<=1kb)	1	1751232	1778790	27559	2	65220	ENST00000341991.7	0	65220	65220	2	65220	NAD kinase	NADK	9606
chr1	2212837	2213348	512	*	0.0286285					Promoter (<=1kb)	1	2189548	2212720	23173	2	199990	ENST00000487186.5	-117	199990	199990	3	199990	FA core complex associated protein 20	FAAP20	9606
chr1	2321257	2321422	166	*	0.023968					3' UTR	1	2303646	2304368	723	1	6497	ENST00000507179.1	17611	6497	6497	3	6497	SKI proto-oncogene	SKI	9606
chr1	6489730	6489947	218	*	0.023968					Promoter (<=1kb)	1	6467122	6490570	23449	2	57449	ENST00000377725.5	623	57449	57449	4	57449	pleckstrin homology and RhoGEF domain containing G5	PLEKHG5	9606
chr1	8096276	8096454	179	*	0.0233023					Intron (ENST00000445300.1/ENST00000445300.1, intron 2 of 2)	1	8011727	8026309	14583	2	54206	ENST00000377482.10	-69967	54206	54206	3	54206	ERBB receptor feedback inhibitor 1	ERRFI1	9606
chr1	8097041	8097272	232	*	0.0199734					Intron (ENST00000445300.1/ENST00000445300.1, intron 2 of 2)	1	8011727	8026309	14583	2	54206	ENST00000377482.10	-70732	54206	54206	3	54206	ERBB receptor feedback inhibitor 1	ERRFI1	9606
chr1	8182142	8182304	163	*	0.0226365					Distal Intergenic	1	8201518	8215207	13690	1	102724539	ENST00000670361.1	-19214	102724539	102724539	1	102724539	long intergenic non-protein coding RNA 1714	LINC01714	9606
chr1	8660252	8660428	177	*	0.0219707					Intron (ENST00000337907.7/473, intron 2 of 23)	1	8353943	8656371	302429	2	473	ENST00000400907.6	-3881	473	473	3	473	arginine-glutamic acid dipeptide repeats	RERE	9606
chr1	8808894	8809098	205	*	0.017976					Intron (ENST00000337907.7/473, intron 1 of 23)	1	8436770	8817271	380502	2	473	ENST00000659924.1	8173	473	473	3	473	arginine-glutamic acid dipeptide repeats	RERE	9606
chr1	10530431	10530612	182	*	0.0332889					Intron (ENST00000472851.1/5195, intron 3 of 3)	1	10535888	10536289	402	1	5195	ENST00000492696.1	-5276	5195	5195	2	5195	peroxisomal biogenesis factor 14	PEX14	9606
chr1	12433738	12433941	204	*	0.023968					Intron (ENST00000620676.6/55187, intron 65 of 69)	1	12409838	12416827	6990	1	55187	ENST00000481484.1	23900	55187	55187	5	55187	vacuolar protein sorting 13 homolog D	VPS13D	9606
chr1	12810793	12810980	188	*	0.0332889					Distal Intergenic	1	12822686	12823159	474	2	105376745	ENST00000438401.1	12179	105376745	105376745	1	105376745	long intergenic non-protein coding RNA 1784	LINC01784	9606
chr1	15683781	15684098	318	*	0.0406125					Promoter (<=1kb)	1	15684320	15734769	50450	1	23207	ENST00000375799.8	-222	23207	23207	3	23207	pleckstrin homology and RUN domain containing M2	PLEKHM2	9606
chr1	16016140	16016343	204	*	0.0605859					Promoter (1-2kb)	1	16015374	16017825	2452	2	27129	ENST00000463576.5	1482	27129	27129	3	27129	heat shock protein family B (small) member 7	HSPB7	9606
chr1	16076849	16077023	175	*	0.0286285					Distal Intergenic	1	16057769	16073651	15883	2	348487	ENST00000375662.5	-3198	348487	348487	2	348487	family with sequence similarity 131 member C	FAM131C	9606
chr1	16139664	16139864	201	*	0.0346205					Intron (ENST00000358432.8/1969, intron 3 of 16)	1	16133013	16133562	550	2	1969	ENST00000462805.1	-6102	1969	1969	8	1969	EPH receptor A2	EPHA2	9606
chr1	16167181	16167459	279	*	0.023968					Distal Intergenic	1	16124337	16156069	31733	2	1969	ENST00000358432.8	-11112	1969	1969	8	1969	EPH receptor A2	EPHA2	9606
chr1	16208229	16208447	219	*	0.0432756					Promoter (1-2kb)	1	16197854	16207011	9158	2	128272	ENST00000478117.5	-1218	128272	128272	2	128272	Rho guanine nucleotide exchange factor 19	ARHGEF19	9606
chr1	16475659	16475830	172	*	0.0199734					Exon (ENST00000263511.8/114819, exon 14 of 15)	1	16476930	16483341	6412	2	114819	ENST00000591316.1	7511	114819	114819	1	114819	CROCC pseudogene 3	CROCCP3	9606
chr1	16606063	16606237	175	*	0.023968					Promoter (1-2kb)	1	16564853	16604934	40082	2	55672	ENST00000392963.5	-1129	55672	55672	2	55672	NBPF member 1	NBPF1	9606
chr1	16649995	16650204	210	*	0.0386152					Exon (ENST00000457982.3/11209, exon 18 of 18)	1	16645622	16650289	4668	1	11209	ENST00000457982.3	4373	11209	11209	1	11209	macrophage stimulating 1 pseudogene 2	MST1P2	9606
chr1	16727660	16727858	199	*	0.0206391					Distal Intergenic	1	16692280	16720157	27878	2	284729	ENST00000270691.9	-7503	284729	284729	1	284729	espin pseudogene	ESPNP	9606
chr1	16770168	16770323	156	*	0.0319574					Promoter (<=1kb)	1	16760837	16770237	9401	2	11223	ENST00000545160.1	0	11223	11223	2	11223	macrophage stimulating 1 like (pseudogene)	MST1L	9606
chr1	16914463	16914712	250	*	0.0359521					Intron (ENST00000466256.6/9696, intron 1 of 8)	1	16921931	16972964	51034	1	9696	ENST00000375541.10	-7219	9696	9696	2	9696	ciliary rootlet coiled-coil, rootletin	CROCC	9606
chr1	17167460	17167653	194	*	0.0199734					Distal Intergenic	1	17189783	17197617	7835	1	400743	ENST00000412427.1	-22130	400743	400743	1	400743	long intergenic non-protein coding RNA 2783	LINC02783	9606
chr1	17768199	17768398	200	*	0.0386152					Intron (ENST00000375406.2/81569, intron 1 of 2)	1	17755333	17827063	71731	1	81569	ENST00000375406.2	12866	81569	81569	2	81569	actin like 8	ACTL8	9606
chr1	18938781	18938933	153	*	0.0146471					Intron (ENST00000455833.7/126917, intron 1 of 8)	1	18908340	18955698	47359	2	126917	ENST00000416166.1	16765	126917	126917	2	126917	intermediate filament family orphan 2	IFFO2	9606
chr1	19621292	19621498	207	*	0.0286285					Intron (ENST00000648702.1/440574, intron 1 of 3)	1	19608114	19608568	455	1	644068	ENST00000457263.1	13178	644068	644068	1	644068	ribosomal protein S14 pseudogene 3	RPS14P3	9606
chr1	20485767	20486012	246	*	0.0379494					Promoter (<=1kb)	1	20482391	20486210	3820	2	55450	ENST00000375078.4	198	55450	55450	3	55450	calcium/calmodulin dependent protein kinase II inhibitor 1	CAMK2N1	9606
chr1	20661763	20661982	220	*	0.0432756					Promoter (<=1kb)	1	20651767	20661544	9778	2	1650	ENST00000415136.6	-219	1650	1650	3	1650	dolichyl-diphosphooligosaccharide--protein glycosyltransferase non-catalytic subunit	DDOST	9606
chr1	21966585	21966862	278	*	0.0159787					Distal Intergenic	1	21977022	21989354	12333	1	23436	ENST00000337107.11	-10160	23436	23436	2	23436	chymotrypsin like elastase 3B	CELA3B	9606
chr1	22025552	22025819	268	*	0.0592543					Promoter (<=1kb)	1	22025553	22030617	5065	1	29092	ENST00000452322.2	0	29092	29092	4	29092	long intergenic non-protein coding RNA 339	LINC00339	9606
chr1	22097747	22097931	185	*	0.0226365					3' UTR	1	22127038	22129851	2814	2	54361	ENST00000415567.1	31920	54361	54361	4	54361	Wnt family member 4	WNT4	9606
chr1	22288527	22288778	252	*	0.0286285					Distal Intergenic	1	22266239	22266300	62	1	100616433	ENST00000581169.1	22288	100616433	100616433	1	100616433	microRNA 4418	MIR4418	9606
chr1	22389300	22389617	318	*	0.0219707					Distal Intergenic	1	22428838	22511763	82926	1	9923	ENST00000650433.1	-39221	9923	9923	2	9923	zinc finger and BTB domain containing 40	ZBTB40	9606
chr1	22452057	22452255	199	*	0.017976					Promoter (<=1kb)	1	22451867	22506241	54375	1	9923	ENST00000400239.6	190	9923	9923	2	9923	zinc finger and BTB domain containing 40	ZBTB40	9606
chr1	22826630	22826804	175	*	0.0332889					Intron (ENST00000544305.5/2048, intron 3 of 6)	1	22800240	22896478	96239	1	2048	ENST00000465676.1	26390	2048	2048	4	2048	EPH receptor B2	EPHB2	9606
chr1	23949241	23949405	165	*	0.0286285					Exon (ENST00000421430.2/ENST00000421430.2, exon 1 of 1)	1	23956839	23963446	6608	1	55629	ENST00000647887.1	-7434	55629	55629	2	55629	proline rich nuclear receptor coactivator 2	PNRC2	9606
chr1	24108183	24108358	176	*	0.023968					Promoter (<=1kb)	1	24081549	24108439	26891	2	127294	ENST00000475306.1	81	127294	127294	2	127294	myomesin 3	MYOM3	9606
chr1	25928841	25928992	152	*	0.023968					Distal Intergenic	1	25900595	25906991	6397	2	3925	ENST00000357865.6	-21850	3925	3925	5	3925	stathmin 1	STMN1	9606
chr1	26110625	26111068	444	*	0.0292943					Promoter (<=1kb)	1	26111165	26125530	14366	1	149420	ENST00000619836.4	-97	149420	149420	2	149420	PDLIM1 interacting kinase 1 like	PDIK1L	9606
chr1	26111947	26112181	235	*	0.0486019					Promoter (<=1kb)	1	26111837	26125543	13707	1	149420	ENST00000374271.8	110	149420	149420	2	149420	PDLIM1 interacting kinase 1 like	PDIK1L	9606
chr1	26279728	26279933	206	*	0.0386152					Promoter (<=1kb)	1	26280086	26281522	1437	1	83442	ENST00000270792.10	-153	83442	83442	3	83442	SH3 domain binding glutamate rich protein like 3	SH3BGRL3	9606
chr1	26621660	26621887	228	*	0.0173103					Distal Intergenic	1	26572270	26574734	2465	1	6195	ENST00000438977.1	49390	6195	6195	4	6195	ribosomal protein S6 kinase A1	RPS6KA1	9606
chr1	27050169	27050478	310	*	0.023968					Distal Intergenic	1	27005020	27012850	7831	2	115572	ENST00000289166.6	-37319	115572	115572	2	115572	terminal nucleotidyltransferase 5B	TENT5B	9606
chr1	27590465	27590660	196	*	0.023968					Intron (ENST00000247087.10/27245, intron 1 of 5)	1	27552496	27603414	50919	2	27245	ENST00000490295.2	12754	27245	27245	3	27245	AT-hook DNA binding motif containing 1	AHDC1	9606
chr1	27953855	27954025	171	*	0.0386152					Intron (ENST00000373894.8/27293, intron 4 of 7)	1	27959588	27968092	8505	1	55113	ENST00000676058.1	-5563	55113	55113	2	55113	XK related 8	XKR8	9606
chr1	31735424	31735656	233	*	0.023968					Promoter (<=1kb)	1	31727170	31735347	8178	2	576	ENST00000530999.1	-77	576	576	2	576	adhesion G protein-coupled receptor B2	ADGRB2	9606
chr1	31796445	31796619	175	*	0.023968					Promoter (1-2kb)	1	31790428	31798615	8188	2	90853	ENST00000473361.5	1996	90853	90853	3	90853	SPOC domain containing 1	SPOCD1	9606
chr1	31797657	31797858	202	*	0.017976					Promoter (<=1kb)	1	31790428	31798615	8188	2	90853	ENST00000473361.5	757	90853	90853	3	90853	SPOC domain containing 1	SPOCD1	9606
chr1	32180588	32180782	195	*	0.0186418					Promoter (<=1kb)	1	32180065	32198285	18221	1	200081	ENST00000373609.1	523	200081	200081	2	200081	taxilin alpha	TXLNA	9606
chr1	36088418	36088674	257	*	0.0332889					Promoter (<=1kb)	1	36088892	36093932	5041	1	54936	ENST00000373178.5	-218	54936	54936	2	54936	ADP-ribosylserine hydrolase	ADPRS	9606
chr1	37793413	37793632	220	*	0.023968					Promoter (<=1kb)	1	37793802	37801133	7332	1	149175	ENST00000373045.10	-170	149175	149175	2	149175	mannosidase endo-alpha like	MANEAL	9606
chr1	37860024	37860187	164	*	0.0206391					Promoter (<=1kb)	1	37809574	37859592	50019	2	4520	ENST00000373036.5	-432	4520	4520	3	4520	metal regulatory transcription factor 1	MTF1	9606
chr1	39132827	39133190	364	*	0.0279627					Intron (ENST00000361689.7/23499, intron 2 of 93)	1	39158864	39333181	174318	1	23499	ENST00000672812.1	-25674	23499	23499	4	23499	microtubule actin crosslinking factor 1	MACF1	9606
chr1	39269031	39269269	239	*	0.0159787					Promoter (<=1kb)	1	39268527	39357775	89249	1	23499	ENST00000530262.5	504	23499	23499	4	23499	microtubule actin crosslinking factor 1	MACF1	9606
chr1	40316587	40316835	249	*	0.0146471					Promoter (<=1kb)	1	40310290	40316690	6401	2	1298	ENST00000417105.6	0	1298	1298	3	1298	collagen type IX alpha 2 chain	COL9A2	9606
chr1	40692429	40692604	176	*	0.0332889					Promoter (<=1kb)	1	40692290	40766687	74398	1	4802	ENST00000372669.8	139	4802	4802	3	4802	nuclear transcription factor Y subunit gamma	NFYC	9606
chr1	41890982	41891180	199	*	0.0199734					Intron (ENST00000372584.5/59269, intron 1 of 7)	1	41847948	41869630	21683	2	59269	ENST00000479350.1	-21352	59269	59269	3	59269	HIVEP zinc finger 3	HIVEP3	9606
chr1	42846828	42847034	207	*	0.0206391					Promoter (<=1kb)	1	42846637	42852477	5841	1	51058	ENST00000372504.5	191	51058	51058	2	51058	zinc finger protein 691	ZNF691	9606
chr1	43268095	43268256	162	*	0.0199734					Promoter (1-2kb)	1	43269983	43274002	4020	1	128218	ENST00000439858.6	-1727	128218	128218	2	128218	transmembrane protein 125	TMEM125	9606
chr1	43349234	43349423	190	*	0.0146471					Promoter (<=1kb)	1	43349263	43352736	3474	1	4352	ENST00000643351.1	0	4352	4352	6	4352	MPL proto-oncogene, thrombopoietin receptor	MPL	9606
chr1	43367317	43367557	241	*	0.0299601					Promoter (<=1kb)	1	43364015	43367416	3402	2	64834	ENST00000482302.5	0	64834	64834	3	64834	ELOVL fatty acid elongase 1	ELOVL1	9606
chr1	43531998	43532282	285	*	0.0199734					Promoter (1-2kb)	1	43530903	43580078	49176	1	5792	ENST00000436724.5	1095	5792	5792	3	5792	protein tyrosine phosphatase receptor type F	PTPRF	9606
chr1	44809094	44809284	191	*	0.0432756					Promoter (<=1kb)	1	44808811	44813379	4569	1	149478	ENST00000482715.5	283	149478	149478	2	149478	BTB domain containing 19	BTBD19	9606
chr1	47548037	47548223	187	*	0.0286285					Distal Intergenic	1	47438044	47440691	2648	1	2306	ENST00000334793.6	109993	2306	2306	2	2306	forkhead box D2	FOXD2	9606
chr1	52645372	52645652	281	*	0.0199734					Intron (ENST00000517870.2/348378, intron 2 of 2)	1	52633593	52667688	34096	1	348378	ENST00000424164.1	11779	348378	348378	2	348378	shisa like 2A	SHISAL2A	9606
chr1	53196980	53197270	291	*	0.0259654					Promoter (<=1kb)	1	53196903	53214170	17268	1	1376	ENST00000638135.1	77	1376	1376	4	1376	carnitine palmitoyltransferase 2	CPT2	9606
chr1	53309915	53310084	170	*	0.0332889					Intron (ENST00000306052.12/7804, intron 2 of 18)	1	53246568	53327399	80832	2	7804	ENST00000658404.1	17315	7804	7804	3	7804	LDL receptor related protein 8	LRP8	9606
chr1	53323999	53324151	153	*	0.0332889					Intron (ENST00000306052.12/7804, intron 2 of 18)	1	53246568	53327399	80832	2	7804	ENST00000658404.1	3248	7804	7804	3	7804	LDL receptor related protein 8	LRP8	9606
chr1	53485807	53486105	299	*	0.0199734					Distal Intergenic	1	53459976	53464679	4704	1	63948	ENST00000463126.1	25831	63948	63948	2	63948	DMRT like family B with proline rich C-terminal 1	DMRTB1	9606
chr1	54253555	54253825	271	*	0.0339547					Promoter (1-2kb)	1	54238989	54251860	12872	2	23648	ENST00000444533.5	-1695	23648	23648	4	23648	single stranded DNA binding protein 3	SSBP3	9606
chr1	59434503	59434697	195	*	0.0386152					Intron (ENST00000634606.1/55277, intron 4 of 16)	1	59393208	59626023	232816	1	55277	ENST00000475949.5	41295	55277	55277	2	55277	FGGY carbohydrate kinase domain containing	FGGY	9606
chr1	59454943	59455174	232	*	0.023968					Intron (ENST00000634606.1/55277, intron 4 of 16)	1	59512316	59660423	148108	1	55277	ENST00000485720.1	-57142	55277	55277	2	55277	FGGY carbohydrate kinase domain containing	FGGY	9606
chr1	66300108	66300266	159	*	0.0492676					Intron (ENST00000329654.8/5142, intron 7 of 16)	1	66330728	66363215	32488	1	5142	ENST00000528771.5	-30462	5142	5142	4	5142	phosphodiesterase 4B	PDE4B	9606
chr1	66951360	66951522	163	*	0.0146471					Intron (ENST00000355977.10/57708, intron 3 of 13)	1	66958911	66960078	1168	1	57708	ENST00000493357.1	-7389	57708	57708	3	57708	MIER1 transcriptional regulator	MIER1	9606
chr1	67688786	67688980	195	*	0.0339547					Distal Intergenic	1	67685676	67686586	911	1	1647	ENST00000484245.1	3110	1647	1647	5	1647	growth arrest and DNA damage inducible alpha	GADD45A	9606
chr1	70221951	70222104	154	*	0.0146471					Promoter (<=1kb)	1	70221724	70237550	15827	1	9295	ENST00000486667.5	227	9295	9295	4	9295	serine and arginine rich splicing factor 11	SRSF11	9606
chr1	70520636	70520817	182	*	0.023968					Distal Intergenic	1	70434851	70439232	4382	1	1491	ENST00000482383.1	85785	1491	1491	4	1491	cystathionine gamma-lyase	CTH	9606
chr1	79125564	79125718	155	*	0.017976					Intron (ENST00000661030.1/64123, intron 1 of 16)	1	78938209	79188399	250191	2	64123	ENST00000662530.1	62681	64123	64123	3	64123	adhesion G protein-coupled receptor L4	ADGRL4	9606
chr1	84620757	84620915	159	*	0.0259654					Distal Intergenic	1	84628230	84635020	6791	2	439927	ENST00000370624.1	14105	439927	439927	1	439927	long intergenic non-protein coding RNA 1555	LINC01555	9606
chr1	85629474	85629669	196	*	0.0286285					Distal Intergenic	1	85581463	85583930	2468	1	3491	ENST00000675083.1	48011	3491	3491	7	3491	cellular communication network factor 1	CCN1	9606
chr1	93615569	93615820	252	*	0.0259654					Promoter (1-2kb)	1	93561786	93614097	52312	2	8412	ENST00000370247.7	-1472	8412	8412	2	8412	BCAR3 adaptor protein, NSP family member	BCAR3	9606
chr1	94281742	94281973	232	*	0.0286285					Intron (ENST00000660441.1/ENST00000660441.1, intron 2 of 3)	1	94149847	94275068	125222	2	9411	ENST00000552844.5	-6674	9411	9411	3	9411	Rho GTPase activating protein 29	ARHGAP29	9606
chr1	94319291	94319501	211	*	0.0159787					Intron (ENST00000660441.1/ENST00000660441.1, intron 2 of 3)	1	94149847	94275068	125222	2	9411	ENST00000552844.5	-44223	9411	9411	3	9411	Rho GTPase activating protein 29	ARHGAP29	9606
chr1	94542084	94542314	231	*	0.0286285					Promoter (<=1kb)	1	94533106	94541759	8654	2	2152	ENST00000480356.1	-325	2152	2152	7	2152	coagulation factor III, tissue factor	F3	9606
chr1	97972259	97972438	180	*	0.0199734					Intron (ENST00000646851.1/109729128, intron 4 of 5)	1	97883264	97995000	111737	2	109729128	ENST00000646851.1	22562	109729128	109729128	1	109729128	long intergenic non-protein coding RNA 1930	LINC01930	9606
chr1	100249408	100249586	179	*	0.0386152					Promoter (<=1kb)	1	100210543	100249820	39278	2	1629	ENST00000370131.3	234	1629	1629	4	1629	dihydrolipoamide branched chain transacylase E2	DBT	9606
chr1	109510104	109510285	182	*	0.0332889					Promoter (<=1kb)	1	109507068	109509738	2671	2	57463	ENST00000369862.1	-366	57463	57463	2	57463	adhesion molecule with Ig like domain 1	AMIGO1	9606
chr1	109929095	109929486	392	*	0.0545939					3' UTR	1	109915657	109922549	6893	1	1435	ENST00000526001.1	13438	1435	1435	6	1435	colony stimulating factor 1	CSF1	9606
chr1	110055327	110055541	215	*	0.0286285					Intron (ENST00000473429.5/85369, intron 12 of 13)	1	110047573	110048304	732	1	85369	ENST00000461054.1	7754	85369	85369	2	85369	striatin interacting protein 1	STRIP1	9606
chr1	110086747	110087041	295	*	0.0286285					Intron (ENST00000554808.1/104355139, intron 1 of 3)	1	110082688	110109719	27032	1	104355139	ENST00000554808.1	4059	104355139	104355139	1	104355139	long intergenic non-protein coding RNA 1397	LINC01397	9606
chr1	110308283	110308473	191	*	0.023968					Intron (ENST00000449169.1/440600, intron 2 of 3)	1	110338506	110346673	8168	1	64783	ENST00000652747.1	-30033	64783	64783	3	64783	RNA binding motif protein 15	RBM15	9606
chr1	145287243	145287452	210	*	0.0286285					Intron (ENST00000427732.1/ENST00000427732.1, intron 1 of 1)	1	145281116	145281462	347	1	101954266	ENST00000618589.1	6127	101954266	101954266	2	101954266	RNA, variant U1 small nuclear 14	RNVU1-14	9606
chr1	146241678	146241895	218	*	0.0159787					Distal Intergenic	1	146155352	146229026	73675	2	388677	ENST00000362074.7	-12652	388677	388677	4	388677	notch 2 N-terminal like A	NOTCH2NLA	9606
chr1	146448972	146449232	261	*	0.0199734					Distal Intergenic	1	146472566	146525291	52726	1	100288805	ENST00000621489.2	-23334	100288805	100288805	2	100288805	HYDIN axonemal central pair apparatus protein 2 (pseudogene)	HYDIN2	9606
chr1	148841206	148841384	179	*	0.0432756					Promoter (2-3kb)	1	148844382	149033019	188638	1	9659	ENST00000618462.4	-2998	9659	9659	4	9659	phosphodiesterase 4D interacting protein	PDE4DIP	9606
chr1	149927520	149927713	194	*	0.0332889					Promoter (<=1kb)	1	149926382	149927591	1210	2	10262	ENST00000457312.1	0	10262	10262	4	10262	splicing factor 3b subunit 4	SF3B4	9606
chr1	149928220	149928407	188	*	0.0332889					Promoter (<=1kb)	1	149923317	149927803	4487	2	10262	ENST00000271628.9	-417	10262	10262	4	10262	splicing factor 3b subunit 4	SF3B4	9606
chr1	150255747	150255917	171	*	0.0159787					Promoter (1-2kb)	1	150257251	150265049	7799	1	23632	ENST00000647854.1	-1334	23632	23632	2	23632	carbonic anhydrase 14	CA14	9606
chr1	151326772	151326937	166	*	0.0186418					Promoter (<=1kb)	1	151315640	151327377	11738	2	5298	ENST00000438243.2	440	5298	5298	4	5298	phosphatidylinositol 4-kinase beta	PI4KB	9606
chr1	151945776	151945969	194	*	0.0665779					Intron (ENST00000662071.1/ENST00000662071.1, intron 1 of 1)	1	151894830	151909637	14808	2	117145	ENST00000489410.1	-36139	117145	117145	3	117145	thioesterase superfamily member 4	THEM4	9606
chr1	151988932	151989198	267	*	0.0286285					Intron (ENST00000368811.8/6281, intron 1 of 2)	1	151982918	151992578	9661	2	6281	ENST00000368809.1	3380	6281	6281	5	6281	S100 calcium binding protein A10	S100A10	9606
chr1	152215516	152215698	183	*	0.0332889					Exon (ENST00000368801.4/388697, exon 3 of 3)	1	152212076	152224193	12118	2	388697	ENST00000368801.4	8495	388697	388697	2	388697	hornerin	HRNR	9606
chr1	153447510	153447829	320	*	0.0233023					Distal Intergenic	1	153457744	153459874	2131	2	6278	ENST00000368722.5	12045	6278	6278	4	6278	S100 calcium binding protein A7	S100A7	9606
chr1	154182488	154182646	159	*	0.017976					Promoter (<=1kb)	1	154157190	154183042	25853	2	7170	ENST00000651873.1	396	7170	7170	5	7170	tropomyosin 3	TPM3	9606
chr1	154406163	154406379	217	*	0.0332889					Promoter (<=1kb)	1	154402328	154406564	4237	2	101928101	ENST00000424435.1	185	101928101	101928101	1	101928101	IL6R antisense RNA 1	IL6R-AS1	9606
chr1	154558019	154558272	254	*	0.0386152					Promoter (<=1kb)	1	154548577	154558662	10086	2	55585	ENST00000292211.5	390	55585	55585	3	55585	ubiquitin conjugating enzyme E2 Q1	UBE2Q1	9606
chr1	154840671	154840862	192	*	0.0146471					Intron (ENST00000271915.9/3782, intron 1 of 7)	1	154707426	154859843	152418	2	3782	ENST00000361147.8	18981	3782	3782	3	3782	potassium calcium-activated channel subfamily N member 3	KCNN3	9606
chr1	154962102	154962307	206	*	0.0286285					Promoter (<=1kb)	1	154958740	154962036	3297	2	90780	ENST00000368456.1	-66	90780	90780	5	90780	pygopus family PHD finger 2	PYGO2	9606
chr1	155017221	155017406	186	*	0.023968					Promoter (2-3kb)	1	155014448	155016981	2534	1	51043	ENST00000292176.2	2773	51043	51043	2	51043	zinc finger and BTB domain containing 7B	ZBTB7B	9606
chr1	155129749	155129945	197	*	0.023968					Promoter (<=1kb)	1	155129562	155134307	4746	1	1942	ENST00000474413.5	187	1942	1942	4	1942	ephrin A1	EFNA1	9606
chr1	156503230	156503480	251	*	0.0252996					Promoter (2-3kb)	1	156483261	156500779	17519	2	4209	ENST00000489057.1	-2451	4209	4209	4	4209	myocyte enhancer factor 2D	MEF2D	9606
chr1	156661968	156662159	192	*	0.017976					Distal Intergenic	1	156656729	156659532	2804	1	63827	ENST00000496038.1	5239	63827	63827	2	63827	brevican	BCAN	9606
chr1	158010567	158010757	191	*	0.0199734					Intron (ENST00000360089.8/55243, intron 1 of 12)	1	158025550	158031166	5617	1	100505785	ENST00000419415.1	-14793	100505785	100505785	1	100505785	KIRREL1 intronic transcript 1	KIRREL1-IT1	9606
chr1	159854375	159854565	191	*	0.023968					Promoter (<=1kb)	1	159834689	159854800	20112	2	284677	ENST00000675503.1	235	284677	284677	2	284677	small nucleolar RNA host gene 28	SNHG28	9606
chr1	160206062	160206423	362	*	0.0286285					Promoter (<=1kb)	1	160205421	160215376	9956	1	8682	ENST00000368076.1	641	8682	8682	3	8682	proliferation and apoptosis adaptor protein 15	PEA15	9606
chr1	161083191	161083397	207	*	0.0146471					Intron (ENST00000368012.4/81607, intron 1 of 8)	1	161070998	161089558	18561	2	81607	ENST00000368012.4	6161	81607	81607	3	81607	nectin cell adhesion molecule 4	NECTIN4	9606
chr1	161462807	161462959	153	*	0.023968					Intron (ENST00000637155.1/ENST00000637155.1, intron 1 of 4)	1	161505430	161518558	13129	1	2212	ENST00000367972.8	-42471	2212	2212	6	2212	Fc fragment of IgG receptor IIa	FCGR2A	9606
chr1	161471737	161471921	185	*	0.0233023					Distal Intergenic	1	161505430	161518558	13129	1	2212	ENST00000367972.8	-33509	2212	2212	6	2212	Fc fragment of IgG receptor IIa	FCGR2A	9606
chr1	168082636	168082828	193	*	0.0492676					3' UTR	1	168085266	168089565	4300	2	23432	ENST00000478868.1	6737	23432	23432	3	23432	G protein-coupled receptor 161	GPR161	9606
chr1	170563792	170564012	221	*	0.0286285					Distal Intergenic	1	170544640	170552276	7637	1	92344	ENST00000475113.1	19152	92344	92344	2	92344	golgin, RAB6 interacting	GORAB	9606
chr1	173868441	173868614	174	*	0.0545939					Promoter (<=1kb)	1	173868394	173873643	5250	1	84614	ENST00000367702.1	47	84614	84614	3	84614	zinc finger and BTB domain containing 37	ZBTB37	9606
chr1	175023806	175023959	154	*	0.0213049					Promoter (<=1kb)	1	175012958	175023425	10468	2	63931	ENST00000476371.1	-381	63931	63931	3	63931	mitochondrial ribosomal protein S14	MRPS14	9606
chr1	178541960	178542176	217	*	0.0252996					Promoter (<=1kb)	1	178542752	178545500	2749	1	400798	ENST00000367638.1	-576	400798	400798	2	400798	chromosome 1 putative open reading frame 220	C1orf220	9606
chr1	181101841	181102028	188	*	0.0332889					Distal Intergenic	1	181088700	181092900	4201	1	51278	ENST00000367577.7	13141	51278	51278	3	51278	immediate early response 5	IER5	9606
chr1	181136368	181136527	160	*	0.0259654					Distal Intergenic	1	181174484	181182208	7725	1	101928973	ENST00000435023.1	-37957	101928973	101928973	1	101928973	long intergenic non-protein coding RNA 1732	LINC01732	9606
chr1	182631157	182631339	183	*	0.0386152					Distal Intergenic	1	182615254	182616629	1376	1	284648	ENST00000566297.1	15903	284648	284648	1	284648	long intergenic non-protein coding RNA 1686	LINC01686	9606
chr1	183278679	183278877	199	*	0.023968					Promoter (<=1kb)	1	183252424	183278685	26262	2	23057	ENST00000464047.1	0	23057	23057	3	23057	nicotinamide nucleotide adenylyltransferase 2	NMNAT2	9606
chr1	183635358	183635576	219	*	0.0286285					Promoter (<=1kb)	1	183623266	183635682	12417	2	10092	ENST00000367534.5	106	10092	10092	3	10092	actin related protein 2/3 complex subunit 5	ARPC5	9606
chr1	184002256	184002483	228	*	0.0286285					Intron (ENST00000649786.1/23127, intron 1 of 11)	1	183935834	184037728	101895	2	23127	ENST00000361927.9	35245	23127	23127	2	23127	collagen beta(1-O)galactosyltransferase 2	COLGALT2	9606
chr1	184176211	184176433	223	*	0.023968					Distal Intergenic	1	184054361	184055069	709	1	116461	ENST00000457455.1	121850	116461	116461	3	116461	tRNA splicing endonuclease subunit 15	TSEN15	9606
chr1	193418676	193418828	153	*	0.0386152					Distal Intergenic	1	193349131	193365953	16823	1	101929184	ENST00000660270.1	69545	101929184	101929184	1	101929184	long intergenic non-protein coding RNA 1031	LINC01031	9606
chr1	197063393	197063544	152	*	0.0286285					Intron (ENST00000367412.2/2165, intron 1 of 11)	1	197038741	197067260	28520	2	2165	ENST00000367412.2	3716	2165	2165	4	2165	coagulation factor XIII B chain	F13B	9606
chr1	198179694	198179852	159	*	0.017976					Intron (ENST00000442588.5/140609, intron 1 of 3)	1	198157121	198256531	99411	1	140609	ENST00000367383.5	22573	140609	140609	3	140609	NIMA related kinase 7	NEK7	9606
chr1	198837605	198837758	154	*	0.023968					Intron (ENST00000660348.1/100131234, intron 2 of 2)	1	198807493	198827216	19724	2	100131234	ENST00000412162.1	-10389	100131234	100131234	1	100131234	MIR181A1 host gene	MIR181A1HG	9606
chr1	200351390	200351636	247	*	0.0213049					Intron (ENST00000637430.1/ENST00000637430.1, intron 1 of 5)	1	200342541	200373814	31274	2	554279	ENST00000367355.6	22178	554279	554279	3	554279	long intergenic non-protein coding RNA 862	LINC00862	9606
chr1	201221499	201221657	159	*	0.0286285					3' UTR	1	201213096	201228952	15857	1	91156	ENST00000473483.1	8403	91156	91156	2	91156	immunoglobulin like and fibronectin type III domain containing 1	IGFN1	9606
chr1	201384441	201384653	213	*	0.0386152					Promoter (<=1kb)	1	201382686	201383573	888	2	3898	ENST00000488842.1	-868	3898	3898	2	3898	ladinin 1	LAD1	9606
chr1	201917408	201917664	257	*	0.0186418					Intron (ENST00000367288.5/25802, intron 1 of 2)	1	201888934	201890493	1560	1	149345	ENST00000481699.1	28474	149345	149345	2	149345	shisa family member 4	SHISA4	9606
chr1	203127607	203127787	181	*	0.0386152					Promoter (<=1kb)	1	203127708	203165089	37382	1	134	ENST00000640524.1	0	134	134	5	134	adenosine A1 receptor	ADORA1	9606
chr1	203177675	203177835	161	*	0.0219707					Promoter (1-2kb)	1	203167811	203175826	8016	2	4608	ENST00000255416.9	-1849	4608	4608	2	4608	myosin binding protein H	MYBPH	9606
chr1	204152406	204152633	228	*	0.0545939					Promoter (<=1kb)	1	204131062	204152044	20983	2	55224	ENST00000367202.9	-362	55224	55224	3	55224	ethanolamine kinase 2	ETNK2	9606
chr1	204426199	204426361	163	*	0.023968					Intron (ENST00000443515.1/ENST00000443515.1, intron 1 of 2)	1	204431340	204432271	932	2	5287	ENST00000462752.1	5910	5287	5287	3	5287	phosphatidylinositol-4-phosphate 3-kinase catalytic subunit type 2 beta	PIK3C2B	9606
chr1	204438798	204438952	155	*	0.0146471					Exon (ENST00000367187.7/5287, exon 24 of 34)	1	204431340	204432271	932	2	5287	ENST00000462752.1	-6527	5287	5287	3	5287	phosphatidylinositol-4-phosphate 3-kinase catalytic subunit type 2 beta	PIK3C2B	9606
chr1	205271160	205271312	153	*	0.0146471					Exon (ENST00000358024.8/9911, exon 4 of 5)	1	205257189	205273343	16155	1	9911	ENST00000330675.12	13971	9911	9911	2	9911	transmembrane and coiled-coil domain family 2	TMCC2	9606
chr1	205325274	205325484	211	*	0.0432756					Distal Intergenic	1	205302063	205321745	19683	2	81788	ENST00000367157.6	-3529	81788	81788	3	81788	NUAK family kinase 2	NUAK2	9606
chr1	206202083	206202304	222	*	0.0332889					Promoter (<=1kb)	1	206186256	206202446	16191	2	729533	ENST00000341209.9	142	729533	729533	3	729533	family with sequence similarity 72 member A	FAM72A	9606
chr1	206203764	206203916	153	*	0.0332889					Promoter (<=1kb)	1	206203908	206205819	1912	1	23380	ENST00000603575.1	0	23380	23380	3	23380	SLIT-ROBO Rho GTPase activating protein 2	SRGAP2	9606
chr1	206674810	206675049	240	*	0.0332889					Intron (ENST00000489878.1/8444, intron 3 of 3)	1	206684905	206734281	49377	1	9261	ENST00000367103.4	-9856	9261	9261	4	9261	MAPK activated protein kinase 2	MAPKAPK2	9606
chr1	206792011	206792163	153	*	0.0312916					Intron (ENST00000662320.1/29949, intron 1 of 2)	1	206768417	206774541	6125	2	3586	ENST00000664374.1	-17470	3586	3586	11	3586	interleukin 10	IL10	9606
chr1	207963870	207964070	201	*	0.023968					Exon (ENST00000638446.1/105372883, exon 3 of 5)	1	207959292	207969329	10038	1	105372883	ENST00000638446.1	4578	105372883	105372883	2	105372883	long intergenic non-protein coding RNA 2767	LINC02767	9606
chr1	208219679	208219848	170	*	0.0286285					Promoter (2-3kb)	1	208209987	208217014	7028	2	5362	ENST00000460870.1	-2665	5362	5362	2	5362	plexin A2	PLXNA2	9606
chr1	208245125	208245342	218	*	0.0386152					Promoter (<=1kb)	1	208022242	208244384	222143	2	5362	ENST00000367033.4	-741	5362	5362	2	5362	plexin A2	PLXNA2	9606
chr1	209784828	209785150	323	*	0.0545939					Promoter (<=1kb)	1	209779208	209784559	5352	2	148304	ENST00000294811.2	-269	148304	148304	2	148304	chromosome 1 open reading frame 74	C1orf74	9606
chr1	211632970	211633180	211	*	0.0292943					Distal Intergenic	1	211639440	211654627	15188	1	105748977	ENST00000670044.1	-6260	105748977	105748977	1	105748977	long intergenic non-protein coding RNA 1693	LINC01693	9606
chr1	212655941	212656180	240	*	0.0266312					Intron (ENST00000653931.1/ENST00000653931.1, intron 2 of 2)	1	212686418	212687509	1092	2	55509	ENST00000471382.5	31329	55509	55509	3	55509	basic leucine zipper ATF-like transcription factor 3	BATF3	9606
chr1	212671793	212671987	195	*	0.0286285					Distal Intergenic	1	212686418	212687509	1092	2	55509	ENST00000471382.5	15522	55509	55509	3	55509	basic leucine zipper ATF-like transcription factor 3	BATF3	9606
chr1	212699021	212699318	298	*	0.0233023					Promoter (<=1kb)	1	212686418	212698755	12338	2	55509	ENST00000478275.1	-266	55509	55509	3	55509	basic leucine zipper ATF-like transcription factor 3	BATF3	9606
chr1	212750091	212750256	166	*	0.0332889					Intron (ENST00000366978.5/25936, intron 4 of 4)	1	212726153	212791581	65429	2	25936	ENST00000366978.5	41325	25936	25936	2	25936	NSL1 component of MIS12 kinetochore complex	NSL1	9606
chr1	219322710	219322875	166	*	0.023968					Distal Intergenic	1	219210342	219211827	1486	1	127018	ENST00000481007.1	112368	127018	127018	2	127018	lysophospholipase like 1	LYPLAL1	9606
chr1	221887267	221887450	184	*	0.023968					Intron (ENST00000433576.5/105372950, intron 3 of 4)	1	221880981	221918712	37732	2	105372950	ENST00000433576.5	31262	105372950	105372950	1	105372950	long intergenic non-protein coding RNA 2257	LINC02257	9606
chr1	223705018	223705219	202	*	0.0306258					Intron (ENST00000433674.6/824, intron 1 of 20)	1	223701645	223747063	45419	1	824	ENST00000434648.5	3373	824	824	4	824	calpain 2	CAPN2	9606
chr1	224163859	224164028	170	*	0.0146471					Distal Intergenic	1	224175756	224192353	16598	1	8560	ENST00000415210.5	-11728	8560	8560	3	8560	delta 4-desaturase, sphingolipid 1	DEGS1	9606
chr1	224640777	224640947	171	*	0.023968					Intron (ENST00000498382.5/149111, intron 1 of 5)	1	224616317	224740554	124238	1	149111	ENST00000272133.4	24460	149111	149111	3	149111	cornichon family AMPA receptor auxiliary protein 3	CNIH3	9606
chr1	226064316	226064527	212	*	0.0725699					Promoter (<=1kb)	1	226063977	226072001	8025	1	440926	ENST00000366813.1	339	440926	440926	1	440926	H3 histone pseudogene 6	H3P6	9606
chr1	226110853	226111062	210	*	0.0352863					Distal Intergenic	1	226086964	226090465	3502	1	105373113	ENST00000655338.1	23889	105373113	105373113	1	105373113	long intergenic non-protein coding RNA 1703	LINC01703	9606
chr1	226122391	226122549	159	*	0.023968					Distal Intergenic	1	226148003	226155071	7069	1	107985353	ENST00000440540.1	-25454	107985353	107985353	1	107985353	ACBD3 antisense RNA 1	ACBD3-AS1	9606
chr1	226308382	226308556	175	*	0.0206391					Promoter (<=1kb)	1	226287693	226309071	21379	2	286826	ENST00000359525.2	515	286826	286826	2	286826	lin-9 DREAM MuvB core complex component	LIN9	9606
chr1	227356995	227357230	236	*	0.0219707					Distal Intergenic	1	226989865	227318474	328610	2	8476	ENST00000366769.7	-38521	8476	8476	5	8476	CDC42 binding protein kinase alpha	CDC42BPA	9606
chr1	228642807	228642968	162	*	0.0193076					Distal Intergenic	1	228646040	228646158	119	2	100169751	ENST00000363500.1	3190	100169751	100169751	2	100169751	RNA, 5S ribosomal 1	RNA5S1	9606
chr1	228644953	228645198	246	*	0.023968					Promoter (<=1kb)	1	228646040	228646158	119	2	100169751	ENST00000363500.1	960	100169751	100169751	2	100169751	RNA, 5S ribosomal 1	RNA5S1	9606
chr1	228986530	228986709	180	*	0.0159787					Distal Intergenic	1	228735479	228746664	11186	1	58480	ENST00000366691.4	251051	58480	58480	3	58480	ras homolog family member U	RHOU	9606
chr1	229557935	229558110	176	*	0.0133156					Promoter (<=1kb)	1	229516582	229558707	42126	2	23456	ENST00000344517.5	597	23456	23456	3	23456	ATP binding cassette subfamily B member 10	ABCB10	9606
chr1	231419460	231419702	243	*	0.0199734					Promoter (<=1kb)	1	231366355	231420343	53989	2	54583	ENST00000476717.2	641	54583	54583	5	54583	egl-9 family hypoxia inducible factor 1	EGLN1	9606
chr1	232704878	232705042	165	*	0.0386152					Distal Intergenic	1	232718071	232722250	4180	1	105373199	ENST00000430921.1	-13029	105373199	105373199	1	105373199	long intergenic non-protein coding RNA 1745	LINC01745	9606
chr1	232758704	232758858	155	*	0.0199734					Distal Intergenic	1	232727251	232751299	24049	2	101927683	ENST00000659372.1	-7405	101927683	101927683	1	101927683	long intergenic non-protein coding RNA 1744	LINC01744	9606
chr1	234964367	234964581	215	*	0.023968					Promoter (<=1kb)	1	234959657	234964350	4694	2	101927851	ENST00000666699.1	-17	101927851	101927851	1	101927851	uncharacterized LOC101927851	LOC101927851	9606
chr1	239814454	239814760	307	*	0.0359521					Intron (ENST00000468573.5/1131, intron 6 of 8)	1	239826074	239907950	81877	1	1131	ENST00000675709.1	-11314	1131	1131	5	1131	cholinergic receptor muscarinic 3	CHRM3	9606
chr1	240692662	240692818	157	*	0.0159787					Distal Intergenic	1	240489573	240612155	122583	2	64388	ENST00000318160.5	-80507	64388	64388	3	64388	gremlin 2, DAN family BMP antagonist	GREM2	9606
chr1	242825130	242825310	181	*	0.0432756					Distal Intergenic	1	243087710	243097299	9590	2	731275	ENST00000417964.2	271989	731275	731275	1	731275	long intergenic non-protein coding RNA 1347	LINC01347	9606
chr1	246447576	246447730	155	*	0.0159787					Intron (ENST00000490107.6/64754, intron 1 of 11)	1	245749342	246417409	668068	2	64754	ENST00000630181.2	-30167	64754	64754	5	64754	SET and MYND domain containing 3	SMYD3	9606
chr1	248857826	248858000	175	*	0.023968					Promoter (<=1kb)	1	248850009	248857884	7876	2	55657	ENST00000533927.5	0	55657	55657	2	55657	zinc finger protein 692	ZNF692	9606
chr10	5228233	5228388	156	*	0.0246338					Distal Intergenic	10	5196837	5218949	22113	1	1109	ENST00000263126.3	31396	1109	1109	3	1109	aldo-keto reductase family 1 member C4	AKR1C4	9606
chr10	14960051	14960224	174	*	0.0252996					Promoter (<=1kb)	10	14959510	14972681	13172	1	644890	ENST00000496225.2	541	644890	644890	2	644890	meiosis/spermiogenesis associated 1	MEIG1	9606
chr10	36404894	36405056	163	*	0.0532623					Distal Intergenic	10	35778302	35800920	22619	1	102578074	ENST00000626667.1	626592	102578074	102578074	1	102578074	prostate cancer associated transcript 5	PCAT5	9606
chr10	43816779	43816939	161	*	0.023968					Intron (ENST00000659335.1/100506835, intron 2 of 4)	10	43789249	43790387	1139	2	10151	ENST00000401429.1	-26392	10151	10151	1	10151	heterogeneous nuclear ribonucleoprotein A3 pseudogene 1	HNRNPA3P1	9606
chr10	44707846	44708077	232	*	0.0386152					Distal Intergenic	10	44811034	44879638	68605	2	220980	ENST00000670801.1	171561	220980	220980	2	220980	TMEM72 antisense RNA 1	TMEM72-AS1	9606
chr10	44932550	44932734	185	*	0.0199734					Promoter (<=1kb)	10	44931850	44935035	3186	1	643236	ENST00000460364.1	700	643236	643236	3	643236	transmembrane protein 72	TMEM72	9606
chr10	44964125	44964328	204	*	0.0332889					Intron (ENST00000489171.5/83937, intron 1 of 9)	10	44959839	44989374	29536	1	83937	ENST00000483709.6	4286	83937	83937	2	83937	Ras association domain family member 4	RASSF4	9606
chr10	46554585	46554745	161	*	0.0159787					Promoter (<=1kb)	10	46549044	46555530	6487	2	9721	ENST00000374317.1	785	9721	9721	2	9721	G protein regulated inducer of neurite outgrowth 2	GPRIN2	9606
chr10	47283369	47283555	187	*	0.0386152					Distal Intergenic	10	47300197	47313577	13381	1	2662	ENST00000580279.2	-16642	2662	2662	2	2662	growth differentiation factor 10	GDF10	9606
chr10	47461678	47461857	180	*	0.0199734					3' UTR	10	47468541	47484016	15476	2	653145	ENST00000577813.1	22159	653145	653145	3	653145	annexin A8	ANXA8	9606
chr10	48534200	48534413	214	*	0.0286285					Intron (ENST00000374172.5/58504, intron 2 of 8)	10	48446036	48524236	78201	2	58504	ENST00000374170.5	-9964	58504	58504	3	58504	Rho GTPase activating protein 22	ARHGAP22	9606
chr10	49177761	49177947	187	*	0.023968					Promoter (<=1kb)	10	49154728	49178401	23674	2	170371	ENST00000374156.8	454	170371	170371	2	170371	transmembrane protein 273	TMEM273	9606
chr10	49272810	49272977	168	*	0.0252996					Distal Intergenic	10	49296112	49298780	2669	2	100506769	ENST00000437677.1	25803	100506769	100506769	1	100506769	C10orf71 antisense RNA 1	C10orf71-AS1	9606
chr10	49978326	49978477	152	*	0.0332889					Intron (ENST00000651763.1/113218477, intron 8 of 17)	10	49982190	50010497	28308	1	113218477	ENST00000618025.4	-3713	113218477	113218477	1	113218477	TIMM23B-AGAP6 readthrough (NMD candidate)	TIMM23B-AGAP6	9606
chr10	50622027	50622266	240	*	0.0492676					Promoter (1-2kb)	10	50305600	50623956	318357	2	259230	ENST00000361781.7	1690	259230	259230	5	259230	sphingomyelin synthase 1	SGMS1	9606
chr10	50739969	50740174	206	*	0.0332889					Promoter (<=1kb)	10	50739952	50816495	76544	1	653308	ENST00000483649.1	17	653308	653308	2	653308	N-acylsphingosine amidohydrolase 2B	ASAH2B	9606
chr10	60943753	60943947	195	*	0.0332889					Promoter (<=1kb)	10	60869438	60944185	74748	2	9886	ENST00000337910.10	238	9886	9886	3	9886	Rho related BTB domain containing 1	RHOBTB1	9606
chr10	60944630	60944812	183	*	0.0332889					Promoter (<=1kb)	10	60869438	60944185	74748	2	9886	ENST00000337910.10	-445	9886	9886	3	9886	Rho related BTB domain containing 1	RHOBTB1	9606
chr10	69318040	69318482	443	*	0.0379494					Promoter (<=1kb)	10	69318847	69401882	83036	1	3098	ENST00000359426.7	-365	3098	3098	5	3098	hexokinase 1	HK1	9606
chr10	69802109	69802338	230	*	0.0286285					Promoter (<=1kb)	10	69802118	69958733	156616	1	1305	ENST00000398969.7	0	1305	1305	2	1305	collagen type XIII alpha 1 chain	COL13A1	9606
chr10	71267732	71267906	175	*	0.023968					Intron (ENST00000335350.10/219699, intron 1 of 16)	10	71217224	71218228	1005	2	728978	ENST00000447119.2	-49504	728978	728978	2	728978	UNC5B antisense RNA 1	UNC5B-AS1	9606
chr10	71317954	71318105	152	*	0.0386152					Promoter (1-2kb)	10	71319259	71363385	44127	1	55315	ENST00000373189.6	-1154	55315	55315	3	55315	solute carrier family 29 member 3	SLC29A3	9606
chr10	71714388	71714569	182	*	0.0286285					Promoter (1-2kb)	10	71712604	71742036	29433	1	64072	ENST00000398792.3	1784	64072	64072	5	64072	cadherin related 23	CDH23	9606
chr10	72354689	72354882	194	*	0.0352863					Promoter (<=1kb)	10	72332831	72354919	22089	2	54788	ENST00000444643.7	37	54788	54788	2	54788	DnaJ heat shock protein family (Hsp40) member B12	DNAJB12	9606
chr10	73495132	73495307	176	*	0.0199734					Promoter (<=1kb)	10	73495525	73505691	10167	1	101929145	ENST00000422977.2	-218	101929145	101929145	2	101929145	PPP3CB antisense RNA 1 (head to head)	PPP3CB-AS1	9606
chr10	76559132	76559300	169	*	0.0386152					Promoter (2-3kb)	10	76556387	76557357	971	1	83938	ENST00000493690.1	2745	83938	83938	2	83938	leucine rich melanocyte differentiation associated	LRMDA	9606
chr10	77161178	77161394	217	*	0.0386152					Intron (ENST00000604624.6/3778, intron 4 of 27)	10	77148292	77150100	1809	1	101929310	ENST00000430464.1	12886	101929310	101929310	1	101929310	KCNMA1 antisense RNA 2	KCNMA1-AS2	9606
chr10	77194683	77194852	170	*	0.023968					Intron (ENST00000604624.6/3778, intron 2 of 27)	10	76884934	77184875	299942	2	3778	ENST00000639730.1	-9808	3778	3778	5	3778	potassium calcium-activated channel subfamily M alpha 1	KCNMA1	9606
chr10	77533895	77534072	178	*	0.0286285					Intron (ENST00000639601.1/3778, intron 1 of 27)	10	77249431	77498970	249540	2	3778	ENST00000639282.1	-34925	3778	3778	5	3778	potassium calcium-activated channel subfamily M alpha 1	KCNMA1	9606
chr10	79138487	79138651	165	*	0.0286285					Intron (ENST00000334512.10/57178, intron 2 of 24)	10	79201595	79315753	114159	1	57178	ENST00000611351.1	-62944	57178	57178	4	57178	zinc finger MIZ-type containing 1	ZMIZ1	9606
chr10	79904809	79905170	362	*	0.0332889					Promoter (<=1kb)	10	79904898	79951029	46132	1	100288974	ENST00000453174.7	0	100288974	100288974	2	100288974	BMS1 pseudogene 21	BMS1P21	9606
chr10	80155530	80155690	161	*	0.0332889					Promoter (2-3kb)	10	80155588	80158018	2431	2	311	ENST00000463340.1	2328	311	311	4	311	annexin A11	ANXA11	9606
chr10	80196284	80196464	181	*	0.023968					Intron (ENST00000422982.8/311, intron 1 of 15)	10	80181102	80204919	23818	2	311	ENST00000474545.1	8455	311	311	4	311	annexin A11	ANXA11	9606
chr10	80464769	80465165	397	*	0.0286285					Intron (ENST00000429989.7/81619, intron 1 of 8)	10	80459302	80518041	58740	1	81619	ENST00000372156.5	5467	81619	81619	2	81619	tetraspanin 14	TSPAN14	9606
chr10	86652562	86652748	187	*	0.0432756					Promoter (1-2kb)	10	86654547	86666460	11914	1	94233	ENST00000241891.10	-1799	94233	94233	2	94233	opsin 4	OPN4	9606
chr10	86971664	86971840	177	*	0.0199734					Promoter (<=1kb)	10	86970741	87010126	39386	1	119385	ENST00000433214.2	923	119385	119385	2	119385	ArfGAP with GTPase domain, ankyrin repeat and PH domain 11	AGAP11	9606
chr10	87358333	87358555	223	*	0.0386152					Promoter (<=1kb)	10	87357744	87367195	9452	1	728130	ENST00000381697.7	589	728130	728130	1	728130	NUT family member 2D	NUTM2D	9606
chr10	87680240	87680419	180	*	0.0332889					Intron (ENST00000361175.8/9060, intron 1 of 11)	10	87660984	87713310	52327	1	9060	ENST00000482258.1	19256	9060	9060	3	9060	3'-phosphoadenosine 5'-phosphosulfate synthase 2	PAPSS2	9606
chr10	88157952	88158112	161	*	0.023968					Distal Intergenic	10	87952199	87961309	9111	1	5728	ENST00000472832.2	205753	5728	5728	12	5728	phosphatase and tensin homolog	PTEN	9606
chr10	89262498	89262663	166	*	0.0386152					Intron (ENST00000371837.5/3988, intron 2 of 8)	10	89213575	89252039	38465	2	3988	ENST00000456827.5	-10459	3988	3988	4	3988	lipase A, lysosomal acid type	LIPA	9606
chr10	89392283	89392455	173	*	0.0386152					Promoter (<=1kb)	10	89392546	89406486	13941	1	3434	ENST00000546318.2	-91	3434	3434	3	3434	interferon induced protein with tetratricopeptide repeats 1	IFIT1	9606
chr10	90313038	90313205	168	*	0.0386152					Distal Intergenic	10	90402521	90540805	138285	2	101926942	ENST00000418379.1	227600	101926942	101926942	1	101926942	long intergenic non-protein coding RNA 2653	LINC02653	9606
chr10	90326773	90326925	153	*	0.0199734					Distal Intergenic	10	90402521	90540805	138285	2	101926942	ENST00000418379.1	213880	101926942	101926942	1	101926942	long intergenic non-protein coding RNA 2653	LINC02653	9606
chr10	90857753	90857906	154	*	0.0299601					Promoter (<=1kb)	10	90740823	90857698	116876	2	3363	ENST00000371719.2	-55	3363	3363	3	3363	5-hydroxytryptamine receptor 7	HTR7	9606
chr10	91923873	91924162	290	*	0.0199734					Promoter (<=1kb)	10	91923770	92030325	106556	1	9044	ENST00000265990.11	103	9044	9044	2	9044	B-TFIID TATA-box binding protein associated factor 1	BTAF1	9606
chr10	92573667	92573844	178	*	0.0159787					Promoter (<=1kb)	10	92452272	92573910	121639	2	3416	ENST00000678715.1	66	3416	3416	6	3416	insulin degrading enzyme	IDE	9606
chr10	93991768	93991938	171	*	0.0439414					Promoter (1-2kb)	10	93993931	94332823	338893	1	51196	ENST00000371380.8	-1993	51196	51196	6	51196	phospholipase C epsilon 1	PLCE1	9606
chr10	95550292	95550447	156	*	0.023968					Intron (ENST00000371227.8/10580, intron 1 of 31)	10	95314737	95561355	246619	2	10580	ENST00000607232.5	10908	10580	10580	2	10580	sorbin and SH3 domain containing 1	SORBS1	9606
chr10	95656360	95656621	262	*	0.023968					Promoter (<=1kb)	10	95637093	95656609	19517	2	5832	ENST00000483788.1	0	5832	5832	5	5832	aldehyde dehydrogenase 18 family member A1	ALDH18A1	9606
chr10	97572226	97572384	159	*	0.0272969					Promoter (<=1kb)	10	97572499	97583882	11384	1	26287	ENST00000298808.9	-115	26287	26287	2	26287	ankyrin repeat domain 2	ANKRD2	9606
chr10	98387057	98387250	194	*	0.0213049					Promoter (1-2kb)	10	98387201	98388436	1236	2	84795	ENST00000464808.1	1186	84795	84795	2	84795	pyridine nucleotide-disulphide oxidoreductase domain 2	PYROXD2	9606
chr10	98461255	98461518	264	*	0.0332889					Intron (ENST00000404542.5/60495, intron 8 of 8)	10	98416199	98446947	30749	2	3257	ENST00000613394.4	-14308	3257	3257	4	3257	HPS1 biogenesis of lysosomal organelles complex 3 subunit 1	HPS1	9606
chr10	99621073	99621237	165	*	0.023968					Promoter (<=1kb)	10	99610986	99620609	9624	2	81894	ENST00000496035.1	-464	81894	81894	2	81894	solute carrier family 25 member 28	SLC25A28	9606
chr10	99621555	99621734	180	*	0.0219707					Promoter (<=1kb)	10	99610986	99620609	9624	2	81894	ENST00000496035.1	-946	81894	81894	2	81894	solute carrier family 25 member 28	SLC25A28	9606
chr10	99932322	99932508	187	*	0.0326232					Promoter (1-2kb)	10	99875577	99930996	55420	2	23268	ENST00000636706.1	-1326	23268	23268	2	23268	dynamin binding protein	DNMBP	9606
chr10	101032565	101032777	213	*	0.0286285					Promoter (<=1kb)	10	101030034	101032295	2262	2	79955	ENST00000644576.1	-270	79955	79955	2	79955	PDZ domain containing 7	PDZD7	9606
chr10	101155934	101156102	169	*	0.0159787					Distal Intergenic	10	101176306	101194147	17842	1	101927396	ENST00000660354.1	-20204	101927396	101927396	1	101927396	long intergenic non-protein coding RNA 1514	LINC01514	9606
chr10	102619963	102620132	170	*	0.0286285					Intron (ENST00000369902.8/51684, intron 10 of 11)	10	102644479	102658318	13840	1	81603	ENST00000643721.2	-24347	81603	81603	2	81603	tripartite motif containing 8	TRIM8	9606
chr10	103660255	103660443	189	*	0.0459387					Intron (ENST00000369774.8/9644, intron 8 of 14)	10	103599520	103693623	94104	2	9644	ENST00000315994.6	33180	9644	9644	4	9644	SH3 and PX domains 2A	SH3PXD2A	9606
chr10	103660970	103661159	190	*	0.0286285					Exon (ENST00000369774.8/9644, exon 8 of 15)	10	103599520	103693623	94104	2	9644	ENST00000315994.6	32464	9644	9644	4	9644	SH3 and PX domains 2A	SH3PXD2A	9606
chr10	103884854	103885066	213	*	0.0286285					Intron (ENST00000224950.8/79991, intron 9 of 9)	10	103882745	103900153	17409	2	79991	ENST00000472951.1	15087	79991	79991	4	79991	STN1 subunit of CST complex	STN1	9606
chr10	104254735	104255137	403	*	0.023968					Promoter (<=1kb)	10	104254892	104267455	12564	1	9446	ENST00000369713.10	0	9446	9446	3	9446	glutathione S-transferase omega 1	GSTO1	9606
chr10	110353976	110354144	169	*	0.0286285					Distal Intergenic	10	110297570	110304938	7369	2	10285	ENST00000674928.1	-49038	10285	10285	2	10285	survival motor neuron domain containing 1	SMNDC1	9606
chr10	112376426	112376622	197	*	0.0153129					Promoter (<=1kb)	10	112376199	112428380	52182	1	51703	ENST00000354273.4	227	51703	51703	4	51703	acyl-CoA synthetase long chain family member 5	ACSL5	9606
chr10	114367805	114367970	166	*	0.023968					Intron (ENST00000304129.9/84632, intron 1 of 18)	10	114310354	114404480	94127	2	84632	ENST00000419268.1	36510	84632	84632	2	84632	actin filament associated protein 1 like 2	AFAP1L2	9606
chr10	115957900	115958058	159	*	0.0159787					Distal Intergenic	10	115909351	115944959	35609	1	26033	ENST00000449616.2	48549	26033	26033	2	26033	attractin like 1	ATRNL1	9606
chr10	117462148	117462340	193	*	0.023968					Intron (ENST00000549104.1/ENST00000549104.1, intron 2 of 2)	10	117490649	117494688	4040	2	196047	ENST00000423419.1	32348	196047	196047	1	196047	EMX2 opposite strand/antisense RNA	EMX2OS	9606
chr10	119306562	119306715	154	*	0.0332889					Intron (ENST00000392870.3/2869, intron 1 of 15)	10	119377972	119378043	72	1	100616398	ENST00000580598.1	-71257	100616398	100616398	1	100616398	microRNA 4681	MIR4681	9606
chr10	119451408	119451601	194	*	0.0286285					Promoter (<=1kb)	10	119452448	119459742	7295	1	2869	ENST00000369108.4	-847	2869	2869	5	2869	G protein-coupled receptor kinase 5	GRK5	9606
chr10	123154565	123154724	160	*	0.0286285					Promoter (<=1kb)	10	123154859	123162693	7835	1	9184	ENST00000407911.2	-135	9184	9184	3	9184	BUB3 mitotic checkpoint protein	BUB3	9606
chr10	124604450	124604632	183	*	0.0286285					Promoter (<=1kb)	10	124605200	124613425	8226	1	64077	ENST00000486535.1	-568	64077	64077	4	64077	phospholysine phosphohistidine inorganic pyrophosphate phosphatase	LHPP	9606
chr10	124641046	124641209	164	*	0.0199734					Intron (ENST00000494792.1/9679, intron 9 of 9)	10	124612833	124613384	552	1	64077	ENST00000492187.1	28213	64077	64077	4	64077	phospholysine phosphohistidine inorganic pyrophosphate phosphatase	LHPP	9606
chr10	125039163	125039336	174	*	0.0286285					Intron (ENST00000337195.9/1488, intron 2 of 10)	10	125032783	125032870	88	2	100423041	ENST00000581038.1	-6293	100423041	100423041	1	100423041	microRNA 4296	MIR4296	9606
chr10	126060552	126060703	152	*	0.0286285					Intron (ENST00000368679.8/8038, intron 14 of 22)	10	126064695	126067006	2312	2	8038	ENST00000482291.1	6303	8038	8038	2	8038	ADAM metallopeptidase domain 12	ADAM12	9606
chr10	127974330	127974506	177	*	0.0159787					Intron (ENST00000254667.8/5791, intron 1 of 20)	10	127987344	128056170	68827	1	5791	ENST00000471218.5	-12838	5791	5791	3	5791	protein tyrosine phosphatase receptor type E	PTPRE	9606
chr10	128590782	128590948	167	*	0.023968					Distal Intergenic	10	128912810	128916429	3620	1	728327	ENST00000667048.1	-321862	728327	728327	1	728327	long intergenic non-protein coding RNA 2667	LINC02667	9606
chr10	128692170	128692389	220	*	0.023968					Distal Intergenic	10	128912810	128916429	3620	1	728327	ENST00000667048.1	-220421	728327	728327	1	728327	long intergenic non-protein coding RNA 2667	LINC02667	9606
chr10	129466669	129466853	185	*	0.0332889					Promoter (<=1kb)	10	129467190	129767519	300330	1	4255	ENST00000306010.8	-337	4255	4255	11	4255	O-6-methylguanine-DNA methyltransferase	MGMT	9606
chr10	129532099	129532255	157	*	0.0146471					Intron (ENST00000306010.8/4255, intron 1 of 4)	10	129467262	129537164	69903	1	4255	ENST00000482547.1	64837	4255	4255	11	4255	O-6-methylguanine-DNA methyltransferase	MGMT	9606
chr10	131430119	131430282	164	*	0.0286285					Distal Intergenic	10	131092391	131311721	219331	2	256536	ENST00000368642.4	-118398	256536	256536	2	256536	transcription elongation regulator 1 like	TCERG1L	9606
chr10	131823184	131823499	316	*	0.023968					Distal Intergenic	10	131772398	131790199	17802	2	399827	ENST00000341866.3	-32985	399827	399827	1	399827	long intergenic non-protein coding RNA 1164	LINC01164	9606
chr10	131962251	131962406	156	*	0.0259654					Distal Intergenic	10	131968228	131981923	13696	2	664	ENST00000540159.3	19517	664	664	4	664	BCL2 interacting protein 3	BNIP3	9606
chr10	132256904	132257177	274	*	0.0432756					Intron (ENST00000368622.5/282974, intron 1 of 11)	10	132207492	132249108	41617	2	282974	ENST00000462160.5	-7796	282974	282974	2	282974	serine/threonine kinase 32C	STK32C	9606
chr10	132384905	132385062	158	*	0.0332889					Distal Intergenic	10	132397168	132417528	20361	1	170394	ENST00000631148.2	-12106	170394	170394	2	170394	PWWP domain containing 2B	PWWP2B	9606
chr10	132440775	132441026	252	*	0.0286285					Intron (ENST00000450206.1/ENST00000450206.1, intron 1 of 1)	10	132444327	132447920	3594	1	170393	ENST00000490765.4	-3301	170393	170393	2	170393	long intergenic non-protein coding RNA 2870	LINC02870	9606
chr10	132524590	132524805	216	*	0.039281					Distal Intergenic	10	132508443	132518367	9925	2	107984282	ENST00000660050.1	-6223	107984282	107984282	1	107984282	uncharacterized LOC107984282	LOC107984282	9606
chr10	132846135	132846314	180	*	0.0199734					Exon (ENST00000368586.10/54777, exon 44 of 58)	10	132834682	132837077	2396	2	54777	ENST00000476633.1	-9058	54777	54777	2	54777	cilia and flagella associated protein 46	CFAP46	9606
chr10	133275416	133275881	466	*	0.0545939					Promoter (<=1kb)	10	133271814	133275994	4181	2	101	ENST00000537099.5	113	101	101	3	101	ADAM metallopeptidase domain 8	ADAM8	9606
chr10	133558177	133558450	274	*	0.0286285					Exon (ENST00000368520.1/1571, exon 6 of 6)	10	133553901	133565583	11683	2	93426	ENST00000479535.2	7133	93426	93426	2	93426	synaptonemal complex central element protein 1	SYCE1	9606
chr10	133668244	133668408	165	*	0.0266312					Exon (ENST00000624915.1/ENST00000624915.1, exon 1 of 1)	10	133623895	133626795	2901	2	441581	ENST00000425520.2	-41449	441581	441581	2	441581	FSHD region gene 2 family member B	FRG2B	9606
chr10	133677198	133677356	159	*	0.0319574					Exon (ENST00000618238.1/ENST00000618238.1, exon 1 of 1)	10	133623895	133626795	2901	2	441581	ENST00000425520.2	-50403	441581	441581	2	441581	FSHD region gene 2 family member B	FRG2B	9606
chr11	708176	708430	255	*	0.0199734					Promoter (<=1kb)	11	709368	727034	17667	1	64787	ENST00000526198.5	-938	64787	64787	2	64787	EPS8 like 2	EPS8L2	9606
chr11	805625	805780	156	*	0.0399467					Promoter (<=1kb)	11	799184	805231	6048	2	55367	ENST00000347755.10	-394	55367	55367	3	55367	p53-induced death domain protein 1	PIDD1	9606
chr11	1262471	1262655	185	*	0.0199734					Promoter (2-3kb)	11	1259523	1260085	563	1	727897	ENST00000527802.1	2948	727897	727897	3	727897	mucin 5B, oligomeric mucus/gel-forming	MUC5B	9606
chr11	1510221	1510542	322	*	0.0486019					Distal Intergenic	11	1480579	1501247	20669	2	81532	ENST00000529380.1	-8974	81532	81532	3	81532	MOB kinase activator 2	MOB2	9606
chr11	1516270	1517109	840	*	0.106525					Distal Intergenic	11	1480579	1501247	20669	2	81532	ENST00000529380.1	-15023	81532	81532	3	81532	MOB kinase activator 2	MOB2	9606
chr11	1764148	1764442	295	*	0.0266312					Promoter (<=1kb)	11	1752755	1764573	11819	2	1509	ENST00000429746.2	131	1509	1509	4	1509	cathepsin D	CTSD	9606
chr11	1926690	1926960	271	*	0.0286285					Promoter (<=1kb)	11	1927822	1938483	10662	1	7140	ENST00000639560.1	-862	7140	7140	2	7140	troponin T3, fast skeletal type	TNNT3	9606
chr11	1944258	1944450	193	*	0.0252996					Promoter (2-3kb)	11	1947278	1956609	9332	1	6150	ENST00000381519.5	-2828	6150	6150	3	6150	mitochondrial ribosomal protein L23	MRPL23	9606
chr11	2315637	2316111	475	*	0.0286285					Promoter (<=1kb)	11	2316636	2318142	1507	1	10077	ENST00000486011.1	-525	10077	10077	2	10077	tetraspanin 32	TSPAN32	9606
chr11	2390958	2391178	221	*	0.0412783					Promoter (<=1kb)	11	2391383	2397396	6014	1	975	ENST00000531840.1	-205	975	975	6	975	CD81 molecule	CD81	9606
chr11	2694041	2694280	240	*	0.0286285					Exon (ENST00000597346.1/10984, exon 1 of 1)	11	2608328	2699994	91667	2	10984	ENST00000597346.1	5714	10984	10984	6	10984	KCNQ1 opposite strand/antisense transcript 1	KCNQ1OT1	9606
chr11	2694511	2694857	347	*	0.0286285					Exon (ENST00000597346.1/10984, exon 1 of 1)	11	2608328	2699994	91667	2	10984	ENST00000597346.1	5137	10984	10984	6	10984	KCNQ1 opposite strand/antisense transcript 1	KCNQ1OT1	9606
chr11	2951853	2952015	163	*	0.0386152					Promoter (<=1kb)	11	2945435	2952037	6603	2	4676	ENST00000526023.5	22	4676	4676	2	4676	nucleosome assembly protein 1 like 4	NAP1L4	9606
chr11	3369094	3369318	225	*	0.0166445					Promoter (1-2kb)	11	3360350	3371071	10722	2	7748	ENST00000529228.5	1753	7748	7748	3	7748	zinc finger protein 195	ZNF195	9606
chr11	3670626	3671057	432	*	0.0492676					Promoter (<=1kb)	11	3666036	3671367	5332	2	57053	ENST00000526599.1	310	57053	57053	2	57053	cholinergic receptor nicotinic alpha 10 subunit	CHRNA10	9606
chr11	4118361	4118530	170	*	0.0219707					Promoter (<=1kb)	11	4119062	4123270	4209	1	6240	ENST00000526304.5	-532	6240	6240	5	6240	ribonucleotide reductase catalytic subunit M1	RRM1	9606
chr11	4187019	4187213	195	*	0.023968					Promoter (<=1kb)	11	4187140	4202655	15516	1	100506082	ENST00000525365.1	0	100506082	100506082	1	100506082	long intergenic non-protein coding RNA 2749	LINC02749	9606
chr11	4187765	4187973	209	*	0.0432756					Promoter (<=1kb)	11	4187140	4202655	15516	1	100506082	ENST00000525365.1	625	100506082	100506082	1	100506082	long intergenic non-protein coding RNA 2749	LINC02749	9606
chr11	4228545	4228715	171	*	0.0332889					Distal Intergenic	11	4187140	4202655	15516	1	100506082	ENST00000525365.1	41405	100506082	100506082	1	100506082	long intergenic non-protein coding RNA 2749	LINC02749	9606
chr11	5233939	5234125	187	*	0.0545939					Promoter (<=1kb)	11	5232678	5234483	1806	2	3045	ENST00000292901.7	358	3045	3045	3	3045	hemoglobin subunit delta	HBD	9606
chr11	5284275	5284432	158	*	0.0226365					Intron (ENST00000380252.6/3048, intron 1 of 2)	11	5268345	5269945	1601	2	3046	ENST00000396895.3	-14330	3046	3046	3	3046	hemoglobin subunit epsilon 1	HBE1	9606
chr11	5816046	5816222	177	*	0.0432756					Intron (ENST00000380027.5/85363, intron 3 of 10)	11	5820314	5821348	1035	1	390077	ENST00000317037.2	-4092	390077	390077	3	390077	olfactory receptor family 52 subfamily N member 2	OR52N2	9606
chr11	6563622	6563791	170	*	0.0286285					Promoter (<=1kb)	11	6564077	6572022	7946	1	144132	ENST00000529821.5	-286	144132	144132	3	144132	dynein heavy chain domain 1	DNHD1	9606
chr11	6594413	6594668	256	*	0.0386152					Distal Intergenic	11	6599943	6601304	1362	2	23378	ENST00000526352.5	6636	23378	23378	3	23378	ribosomal RNA processing 8	RRP8	9606
chr11	6603351	6603561	211	*	0.0332889					Promoter (<=1kb)	11	6599920	6603579	3660	2	23378	ENST00000534343.1	18	23378	23378	3	23378	ribosomal RNA processing 8	RRP8	9606
chr11	6611372	6611576	205	*	0.023968					Promoter (<=1kb)	11	6606296	6611948	5653	2	6881	ENST00000616342.1	372	6881	6881	4	6881	TATA-box binding protein associated factor 10	TAF10	9606
chr11	6618654	6619080	427	*	0.023968					Promoter (<=1kb)	11	6612832	6618891	6060	2	1200	ENST00000643516.1	0	1200	1200	4	1200	tripeptidyl peptidase 1	TPP1	9606
chr11	6635705	6635894	190	*	0.023968					Intron (ENST00000656961.1/ENST00000656961.1, intron 2 of 2)	11	6618057	6619448	1392	2	1200	ENST00000531754.2	-16257	1200	1200	4	1200	tripeptidyl peptidase 1	TPP1	9606
chr11	8333775	8334225	451	*	0.0492676					Distal Intergenic	11	8224314	8268716	44403	2	4004	ENST00000428101.6	-65059	4004	4004	3	4004	LIM domain only 1	LMO1	9606
chr11	8593809	8593990	182	*	0.0199734					Promoter (<=1kb)	11	8391871	8593956	202086	2	65975	ENST00000315204.5	0	65975	65975	3	65975	serine/threonine kinase 33	STK33	9606
chr11	8727272	8727445	174	*	0.017976					Promoter (<=1kb)	11	8717832	8726319	8488	2	6764	ENST00000527870.1	-953	6764	6764	2	6764	DENN domain containing 2B	DENND2B	9606
chr11	8810434	8810598	165	*	0.0432756					Promoter (<=1kb)	11	8715755	8810649	94895	2	6764	ENST00000527510.5	51	6764	6764	2	6764	DENN domain containing 2B	DENND2B	9606
chr11	8911421	8911662	242	*	0.017976					Promoter (<=1kb)	11	8911443	8919862	8420	1	56672	ENST00000534147.5	0	56672	56672	4	56672	A-kinase interacting protein 1	AKIP1	9606
chr11	9022544	9022700	157	*	0.0286285					Promoter (<=1kb)	11	9020890	9022029	1140	2	57758	ENST00000518447.1	-515	57758	57758	3	57758	signal peptide, CUB domain and EGF like domain containing 2	SCUBE2	9606
chr11	10490180	10490476	297	*	0.0233023					Promoter (2-3kb)	11	10493367	10495632	2266	1	272	ENST00000533116.1	-2891	272	272	2	272	adenosine monophosphate deaminase 3	AMPD3	9606
chr11	10529007	10529188	182	*	0.0233023					Intron (ENST00000265981.7/50862, intron 3 of 5)	11	10519034	10540906	21873	2	50862	ENST00000533412.5	11718	50862	50862	2	50862	ring finger protein 141	RNF141	9606
chr11	10807490	10807810	321	*	0.0252996					Promoter (<=1kb)	11	10806503	10807677	1175	2	1982	ENST00000533485.1	0	1982	1982	4	1982	eukaryotic translation initiation factor 4 gamma 2	EIF4G2	9606
chr11	11081495	11081663	169	*	0.0199734					Intron (ENST00000647635.1/ENST00000647635.1, intron 1 of 6)	11	10865261	10906802	41542	1	729013	ENST00000530344.1	216234	729013	729013	2	729013	ZBED5 antisense RNA 1	ZBED5-AS1	9606
chr11	11216983	11217167	185	*	0.0199734					Distal Intergenic	11	11351942	11353250	1309	2	283106	ENST00000528848.3	136083	283106	283106	2	283106	casein kinase 2 alpha 3	CSNK2A3	9606
chr11	11584133	11584633	501	*	0.0332889					Intron (ENST00000227756.5/374378, intron 1 of 10)	11	11475177	11621758	146582	2	374378	ENST00000526064.1	37125	374378	374378	3	374378	polypeptide N-acetylgalactosaminyltransferase 18	GALNT18	9606
chr11	11759501	11759718	218	*	0.0299601					Distal Intergenic	11	11783135	11783222	88	2	102465870	ENST00000616510.1	23504	102465870	102465870	1	102465870	microRNA 8070	MIR8070	9606
chr11	11967203	11967369	167	*	0.0219707					Promoter (1-2kb)	11	11965850	11968746	2897	2	27122	ENST00000532372.5	1377	27122	27122	4	27122	dickkopf WNT signaling pathway inhibitor 3	DKK3	9606
chr11	11968729	11968915	187	*	0.0233023					Promoter (<=1kb)	11	11965850	11968746	2897	2	27122	ENST00000532372.5	0	27122	27122	4	27122	dickkopf WNT signaling pathway inhibitor 3	DKK3	9606
chr11	11975450	11975623	174	*	0.0166445					Intron (ENST00000396505.7/27122, intron 4 of 7)	11	11965873	11979916	14044	2	27122	ENST00000525927.5	4293	27122	27122	4	27122	dickkopf WNT signaling pathway inhibitor 3	DKK3	9606
chr11	11975874	11976394	521	*	0.0339547					Intron (ENST00000396505.7/27122, intron 4 of 7)	11	11965873	11979916	14044	2	27122	ENST00000525927.5	3522	27122	27122	4	27122	dickkopf WNT signaling pathway inhibitor 3	DKK3	9606
chr11	11980369	11980806	438	*	0.0292943					Promoter (<=1kb)	11	11965873	11979916	14044	2	27122	ENST00000525927.5	-453	27122	27122	4	27122	dickkopf WNT signaling pathway inhibitor 3	DKK3	9606
chr11	11982560	11982955	396	*	0.0412783					Promoter (2-3kb)	11	11965873	11979916	14044	2	27122	ENST00000525927.5	-2644	27122	27122	4	27122	dickkopf WNT signaling pathway inhibitor 3	DKK3	9606
chr11	12075607	12075784	178	*	0.0266312					Distal Intergenic	11	12094008	12204280	110273	1	9645	ENST00000532179.5	-18224	9645	9645	5	9645	microtubule associated monooxygenase, calponin and LIM domain containing 2	MICAL2	9606
chr11	12157089	12157389	301	*	0.0219707					Intron (ENST00000532179.5/9645, intron 1 of 2)	11	12161443	12204347	42905	1	9645	ENST00000524685.5	-4054	9645	9645	5	9645	microtubule associated monooxygenase, calponin and LIM domain containing 2	MICAL2	9606
chr11	12176537	12176734	198	*	0.0186418					Intron (ENST00000532179.5/9645, intron 2 of 2)	11	12163683	12163767	85	1	102466906	ENST00000617177.1	12854	102466906	102466906	1	102466906	microRNA 6124	MIR6124	9606
chr11	12223257	12223499	243	*	0.0266312					Promoter (<=1kb)	11	12224438	12227193	2756	1	9645	ENST00000533219.5	-939	9645	9645	5	9645	microtubule associated monooxygenase, calponin and LIM domain containing 2	MICAL2	9606
chr11	12223795	12224119	325	*	0.0159787					Promoter (<=1kb)	11	12224438	12227193	2756	1	9645	ENST00000533219.5	-319	9645	9645	5	9645	microtubule associated monooxygenase, calponin and LIM domain containing 2	MICAL2	9606
chr11	12409943	12410184	242	*	0.0286285					Intron (ENST00000530755.5/55742, intron 1 of 3)	11	12398241	12513804	115564	1	55742	ENST00000533345.5	11702	55742	55742	3	55742	parvin alpha	PARVA	9606
chr11	12540148	12540429	282	*	0.023968					Intron (ENST00000526112.1/ENST00000526112.1, intron 1 of 1)	11	12473744	12504355	30612	1	55742	ENST00000533392.1	66404	55742	55742	3	55742	parvin alpha	PARVA	9606
chr11	12541247	12541687	441	*	0.0266312					Distal Intergenic	11	12473744	12504355	30612	1	55742	ENST00000533392.1	67503	55742	55742	3	55742	parvin alpha	PARVA	9606
chr11	12728050	12728281	232	*	0.023968					Intron (ENST00000527636.7/7003, intron 2 of 12)	11	12675503	12939065	263563	1	7003	ENST00000527575.6	52547	7003	7003	4	7003	TEA domain transcription factor 1	TEAD1	9606
chr11	12735538	12735708	171	*	0.0213049					Intron (ENST00000527636.7/7003, intron 2 of 12)	11	12675503	12939065	263563	1	7003	ENST00000527575.6	60035	7003	7003	4	7003	TEA domain transcription factor 1	TEAD1	9606
chr11	12766771	12767185	415	*	0.0199734					Intron (ENST00000527636.7/7003, intron 3 of 12)	11	12828121	12865539	37419	1	7003	ENST00000525312.1	-60936	7003	7003	4	7003	TEA domain transcription factor 1	TEAD1	9606
chr11	12842380	12842670	291	*	0.0219707					Intron (ENST00000527636.7/7003, intron 3 of 12)	11	12828121	12865539	37419	1	7003	ENST00000525312.1	14259	7003	7003	4	7003	TEA domain transcription factor 1	TEAD1	9606
chr11	12900903	12901144	242	*	0.0432756					Intron (ENST00000527636.7/7003, intron 9 of 12)	11	12879443	12944483	65041	1	7003	ENST00000526600.1	21460	7003	7003	4	7003	TEA domain transcription factor 1	TEAD1	9606
chr11	13111285	13111511	227	*	0.023968					Intron (ENST00000531136.1/ENST00000531136.1, intron 1 of 1)	11	13009316	13012119	2804	1	644943	ENST00000529419.3	101969	644943	644943	2	644943	Ras association domain family member 10	RASSF10	9606
chr11	13214926	13215090	165	*	0.0226365					Distal Intergenic	11	13276652	13354377	77726	1	406	ENST00000529050.5	-61562	406	406	8	406	aryl hydrocarbon receptor nuclear translocator like	ARNTL	9606
chr11	13344277	13344454	178	*	0.0199734					Intron (ENST00000529050.5/406, intron 2 of 2)	11	13349945	13354631	4687	1	406	ENST00000485918.2	-5491	406	406	8	406	aryl hydrocarbon receptor nuclear translocator like	ARNTL	9606
chr11	13358567	13358734	168	*	0.0199734					Promoter (<=1kb)	11	13358434	13372409	13976	1	406	ENST00000497429.5	133	406	406	8	406	aryl hydrocarbon receptor nuclear translocator like	ARNTL	9606
chr11	13366687	13366840	154	*	0.0386152					Promoter (1-2kb)	11	13365416	13369740	4325	1	406	ENST00000534102.1	1271	406	406	8	406	aryl hydrocarbon receptor nuclear translocator like	ARNTL	9606
chr11	14026036	14026190	155	*	0.0199734					Intron (ENST00000576479.4/10418, intron 2 of 15)	11	13962723	14268133	305411	1	10418	ENST00000576479.4	63313	10418	10418	4	10418	spondin 1	SPON1	9606
chr11	14103358	14103545	188	*	0.0332889					Intron (ENST00000576479.4/10418, intron 5 of 15)	11	13962723	14268133	305411	1	10418	ENST00000576479.4	140635	10418	10418	4	10418	spondin 1	SPON1	9606
chr11	14249336	14249488	153	*	0.0286285					Intron (ENST00000576479.4/10418, intron 7 of 15)	11	14262447	14265999	3553	1	10418	ENST00000591785.1	-12959	10418	10418	4	10418	spondin 1	SPON1	9606
chr11	15333853	15334039	187	*	0.0286285					Distal Intergenic	11	15235145	15246318	11174	1	387755	ENST00000526102.1	98708	387755	387755	2	387755	INSC spindle orientation adaptor protein	INSC	9606
chr11	15626816	15627050	235	*	0.023968					Intron (ENST00000532242.2/105376569, intron 1 of 3)	11	15605484	15705376	99893	1	105376569	ENST00000532242.2	21332	105376569	105376569	1	105376569	long intergenic non-protein coding RNA 2751	LINC02751	9606
chr11	15650120	15650411	292	*	0.0725699					Intron (ENST00000532242.2/105376569, intron 2 of 3)	11	15605484	15705376	99893	1	105376569	ENST00000532242.2	44636	105376569	105376569	1	105376569	long intergenic non-protein coding RNA 2751	LINC02751	9606
chr11	16773905	16774082	178	*	0.017976					Distal Intergenic	11	16786293	16789857	3565	2	144100	ENST00000533901.1	15775	144100	144100	2	144100	pleckstrin homology domain containing A7	PLEKHA7	9606
chr11	16881390	16881598	209	*	0.0545939					Promoter (<=1kb)	11	16854889	16881619	26731	2	144100	ENST00000528637.5	21	144100	144100	2	144100	pleckstrin homology domain containing A7	PLEKHA7	9606
chr11	16924955	16925131	177	*	0.023968					Intron (ENST00000531066.6/144100, intron 3 of 26)	11	16854889	16881619	26731	2	144100	ENST00000528637.5	-43336	144100	144100	2	144100	pleckstrin homology domain containing A7	PLEKHA7	9606
chr11	17530783	17530984	202	*	0.0252996					Promoter (2-3kb)	11	17493897	17533510	39614	2	10083	ENST00000527720.5	2526	10083	10083	2	10083	USH1 protein network component harmonin	USH1C	9606
chr11	17910931	17911097	167	*	0.023968					Intron (ENST00000528369.5/26297, intron 1 of 2)	11	17788048	17939632	151585	2	26297	ENST00000528369.5	28535	26297	26297	2	26297	secretion regulating guanine nucleotide exchange factor	SERGEF	9606
chr11	18105732	18106030	299	*	0.0292943					Promoter (<=1kb)	11	18080349	18106019	25671	2	113174	ENST00000532452.5	0	113174	113174	2	113174	serum amyloid A like 1	SAAL1	9606
chr11	18715858	18716010	153	*	0.0199734					Intron (ENST00000527285.1/ENST00000527285.1, intron 2 of 2)	11	18705418	18706129	712	2	283284	ENST00000510673.1	-9729	283284	283284	1	283284	immunoglobulin superfamily member 22	IGSF22	9606
chr11	18778328	18778484	157	*	0.0286285					Intron (ENST00000358540.7/84867, intron 1 of 14)	11	18727932	18791640	63709	2	84867	ENST00000396168.1	13156	84867	84867	3	84867	protein tyrosine phosphatase non-receptor type 5	PTPN5	9606
chr11	19168748	19168942	195	*	0.0199734					Exon (ENST00000525490.5/54503, exon 13 of 15)	11	19164282	19166716	2435	1	54503	ENST00000530100.1	4466	54503	54503	2	54503	zinc finger DHHC-type palmitoyltransferase 13	ZDHHC13	9606
chr11	19176762	19176918	157	*	0.0286285					Distal Intergenic	11	19164282	19166716	2435	1	54503	ENST00000530100.1	12480	54503	54503	2	54503	zinc finger DHHC-type palmitoyltransferase 13	ZDHHC13	9606
chr11	19298143	19298310	168	*	0.0386152					Distal Intergenic	11	19350724	20121598	770875	1	89797	ENST00000360655.8	-52414	89797	89797	3	89797	neuron navigator 2	NAV2	9606
chr11	19380258	19380484	227	*	0.023968					Exon (ENST00000528204.1/ENST00000528204.1, exon 1 of 2)	11	19350724	20121598	770875	1	89797	ENST00000360655.8	29534	89797	89797	3	89797	neuron navigator 2	NAV2	9606
chr11	19404822	19405033	212	*	0.0286285					Intron (ENST00000360655.8/89797, intron 1 of 37)	11	19350724	20121598	770875	1	89797	ENST00000360655.8	54098	89797	89797	3	89797	neuron navigator 2	NAV2	9606
chr11	19756173	19756513	341	*	0.0286285					Intron (ENST00000360655.8/89797, intron 1 of 37)	11	19760004	19760083	80	2	100616426	ENST00000578534.1	3570	100616426	100616426	1	100616426	microRNA 4694	MIR4694	9606
chr11	19788743	19788900	158	*	0.023968					Intron (ENST00000360655.8/89797, intron 1 of 37)	11	19777802	19880127	102326	1	89797	ENST00000534229.1	10941	89797	89797	3	89797	neuron navigator 2	NAV2	9606
chr11	19889612	19889881	270	*	0.0332889					Intron (ENST00000360655.8/89797, intron 5 of 37)	11	19931765	19933719	1955	1	89797	ENST00000528008.1	-41884	89797	89797	3	89797	neuron navigator 2	NAV2	9606
chr11	19911683	19911856	174	*	0.0199734					Intron (ENST00000360655.8/89797, intron 6 of 37)	11	19931765	19933719	1955	1	89797	ENST00000528008.1	-19909	89797	89797	3	89797	neuron navigator 2	NAV2	9606
chr11	19926671	19926835	165	*	0.0153129					Intron (ENST00000360655.8/89797, intron 6 of 37)	11	19931765	19933719	1955	1	89797	ENST00000528008.1	-4930	89797	89797	3	89797	neuron navigator 2	NAV2	9606
chr11	19935175	19935397	223	*	0.0359521					Intron (ENST00000360655.8/89797, intron 7 of 37)	11	19931765	19933719	1955	1	89797	ENST00000528008.1	3410	89797	89797	3	89797	neuron navigator 2	NAV2	9606
chr11	19995239	19995488	250	*	0.017976					Intron (ENST00000360655.8/89797, intron 11 of 37)	11	20022556	20118603	96048	1	89797	ENST00000533917.5	-27068	89797	89797	3	89797	neuron navigator 2	NAV2	9606
chr11	27384911	27385108	198	*	0.023968					Promoter (<=1kb)	11	27384268	27385532	1265	2	55366	ENST00000527773.1	424	55366	55366	7	55366	leucine rich repeat containing G protein-coupled receptor 4	LGR4	9606
chr11	27471899	27472115	217	*	0.0292943					Promoter (<=1kb)	11	27471798	27482433	10636	1	105376671	ENST00000529258.1	101	105376671	105376671	1	105376671	LGR4 antisense RNA 1	LGR4-AS1	9606
chr11	27506932	27507129	198	*	0.023968					Promoter (<=1kb)	11	27506865	27677579	170715	1	497258	ENST00000650703.1	67	497258	497258	3	497258	BDNF antisense RNA	BDNF-AS	9606
chr11	27697161	27697340	180	*	0.0199734					Promoter (2-3kb)	11	27654893	27699667	44775	2	627	ENST00000395986.6	2327	627	627	12	627	brain derived neurotrophic factor	BDNF	9606
chr11	27907843	27908019	177	*	0.0252996					Distal Intergenic	11	28056815	28056910	96	1	693195	ENST00000385139.1	-148796	693195	693195	1	693195	microRNA 610	MIR610	9606
chr11	27913362	27913700	339	*	0.0319574					Distal Intergenic	11	28056815	28056910	96	1	693195	ENST00000385139.1	-143115	693195	693195	1	693195	microRNA 610	MIR610	9606
chr11	28403798	28403998	201	*	0.0233023					Intron (ENST00000532947.2/196074, intron 5 of 7)	11	28477481	28477548	68	2	102466876	ENST00000618032.1	73550	102466876	102466876	1	102466876	microRNA 8068	MIR8068	9606
chr11	28834245	28834405	161	*	0.023968					Intron (ENST00000662190.1/ENST00000662190.1, intron 2 of 2)	11	28477481	28477548	68	2	102466876	ENST00000618032.1	-356697	102466876	102466876	1	102466876	microRNA 8068	MIR8068	9606
chr11	29279792	29279980	189	*	0.0286285					Distal Intergenic	11	29594326	29631509	37184	1	105376606	ENST00000658603.1	-314346	105376606	105376606	1	105376606	long intergenic non-protein coding RNA 2546	LINC02546	9606
chr11	29532033	29532188	156	*	0.0332889					Intron (ENST00000668970.1/ENST00000668970.1, intron 2 of 2)	11	29594326	29631509	37184	1	105376606	ENST00000658603.1	-62138	105376606	105376606	1	105376606	long intergenic non-protein coding RNA 2546	LINC02546	9606
chr11	30012352	30012507	156	*	0.0199734					Exon (ENST00000328224.7/3739, exon 2 of 2)	11	30012939	30016359	3421	2	3739	ENST00000526518.1	3852	3739	3739	2	3739	potassium voltage-gated channel subfamily A member 4	KCNA4	9606
chr11	31995740	31995929	190	*	0.0492676					Intron (ENST00000530348.5/5954, intron 1 of 3)	11	32040106	32041248	1143	2	100506675	ENST00000531627.1	45319	100506675	100506675	1	100506675	uncharacterized LOC100506675	LOC100506675	9606
chr11	32032376	32032547	172	*	0.0199734					Intron (ENST00000530348.5/5954, intron 1 of 3)	11	32040106	32041248	1143	2	100506675	ENST00000531627.1	8701	100506675	100506675	1	100506675	uncharacterized LOC100506675	LOC100506675	9606
chr11	32434476	32434807	332	*	0.0778961					Promoter (<=1kb)	11	32388130	32434168	46039	2	7490	ENST00000640146.2	-308	7490	7490	8	7490	WT1 transcription factor	WT1	9606
chr11	32594413	32594631	219	*	0.0332889					Promoter (<=1kb)	11	32593769	32602302	8534	1	10480	ENST00000525054.1	644	10480	10480	2	10480	eukaryotic translation initiation factor 3 subunit M	EIF3M	9606
chr11	33670532	33670697	166	*	0.0545939					3' UTR	11	33698457	33700397	1941	2	100131378	ENST00000531145.1	29700	100131378	100131378	1	100131378	chromosome 11 open reading frame 91	C11orf91	9606
chr11	33689486	33689740	255	*	0.0519308					Intron (ENST00000534431.1/ENST00000534431.1, intron 1 of 3)	11	33698457	33700397	1941	2	100131378	ENST00000531145.1	10657	100131378	100131378	1	100131378	chromosome 11 open reading frame 91	C11orf91	9606
chr11	33915512	33915715	204	*	0.0332889					Distal Intergenic	11	33858576	33892076	33501	2	4005	ENST00000257818.3	-23436	4005	4005	4	4005	LIM domain only 2	LMO2	9606
chr11	33933746	33933899	154	*	0.023968					Distal Intergenic	11	33858576	33892076	33501	2	4005	ENST00000257818.3	-41670	4005	4005	4	4005	LIM domain only 2	LMO2	9606
chr11	34234233	34234440	208	*	0.0292943					Intron (ENST00000435224.3/25841, intron 1 of 16)	11	34173174	34242545	69372	2	25841	ENST00000530814.1	8105	25841	25841	2	25841	ankyrin repeat and BTB domain containing 2	ABTB2	9606
chr11	35031163	35031340	178	*	0.017976					Distal Intergenic	11	34984633	35020591	35959	1	8050	ENST00000477173.3	46530	8050	8050	3	8050	pyruvate dehydrogenase complex component X	PDHX	9606
chr11	35077696	35078079	384	*	0.0233023					Distal Intergenic	11	35136234	35137726	1493	2	100507144	ENST00000530263.1	59647	100507144	100507144	1	100507144	uncharacterized LOC100507144	LOC100507144	9606
chr11	35151723	35151950	228	*	0.023968					Intron (ENST00000526025.2/960, intron 1 of 1)	11	35139306	35223320	84015	1	960	ENST00000442151.6	12417	960	960	9	960	CD44 molecule (Indian blood group)	CD44	9606
chr11	35152654	35152975	322	*	0.0386152					Intron (ENST00000526025.2/960, intron 1 of 1)	11	35139306	35223320	84015	1	960	ENST00000442151.6	13348	960	960	9	960	CD44 molecule (Indian blood group)	CD44	9606
chr11	35234894	35235071	178	*	0.023968					Distal Intergenic	11	35219344	35229789	10446	1	960	ENST00000525469.1	15550	960	960	9	960	CD44 molecule (Indian blood group)	CD44	9606
chr11	35331799	35331961	163	*	0.0332889					Intron (ENST00000278379.9/6506, intron 1 of 10)	11	35265443	35317383	51941	2	6506	ENST00000646167.1	-14416	6506	6506	4	6506	solute carrier family 1 member 2	SLC1A2	9606
chr11	35794561	35794852	292	*	0.0159787					Intron (ENST00000299413.7/54765, intron 4 of 4)	11	35724256	35806621	82366	1	54765	ENST00000532066.1	70305	54765	54765	2	54765	tripartite motif containing 44	TRIM44	9606
chr11	36023714	36023897	184	*	0.0139814					Intron (ENST00000524419.5/143458, intron 1 of 5)	11	36010098	36010204	107	1	100616311	ENST00000579824.1	13616	100616311	100616311	1	100616311	microRNA 3973	MIR3973	9606
chr11	36034297	36034636	340	*	0.0266312					Intron (ENST00000524419.5/143458, intron 1 of 5)	11	36010098	36010204	107	1	100616311	ENST00000579824.1	24199	100616311	100616311	1	100616311	microRNA 3973	MIR3973	9606
chr11	36073445	36073862	418	*	0.0286285					Intron (ENST00000524419.5/143458, intron 1 of 5)	11	36109925	36229211	119287	1	143458	ENST00000534091.1	-36063	143458	143458	2	143458	low density lipoprotein receptor class A domain containing 3	LDLRAD3	9606
chr11	36153249	36153416	168	*	0.039281					Intron (ENST00000524419.5/143458, intron 4 of 5)	11	36163299	36227429	64131	1	143458	ENST00000529759.1	-9883	143458	143458	2	143458	low density lipoprotein receptor class A domain containing 3	LDLRAD3	9606
chr11	36157020	36157275	256	*	0.0206391					Intron (ENST00000524419.5/143458, intron 4 of 5)	11	36163299	36227429	64131	1	143458	ENST00000529759.1	-6024	143458	143458	2	143458	low density lipoprotein receptor class A domain containing 3	LDLRAD3	9606
chr11	36232335	36232488	154	*	0.0332889					Downstream (<=300bp)	11	36274473	36276416	1944	2	29099	ENST00000533643.1	43928	29099	29099	3	29099	COMM domain containing 9	COMMD9	9606
chr11	36293652	36293863	212	*	0.017976					Promoter (2-3kb)	11	36296288	36329341	33054	1	79899	ENST00000531269.5	-2425	79899	79899	2	79899	proline rich 5 like	PRR5L	9606
chr11	43944831	43945015	185	*	0.0386152					Promoter (2-3kb)	11	43942637	43943878	1242	1	387763	ENST00000617612.3	2194	387763	387763	1	387763	chromosome 11 open reading frame 96	C11orf96	9606
chr11	44564419	44564589	171	*	0.0545939					Promoter (<=1kb)	11	44564427	44615295	50869	1	3732	ENST00000526958.5	0	3732	3732	5	3732	CD82 molecule	CD82	9606
chr11	46363553	46363763	211	*	0.0432756					Promoter (1-2kb)	11	46361607	46368007	6401	1	8525	ENST00000534215.5	1946	8525	8525	5	8525	diacylglycerol kinase zeta	DGKZ	9606
chr11	47248987	47249176	190	*	0.0319574					Promoter (<=1kb)	11	47248956	47268781	19826	1	10062	ENST00000407404.5	31	10062	10062	5	10062	nuclear receptor subfamily 1 group H member 3	NR1H3	9606
chr11	47594225	47594419	195	*	0.0219707					Promoter (<=1kb)	11	47589667	47594411	4745	2	114900	ENST00000302514.4	0	114900	114900	2	114900	C1q and TNF related 4	C1QTNF4	9606
chr11	57740947	57741248	302	*	0.0199734					Promoter (<=1kb)	11	57741250	57743411	2162	1	280636	ENST00000622257.4	-2	280636	280636	3	280636	selenoprotein H	SELENOH	9606
chr11	59669519	59669730	212	*	0.0226365					Promoter (<=1kb)	11	59636716	59669037	32322	2	219988	ENST00000300146.10	-482	219988	219988	2	219988	PAT1 homolog 1, processing body mRNA decay factor	PATL1	9606
chr11	61728612	61728805	194	*	0.0199734					Intron (ENST00000257215.10/747, intron 7 of 19)	11	61752636	61788518	35883	1	745	ENST00000278836.10	-23831	745	745	4	745	myelin regulatory factor	MYRF	9606
chr11	61890872	61891051	180	*	0.0472703					Promoter (<=1kb)	11	61873814	61891381	17568	2	3995	ENST00000525588.5	330	3995	3995	3	3995	fatty acid desaturase 3	FADS3	9606
chr11	62539466	62539644	179	*	0.0199734					Intron (ENST00000544108.1/ENST00000544108.1, intron 1 of 1)	11	62433542	62536107	102566	2	79026	ENST00000530124.5	-3359	79026	79026	4	79026	AHNAK nucleoprotein	AHNAK	9606
chr11	62884036	62884212	177	*	0.0352863					Promoter (<=1kb)	11	62884455	62888169	3715	1	6520	ENST00000535768.1	-243	6520	6520	5	6520	solute carrier family 3 member 2	SLC3A2	9606
chr11	64342401	64342624	224	*	0.0219707					Promoter (<=1kb)	11	64342731	64350695	7965	1	283234	ENST00000494566.5	-107	283234	283234	2	283234	coiled-coil domain containing 88B	CCDC88B	9606
chr11	64355321	64355477	157	*	0.0332889					Promoter (<=1kb)	11	64355343	64357531	2189	1	283234	ENST00000472524.1	0	283234	283234	2	283234	coiled-coil domain containing 88B	CCDC88B	9606
chr11	65555311	65555466	156	*	0.017976					Promoter (1-2kb)	11	65552124	65554140	2017	2	4054	ENST00000524798.1	-1171	4054	4054	4	4054	latent transforming growth factor beta binding protein 3	LTBP3	9606
chr11	65611424	65611615	192	*	0.0286285					Promoter (<=1kb)	11	65597756	65611301	13546	2	4296	ENST00000530153.5	-123	4296	4296	4	4296	mitogen-activated protein kinase kinase kinase 11	MAP3K11	9606
chr11	65859972	65860171	200	*	0.023968					Promoter (<=1kb)	11	65860062	65866440	6379	1	80198	ENST00000533035.5	0	80198	80198	4	80198	MUS81 structure-specific endonuclease subunit	MUS81	9606
chr11	65892138	65892332	195	*	0.0286285					Promoter (1-2kb)	11	65890673	65891635	963	1	11007	ENST00000312579.4	1465	11007	11007	2	11007	coiled-coil domain containing 85B	CCDC85B	9606
chr11	65919940	65920370	431	*	0.017976					Promoter (<=1kb)	11	65920130	65921544	1415	1	10589	ENST00000530791.5	0	10589	10589	2	10589	DR1 associated protein 1	DRAP1	9606
chr11	67277873	67278084	212	*	0.0386152					Promoter (1-2kb)	11	67276537	67286555	10019	1	156	ENST00000416281.6	1336	156	156	6	156	G protein-coupled receptor kinase 2	GRK2	9606
chr11	67357285	67357451	167	*	0.0213049					Promoter (<=1kb)	11	67351548	67356972	5425	2	57804	ENST00000532830.5	-313	57804	57804	3	57804	DNA polymerase delta 4, accessory subunit	POLD4	9606
chr11	68027771	68027942	172	*	0.0279627					Promoter (2-3kb)	11	68030617	68033730	3114	1	4728	ENST00000432321.6	-2675	4728	4728	4	4728	NADH:ubiquinone oxidoreductase core subunit S8	NDUFS8	9606
chr11	68270706	68270891	186	*	0.0233023					Promoter (1-2kb)	11	68267180	68271916	4737	2	53838	ENST00000532534.5	1025	53838	53838	2	53838	chromosome 11 open reading frame 24	C11orf24	9606
chr11	69643715	69643919	205	*	0.023968					Promoter (<=1kb)	11	69643712	69648143	4432	1	595	ENST00000545484.1	3	595	595	11	595	cyclin D1	CCND1	9606
chr11	70205152	70205304	153	*	0.023968					Promoter (1-2kb)	11	70203296	70207390	4095	1	8772	ENST00000301838.5	1856	8772	8772	5	8772	Fas associated via death domain	FADD	9606
chr11	71900909	71901063	155	*	0.023968					Intron (ENST00000532852.5/100133315, intron 3 of 3)	11	71903660	71917238	13579	2	100133315	ENST00000528560.2	16175	100133315	100133315	2	100133315	XRCC1 N-terminal domain containing 1-like	LOC100133315	9606
chr11	72102614	72102770	157	*	0.023968					Promoter (<=1kb)	11	72097348	72103236	5889	2	55004	ENST00000538404.1	466	55004	55004	3	55004	late endosomal/lysosomal adaptor, MAPK and MTOR activator 1	LAMTOR1	9606
chr11	72103741	72103956	216	*	0.0545939					Promoter (<=1kb)	11	72097427	72103297	5871	2	55004	ENST00000535872.1	-444	55004	55004	3	55004	late endosomal/lysosomal adaptor, MAPK and MTOR activator 1	LAMTOR1	9606
chr11	72104204	72104393	190	*	0.0386152					Promoter (<=1kb)	11	72097427	72103297	5871	2	55004	ENST00000535872.1	-907	55004	55004	3	55004	late endosomal/lysosomal adaptor, MAPK and MTOR activator 1	LAMTOR1	9606
chr11	73983005	73983226	222	*	0.0832224					Promoter (<=1kb)	11	73981148	73982843	1696	2	7351	ENST00000539330.1	-162	7351	7351	4	7351	uncoupling protein 2	UCP2	9606
chr11	74726415	74726575	161	*	0.0286285					Intron (ENST00000263671.9/25884, intron 1 of 11)	11	74700922	74731153	30232	2	25884	ENST00000534159.5	4578	25884	25884	2	25884	chordin like 2	CHRDL2	9606
chr11	74969950	74970139	190	*	0.023968					Intron (ENST00000610881.4/9789, intron 4 of 4)	11	74988279	75007084	18806	1	10825	ENST00000531509.5	-18140	10825	10825	2	10825	neuraminidase 3	NEU3	9606
chr11	75351206	75351369	164	*	0.0266312					Promoter (<=1kb)	11	75281878	75351660	69783	2	408	ENST00000533255.1	291	408	408	6	408	arrestin beta 1	ARRB1	9606
chr11	75557732	75557891	160	*	0.0159787					Distal Intergenic	11	75562056	75572783	10728	1	871	ENST00000533603.5	-4165	871	871	6	871	serpin family H member 1	SERPINH1	9606
chr11	83802126	83802317	192	*	0.0199734					Intron (ENST00000280241.12/1740, intron 11 of 21)	11	83532751	83725403	192653	2	1740	ENST00000529399.1	-76723	1740	1740	4	1740	discs large MAGUK scaffold protein 2	DLG2	9606
chr11	86559143	86559299	157	*	0.0286285					Intron (ENST00000524610.1/ENST00000524610.1, intron 2 of 2)	11	86457579	86498124	40546	2	10873	ENST00000525957.1	-61019	10873	10873	3	10873	malic enzyme 3	ME3	9606
chr11	86671707	86671884	178	*	0.0386152					Promoter (<=1kb)	11	86667739	86671822	4084	2	10873	ENST00000534638.1	0	10873	10873	3	10873	malic enzyme 3	ME3	9606
chr11	90977669	90977838	170	*	0.0306258					Distal Intergenic	11	90869121	90869202	82	2	100302228	ENST00000408659.1	-108467	100302228	100302228	1	100302228	microRNA 1261	MIR1261	9606
chr11	93542705	93542884	180	*	0.0386152					Promoter (<=1kb)	11	93479049	93543355	64307	2	56935	ENST00000526869.1	471	56935	56935	2	56935	single-pass membrane protein with coiled-coil domains 4	SMCO4	9606
chr11	93842491	93842695	205	*	0.0159787					Intron (ENST00000409977.2/387804, intron 1 of 3)	11	93818232	93850618	32387	2	387804	ENST00000409977.2	7923	387804	387804	2	387804	V-set and transmembrane domain containing 5	VSTM5	9606
chr11	95790065	95790341	277	*	0.0386152					Promoter (<=1kb)	11	95783065	95790409	7345	2	143684	ENST00000540054.5	68	143684	143684	2	143684	family with sequence similarity 76 member B	FAM76B	9606
chr11	96002649	96002810	162	*	0.0199734					Intron (ENST00000524717.6/84441, intron 2 of 4)	11	95887610	95925270	37661	2	8898	ENST00000470011.5	-77379	8898	8898	3	8898	myotubularin related protein 2	MTMR2	9606
chr11	102234295	102234496	202	*	0.0332889					Distal Intergenic	11	102226973	102230502	3530	1	10413	ENST00000528834.1	7322	10413	10413	12	10413	Yes1 associated transcriptional regulator	YAP1	9606
chr11	102731110	102731269	160	*	0.0193076					Distal Intergenic	11	102712632	102727050	14419	2	4317	ENST00000528662.6	-4060	4317	4317	5	4317	matrix metallopeptidase 8	MMP8	9606
chr11	110059965	110060156	192	*	0.0286285					Intron (ENST00000645527.1/5962, intron 17 of 18)	11	110093392	110171841	78450	1	85463	ENST00000278590.8	-33236	85463	85463	2	85463	zinc finger CCCH-type containing 12C	ZC3H12C	9606
chr11	110372972	110373137	166	*	0.0286285					Intron (ENST00000526605.6/105369486, intron 2 of 2)	11	110366359	110407172	40814	1	105369486	ENST00000655432.1	6613	105369486	105369486	1	105369486	long intergenic non-protein coding RNA 2732	LINC02732	9606
chr11	112280411	112280684	274	*	0.0492676					Exon (ENST00000532168.2/ENST00000532168.2, exon 1 of 2)	11	112290201	112294092	3892	1	283140	ENST00000419895.4	-9517	283140	283140	1	283140	long intergenic non-protein coding RNA 2762	LINC02762	9606
chr11	117206972	117207132	161	*	0.023968					Promoter (1-2kb)	11	117205947	117208136	2190	2	9159	ENST00000529458.5	1004	9159	9159	3	9159	proprotein convertase subtilisin/kexin type 7	PCSK7	9606
chr11	118147442	118147635	194	*	0.0286285					Promoter (1-2kb)	11	118141206	118145700	4495	2	6330	ENST00000532138.1	-1742	6330	6330	4	6330	sodium voltage-gated channel beta subunit 4	SCN4B	9606
chr11	118623106	118623302	197	*	0.0332889					Promoter (<=1kb)	11	118624084	118625059	976	1	23187	ENST00000617208.1	-782	23187	23187	2	23187	pleckstrin homology like domain family B member 1	PHLDB1	9606
chr11	119431675	119431826	152	*	0.0332889					Intron (ENST00000498979.7/100499227, intron 2 of 3)	11	119419436	119424985	5550	2	7070	ENST00000524659.1	-6690	7070	7070	4	7070	Thy-1 cell surface antigen	THY1	9606
chr11	119496237	119496441	205	*	0.0332889					Intron (ENST00000498979.7/100499227, intron 3 of 3)	11	119419436	119424985	5550	2	7070	ENST00000524659.1	-71252	7070	7070	4	7070	Thy-1 cell surface antigen	THY1	9606
chr11	119509808	119510027	220	*	0.0312916					Intron (ENST00000500970.5/100499227, intron 3 of 8)	11	119419436	119424985	5550	2	7070	ENST00000524659.1	-84823	7070	7070	4	7070	Thy-1 cell surface antigen	THY1	9606
chr11	119616631	119616836	206	*	0.0332889					Intron (ENST00000532153.1/ENST00000532153.1, intron 1 of 6)	11	119674382	119675669	1288	2	5818	ENST00000524429.2	58833	5818	5818	3	5818	nectin cell adhesion molecule 1	NECTIN1	9606
chr11	121024391	121024558	168	*	0.017976					Promoter (<=1kb)	11	121024144	121086939	62796	1	219899	ENST00000533712.5	247	219899	219899	2	219899	tubulin folding cofactor E like	TBCEL	9606
chr11	122197615	122197767	153	*	0.0366178					Intron (ENST00000660311.1/399959, intron 2 of 4)	11	122028338	122203003	174666	2	399959	ENST00000653565.1	5236	399959	399959	2	399959	mir-100-let-7a-2-mir-125b-1 cluster host gene	MIR100HG	9606
chr11	122505652	122505823	172	*	0.0386152					Intron (ENST00000533109.6/399959, intron 3 of 6)	11	122154755	122556721	401967	2	399959	ENST00000533109.6	50898	399959	399959	2	399959	mir-100-let-7a-2-mir-125b-1 cluster host gene	MIR100HG	9606
chr11	122601435	122601653	219	*	0.0332889					Distal Intergenic	11	122154755	122556721	401967	2	399959	ENST00000533109.6	-44714	399959	399959	2	399959	mir-100-let-7a-2-mir-125b-1 cluster host gene	MIR100HG	9606
chr11	123187955	123188267	313	*	0.023968					Intron (ENST00000448775.4/79827, intron 1 of 6)	11	123069872	123195248	125377	2	79827	ENST00000448775.4	6981	79827	79827	2	79827	CXADR like membrane protein	CLMP	9606
chr11	124748144	124748360	217	*	0.0286285					3' UTR	11	124748106	124752193	4088	2	23584	ENST00000403470.1	3833	23584	23584	2	23584	V-set and immunoglobulin domain containing 2	VSIG2	9606
chr11	124898769	124899032	264	*	0.0339547					Promoter (<=1kb)	11	124895861	124898500	2640	2	54538	ENST00000527279.1	-269	54538	54538	5	54538	roundabout guidance receptor 4	ROBO4	9606
chr11	125112284	125112536	253	*	0.023968					Promoter (<=1kb)	11	125101256	125111763	10508	2	219854	ENST00000529530.1	-521	219854	219854	3	219854	transmembrane protein 218	TMEM218	9606
chr11	125245591	125245764	174	*	0.023968					Intron (ENST00000530517.5/63876, intron 2 of 11)	11	125240073	125367882	127810	1	63876	ENST00000561115.5	5518	63876	63876	2	63876	PBX/knotted 1 homeobox 2	PKNOX2	9606
chr11	126269249	126269594	346	*	0.0199734					Promoter (<=1kb)	11	126269209	126277931	8723	1	55572	ENST00000532125.1	40	55572	55572	2	55572	FAD dependent oxidoreductase domain containing 1	FOXRED1	9606
chr11	128525042	128525204	163	*	0.0199734					Promoter (<=1kb)	11	128526142	128530389	4248	1	101929517	ENST00000525706.1	-938	101929517	101929517	1	101929517	ETS1 antisense RNA 1	ETS1-AS1	9606
chr11	128827386	128827540	155	*	0.023968					Distal Intergenic	11	128838744	128842534	3791	2	3758	ENST00000392664.2	14994	3758	3758	4	3758	potassium inwardly rectifying channel subfamily J member 1	KCNJ1	9606
chr11	130069077	130069231	155	*	0.0266312					Promoter (<=1kb)	11	130069837	130110637	40801	1	334	ENST00000532456.5	-606	334	334	2	334	amyloid beta precursor like protein 2	APLP2	9606
chr11	130069403	130069592	190	*	0.0272969					Promoter (<=1kb)	11	130069837	130110637	40801	1	334	ENST00000532456.5	-245	334	334	2	334	amyloid beta precursor like protein 2	APLP2	9606
chr11	130166530	130166716	187	*	0.0286285					Intron (ENST00000278742.6/6768, intron 1 of 18)	11	130159782	130210362	50581	1	6768	ENST00000278742.6	6748	6768	6768	5	6768	ST14 transmembrane serine protease matriptase	ST14	9606
chr11	132050811	132050981	171	*	0.0332889					Intron (ENST00000374791.7/50863, intron 2 of 7)	11	132141011	132314703	173693	1	50863	ENST00000467255.5	-90030	50863	50863	3	50863	neurotrimin	NTM	9606
chr11	132058960	132059232	273	*	0.0286285					Intron (ENST00000374791.7/50863, intron 2 of 7)	11	132141011	132314703	173693	1	50863	ENST00000467255.5	-81779	50863	50863	3	50863	neurotrimin	NTM	9606
chr12	1533529	1533865	337	*	0.0332889					Promoter (2-3kb)	12	1530819	1639827	109009	1	81029	ENST00000545811.5	2710	81029	81029	4	81029	Wnt family member 5B	WNT5B	9606
chr12	1575371	1575580	210	*	0.0492676					Promoter (<=1kb)	12	1574657	1646367	71711	1	81029	ENST00000537031.5	714	81029	81029	4	81029	Wnt family member 5B	WNT5B	9606
chr12	3106770	3106999	230	*	0.0233023					Intron (ENST00000537971.5/10867, intron 1 of 7)	12	3077428	3084210	6783	1	10867	ENST00000539631.1	29342	10867	10867	2	10867	tetraspanin 9	TSPAN9	9606
chr12	3300364	3300579	216	*	0.0332889					Promoter (<=1kb)	12	3296202	3300224	4023	2	100128253	ENST00000505276.2	-140	100128253	100128253	1	100128253	uncharacterized LOC100128253	LOC100128253	9606
chr12	4031646	4031881	236	*	0.0299601					Distal Intergenic	12	3808861	3873448	64588	2	57097	ENST00000447133.7	-158198	57097	57097	2	57097	poly(ADP-ribose) polymerase family member 11	PARP11	9606
chr12	5487840	5488022	183	*	0.0332889					Intron (ENST00000423158.4/4908, intron 1 of 1)	12	5494132	5495159	1028	1	4908	ENST00000331010.7	-6110	4908	4908	4	4908	neurotrophin 3	NTF3	9606
chr12	6326503	6326694	192	*	0.023968					Exon (ENST00000011684.11/55200, exon 14 of 16)	12	6330268	6331147	880	2	7132	ENST00000535038.1	4453	7132	7132	7	7132	TNF receptor superfamily member 1A	TNFRSF1A	9606
chr12	6341534	6341690	157	*	0.0312916					Promoter (<=1kb)	12	6331240	6341848	10609	2	7132	ENST00000366159.8	158	7132	7132	7	7132	TNF receptor superfamily member 1A	TNFRSF1A	9606
chr12	6451116	6451402	287	*	0.0226365					Promoter (<=1kb)	12	6439210	6451118	11909	2	678655	ENST00000659820.1	0	678655	678655	2	678655	CD27 antisense RNA 1	CD27-AS1	9606
chr12	6451715	6452301	587	*	0.0386152					Promoter (<=1kb)	12	6452042	6453673	1632	1	55080	ENST00000544826.5	0	55080	55080	3	55080	TAP binding protein like	TAPBPL	9606
chr12	6699330	6699499	170	*	0.0199734					Promoter (<=1kb)	12	6697295	6699989	2695	2	196500	ENST00000545917.5	490	196500	196500	2	196500	PILR alpha associated neural protein	PIANP	9606
chr12	6752726	6752896	171	*	0.023968					Promoter (<=1kb)	12	6750212	6752708	2497	2	8079	ENST00000540710.5	-18	8079	8079	3	8079	myeloid leukemia factor 2	MLF2	9606
chr12	6867829	6868050	222	*	0.0286285					Promoter (<=1kb)	12	6868100	6870383	2284	1	7167	ENST00000488464.6	-50	7167	7167	3	7167	triosephosphate isomerase 1	TPI1	9606
chr12	7018102	7018295	194	*	0.0532623					Promoter (<=1kb)	12	6977647	7018474	40828	2	10162	ENST00000540090.5	179	10162	10162	3	10162	lysophosphatidylcholine acyltransferase 3	LPCAT3	9606
chr12	7092337	7092501	165	*	0.0199734					Promoter (<=1kb)	12	7080214	7092441	12228	2	715	ENST00000540394.5	0	715	715	3	715	complement C1r	C1R	9606
chr12	8232707	8232893	187	*	0.0412783					Promoter (2-3kb)	12	8235415	8238946	3532	1	101927905	ENST00000304751.9	-2522	101927905	101927905	2	101927905	long intergenic non-protein coding RNA 2449	LINC02449	9606
chr12	8285872	8286024	153	*	0.0492676					Exon (ENST00000656887.1/ENST00000656887.1, exon 1 of 2)	12	8234342	8242948	8607	2	653113	ENST00000427893.2	-42924	653113	653113	2	653113	family with sequence similarity 86, member A pseudogene	FAM86FP	9606
chr12	9361154	9361315	162	*	0.0233023					Intron (ENST00000652834.1/ENST00000652834.1, intron 3 of 5)	12	9366709	9396840	30132	1	101930452	ENST00000670355.1	-5394	101930452	101930452	1	101930452	long intergenic non-protein coding RNA 2367	LINC02367	9606
chr12	12135048	12135222	175	*	0.023968					Promoter (<=1kb)	12	12125362	12135228	9867	2	4040	ENST00000540415.1	6	4040	4040	7	4040	LDL receptor related protein 6	LRP6	9606
chr12	12735099	12735485	387	*	0.0266312					Intron (ENST00000540583.5/81575, intron 2 of 3)	12	12726026	12812650	86625	1	81575	ENST00000588943.1	9073	81575	81575	3	81575	apolipoprotein L domain containing 1	APOLD1	9606
chr12	12891013	12891177	165	*	0.0199734					Promoter (<=1kb)	12	12891559	12909876	18318	1	9052	ENST00000537783.1	-382	9052	9052	2	9052	G protein-coupled receptor class C group 5 member A	GPRC5A	9606
chr12	14961108	14961314	207	*	0.023968					Promoter (<=1kb)	12	14947877	14961266	13390	2	397	ENST00000541380.5	0	397	397	3	397	Rho GDP dissociation inhibitor beta	ARHGDIB	9606
chr12	26114064	26114233	170	*	0.0286285					Distal Intergenic	12	26121991	26231014	109024	1	8082	ENST00000538142.5	-7758	8082	8082	2	8082	sarcospan	SSPN	9606
chr12	26833166	26833382	217	*	0.0286285					Promoter (<=1kb)	12	26335352	26833194	497843	2	3709	ENST00000381340.8	0	3709	3709	4	3709	inositol 1,4,5-trisphosphate receptor type 2	ITPR2	9606
chr12	27244898	27245050	153	*	0.0199734					Promoter (<=1kb)	12	27244308	27309197	64890	1	23012	ENST00000546286.5	590	23012	23012	3	23012	serine/threonine kinase 38 like	STK38L	9606
chr12	30695467	30695620	154	*	0.0286285					Promoter (<=1kb)	12	30628988	30695869	66882	2	10526	ENST00000256079.9	249	10526	10526	2	10526	importin 8	IPO8	9606
chr12	35657674	35657829	156	*	0.0206391					Distal Intergenic	12	34022496	34028302	5807	1	84920	ENST00000266483.7	1635178	84920	84920	2	84920	ALG10 alpha-1,2-glucosyltransferase	ALG10	9606
chr12	45215740	45215984	245	*	0.0206391					Promoter (<=1kb)	12	45215987	45421217	205231	1	196527	ENST00000426898.2	-3	196527	196527	3	196527	anoctamin 6	ANO6	9606
chr12	46440400	46440640	241	*	0.0219707					Intron (ENST00000667191.1/100288798, intron 2 of 2)	12	46412150	46485060	72911	1	100288798	ENST00000657145.1	28250	100288798	100288798	1	100288798	uncharacterized LOC100288798	LOC100288798	9606
chr12	46550433	46550609	177	*	0.017976					Intron (ENST00000667191.1/100288798, intron 2 of 2)	12	46537502	46652550	115049	1	100288798	ENST00000607353.1	12931	100288798	100288798	1	100288798	uncharacterized LOC100288798	LOC100288798	9606
chr12	47753497	47753660	164	*	0.0332889					Promoter (<=1kb)	12	47753916	47779171	25256	1	55652	ENST00000548498.5	-256	55652	55652	2	55652	solute carrier family 48 member 1	SLC48A1	9606
chr12	47813448	47813641	194	*	0.023968					Promoter (<=1kb)	12	47798640	47813484	14845	2	51564	ENST00000445237.2	0	51564	51564	5	51564	histone deacetylase 7	HDAC7	9606
chr12	49130447	49130682	236	*	0.0432756					Promoter (<=1kb)	12	49129268	49130113	846	2	10376	ENST00000549870.5	-334	10376	10376	4	10376	tubulin alpha 1b	TUBA1B	9606
chr12	49741751	49742075	325	*	0.0292943					Promoter (<=1kb)	12	49741809	49764934	23126	1	7009	ENST00000423828.5	0	7009	7009	5	7009	transmembrane BAX inhibitor motif containing 6	TMBIM6	9606
chr12	51391230	51391436	207	*	0.0312916					Promoter (<=1kb)	12	51351252	51391406	40155	2	11226	ENST00000356317.8	0	11226	11226	3	11226	polypeptide N-acetylgalactosaminyltransferase 6	GALNT6	9606
chr12	52023618	52023807	190	*	0.0379494					Promoter (<=1kb)	12	52022832	52059506	36675	1	3164	ENST00000360284.7	786	3164	3164	4	3164	nuclear receptor subfamily 4 group A member 1	NR4A1	9606
chr12	52197432	52197598	167	*	0.0199734					Intron (ENST00000640420.1/283404, intron 2 of 2)	12	52168996	52192014	23019	2	144501	ENST00000394815.3	-5418	144501	144501	2	144501	keratin 80	KRT80	9606
chr12	52249202	52249462	261	*	0.0252996					Promoter (<=1kb)	12	52249300	52303159	53860	1	3892	ENST00000553310.6	0	3892	3892	2	3892	keratin 86	KRT86	9606
chr12	53047850	53048050	201	*	0.0146471					Promoter (<=1kb)	12	53038986	53047947	8962	2	283335	ENST00000653826.1	0	283335	283335	1	283335	uncharacterized LOC283335	LOC283335	9606
chr12	53066178	53066447	270	*	0.0386152					Promoter (<=1kb)	12	53064951	53066359	1409	2	84926	ENST00000547257.1	0	84926	84926	2	84926	SPRY domain containing 3	SPRYD3	9606
chr12	53099149	53099336	188	*	0.0372836					Promoter (<=1kb)	12	53098924	53102340	3417	1	3489	ENST00000549628.1	225	3489	3489	4	3489	insulin like growth factor binding protein 6	IGFBP6	9606
chr12	53940241	53940491	251	*	0.0286285					Promoter (<=1kb)	12	53935328	53939643	4316	2	100874366	ENST00000512916.2	-598	100874366	100874366	1	100874366	HOXC13 antisense RNA	HOXC13-AS	9606
chr12	54000454	54000698	245	*	0.023968					Promoter (<=1kb)	12	54000161	54003337	3177	1	3225	ENST00000303450.5	293	3225	3225	2	3225	homeobox C9	HOXC9	9606
chr12	55717343	55717524	182	*	0.0332889					Promoter (<=1kb)	12	55716590	55721794	5205	1	2647	ENST00000549424.1	753	2647	2647	3	2647	biogenesis of lysosomal organelles complex 1 subunit 1	BLOC1S1	9606
chr12	55842566	55842725	160	*	0.0199734					Promoter (<=1kb)	12	55835433	55842936	7504	2	4327	ENST00000322569.9	211	4327	4327	3	4327	matrix metallopeptidase 19	MMP19	9606
chr12	55927266	55927456	191	*	0.0366178					Promoter (<=1kb)	12	55927319	55937443	10125	1	1606	ENST00000546878.5	0	1606	1606	3	1606	diacylglycerol kinase alpha	DGKA	9606
chr12	56724834	56725024	191	*	0.0199734					Promoter (<=1kb)	12	56712825	56724919	12095	2	4666	ENST00000549259.5	0	4666	4666	4	4666	nascent polypeptide associated complex subunit alpha	NACA	9606
chr12	57088153	57088415	263	*	0.023968					Promoter (<=1kb)	12	57070674	57088063	17390	2	23306	ENST00000553654.1	-90	23306	23306	2	23306	nuclear envelope integral membrane protein 1	NEMP1	9606
chr12	57751311	57751477	167	*	0.017976					Promoter (<=1kb)	12	57750679	57751877	1199	2	1019	ENST00000552254.5	400	1019	1019	9	1019	cyclin dependent kinase 4	CDK4	9606
chr12	58109633	58109799	167	*	0.242344					Distal Intergenic	12	58087892	58093362	5471	1	105369785	ENST00000548215.1	21741	105369785	105369785	1	105369785	long intergenic non-protein coding RNA 2403	LINC02403	9606
chr12	64221473	64221642	170	*	0.0199734					Promoter (<=1kb)	12	64221497	64222263	767	2	144577	ENST00000540673.1	621	144577	144577	3	144577	KICSTOR subunit 2	KICS2	9606
chr12	64222596	64222756	161	*	0.0286285					Promoter (<=1kb)	12	64192639	64222296	29658	2	144577	ENST00000544871.1	-300	144577	144577	3	144577	KICSTOR subunit 2	KICS2	9606
chr12	64451671	64451883	213	*	0.0332889					Promoter (<=1kb)	12	64452090	64502053	49964	1	29110	ENST00000676654.1	-207	29110	29110	8	29110	TANK binding kinase 1	TBK1	9606
chr12	64452303	64452511	209	*	0.0266312					Promoter (<=1kb)	12	64452340	64502048	49709	1	29110	ENST00000651878.1	0	29110	29110	8	29110	TANK binding kinase 1	TBK1	9606
chr12	64671466	64671621	156	*	0.0286285					Intron (ENST00000637125.1/283349, intron 2 of 5)	12	64622509	64622605	97	2	100500856	ENST00000584743.3	-48861	100500856	100500856	1	100500856	microRNA 548z	MIR548Z	9606
chr12	64678223	64678385	163	*	0.023968					Intron (ENST00000637125.1/283349, intron 2 of 5)	12	64720039	64729154	9116	2	2799	ENST00000537823.1	50769	2799	2799	3	2799	glucosamine (N-acetyl)-6-sulfatase	GNS	9606
chr12	65465740	65466029	290	*	0.0332889					3' UTR	12	65523263	65538699	15437	2	100507065	ENST00000538294.1	72670	100507065	100507065	2	100507065	uncharacterized LOC100507065	LOC100507065	9606
chr12	65594490	65594655	166	*	0.0332889					Intron (ENST00000657815.1/105369807, intron 1 of 2)	12	65589111	65613000	23890	1	105369807	ENST00000657815.1	5379	105369807	105369807	1	105369807	long intergenic non-protein coding RNA 2454	LINC02454	9606
chr12	69579892	69580082	191	*	0.0332889					Downstream (<=300bp)	12	69584723	69584822	100	1	100500868	ENST00000637916.1	-4641	100500868	100500868	1	100500868	microRNA 3913-2	MIR3913-2	9606
chr12	71710348	71710549	202	*	0.0146471					Exon (ENST00000549710.1/ENST00000549710.1, exon 1 of 2)	12	71697452	71704056	6605	1	55266	ENST00000550787.1	12896	55266	55266	2	55266	transmembrane protein 19	TMEM19	9606
chr12	76348123	76348343	221	*	0.0252996					Promoter (<=1kb)	12	76344474	76348415	3942	2	79738	ENST00000650064.2	72	79738	79738	4	79738	Bardet-Biedl syndrome 10	BBS10	9606
chr12	80511735	80511910	176	*	0.0286285					Promoter (<=1kb)	12	80512642	80539838	27197	1	374462	ENST00000547485.1	-732	374462	374462	3	374462	protein tyrosine phosphatase receptor type Q	PTPRQ	9606
chr12	86719473	86719633	161	*	0.0332889					Intron (ENST00000621808.4/25834, intron 2 of 8)	12	86002352	86601304	598953	2	25834	ENST00000602941.6	-118169	25834	25834	3	25834	MGAT4 family member C	MGAT4C	9606
chr12	88142437	88142716	280	*	0.0386152					Promoter (<=1kb)	12	88142307	88199887	57581	1	160418	ENST00000266712.11	130	160418	160418	2	160418	transmembrane O-mannosyltransferase targeting cadherins 3	TMTC3	9606
chr12	91225440	91225597	158	*	0.023968					Distal Intergenic	12	91145277	91183217	37941	2	1634	ENST00000393155.6	-42223	1634	1634	6	1634	decorin	DCN	9606
chr12	93377952	93378208	257	*	0.0492676					Promoter (<=1kb)	12	93377925	93408146	30222	1	11163	ENST00000415493.7	27	11163	11163	2	11163	nudix hydrolase 4	NUDT4	9606
chr12	95791196	95791451	256	*	0.0186418					Promoter (<=1kb)	12	95786783	95791189	4407	2	59277	ENST00000674466.1	-7	59277	59277	4	59277	netrin 4	NTN4	9606
chr12	96194550	96194720	171	*	0.023968					Promoter (<=1kb)	12	96194614	96247211	52598	1	2004	ENST00000547860.1	0	2004	2004	3	2004	ETS transcription factor ELK3	ELK3	9606
chr12	96809840	96809992	153	*	0.023968					Intron (ENST00000524981.9/144535, intron 63 of 67)	12	96907224	96953351	46128	1	121441	ENST00000429527.6	-97232	121441	121441	3	121441	NEDD1 gamma-tubulin ring complex targeting factor	NEDD1	9606
chr12	98551317	98551483	167	*	0.0199734					Distal Intergenic	12	98544639	98547787	3149	1	7112	ENST00000551987.1	6678	7112	7112	3	7112	thymopoietin	TMPO	9606
chr12	98593866	98594155	290	*	0.0339547					Promoter (<=1kb)	12	98593725	98601668	7944	1	5250	ENST00000548847.1	141	5250	5250	3	5250	solute carrier family 25 member 3	SLC25A3	9606
chr12	102631636	102631790	155	*	0.0332889					Distal Intergenic	12	102402328	102481744	79417	2	3479	ENST00000644491.1	-149892	3479	3479	13	3479	insulin like growth factor 1	IGF1	9606
chr12	103368376	103368535	160	*	0.023968					Intron (ENST00000547347.5/374470, intron 4 of 10)	12	103267609	103441591	173983	2	374470	ENST00000550650.5	73056	374470	374470	2	374470	chromosome 12 open reading frame 42	C12orf42	9606
chr12	103841645	103841804	160	*	0.0286285					Promoter (<=1kb)	12	103772310	103841234	68925	2	51559	ENST00000392876.8	-411	51559	51559	3	51559	5'-nucleotidase domain containing 3	NT5DC3	9606
chr12	104264133	104264286	154	*	0.0213049					Intron (ENST00000429002.6/7296, intron 3 of 17)	12	104251546	104284406	32861	1	7296	ENST00000526006.1	12587	7296	7296	4	7296	thioredoxin reductase 1	TXNRD1	9606
chr12	104408703	104408896	194	*	0.0312916					Distal Intergenic	12	104456948	104762014	305067	1	50515	ENST00000303694.6	-48052	50515	50515	4	50515	carbohydrate sulfotransferase 11	CHST11	9606
chr12	107903335	107903569	235	*	0.023968					Promoter (<=1kb)	12	107903270	107903948	679	2	728739	ENST00000547904.1	379	728739	728739	1	728739	programmed cell death 2 pseudogene	LOC728739	9606
chr12	110635752	110635920	169	*	0.0153129					Promoter (<=1kb)	12	110635667	110641586	5920	1	79600	ENST00000482281.6	85	79600	79600	3	79600	tectonic family member 1	TCTN1	9606
chr12	111413408	111413628	221	*	0.0439414					Intron (ENST00000341259.7/10019, intron 1 of 7)	12	111418340	111444848	26509	1	10019	ENST00000550925.2	-4712	10019	10019	3	10019	SH2B adaptor protein 3	SH2B3	9606
chr12	111766940	111767119	180	*	0.0139814					Promoter (<=1kb)	12	111766948	111809630	42683	1	217	ENST00000548536.1	0	217	217	10	217	aldehyde dehydrogenase 2 family member	ALDH2	9606
chr12	112419037	112419255	219	*	0.0386152					Promoter (<=1kb)	12	112419112	112504764	85653	1	5781	ENST00000635625.1	0	5781	5781	8	5781	protein tyrosine phosphatase non-receptor type 11	PTPN11	9606
chr12	113153200	113153379	180	*	0.0259654					Promoter (<=1kb)	12	113153230	113157635	4406	1	387885	ENST00000550918.1	0	387885	387885	2	387885	cilia and flagella associated protein 73	CFAP73	9606
chr12	113245983	113246375	393	*	0.023968					Promoter (1-2kb)	12	113244503	113288695	44193	1	53373	ENST00000428632.7	1480	53373	53373	3	53373	two pore segment channel 1	TPCN1	9606
chr12	114122942	114123129	188	*	0.023968					Distal Intergenic	12	114238970	114241770	2801	2	105369996	ENST00000551761.1	118641	105369996	105369996	1	105369996	long intergenic non-protein coding RNA 2459	LINC02459	9606
chr12	115906018	115906191	174	*	0.0286285					Distal Intergenic	12	115959616	115963549	3934	2	23389	ENST00000649937.1	57358	23389	23389	4	23389	mediator complex subunit 13L	MED13L	9606
chr12	116819119	116819351	233	*	0.0219707					Intron (ENST00000392549.7/84900, intron 7 of 11)	12	116835997	116852945	16949	1	84900	ENST00000551251.1	-16646	84900	84900	4	84900	ring finger protein, transmembrane 2	RNFT2	9606
chr12	117041850	117042037	188	*	0.0432756					3' UTR	12	117038957	117046831	7875	2	54997	ENST00000549210.1	4794	54997	54997	2	54997	tescalcin	TESC	9606
chr12	117685554	117685760	207	*	0.0386152					Intron (ENST00000425217.5/283455, intron 4 of 19)	12	117517706	117677251	159546	2	283455	ENST00000545002.1	-8303	283455	283455	4	283455	kinase suppressor of ras 2	KSR2	9606
chr12	118513734	118513887	154	*	0.0386152					Distal Intergenic	12	118403501	118411147	7647	1	64426	ENST00000360286.2	110233	64426	64426	2	64426	SDS3 homolog, SIN3A corepressor complex component	SUDS3	9606
chr12	121132499	121132680	182	*	0.0219707					Promoter (<=1kb)	12	121132819	121185081	52263	1	5027	ENST00000537312.5	-139	5027	5027	9	5027	purinergic receptor P2X 7	P2RX7	9606
chr12	122064538	122064740	203	*	0.0252996					Promoter (<=1kb)	12	122064357	122065822	1466	1	100506691	ENST00000423999.2	181	100506691	100506691	2	100506691	uncharacterized LOC100506691	LOC100506691	9606
chr12	122974890	122975067	178	*	0.0233023					Promoter (<=1kb)	12	122974971	122979762	4792	1	79676	ENST00000454694.6	0	79676	79676	2	79676	2-oxoglutarate and iron dependent oxygenase domain containing 2	OGFOD2	9606
chr12	124453370	124453556	187	*	0.023968					Intron (ENST00000405201.5/9612, intron 6 of 46)	12	124429395	124430641	1247	2	9612	ENST00000494460.1	-22729	9612	9612	4	9612	nuclear receptor corepressor 2	NCOR2	9606
chr12	124655108	124655291	184	*	0.0159787					Distal Intergenic	12	124486374	124567589	81216	2	9612	ENST00000542565.1	-87519	9612	9612	4	9612	nuclear receptor corepressor 2	NCOR2	9606
chr12	124684879	124685064	186	*	0.0259654					Distal Intergenic	12	124777873	124786493	8621	2	949	ENST00000545305.1	101429	949	949	5	949	scavenger receptor class B member 1	SCARB1	9606
chr12	124940509	124940784	276	*	0.0259654					Distal Intergenic	12	124947601	124948615	1015	2	57647	ENST00000507267.2	7831	57647	57647	3	57647	DEAH-box helicase 37	DHX37	9606
chr12	129850339	129850553	215	*	0.0286285					Intron (ENST00000422113.7/121256, intron 1 of 8)	12	129071726	129904025	832300	2	121256	ENST00000422113.7	53472	121256	121256	2	121256	transmembrane protein 132D	TMEM132D	9606
chr12	129921834	129922022	189	*	0.0332889					Distal Intergenic	12	129071726	129904025	832300	2	121256	ENST00000422113.7	-17809	121256	121256	2	121256	transmembrane protein 132D	TMEM132D	9606
chr12	132014595	132014867	273	*	0.023968					Intron (ENST00000389561.7/57634, intron 19 of 52)	12	132028946	132051016	22071	1	57634	ENST00000611841.1	-14079	57634	57634	4	57634	E1A binding protein p400	EP400	9606
chr12	132083775	132084176	402	*	0.0199734					Promoter (<=1kb)	12	132084283	132123580	39298	1	347918	ENST00000446190.5	-107	347918	347918	2	347918	EP400 pseudogene 1	EP400P1	9606
chr13	21014640	21014821	182	*	0.0199734					Intron (ENST00000422510.1/ENST00000422510.1, intron 1 of 1)	13	20989010	21023129	34120	2	26524	ENST00000472754.1	8308	26524	26524	4	26524	large tumor suppressor kinase 2	LATS2	9606
chr13	25301123	25301304	182	*	0.0432756					Promoter (<=1kb)	13	25301556	25307949	6394	1	9818	ENST00000481980.1	-252	9818	9818	3	9818	nucleoporin 58	NUP58	9606
chr13	27054171	27054394	224	*	0.0286285					Distal Intergenic	13	27089438	27095706	6269	2	219333	ENST00000612674.1	41312	219333	219333	3	219333	ubiquitin specific peptidase 12	USP12	9606
chr13	45465009	45465205	197	*	0.0286285					Promoter (<=1kb)	13	45465064	45466624	1561	1	83548	ENST00000476702.1	0	83548	83548	2	83548	component of oligomeric golgi complex 3	COG3	9606
chr13	48303037	48303208	172	*	0.0432756					Promoter (<=1kb)	13	48296162	48303489	7328	2	100862704	ENST00000669900.1	281	100862704	100862704	1	100862704	RB1 divergent transcript	RB1-DT	9606
chr13	86950652	86950823	172	*	0.455393					Distal Intergenic	13	86911918	86937108	25191	1	106144533	ENST00000457672.3	38734	106144533	106144533	1	106144533	long intergenic non-protein coding RNA 430	LINC00430	9606
chr13	96053166	96053337	172	*	0.0279627					Promoter (<=1kb)	13	95990145	96053393	63249	2	55757	ENST00000376712.4	56	55757	55757	2	55757	UDP-glucose glycoprotein glucosyltransferase 2	UGGT2	9606
chr13	110126366	110126554	189	*	0.0286285					Intron (ENST00000670698.1/ENST00000670698.1, intron 1 of 1)	13	110161018	110163490	2473	2	1282	ENST00000467182.1	36936	1282	1282	5	1282	collagen type IV alpha 1 chain	COL4A1	9606
chr14	19054069	19054260	192	*	0.0432756					Intron (ENST00000611785.1/ENST00000611785.1, intron 2 of 2)	14	19062316	19068183	5868	1	503639	ENST00000549484.5	-8056	503639	503639	4	503639	double homeobox A pseudogene 10	DUXAP10	9606
chr14	19094903	19095096	194	*	0.0312916					Intron (ENST00000547220.5/503639, intron 5 of 5)	14	19062406	19093914	31509	1	503638	ENST00000619210.1	32497	503638	503638	3	503638	double homeobox A pseudogene 9	DUXAP9	9606
chr14	19678498	19678654	157	*	0.0386152					Exon (ENST00000547785.2/ENST00000547785.2, exon 1 of 1)	14	19719015	19827513	108499	1	390429	ENST00000557414.1	-40361	390429	390429	3	390429	olfactory receptor family 4 subfamily N member 2	OR4N2	9606
chr14	19679879	19680034	156	*	0.0199734					Exon (ENST00000547785.2/ENST00000547785.2, exon 1 of 1)	14	19719015	19827513	108499	1	390429	ENST00000557414.1	-38981	390429	390429	3	390429	olfactory receptor family 4 subfamily N member 2	OR4N2	9606
chr14	20455648	20455802	155	*	0.0432756					Promoter (<=1kb)	14	20456007	20457222	1216	1	328	ENST00000438886.1	-205	328	328	7	328	apurinic/apyrimidinic endodeoxyribonuclease 1	APEX1	9606
chr14	20682961	20683146	186	*	0.0386152					Promoter (1-2kb)	14	20684177	20694186	10010	1	283	ENST00000336811.10	-1031	283	283	4	283	angiogenin	ANG	9606
chr14	23115433	23115713	281	*	0.0432756					Distal Intergenic	14	23117306	23119255	1950	2	1053	ENST00000206513.6	3542	1053	1053	3	1053	CCAAT enhancer binding protein epsilon	CEBPE	9606
chr14	23551189	23551363	175	*	0.023968					Promoter (<=1kb)	14	23529394	23551558	22165	2	85446	ENST00000615307.1	195	85446	85446	2	85446	zinc finger homeobox 2	ZFHX2	9606
chr14	24146411	24146616	206	*	0.0252996					Promoter (<=1kb)	14	24143365	24146605	3241	2	5721	ENST00000560410.5	0	5721	5721	3	5721	proteasome activator subunit 2	PSME2	9606
chr14	24442491	24442645	155	*	0.0199734					Promoter (<=1kb)	14	24440854	24442677	1824	2	56948	ENST00000556175.1	32	56948	56948	2	56948	short chain dehydrogenase/reductase family 39U member 1	SDR39U1	9606
chr14	32011110	32011355	246	*	0.023968					Intron (ENST00000556949.1/ENST00000556949.1, intron 1 of 1)	14	32076114	32090780	14667	1	394	ENST00000555814.1	-64759	394	394	2	394	Rho GTPase activating protein 5	ARHGAP5	9606
chr14	36068793	36069007	215	*	0.0386152					Promoter (1-2kb)	14	36070427	36165288	94862	1	101101773	ENST00000546508.1	-1420	101101773	101101773	1	101101773	long intergenic non-protein coding RNA 609	LINC00609	9606
chr14	38553832	38554019	188	*	0.0432756					Distal Intergenic	14	38749339	38763046	13708	2	283547	ENST00000668589.1	209027	283547	283547	1	283547	long intergenic non-protein coding RNA 639	LINC00639	9606
chr14	44358524	44358722	199	*	0.0146471					Intron (ENST00000654351.1/ENST00000654351.1, intron 1 of 3)	14	44504149	44507283	3135	2	84075	ENST00000340446.5	148561	84075	84075	3	84075	fibrous sheath CABYR binding protein	FSCB	9606
chr14	46513319	46513484	166	*	0.0166445					Distal Intergenic	14	46487778	46501903	14126	1	100506412	ENST00000659741.1	25541	100506412	100506412	1	100506412	long intergenic non-protein coding RNA 871	LINC00871	9606
chr14	49581886	49582049	164	*	0.017976					Intron (ENST00000396020.7/6235, intron 2 of 2)	14	49585390	49586325	936	2	6235	ENST00000557519.1	4276	6235	6235	4	6235	ribosomal protein S29	RPS29	9606
chr14	49896165	49896353	189	*	0.017976					3' UTR	14	49893082	49897054	3973	1	382	ENST00000298316.7	3083	382	382	5	382	ADP ribosylation factor 6	ARF6	9606
chr14	49999092	49999760	669	*	0.0332889					Promoter (1-2kb)	14	49991553	50001288	9736	2	283551	ENST00000655269.1	1528	283551	283551	2	283551	long intergenic non-protein coding RNA 1588	LINC01588	9606
chr14	50062637	50062804	168	*	0.0346205					Intron (ENST00000635379.1/196913, intron 1 of 11)	14	50037595	50041229	3635	2	196913	ENST00000554129.1	-21408	196913	196913	2	196913	long intergenic non-protein coding RNA 1599	LINC01599	9606
chr14	50831233	50831420	188	*	0.0199734					Promoter (<=1kb)	14	50719763	50831162	111400	2	51199	ENST00000530997.7	-71	51199	51199	3	51199	ninein	NIN	9606
chr14	50900979	50901146	168	*	0.0286285					Intron (ENST00000337334.7/145447, intron 9 of 12)	14	50893740	50904141	10402	1	145447	ENST00000553715.1	7239	145447	145447	2	145447	abhydrolase domain containing 12B	ABHD12B	9606
chr14	50920451	50920921	471	*	0.0219707					Promoter (<=1kb)	14	50917016	50921528	4513	2	5836	ENST00000553872.1	607	5836	5836	3	5836	glycogen phosphorylase L	PYGL	9606
chr14	50955481	50955642	162	*	0.0299601					Distal Intergenic	14	50905218	50944483	39266	2	5836	ENST00000544180.6	-10998	5836	5836	3	5836	glycogen phosphorylase L	PYGL	9606
chr14	51094713	51094870	158	*	0.0199734					Promoter (<=1kb)	14	50996064	51095076	99013	2	114088	ENST00000360392.4	206	114088	114088	3	114088	tripartite motif containing 9	TRIM9	9606
chr14	51397017	51397317	301	*	0.0286285					Promoter (<=1kb)	14	51392128	51397135	5008	2	105370496	ENST00000556762.1	0	105370496	105370496	2	105370496	long intergenic non-protein coding RNA 2310	LINC02310	9606
chr14	52742281	52742436	156	*	0.0219707					Intron (ENST00000354586.5/6815, intron 1 of 10)	14	52730180	52774941	44762	1	6815	ENST00000442123.6	12101	6815	6815	2	6815	serine/threonine/tyrosine interacting protein	STYX	9606
chr14	54169937	54170102	166	*	0.023968					Distal Intergenic	14	53951892	53958761	6870	2	652	ENST00000559642.1	-211176	652	652	7	652	bone morphogenetic protein 4	BMP4	9606
chr14	54397222	54397380	159	*	0.0173103					Promoter (<=1kb)	14	54397029	54414219	17191	1	1033	ENST00000541304.5	193	1033	1033	3	1033	cyclin dependent kinase inhibitor 3	CDKN3	9606
chr14	54604108	54604446	339	*	0.0219707					Intron (ENST00000554335.6/23034, intron 2 of 12)	14	54567632	54703867	136236	1	23034	ENST00000555112.1	36476	23034	23034	3	23034	sterile alpha motif domain containing 4A	SAMD4A	9606
chr14	54763992	54764317	326	*	0.0199734					Intron (ENST00000554335.6/23034, intron 7 of 12)	14	54754833	54789127	34295	1	23034	ENST00000555192.1	9159	23034	23034	3	23034	sterile alpha motif domain containing 4A	SAMD4A	9606
chr14	55543698	55543919	222	*	0.0199734					Exon (ENST00000483820.1/ENST00000483820.1, exon 1 of 1)	14	55559072	55612230	53159	1	3895	ENST00000557267.1	-15153	3895	3895	3	3895	kinectin 1	KTN1	9606
chr14	59343544	59343910	367	*	0.0286285					Intron (ENST00000360909.8/23002, intron 16 of 24)	14	59347547	59369753	22207	1	23002	ENST00000553966.5	-3637	23002	23002	4	23002	dishevelled associated activator of morphogenesis 1	DAAM1	9606
chr14	61446962	61447132	171	*	0.0199734					Intron (ENST00000555185.5/5583, intron 1 of 3)	14	61442558	61450941	8384	1	5583	ENST00000557473.1	4404	5583	5583	3	5583	protein kinase C eta	PRKCH	9606
chr14	61489422	61489622	201	*	0.023968					Promoter (2-3kb)	14	61492193	61547864	55672	1	5583	ENST00000555628.5	-2571	5583	5583	3	5583	protein kinase C eta	PRKCH	9606
chr14	61509912	61510070	159	*	0.0159787					Intron (ENST00000555185.5/5583, intron 2 of 3)	14	61525090	61529205	4116	1	5583	ENST00000555110.1	-15020	5583	5583	3	5583	protein kinase C eta	PRKCH	9606
chr14	61561473	61561703	231	*	0.0259654					Exon (ENST00000508827.1/101927780, exon 4 of 5)	14	61556313	61570194	13882	2	101927780	ENST00000553288.5	8491	101927780	101927780	2	101927780	long intergenic non-protein coding RNA 1303	LINC01303	9606
chr14	61616235	61616529	295	*	0.0286285					Intron (ENST00000556347.1/5583, intron 3 of 3)	14	61647420	61654001	6582	1	400221	ENST00000556717.2	-30891	400221	400221	1	400221	uncharacterized LOC400221	FLJ22447	9606
chr14	61694873	61695079	207	*	0.0146471					Promoter (<=1kb)	14	61695513	61721824	26312	1	3091	ENST00000557446.5	-434	3091	3091	12	3091	hypoxia inducible factor 1 subunit alpha	HIF1A	9606
chr14	63435648	63435835	188	*	0.0199734					Intron (ENST00000337537.8/5529, intron 3 of 13)	14	63384531	63453776	69246	2	5529	ENST00000556150.1	17941	5529	5529	4	5529	protein phosphatase 2 regulatory subunit B'epsilon	PPP2R5E	9606
chr14	64191734	64191942	209	*	0.0146471					Intron (ENST00000357395.7/23224, intron 100 of 115)	14	64196754	64208945	12192	1	23224	ENST00000555241.5	-4812	23224	23224	3	23224	spectrin repeat containing nuclear envelope protein 2	SYNE2	9606
chr14	64338388	64338560	173	*	0.023968					Promoter (<=1kb)	14	64335835	64338599	2765	2	2100	ENST00000359491.1	39	2100	2100	7	2100	estrogen receptor 2	ESR2	9606
chr14	64628949	64629129	181	*	0.0332889					Distal Intergenic	14	64586825	64588565	1741	1	145376	ENST00000556023.1	42124	145376	145376	3	145376	protein phosphatase 1 regulatory subunit 36	PPP1R36	9606
chr14	65282292	65282572	281	*	0.0432756					Intron (ENST00000555736.1/ENST00000555736.1, intron 1 of 3)	14	65335117	65335183	67	2	100616176	ENST00000584635.1	52611	100616176	100616176	1	100616176	microRNA 4708	MIR4708	9606
chr14	66359518	66359812	295	*	0.0332889					Intron (ENST00000556361.1/ENST00000556361.1, intron 1 of 3)	14	66411704	66498677	86974	1	440184	ENST00000641761.1	-51892	440184	440184	1	440184	coiled-coil domain containing 196	CCDC196	9606
chr14	67084627	67084789	163	*	0.0332889					Intron (ENST00000315266.9/10243, intron 10 of 21)	14	67058649	67110287	51639	1	10243	ENST00000556501.1	25978	10243	10243	4	10243	gephyrin	GPHN	9606
chr14	67488222	67488817	596	*	0.0233023					Promoter (<=1kb)	14	67473685	67488732	15048	2	161145	ENST00000554480.5	0	161145	161145	2	161145	transmembrane protein 229B	TMEM229B	9606
chr14	68111560	68111772	213	*	0.0286285					Intron (ENST00000479335.5/5890, intron 8 of 11)	14	68000279	68497257	496979	1	5890	ENST00000557045.5	111281	5890	5890	3	5890	RAD51 paralog B	RAD51B	9606
chr14	68231421	68231687	267	*	0.0332889					Intron (ENST00000479335.5/5890, intron 8 of 11)	14	68387137	68497451	110315	1	5890	ENST00000554183.1	-155450	5890	5890	3	5890	RAD51 paralog B	RAD51B	9606
chr14	68694137	68694321	185	*	0.0492676					Exon (ENST00000663643.1/ENST00000663643.1, exon 2 of 2)	14	68627166	68628445	1280	2	100996664	ENST00000556301.1	-65692	100996664	100996664	2	100996664	uncharacterized LOC100996664	LOC100996664	9606
chr14	68737988	68738150	163	*	0.0332889					Distal Intergenic	14	68787660	68791243	3584	2	677	ENST00000555997.1	53093	677	677	3	677	ZFP36 ring finger protein like 1	ZFP36L1	9606
chr14	68792544	68792767	224	*	0.0286285					Promoter (<=1kb)	14	68787662	68793067	5406	2	677	ENST00000439696.3	300	677	677	3	677	ZFP36 ring finger protein like 1	ZFP36L1	9606
chr14	68915281	68915453	173	*	0.0199734					Intron (ENST00000394419.9/87, intron 3 of 21)	14	68893703	68921038	27336	2	87	ENST00000554508.5	5585	87	87	5	87	actinin alpha 1	ACTN1	9606
chr14	68957322	68957483	162	*	0.0146471					Intron (ENST00000394419.9/87, intron 1 of 21)	14	68910020	68947548	37529	2	87	ENST00000553779.5	-9774	87	87	5	87	actinin alpha 1	ACTN1	9606
chr14	68959086	68959255	170	*	0.0312916					Intron (ENST00000394419.9/87, intron 1 of 21)	14	68910020	68947548	37529	2	87	ENST00000553779.5	-11538	87	87	5	87	actinin alpha 1	ACTN1	9606
chr14	69355869	69356112	244	*	0.023968					3' UTR	14	69352029	69353968	1940	1	57452	ENST00000556829.1	3840	57452	57452	3	57452	polypeptide N-acetylgalactosaminyltransferase 16	GALNT16	9606
chr14	69464589	69464748	160	*	0.0166445					Distal Intergenic	14	69454701	69458543	3843	1	55334	ENST00000554023.1	9888	55334	55334	2	55334	solute carrier family 39 member 9	SLC39A9	9606
chr14	72746278	72746442	165	*	0.0139814					Intron (ENST00000556509.5/8110, intron 3 of 10)	14	72723632	72742711	19080	2	8110	ENST00000553608.1	-3567	8110	8110	2	8110	double PHD fingers 3	DPF3	9606
chr14	72893186	72893355	170	*	0.0133156					Promoter (<=1kb)	14	72661876	72892649	230774	2	8110	ENST00000366353.8	-537	8110	8110	2	8110	double PHD fingers 3	DPF3	9606
chr14	73759620	73759808	189	*	0.0252996					Promoter (<=1kb)	14	73715131	73760298	45168	2	91748	ENST00000286523.9	490	91748	91748	3	91748	mitotic deacetylase associated SANT domain protein	MIDEAS	9606
chr14	74132647	74132807	161	*	0.0233023					Intron (ENST00000555028.6/91750, intron 5 of 5)	14	74085505	74097860	12356	1	91750	ENST00000554289.1	47142	91750	91750	2	91750	lin-52 DREAM MuvB core complex component	LIN52	9606
chr14	74618770	74618984	215	*	0.0366178					Distal Intergenic	14	74500411	74612378	111968	2	4053	ENST00000553939.5	-6392	4053	4053	3	4053	latent transforming growth factor beta binding protein 2	LTBP2	9606
chr14	74955337	74955497	161	*	0.0286285					Promoter (<=1kb)	14	74941858	74955577	13720	2	5228	ENST00000238607.10	80	5228	5228	9	5228	placental growth factor	PGF	9606
chr14	75278480	75278666	187	*	0.0432756					Promoter (<=1kb)	14	75278826	75280374	1549	1	2353	ENST00000554617.1	-160	2353	2353	8	2353	Fos proto-oncogene, AP-1 transcription factor subunit	FOS	9606
chr14	76152517	76152712	196	*	0.0605859					Promoter (<=1kb)	14	76151935	76202788	50854	1	55668	ENST00000312858.9	582	55668	55668	2	55668	G-patch domain containing 2 like	GPATCH2L	9606
chr14	76647811	76647990	180	*	0.0332889					Intron (ENST00000554926.1/ENST00000554926.1, intron 1 of 3)	14	76761468	76783015	21548	1	22846	ENST00000167106.9	-113478	22846	22846	4	22846	vasohibin 1	VASH1	9606
chr14	76812586	76812750	165	*	0.017976					Promoter (<=1kb)	14	76809214	76812568	3355	2	23357	ENST00000554941.1	-18	23357	23357	2	23357	angel homolog 1	ANGEL1	9606
chr14	76938180	76938418	239	*	0.0193076					Distal Intergenic	14	76959638	76965802	6165	1	105370578	ENST00000553613.1	-21220	105370578	105370578	2	105370578	long intergenic non-protein coding RNA 1629	LINC01629	9606
chr14	77262881	77263097	217	*	0.0332889					Distal Intergenic	14	77266218	77266290	73	1	100302236	ENST00000408827.1	-3121	100302236	100302236	2	100302236	microRNA 1260a	MIR1260A	9606
chr14	78930503	78930656	154	*	0.0213049					Intron (ENST00000634499.2/9369, intron 11 of 21)	14	78698220	78709641	11422	1	9369	ENST00000557081.1	232283	9369	9369	4	9369	neurexin 3	NRXN3	9606
chr14	80195989	80196175	187	*	0.0199734					Distal Intergenic	14	80202503	80211314	8812	2	1734	ENST00000556811.5	15139	1734	1734	4	1734	iodothyronine deiodinase 2	DIO2	9606
chr14	81401562	81401713	152	*	0.0199734					Promoter (2-3kb)	14	81261782	81398583	136802	2	85439	ENST00000614646.4	-2979	85439	85439	5	85439	stonin 2	STON2	9606
chr14	83483146	83483382	237	*	0.0386152					Distal Intergenic	14	82642636	82687370	44735	1	101928599	ENST00000556970.1	840510	101928599	101928599	1	101928599	long intergenic non-protein coding RNA 2301	LINC02301	9606
chr14	88551214	88551401	188	*	0.023968					Promoter (<=1kb)	14	88504425	88551460	47036	2	11099	ENST00000555243.1	59	11099	11099	2	11099	protein tyrosine phosphatase non-receptor type 21	PTPN21	9606
chr14	89820368	89820585	218	*	0.0332889					Intron (ENST00000555070.1/1112, intron 2 of 3)	14	89848433	89932594	84162	2	90141	ENST00000550103.2	112009	90141	90141	3	90141	EF-hand calcium binding domain 11	EFCAB11	9606
chr14	90398499	90398661	163	*	0.0213049					Promoter (<=1kb)	14	90398262	90405107	6846	1	801	ENST00000544280.6	237	801	801	8	801	calmodulin 1	CALM1	9606
chr14	91090672	91090829	158	*	0.023968					Intron (ENST00000521334.5/80017, intron 1 of 4)	14	91107986	91170072	62087	1	80017	ENST00000518871.5	-17157	80017	80017	2	80017	D-glutamate cyclase	DGLUCY	9606
chr14	91283681	91283980	300	*	0.023968					Promoter (<=1kb)	14	91273469	91283623	10155	2	440193	ENST00000334448.5	-58	440193	440193	2	440193	coiled-coil domain containing 88C	CCDC88C	9606
chr14	91373628	91373809	182	*	0.0286285					Intron (ENST00000389857.11/440193, intron 3 of 29)	14	91338054	91338856	803	2	440193	ENST00000554051.1	-34772	440193	440193	2	440193	coiled-coil domain containing 88C	CCDC88C	9606
chr14	92362717	92362919	203	*	0.0332889					Intron (ENST00000393265.6/123041, intron 2 of 16)	14	92323193	92496251	173059	1	123041	ENST00000531433.5	39524	123041	123041	2	123041	solute carrier family 24 member 4	SLC24A4	9606
chr14	92427302	92427485	184	*	0.0359521					Intron (ENST00000393265.6/123041, intron 2 of 16)	14	92439364	92496252	56889	1	123041	ENST00000525557.5	-11879	123041	123041	2	123041	solute carrier family 24 member 4	SLC24A4	9606
chr14	94868355	94868522	168	*	0.023968					Distal Intergenic	14	94768223	94770113	1891	2	145258	ENST00000238558.5	-98242	145258	145258	3	145258	goosecoid homeobox	GSC	9606
chr14	95158101	95158285	185	*	0.0299601					Promoter (<=1kb)	14	95086244	95158010	71767	2	23405	ENST00000526495.6	-91	23405	23405	8	23405	dicer 1, ribonuclease III	DICER1	9606
chr14	95496404	95496556	153	*	0.0286285					Distal Intergenic	14	95443661	95475836	32176	2	161176	ENST00000553340.1	-20568	161176	161176	4	161176	spectrin repeat containing nuclear envelope family member 3	SYNE3	9606
chr14	95516842	95517002	161	*	0.0199734					Intron (ENST00000554161.1/ENST00000554161.1, intron 1 of 1)	14	95533503	95544557	11055	1	51218	ENST00000553672.1	-16501	51218	51218	4	51218	glutaredoxin 5	GLRX5	9606
chr14	96197966	96198126	161	*	0.0173103					Distal Intergenic	14	96204679	96244166	39488	1	624	ENST00000542454.2	-6553	624	624	5	624	bradykinin receptor B2	BDKRB2	9606
chr14	96894461	96894653	193	*	0.023968					Intron (ENST00000557222.5/7443, intron 6 of 6)	14	96877390	96881407	4018	1	7443	ENST00000555402.1	17071	7443	7443	5	7443	VRK serine/threonine kinase 1	VRK1	9606
chr14	98413028	98413180	153	*	0.0199734					Distal Intergenic	14	98711613	98717761	6149	1	283598	ENST00000650364.1	-298433	283598	283598	1	283598	long intergenic non-protein coding RNA 2914	LINC02914	9606
chr14	99005214	99005372	159	*	0.023968					Distal Intergenic	14	99169287	99271485	102199	2	64919	ENST00000345514.2	266113	64919	64919	4	64919	BAF chromatin remodeling complex subunit BCL11B	BCL11B	9606
chr14	99036404	99036621	218	*	0.0199734					Distal Intergenic	14	99169287	99271485	102199	2	64919	ENST00000345514.2	234864	64919	64919	4	64919	BAF chromatin remodeling complex subunit BCL11B	BCL11B	9606
chr14	99531924	99532134	211	*	0.0319574					Intron (ENST00000555049.5/8812, intron 10 of 10)	14	99514961	99536088	21128	2	317762	ENST00000557576.5	3954	317762	317762	2	317762	coiled-coil domain containing 85C	CCDC85C	9606
chr14	99591161	99591323	163	*	0.0286285					Intron (ENST00000380243.9/317762, intron 1 of 5)	14	99515200	99580126	64927	2	317762	ENST00000554996.5	-11035	317762	317762	2	317762	coiled-coil domain containing 85C	CCDC85C	9606
chr14	99683644	99683839	196	*	0.023968					Promoter (<=1kb)	14	99684298	99727301	43004	1	10858	ENST00000261835.8	-459	10858	10858	4	10858	cytochrome P450 family 46 subfamily A member 1	CYP46A1	9606
chr14	99684428	99684674	247	*	0.0246338					Promoter (<=1kb)	14	99684704	99726862	42159	1	10858	ENST00000380228.6	-30	10858	10858	4	10858	cytochrome P450 family 46 subfamily A member 1	CYP46A1	9606
chr14	99773099	99773310	212	*	0.0233023					Promoter (<=1kb)	14	99772949	99940324	167376	1	2009	ENST00000327921.13	150	2009	2009	2	2009	EMAP like 1	EML1	9606
chr14	100776629	100776787	159	*	0.017976					Promoter (2-3kb)	14	100779410	100829185	49776	1	55384	ENST00000556407.5	-2623	55384	55384	12	55384	maternally expressed 3	MEG3	9606
chr14	100889648	100889830	183	*	0.0266312					Exon (ENST00000637474.1/79104, exon 3 of 19)	14	100894770	100906968	12199	1	79104	ENST00000553584.5	-4940	79104	79104	3	79104	maternally expressed 8, small nucleolar RNA host gene	MEG8	9606
chr14	101071544	101071792	249	*	0.0432756					Promoter (1-2kb)	14	101069911	101072937	3027	1	100507257	ENST00000429368.2	1633	100507257	100507257	1	100507257	maternally expressed 9	MEG9	9606
chr14	101074494	101074649	156	*	0.0159787					Exon (ENST00000654748.1/ENST00000654748.1, exon 4 of 5)	14	101069911	101072937	3027	1	100507257	ENST00000429368.2	4583	100507257	100507257	1	100507257	maternally expressed 9	MEG9	9606
chr14	101761146	101761309	164	*	0.0266312					Promoter (<=1kb)	14	101761798	101927989	166192	1	5527	ENST00000422945.6	-489	5527	5527	4	5527	protein phosphatase 2 regulatory subunit B'gamma	PPP2R5C	9606
chr14	101873537	101873756	220	*	0.017976					Intron (ENST00000422945.6/5527, intron 4 of 15)	14	101879222	101883562	4341	1	5527	ENST00000556570.5	-5466	5527	5527	4	5527	protein phosphatase 2 regulatory subunit B'gamma	PPP2R5C	9606
chr14	103122841	103123042	202	*	0.0286285					Promoter (<=1kb)	14	103120847	103122909	2063	2	105370683	ENST00000558224.1	0	105370683	105370683	1	105370683	long intergenic non-protein coding RNA 677	LINC00677	9606
chr14	103129212	103129374	163	*	0.023968					Promoter (1-2kb)	14	103127576	103135650	8075	1	7127	ENST00000560670.5	1636	7127	7127	4	7127	TNF alpha induced protein 2	TNFAIP2	9606
chr14	103546870	103547296	427	*	0.0286285					Distal Intergenic	14	103561896	103657734	95839	1	3831	ENST00000557172.5	-14600	3831	3831	4	3831	kinesin light chain 1	KLC1	9606
chr14	103953300	103953472	173	*	0.023968					Intron (ENST00000409874.9/122402, intron 1 of 35)	14	103940426	103942561	2136	2	647286	ENST00000648118.1	-10739	647286	647286	1	647286	RD3 like	RD3L	9606
chr14	104723498	104723669	172	*	0.023968					Promoter (<=1kb)	14	104724229	104747310	23082	1	122622	ENST00000330877.7	-560	122622	122622	2	122622	adenylosuccinate synthase 1	ADSS1	9606
chr14	104752112	104752264	153	*	0.0159787					Promoter (<=1kb)	14	104753147	104757479	4333	1	10572	ENST00000535554.4	-883	10572	10572	3	10572	SIVA1 apoptosis inducing factor	SIVA1	9606
chr14	105231768	105231945	178	*	0.0299601					Intron (ENST00000392557.8/2972, intron 2 of 13)	14	105217633	105228270	10638	2	2972	ENST00000547562.5	-3498	2972	2972	3	2972	BRF1 RNA polymerase III transcription initiation factor subunit	BRF1	9606
chr14	105233761	105233983	223	*	0.023968					Intron (ENST00000392557.8/2972, intron 2 of 13)	14	105217633	105228270	10638	2	2972	ENST00000547562.5	-5491	2972	2972	3	2972	BRF1 RNA polymerase III transcription initiation factor subunit	BRF1	9606
chr14	105330492	105330667	176	*	0.0306258					Intron (ENST00000430725.6/23241, intron 1 of 23)	14	105336425	105367250	30826	1	23241	ENST00000546915.1	-5758	23241	23241	3	23241	phosphofurin acidic cluster sorting protein 2	PACS2	9606
chr14	105442680	105442832	153	*	0.0299601					Intron (ENST00000548638.5/9112, intron 3 of 5)	14	105438715	105460800	22086	1	9112	ENST00000424723.5	3965	9112	9112	7	9112	metastasis associated 1	MTA1	9606
chr14	105473908	105474142	235	*	0.0386152					Promoter (<=1kb)	14	105474814	105480157	5344	1	1397	ENST00000550577.5	-672	1397	1397	3	1397	cysteine rich protein 2	CRIP2	9606
chr14	105489494	105489759	266	*	0.0545939					Promoter (<=1kb)	14	105489855	105499575	9721	1	283643	ENST00000329886.11	-96	283643	283643	3	283643	tubulin epsilon and delta complex 1	TEDC1	9606
chr15	18502028	18502239	212	*	0.0399467					Distal Intergenic	15	20282744	20291558	8815	1	646096	ENST00000555186.5	-1780505	646096	646096	1	646096	checkpoint kinase 2 pseudogene 2	CHEK2P2	9606
chr15	25438548	25438771	224	*	0.0272969					Promoter (<=1kb)	15	25337247	25438694	101448	2	7337	ENST00000630424.2	0	7337	7337	5	7337	ubiquitin protein ligase E3A	UBE3A	9606
chr15	33243924	33244084	161	*	0.0286285					Promoter (<=1kb)	15	33243739	33244987	1249	2	100652857	ENST00000528283.1	903	100652857	100652857	2	100652857	transmembrane and coiled-coil domains 5B (pseudogene)	TMCO5B	9606
chr15	33860865	33861069	205	*	0.0386152					Promoter (2-3kb)	15	33858139	33859669	1531	1	6263	ENST00000636878.1	2726	6263	6263	3	6263	ryanodine receptor 3	RYR3	9606
chr15	38594019	38594179	161	*	0.0199734					Distal Intergenic	15	38490480	38565575	75096	2	10125	ENST00000561180.5	-28444	10125	10125	4	10125	RAS guanyl releasing protein 1	RASGRP1	9606
chr15	40952865	40953016	152	*	0.0199734					Promoter (<=1kb)	15	40952962	40955822	2861	1	79094	ENST00000444189.7	0	79094	79094	3	79094	ChaC glutathione specific gamma-glutamylcyclotransferase 1	CHAC1	9606
chr15	41775620	41775830	211	*	0.0386152					Promoter (<=1kb)	15	41775335	41811744	36410	1	23005	ENST00000507762.5	285	23005	23005	3	23005	mitogen-activated protein kinase binding protein 1	MAPKBP1	9606
chr15	41895062	41895220	159	*	0.0159787					Promoter (<=1kb)	15	41895185	41895943	759	1	105370792	ENST00000562920.1	0	105370792	105370792	1	105370792	uncharacterized LOC105370792	LOC105370792	9606
chr15	43792450	43792693	244	*	0.0246338					Promoter (<=1kb)	15	43792377	43799007	6631	1	10169	ENST00000430901.1	73	10169	10169	2	10169	small EDRK-rich factor 2	SERF2	9606
chr15	48810628	48810840	213	*	0.023968					Promoter (<=1kb)	15	48797717	48810594	12878	2	22995	ENST00000558591.1	-34	22995	22995	2	22995	centrosomal protein 152	CEP152	9606
chr15	51846909	51847073	165	*	0.023968					Intron (ENST00000558455.1/29766, intron 2 of 2)	15	51829653	51915725	86073	1	29766	ENST00000308580.12	17256	29766	29766	3	29766	tropomodulin 3	TMOD3	9606
chr15	56246192	56246427	236	*	0.0386152					Promoter (1-2kb)	15	56087280	56245082	157803	2	64864	ENST00000674082.1	-1110	64864	64864	2	64864	regulatory factor X7	RFX7	9606
chr15	57427638	57427870	233	*	0.0286285					Intron (ENST00000559194.1/84952, intron 2 of 2)	15	57376505	57550717	174213	1	84952	ENST00000281282.6	51133	84952	84952	3	84952	cingulin like 1	CGNL1	9606
chr15	57667193	57667555	363	*	0.0386152					Intron (ENST00000267853.10/100820829, intron 11 of 12)	15	57680698	57714745	34048	1	145781	ENST00000484300.1	-13143	145781	145781	2	145781	GCOM1, MYZAP-POLR2M combined locus	GCOM1	9606
chr15	62390103	62390257	155	*	0.0386152					Distal Intergenic	15	62343029	62343138	110	1	102464834	ENST00000618314.1	47074	102464834	102464834	1	102464834	microRNA 6085	MIR6085	9606
chr15	62740605	62740775	171	*	0.023968					Promoter (<=1kb)	15	62740445	62841486	101042	1	83660	ENST00000489129.5	160	83660	83660	4	83660	talin 2	TLN2	9606
chr15	63913644	63913835	192	*	0.023968					Promoter (1-2kb)	15	63909184	63911943	2760	2	23604	ENST00000558064.1	-1701	23604	23604	4	23604	death associated protein kinase 2	DAPK2	9606
chr15	64536287	64536442	156	*	0.0159787					Intron (ENST00000326648.4/23060, intron 1 of 8)	15	64502378	64670433	168056	1	23060	ENST00000558680.5	33909	23060	23060	2	23060	zinc finger protein 609	ZNF609	9606
chr15	67414209	67414386	178	*	0.023968					Promoter (<=1kb)	15	67408077	67413538	5462	2	100506686	ENST00000558025.1	-671	100506686	100506686	2	100506686	IQCH antisense RNA 1	IQCH-AS1	9606
chr15	67520839	67520998	160	*	0.0332889					Promoter (<=1kb)	15	67403626	67520988	117363	2	100506686	ENST00000670822.1	0	100506686	100506686	2	100506686	IQCH antisense RNA 1	IQCH-AS1	9606
chr15	69088255	69088411	157	*	0.0286285					Intron (ENST00000415504.5/283673, intron 2 of 4)	15	69080879	69099987	19109	1	283673	ENST00000559870.2	7376	283673	283673	2	283673	Ewing sarcoma associated transcript 1	EWSAT1	9606
chr15	69535262	69535421	160	*	0.0159787					Intron (ENST00000668790.1/145837, intron 3 of 6)	15	69526465	69626499	100035	1	145837	ENST00000674409.1	8797	145837	145837	1	145837	downregulated RNA in cancer, inhibitor of cell invasion and migration	DRAIC	9606
chr15	70096535	70096703	169	*	0.023968					Promoter (<=1kb)	15	70049799	70096604	46806	2	7090	ENST00000559048.5	0	7090	7090	5	7090	TLE family member 3, transcriptional corepressor	TLE3	9606
chr15	70281898	70282158	261	*	0.0286285					Distal Intergenic	15	70047790	70098176	50387	2	7090	ENST00000558939.5	-183722	7090	7090	5	7090	TLE family member 3, transcriptional corepressor	TLE3	9606
chr15	71115973	71116171	199	*	0.0146471					Promoter (<=1kb)	15	71115665	71215238	99574	1	79875	ENST00000620694.1	308	79875	79875	6	79875	thrombospondin type 1 domain containing 4	THSD4	9606
chr15	72637208	72637513	306	*	0.0486019					Promoter (<=1kb)	15	72608481	72636962	28482	2	102723640	ENST00000565543.2	-246	102723640	102723640	1	102723640	long intergenic non-protein coding RNA 2259	LINC02259	9606
chr15	73924128	73924333	206	*	0.0492676					Promoter (1-2kb)	15	73925989	73951919	25931	1	4016	ENST00000566011.5	-1656	4016	4016	4	4016	lysyl oxidase like 1	LOXL1	9606
chr15	73931419	73931664	246	*	0.0199734					Intron (ENST00000566011.5/4016, intron 1 of 7)	15	73917468	73928248	10781	2	100287616	ENST00000564194.5	-3171	100287616	100287616	3	100287616	LOXL1 antisense RNA 1	LOXL1-AS1	9606
chr15	74407224	74407424	201	*	0.0266312					Distal Intergenic	15	74411357	74411432	76	2	102465530	ENST00000616450.1	4008	102465530	102465530	1	102465530	microRNA 6881	MIR6881	9606
chr15	74790532	74790763	232	*	0.0386152					Promoter (1-2kb)	15	74788672	74788757	86	2	100616183	ENST00000581077.1	-1775	100616183	100616183	1	100616183	microRNA 4513	MIR4513	9606
chr15	75647191	75647378	188	*	0.0219707					Promoter (<=1kb)	15	75647912	75662301	14390	1	257364	ENST00000308527.6	-534	257364	257364	3	257364	sorting nexin 33	SNX33	9606
chr15	75699902	75700082	181	*	0.0286285					Intron (ENST00000308508.5/1464, intron 1 of 9)	15	75674322	75712848	38527	2	1464	ENST00000308508.5	12766	1464	1464	3	1464	chondroitin sulfate proteoglycan 4	CSPG4	9606
chr15	75737882	75738051	170	*	0.0219707					Promoter (<=1kb)	15	75727670	75738623	10954	2	100128285	ENST00000501931.1	572	100128285	100128285	1	100128285	dynamin 1 pseudogene 35	DNM1P35	9606
chr15	76196574	76196761	188	*	0.0332889					Intron (ENST00000484722.5/123591, intron 9 of 10)	15	76191469	76204962	13494	1	123591	ENST00000558249.1	5105	123591	123591	2	123591	transmembrane protein 266	TMEM266	9606
chr15	78811868	78812060	193	*	0.0146471					Promoter (<=1kb)	15	78759206	78811464	52259	2	11173	ENST00000388820.5	-404	11173	11173	3	11173	ADAM metallopeptidase with thrombospondin type 1 motif 7	ADAMTS7	9606
chr15	79792989	79793176	188	*	0.017976					Distal Intergenic	15	79889092	79896997	7906	2	10588	ENST00000560919.5	103821	10588	10588	3	10588	methenyltetrahydrofolate synthetase	MTHFS	9606
chr15	81374147	81374298	152	*	0.023968					Promoter (<=1kb)	15	81331088	81374213	43126	2	342125	ENST00000359440.6	0	342125	342125	2	342125	transmembrane channel like 3	TMC3	9606
chr15	81375193	81375346	154	*	0.0159787					Promoter (<=1kb)	15	81331217	81374213	42997	2	342125	ENST00000558726.5	-980	342125	342125	2	342125	transmembrane channel like 3	TMC3	9606
chr15	82843945	82844182	238	*	0.0332889					3' UTR	15	82849679	82852783	3105	2	9455	ENST00000558552.1	8601	9455	9455	2	9455	homer scaffold protein 2	HOMER2	9606
chr15	87207561	87207717	157	*	0.0199734					Distal Intergenic	15	86938797	86988426	49630	2	102724452	ENST00000558587.1	-219135	102724452	102724452	1	102724452	uncharacterized LOC102724452	LOC102724452	9606
chr15	88377872	88378028	157	*	0.023968					Distal Intergenic	15	88459478	88464813	5336	2	26589	ENST00000559538.1	86785	26589	26589	3	26589	mitochondrial ribosomal protein L46	MRPL46	9606
chr15	89630520	89630694	175	*	0.0193076					Promoter (2-3kb)	15	89628051	89633532	5482	2	374654	ENST00000677187.1	2838	374654	374654	5	374654	kinesin family member 7	KIF7	9606
chr15	89751260	89751418	159	*	0.0259654					Promoter (<=1kb)	15	89748661	89751310	2650	2	55897	ENST00000300057.4	0	55897	55897	3	55897	mesoderm posterior bHLH transcription factor 1	MESP1	9606
chr15	92035776	92035928	153	*	0.0199734					Intron (ENST00000318445.11/28232, intron 2 of 9)	15	92097930	92163546	65617	1	28232	ENST00000555549.5	-62002	28232	28232	2	28232	solute carrier organic anion transporter family member 3A1	SLCO3A1	9606
chr15	96130799	96130981	183	*	0.0286285					Intron (ENST00000619812.1/ENST00000619812.1, intron 1 of 3)	15	96118843	96135469	16627	2	105369212	ENST00000620029.4	4488	105369212	105369212	1	105369212	uncharacterized LOC105369212	LOC105369212	9606
chr16	78273	78509	237	*	0.0233023					Promoter (<=1kb)	16	78257	85842	7586	1	4350	ENST00000219431.4	16	4350	4350	3	4350	N-methylpurine DNA glycosylase	MPG	9606
chr16	154396	154567	172	*	0.0159787					Promoter (<=1kb)	16	153892	166761	12870	1	3042	ENST00000472539.5	504	3042	3042	2	3042	hemoglobin subunit mu	HBM	9606
chr16	761366	761524	159	*	0.017976					Promoter (<=1kb)	16	761098	766429	5332	1	10232	ENST00000563651.5	268	10232	10232	4	10232	mesothelin	MSLN	9606
chr16	858513	858732	220	*	0.0332889					Intron (ENST00000655150.1/ENST00000655150.1, intron 2 of 3)	16	854500	868968	14469	2	64788	ENST00000565276.5	10236	64788	64788	2	64788	lipase maturation factor 1	LMF1	9606
chr16	2467182	2467377	196	*	0.0219707					Promoter (<=1kb)	16	2464950	2468213	3264	2	729652	ENST00000563775.1	836	729652	729652	1	729652	TEDC2 antisense RNA 1	TEDC2-AS1	9606
chr16	2467974	2468179	206	*	0.0292943					Promoter (<=1kb)	16	2464950	2468213	3264	2	729652	ENST00000563775.1	34	729652	729652	1	729652	TEDC2 antisense RNA 1	TEDC2-AS1	9606
chr16	2970257	2970441	185	*	0.0332889					Promoter (<=1kb)	16	2970978	2971982	1005	1	124222	ENST00000574988.1	-537	124222	124222	3	124222	progestin and adipoQ receptor family member 4	PAQR4	9606
chr16	2980699	2980851	153	*	0.0219707					Promoter (<=1kb)	16	2972851	2980479	7629	2	9088	ENST00000573944.5	-220	9088	9088	4	9088	protein kinase, membrane associated tyrosine/threonine 1	PKMYT1	9606
chr16	3052583	3052838	256	*	0.0146471					Exon (ENST00000649784.1/ENST00000649784.1, exon 1 of 6)	16	3053580	3056019	2440	2	100507419	ENST00000572930.5	3181	100507419	100507419	1	100507419	MMP25 antisense RNA 1	MMP25-AS1	9606
chr16	3059640	3059848	209	*	0.0412783					Promoter (<=1kb)	16	3054987	3059370	4384	2	100507419	ENST00000572574.5	-270	100507419	100507419	1	100507419	MMP25 antisense RNA 1	MMP25-AS1	9606
chr16	3234803	3234959	157	*	0.0199734					Promoter (<=1kb)	16	3223892	3235070	11179	2	7752	ENST00000575948.1	111	7752	7752	3	7752	zinc finger protein 200	ZNF200	9606
chr16	3304868	3305224	357	*	0.0266312					Promoter (<=1kb)	16	3301494	3305071	3578	2	91151	ENST00000572297.1	0	91151	91151	2	91151	tigger transposable element derived 7	TIGD7	9606
chr16	4615300	4615460	161	*	0.0133156					Promoter (<=1kb)	16	4608883	4615027	6145	2	124402	ENST00000591897.5	-273	124402	124402	2	124402	UBA like domain containing 1	UBALD1	9606
chr16	4624277	4624554	278	*	0.0905459					Promoter (<=1kb)	16	4624824	4690974	66151	1	23295	ENST00000415496.5	-270	23295	23295	3	23295	mahogunin ring finger 1	MGRN1	9606
chr16	4915132	4915318	187	*	0.0432756					Intron (ENST00000345988.7/5493, intron 1 of 21)	16	4892755	4893821	1067	2	5493	ENST00000588556.1	-21311	5493	5493	3	5493	periplakin	PPL	9606
chr16	5092583	5092734	152	*	0.023968					Intron (ENST00000427587.9/196483, intron 3 of 7)	16	5085536	5089428	3893	2	196483	ENST00000587608.1	-3155	196483	196483	2	196483	eukaryotic elongation factor 2 lysine methyltransferase	EEF2KMT	9606
chr16	8855364	8855677	314	*	0.0359521					Intron (ENST00000565934.1/100130283, intron 4 of 4)	16	8855065	8861713	6649	2	23589	ENST00000567554.5	6036	23589	23589	3	23589	calcium regulated heat stable protein 1	CARHSP1	9606
chr16	11497728	11497891	164	*	0.017976					Intron (ENST00000598234.6/400499, intron 10 of 65)	16	11442191	11491755	49565	2	400499	ENST00000595170.1	-5973	400499	400499	1	400499	putative uncharacterized protein LOC400499	LOC400499	9606
chr16	12123523	12123674	152	*	0.0199734					Intron (ENST00000566228.6/92017, intron 11 of 20)	16	12129697	12527397	397701	1	92017	ENST00000564791.5	-6023	92017	92017	2	92017	sorting nexin 29	SNX29	9606
chr16	12675451	12675625	175	*	0.0492676					Intron (ENST00000381774.9/55313, intron 3 of 3)	16	12720321	12720371	51	1	100616195	ENST00000580978.1	-44696	100616195	100616195	1	100616195	microRNA 4718	MIR4718	9606
chr16	15148861	15149136	276	*	0.0252996					Intron (ENST00000343738.10/105369154, intron 1 of 23)	16	15125242	15154564	29323	2	105369154	ENST00000343738.10	5428	105369154	105369154	1	105369154	PKD1P6-NPIPP1 readthrough	PKD1P6-NPIPP1	9606
chr16	18617185	18617346	162	*	0.0386152					Distal Intergenic	16	18571276	18592716	21441	1	653190	ENST00000565566.1	45909	653190	653190	1	653190	ATP binding cassette subfamily C member 6 pseudogene 1	ABCC6P1	9606
chr16	21540916	21541068	153	*	0.0272969					Intron (ENST00000550637.1/ENST00000550637.1, intron 3 of 4)	16	21463205	21520444	57240	2	100271836	ENST00000522841.6	-20472	100271836	100271836	1	100271836	SMG1 pseudogene 3	SMG1P3	9606
chr16	21627083	21627307	225	*	0.0193076					Exon (ENST00000564271.2/ENST00000564271.2, exon 1 of 1)	16	21617898	21625233	7336	1	51108	ENST00000569290.1	9185	51108	51108	3	51108	methyltransferase like 9	METTL9	9606
chr16	21770557	21770711	155	*	0.0319574					Distal Intergenic	16	21796630	21807737	11108	2	730092	ENST00000546471.5	37026	730092	730092	2	730092	RRN3 pseudogene 1	RRN3P1	9606
chr16	22534426	22534619	194	*	0.0306258					Promoter (2-3kb)	16	22531492	22533812	2321	1	100132247	ENST00000442450.2	2934	100132247	100132247	2	100132247	nuclear pore complex interacting protein family member B5	NPIPB5	9606
chr16	22585044	22585230	187	*	0.0199734					Distal Intergenic	16	22546964	22576682	29719	1	653786	ENST00000548889.1	38080	653786	653786	1	653786	OTOA pseudogene 1	OTOAP1	9606
chr16	24988855	24989262	408	*	0.0386152					Intron (ENST00000289968.11/55114, intron 1 of 19)	16	24964284	24977456	13173	2	55114	ENST00000571575.5	-11399	55114	55114	3	55114	Rho GTPase activating protein 17	ARHGAP17	9606
chr16	27268966	27269134	169	*	0.0199734					Promoter (<=1kb)	16	27268846	27284654	15809	1	400512	ENST00000565060.1	120	400512	400512	1	400512	NSMCE1 divergent transcript	NSMCE1-DT	9606
chr16	27471159	27471312	154	*	0.023968					Promoter (<=1kb)	16	27469402	27470719	1318	2	2975	ENST00000567843.1	-440	2975	2975	2	2975	general transcription factor IIIC subunit 1	GTF3C1	9606
chr16	28637185	28637371	187	*	0.0193076					Promoter (<=1kb)	16	28637654	28658682	21029	1	728734	ENST00000529716.5	-283	728734	728734	2	728734	nuclear pore complex interacting protein family member B8	NPIPB8	9606
chr16	28880225	28880504	280	*	0.0199734					Promoter (<=1kb)	16	28880053	28904464	24412	1	487	ENST00000536376.5	172	487	487	4	487	ATPase sarcoplasmic/endoplasmic reticulum Ca2+ transporting 1	ATP2A1	9606
chr16	29147860	29148037	178	*	0.023968					Intron (ENST00000675058.1/440352, intron 1 of 5)	16	29139379	29331304	191926	1	440352	ENST00000641956.1	8481	440352	440352	1	440352	sorting nexin 29 pseudogene 2	SNX29P2	9606
chr16	29816498	29816709	212	*	0.0372836					Promoter (<=1kb)	16	29816152	29822489	6338	1	79447	ENST00000320330.8	346	79447	79447	3	79447	PAXIP1 associated glutamate rich protein 1	PAGR1	9606
chr16	29994679	29994895	217	*	0.0199734					Promoter (<=1kb)	16	29993467	29995592	2126	2	8479	ENST00000563680.1	697	8479	8479	3	8479	HIRA interacting protein 3	HIRIP3	9606
chr16	30355850	30356034	185	*	0.0432756					Promoter (<=1kb)	16	30350773	30355308	4536	2	10421	ENST00000305596.8	-542	10421	10421	2	10421	CD2 cytoplasmic tail binding protein 2	CD2BP2	9606
chr16	30534250	30534484	235	*	0.017976					Promoter (<=1kb)	16	30525923	30534852	8930	2	65988	ENST00000569360.1	368	65988	65988	2	65988	zinc finger protein 747	ZNF747	9606
chr16	30651165	30651396	232	*	0.0306258					Promoter (<=1kb)	16	30651190	30656413	5224	1	78994	ENST00000542965.2	0	78994	78994	2	78994	proline rich 14	PRR14	9606
chr16	30786993	30787162	170	*	0.0233023					Promoter (<=1kb)	16	30778456	30787205	8750	2	23361	ENST00000262525.6	43	23361	23361	2	23361	zinc finger protein 629	ZNF629	9606
chr16	30948595	30948822	228	*	0.0412783					Promoter (<=1kb)	16	30948531	30956511	7981	1	93129	ENST00000562642.1	64	93129	93129	2	93129	ORAI calcium release-activated calcium modulator 3	ORAI3	9606
chr16	31913847	31914018	172	*	0.0199734					Exon (ENST00000575471.2/ENST00000575471.2, exon 1 of 1)	16	31874066	31914620	40555	1	10308	ENST00000562971.1	39781	10308	10308	3	10308	zinc finger protein 267	ZNF267	9606
chr16	32188641	32188823	183	*	0.023968					Promoter (<=1kb)	16	32179400	32188107	8708	2	100289574	ENST00000568097.1	-534	100289574	100289574	1	100289574	hect domain and RLD 2 pseudogene 4	HERC2P4	9606
chr16	36064278	36064433	156	*	0.0159787					Distal Intergenic	16	35748357	35755796	7440	1	400533	ENST00000565625.1	315921	400533	400533	1	400533	long intergenic non-protein coding RNA 2167	LINC02167	9606
chr16	37846354	37846535	182	*	0.0585885					Distal Intergenic	16	35748357	35755796	7440	1	400533	ENST00000565625.1	2097997	400533	400533	1	400533	long intergenic non-protein coding RNA 2167	LINC02167	9606
chr16	47460631	47460848	218	*	0.0332889					Promoter (<=1kb)	16	47154391	47461063	306673	2	81533	ENST00000320640.11	215	81533	81533	2	81533	integrin alpha FG-GAP repeat containing 1	ITFG1	9606
chr16	49857791	49858034	244	*	0.0492676					Promoter (<=1kb)	16	49491275	49857919	366645	2	23090	ENST00000562520.1	0	23090	23090	3	23090	zinc finger protein 423	ZNF423	9606
chr16	51388883	51389061	179	*	0.023968					Intron (ENST00000642667.1/ENST00000642667.1, intron 1 of 3)	16	51143204	51151367	8164	2	6299	ENST00000562674.1	-237516	6299	6299	3	6299	spalt like transcription factor 1	SALL1	9606
chr16	54285729	54286016	288	*	0.023968					Promoter (<=1kb)	16	54283436	54285855	2420	2	79191	ENST00000558054.1	0	79191	79191	4	79191	iroquois homeobox 3	IRX3	9606
chr16	56383563	56383737	175	*	0.0213049					Promoter (2-3kb)	16	56367291	56385972	18682	2	267	ENST00000566334.1	2235	267	267	5	267	autocrine motility factor receptor	AMFR	9606
chr16	57115411	57115570	160	*	0.0272969					Promoter (2-3kb)	16	57112842	57119639	6798	1	221184	ENST00000567487.1	2569	221184	221184	2	221184	copine 2	CPNE2	9606
chr16	65722543	65722732	190	*	0.0286285					Distal Intergenic	16	65284496	65576345	291850	2	283867	ENST00000663911.1	-146198	283867	283867	2	283867	long intergenic non-protein coding RNA 922	LINC00922	9606
chr16	66487313	66487505	193	*	0.0379494					Promoter (1-2kb)	16	66485804	66493214	7411	1	146227	ENST00000566654.1	1509	146227	146227	3	146227	brain expressed associated with NEDD4 1	BEAN1	9606
chr16	67174679	67174907	229	*	0.0332889					Promoter (<=1kb)	16	67174844	67175260	417	1	8996	ENST00000564860.1	0	8996	8996	3	8996	nucleolar protein 3	NOL3	9606
chr16	67207293	67207580	288	*	0.0386152					3' UTR	16	67202321	67202395	75	2	442901	ENST00000385213.3	-4898	442901	442901	5	442901	microRNA 328	MIR328	9606
chr16	67529863	67530128	266	*	0.0479361					Promoter (<=1kb)	16	67529791	67538996	9206	1	79567	ENST00000566920.5	72	79567	79567	2	79567	RHO family interacting cell polarization regulator 1	RIPOR1	9606
chr16	67537564	67537835	272	*	0.0412783					Promoter (<=1kb)	16	67537473	67542665	5193	1	79567	ENST00000569253.5	91	79567	79567	2	79567	RHO family interacting cell polarization regulator 1	RIPOR1	9606
chr16	70174418	70174599	182	*	0.023968					Promoter (<=1kb)	16	70174385	70182457	8073	1	283971	ENST00000561612.1	33	283971	283971	2	283971	C-type lectin domain family 18 member C	CLEC18C	9606
chr16	70337589	70337791	203	*	0.0252996					Intron (ENST00000565116.1/11269, intron 4 of 4)	16	70315640	70346747	31108	2	100506083	ENST00000562077.5	8956	100506083	100506083	1	100506083	DDX19A divergent transcript	DDX19A-DT	9606
chr16	70461036	70461268	233	*	0.023968					Intron (ENST00000572784.5/197258, intron 1 of 5)	16	70454727	70466908	12182	1	197258	ENST00000576453.1	6309	197258	197258	2	197258	fucose kinase	FCSK	9606
chr16	70681334	70681489	156	*	0.0252996					Promoter (1-2kb)	16	70676949	70680025	3077	2	92154	ENST00000576338.1	-1309	92154	92154	2	92154	MTSS I-BAR domain containing 2	MTSS2	9606
chr16	70697108	70697294	187	*	0.0199734					Promoter (1-2kb)	16	70688040	70695856	7817	2	55697	ENST00000564512.1	-1252	55697	55697	2	55697	VAC14 component of PIKFYVE complex	VAC14	9606
chr16	70730263	70730438	176	*	0.0332889					Intron (ENST00000568886.5/55697, intron 8 of 12)	16	70688043	70744580	56538	2	55697	ENST00000566416.1	14142	55697	55697	2	55697	VAC14 component of PIKFYVE complex	VAC14	9606
chr16	72905603	72905904	302	*	0.0332889					Intron (ENST00000268489.10/463, intron 3 of 9)	16	72829509	72889834	60326	2	463	ENST00000563625.1	-15769	463	463	2	463	zinc finger homeobox 3	ZFHX3	9606
chr16	74388402	74388874	473	*	0.0386152					Intron (ENST00000429990.1/440348, intron 4 of 6)	16	74377878	74392080	14203	1	440348	ENST00000429990.1	10524	440348	440348	2	440348	nuclear pore complex interacting protein family member B15	NPIPB15	9606
chr16	74391580	74391779	200	*	0.0246338					Exon (ENST00000429990.1/440348, exon 7 of 7)	16	74377878	74392080	14203	1	440348	ENST00000429990.1	13702	440348	440348	2	440348	nuclear pore complex interacting protein family member B15	NPIPB15	9606
chr16	75011895	75012112	218	*	0.0292943					Intron (ENST00000335325.9/84937, intron 1 of 4)	16	75002297	75104889	102593	1	84937	ENST00000568511.1	9598	84937	84937	2	84937	zinc and ring finger 1	ZNRF1	9606
chr16	75250017	75250240	224	*	0.023968					Promoter (<=1kb)	16	75243055	75250104	7050	2	9564	ENST00000563700.1	0	9564	9564	5	9564	BCAR1 scaffold protein, Cas family member	BCAR1	9606
chr16	75304937	75305099	163	*	0.0306258					Promoter (<=1kb)	16	75293908	75305438	11531	2	10428	ENST00000562602.1	339	10428	10428	2	10428	craniofacial development protein 1	CFDP1	9606
chr16	80938445	80938627	183	*	0.0492676					Intron (ENST00000651611.1/100996425, intron 1 of 1)	16	80975801	80983335	7535	2	56942	ENST00000566918.5	44708	56942	56942	2	56942	C-X9-C motif containing 2	CMC2	9606
chr16	82943858	82944061	204	*	0.0286285					Intron (ENST00000268613.14/1012, intron 3 of 14)	16	82925958	83486655	560698	1	1012	ENST00000569454.1	17900	1012	1012	4	1012	cadherin 13	CDH13	9606
chr16	84228419	84228639	221	*	0.0186418					Intron (ENST00000308251.5/93107, intron 2 of 2)	16	84218667	84239698	21032	2	93107	ENST00000308251.5	11059	93107	93107	4	93107	potassium voltage-gated channel modifier subfamily G member 4	KCNG4	9606
chr16	85126640	85126800	161	*	0.0199734					Distal Intergenic	16	85137150	85149443	12294	1	400548	ENST00000612023.1	-10350	400548	400548	1	400548	long intergenic non-protein coding RNA 2139	LINC02139	9606
chr16	85172482	85172681	200	*	0.0286285					Promoter (2-3kb)	16	85169525	85634132	464608	1	23199	ENST00000637419.1	2957	23199	23199	3	23199	Gse1 coiled-coil protein	GSE1	9606
chr16	85564524	85564711	188	*	0.0386152					Intron (ENST00000637419.1/23199, intron 2 of 2)	16	85555967	85654346	98380	1	23199	ENST00000635906.1	8557	23199	23199	3	23199	Gse1 coiled-coil protein	GSE1	9606
chr16	85923721	85923910	190	*	0.0199734					Distal Intergenic	16	85918347	85918416	70	1	102466732	ENST00000614651.1	5374	102466732	102466732	1	102466732	microRNA 6774	MIR6774	9606
chr16	86343734	86343990	257	*	0.023968					Promoter (1-2kb)	16	86331844	86345644	13801	2	732275	ENST00000594203.5	1654	732275	732275	1	732275	long intergenic non-protein coding RNA 917	LINC00917	9606
chr16	86555555	86555745	191	*	0.023968					Promoter (<=1kb)	16	86555320	86557299	1980	1	146512	ENST00000624773.1	235	146512	146512	1	146512	uncharacterized protein FLJ30679	FLJ30679	9606
chr16	86929527	86929919	393	*	0.023968					Intron (ENST00000670133.1/ENST00000670133.1, intron 1 of 2)	16	87057784	87063991	6208	1	440390	ENST00000430050.2	-127865	440390	440390	1	440390	long intergenic non-protein coding RNA 2181	LINC02181	9606
chr16	88185907	88186255	349	*	0.0286285					Promoter (<=1kb)	16	88186605	88195202	8598	1	101928880	ENST00000665557.1	-350	101928880	101928880	1	101928880	long intergenic non-protein coding RNA 2182	LINC02182	9606
chr16	88804277	88804443	167	*	0.0352863					Promoter (<=1kb)	16	88804611	88806217	1607	1	81620	ENST00000562747.1	-168	81620	81620	4	81620	chromatin licensing and DNA replication factor 1	CDT1	9606
chr16	89602040	89602209	170	*	0.0286285					Distal Intergenic	16	89595770	89596845	1076	1	27132	ENST00000564421.1	6270	27132	27132	2	27132	copine 7	CPNE7	9606
chr16	89844949	89845101	153	*	0.017976					Intron (ENST00000564878.5/84501, intron 1 of 2)	16	89849866	89870386	20521	1	84501	ENST00000569108.5	-4765	84501	84501	2	84501	spire type actin nucleation factor 2	SPIRE2	9606
chr16	89971953	89972346	394	*	0.0326232					Promoter (<=1kb)	16	89969983	89971922	1940	2	92806	ENST00000565150.2	-31	92806	92806	3	92806	CENPB DNA-binding domain containing 1	CENPBD1	9606
chr16	90046880	90047052	173	*	0.023968					Promoter (<=1kb)	16	90043802	90047190	3389	2	100130015	ENST00000521551.5	138	100130015	100130015	1	100130015	urate (hydroxyiso-) hydrolase, pseudogene	URAHP	9606
chr17	752422	752677	256	*	0.0272969					Promoter (<=1kb)	17	752660	755336	2677	1	100131454	ENST00000536214.1	0	100131454	100131454	1	100131454	diazepam binding inhibitor-like 5, pseudogene	DBIL5P	9606
chr17	2172592	2172758	167	*	0.0486019					Promoter (<=1kb)	17	2085783	2173071	87289	2	23293	ENST00000570874.1	313	23293	23293	2	23293	SMG6 nonsense mediated mRNA decay factor	SMG6	9606
chr17	2393447	2393638	192	*	0.0332889					Promoter (<=1kb)	17	2387498	2393830	6333	2	4335	ENST00000571232.1	192	4335	4335	2	4335	MAX network transcriptional repressor	MNT	9606
chr17	2567507	2567662	156	*	0.017976					Distal Intergenic	17	2593210	2667045	73836	1	5048	ENST00000576586.5	-25548	5048	5048	4	5048	platelet activating factor acetylhydrolase 1b regulatory subunit 1	PAFAH1B1	9606
chr17	2711991	2712277	287	*	0.0286285					Promoter (<=1kb)	17	2689386	2712020	22635	2	23277	ENST00000570628.6	0	23277	23277	2	23277	clustered mitochondria homolog	CLUH	9606
chr17	3660127	3660294	168	*	0.0199734					Exon (ENST00000673965.1/1497, exon 12 of 12)	17	3662895	3668578	5684	2	30851	ENST00000225525.4	8284	30851	30851	2	30851	Tax1 binding protein 3	TAX1BP3	9606
chr17	3667762	3667952	191	*	0.0206391					Promoter (<=1kb)	17	3662895	3668578	5684	2	30851	ENST00000225525.4	626	30851	30851	2	30851	Tax1 binding protein 3	TAX1BP3	9606
chr17	3835738	3835906	169	*	0.0199734					Intron (ENST00000389005.6/55421, intron 3 of 12)	17	3811528	3829291	17764	2	55421	ENST00000575815.5	-6447	55421	55421	2	55421	nuclear cap binding subunit 3	NCBP3	9606
chr17	3889837	3890066	230	*	0.0332889					Promoter (<=1kb)	17	3860315	3890743	30429	2	84254	ENST00000381769.6	677	84254	84254	3	84254	calcium/calmodulin dependent protein kinase kinase 1	CAMKK1	9606
chr17	3959268	3959453	186	*	0.023968					Intron (ENST00000309890.11/489, intron 1 of 21)	17	3953281	3964236	10956	2	489	ENST00000574202.1	4783	489	489	4	489	ATPase sarcoplasmic/endoplasmic reticulum Ca2+ transporting 3	ATP2A3	9606
chr17	4945438	4945650	213	*	0.023968					Promoter (1-2kb)	17	4944380	4944895	516	1	26001	ENST00000574548.1	1058	26001	26001	2	26001	ring finger protein 167	RNF167	9606
chr17	5438360	5438527	168	*	0.0292943					Promoter (<=1kb)	17	5438167	5438767	601	2	708	ENST00000576122.1	240	708	708	4	708	complement C1q binding protein	C1QBP	9606
chr17	5485711	5485880	170	*	0.0186418					Promoter (<=1kb)	17	5474727	5486148	11422	2	51009	ENST00000571476.5	268	51009	51009	2	51009	derlin 2	DERL2	9606
chr17	5516844	5517121	278	*	0.0299601					Promoter (1-2kb)	17	5502292	5518565	16274	2	22861	ENST00000574512.1	1444	22861	22861	6	22861	NLR family pyrin domain containing 1	NLRP1	9606
chr17	6443954	6444136	183	*	0.0386152					Promoter (<=1kb)	17	6444441	6451065	6625	1	54478	ENST00000250056.12	-305	54478	54478	2	54478	PICALM interacting mitotic regulator	PIMREG	9606
chr17	7014419	7014584	166	*	0.023968					Promoter (<=1kb)	17	7014495	7017375	2881	1	100529209	ENST00000546495.5	0	100529209	100529209	1	100529209	RNASEK-C17orf49 readthrough	RNASEK-C17orf49	9606
chr17	9900379	9900619	241	*	0.0339547					Promoter (<=1kb)	17	9897710	9901202	3493	2	5957	ENST00000570909.3	583	5957	5957	3	5957	recoverin	RCVRN	9606
chr17	10614287	10614474	188	*	0.0306258					Promoter (<=1kb)	17	10613480	10622911	9432	1	100128560	ENST00000577181.1	807	100128560	100128560	2	100128560	myosin heavy chain gene cluster antisense RNA	MYHAS	9606
chr17	11997714	11997922	209	*	0.0432756					Promoter (<=1kb)	17	11992540	11997475	4936	2	7566	ENST00000580903.1	-239	7566	7566	2	7566	zinc finger protein 18	ZNF18	9606
chr17	15260761	15261009	249	*	0.0386152					Promoter (<=1kb)	17	15229779	15260761	30983	2	5376	ENST00000675551.1	0	5376	5376	4	5376	peripheral myelin protein 22	PMP22	9606
chr17	15409638	15409995	358	*	0.0286285					Intron (ENST00000580422.1/ENST00000580422.1, intron 2 of 3)	17	15437732	15452620	14889	2	284040	ENST00000519354.1	42625	284040	284040	2	284040	CMT1A duplicated region transcript 4	CDRT4	9606
chr17	15452513	15452668	156	*	0.0199734					Promoter (<=1kb)	17	15437732	15452620	14889	2	284040	ENST00000519354.1	0	284040	284040	2	284040	CMT1A duplicated region transcript 4	CDRT4	9606
chr17	17823998	17824268	271	*	0.0339547					Promoter (<=1kb)	17	17819027	17823618	4592	2	6720	ENST00000423161.3	-380	6720	6720	9	6720	sterol regulatory element binding transcription factor 1	SREBF1	9606
chr17	18643140	18643437	298	*	0.023968					Promoter (<=1kb)	17	18641312	18642838	1527	2	254272	ENST00000575211.1	-302	254272	254272	2	254272	TBC1 domain family member 28	TBC1D28	9606
chr17	19000678	19000851	174	*	0.0386152					Promoter (2-3kb)	17	18975710	19003780	28071	2	644815	ENST00000399096.2	2929	644815	644815	2	644815	family with sequence similarity 83 member G	FAM83G	9606
chr17	19135767	19135995	229	*	0.0386152					Promoter (2-3kb)	17	19138549	19158783	20235	1	400581	ENST00000583540.1	-2554	400581	400581	3	400581	GRB2 related adaptor protein like	GRAPL	9606
chr17	19160458	19160657	200	*	0.0386152					Promoter (1-2kb)	17	19157781	19159111	1331	2	79999	ENST00000399083.1	-1347	79999	79999	1	79999	GRAPL antisense RNA 1	GRAPL-AS1	9606
chr17	19219927	19220223	297	*	0.0545939					Promoter (<=1kb)	17	19219378	19222527	3150	1	79999	ENST00000628484.1	549	79999	79999	1	79999	GRAPL antisense RNA 1	GRAPL-AS1	9606
chr17	22140108	22140275	168	*	0.023968					Intron (ENST00000648259.1/23666, intron 1 of 3)	17	22090743	22205151	114409	1	23666	ENST00000648259.1	49365	23666	23666	1	23666	ubiquitin B pseudogene 4	UBBP4	9606
chr17	22384490	22384703	214	*	0.023968					Distal Intergenic	17	22406019	22413744	7726	1	284124	ENST00000612344.1	-21316	284124	284124	1	284124	uncharacterized FLJ36000	FLJ36000	9606
chr17	24071885	24072104	220	*	0.0159787					Distal Intergenic	17	22523111	22524663	1553	1	100462977	ENST00000540040.2	1548774	100462977	100462977	2	100462977	MT-RNR2 like 1	MTRNR2L1	9606
chr17	26573071	26573226	156	*	0.0219707					Distal Intergenic	17	27293910	27293996	87	2	100616277	ENST00000584932.1	720770	100616277	100616277	1	100616277	microRNA 4522	MIR4522	9606
chr17	27384671	27384843	173	*	0.023968					Distal Intergenic	17	27417690	27430190	12501	1	440419	ENST00000581469.5	-32847	440419	440419	1	440419	TBC1 domain family member 3 pseudogene 5	TBC1D3P5	9606
chr17	27988318	27988479	162	*	0.0386152					Promoter (<=1kb)	17	27929539	27988871	59333	2	105371708	ENST00000660253.1	392	105371708	105371708	1	105371708	long intergenic non-protein coding RNA 1992	LINC01992	9606
chr17	28951960	28952300	341	*	0.0332889					Promoter (<=1kb)	17	28951860	29045007	93148	1	51268	ENST00000578748.6	100	51268	51268	2	51268	pipecolic acid and sarcosine oxidase	PIPOX	9606
chr17	30340529	30340710	182	*	0.0332889					Distal Intergenic	17	30316333	30334059	17727	2	388364	ENST00000538566.6	-6470	388364	388364	2	388364	transmembrane and immunoglobulin domain containing 1	TMIGD1	9606
chr17	32497510	32497794	285	*	0.0199734					Promoter (<=1kb)	17	32494453	32497073	2621	2	4642	ENST00000577576.1	-437	4642	4642	3	4642	myosin ID	MYO1D	9606
chr17	34255517	34255851	335	*	0.0432756					Promoter (<=1kb)	17	34255285	34257203	1919	1	6347	ENST00000225831.4	232	6347	6347	12	6347	C-C motif chemokine ligand 2	CCL2	9606
chr17	35429235	35429468	234	*	0.0199734					Intron (ENST00000304905.10/55106, intron 1 of 3)	17	35410922	35432500	21579	2	55106	ENST00000304905.10	3032	55106	55106	2	55106	schlafen family member 12	SLFN12	9606
chr17	35731877	35732063	187	*	0.023968					Promoter (<=1kb)	17	35731639	35743521	11883	1	91608	ENST00000603017.2	238	91608	91608	2	91608	RAS like family 10 member B	RASL10B	9606
chr17	39197152	39197360	209	*	0.0332889					Promoter (<=1kb)	17	39173453	39197669	24217	2	782	ENST00000394303.8	309	782	782	3	782	calcium voltage-gated channel auxiliary subunit beta 1	CACNB1	9606
chr17	39636491	39636658	168	*	0.0386152					Promoter (<=1kb)	17	39637090	39659553	22464	1	10948	ENST00000578232.5	-432	10948	10948	3	10948	StAR related lipid transfer domain containing 3	STARD3	9606
chr17	40322843	40323100	258	*	0.0386152					Promoter (<=1kb)	17	40322991	40331168	8178	1	5914	ENST00000582914.1	0	5914	5914	5	5914	retinoic acid receptor alpha	RARA	9606
chr17	40445355	40445696	342	*	0.0299601					Promoter (1-2kb)	17	40443450	40457725	14276	1	3487	ENST00000269593.5	1905	3487	3487	3	3487	insulin like growth factor binding protein 4	IGFBP4	9606
chr17	41530216	41530391	176	*	0.0432756					Promoter (1-2kb)	17	41523617	41528308	4692	2	3880	ENST00000361566.7	-1908	3880	3880	6	3880	keratin 19	KRT19	9606
chr17	42276994	42277267	274	*	0.039281					Promoter (<=1kb)	17	42223463	42276707	53245	2	6777	ENST00000415845.1	-287	6777	6777	4	6777	signal transducer and activator of transcription 5B	STAT5B	9606
chr17	42779914	42780096	183	*	0.0332889					Promoter (<=1kb)	17	42780610	42797066	16457	1	65266	ENST00000246914.10	-514	65266	65266	3	65266	WNK lysine deficient protein kinase 4	WNK4	9606
chr17	42783454	42783608	155	*	0.0286285					Promoter (<=1kb)	17	42783609	42784453	845	1	65266	ENST00000592669.1	-1	65266	65266	3	65266	WNK lysine deficient protein kinase 4	WNK4	9606
chr17	42998817	42999042	226	*	0.0193076					Promoter (<=1kb)	17	42998809	43002946	4138	1	6155	ENST00000586277.5	8	6155	6155	3	6155	ribosomal protein L27	RPL27	9606
chr17	43211857	43212023	167	*	0.0252996					Promoter (<=1kb)	17	43211875	43213996	2122	1	113277	ENST00000592649.5	0	113277	113277	3	113277	transmembrane protein 106A	TMEM106A	9606
chr17	43267687	43267977	291	*	0.0199734					Promoter (<=1kb)	17	43266633	43266823	191	2	6066	ENST00000613778.1	-864	6066	6066	3	6066	RNA, U2 small nuclear 1	RNU2-1	9606
chr17	43273711	43273896	186	*	0.0372836					Intron (ENST00000594691.6/100874261, intron 1 of 3)	17	43277978	43278168	191	2	6066	ENST00000615427.1	4272	6066	6066	3	6066	RNA, U2 small nuclear 1	RNU2-1	9606
chr17	43274245	43274413	169	*	0.0359521					Intron (ENST00000594691.6/100874261, intron 1 of 3)	17	43277978	43278168	191	2	6066	ENST00000615427.1	3755	6066	6066	3	6066	RNA, U2 small nuclear 1	RNU2-1	9606
chr17	43278582	43278818	237	*	0.0972037					Promoter (<=1kb)	17	43277978	43278168	191	2	6066	ENST00000615427.1	-414	6066	6066	3	6066	RNA, U2 small nuclear 1	RNU2-1	9606
chr17	43284654	43284899	246	*	0.0559254					Promoter (<=1kb)	17	43284139	43284329	191	2	6066	ENST00000617785.1	-325	6066	6066	3	6066	RNA, U2 small nuclear 1	RNU2-1	9606
chr17	44218295	44218506	212	*	0.0199734					Promoter (<=1kb)	17	44207240	44218502	11263	2	7343	ENST00000526094.5	0	7343	7343	2	7343	upstream binding transcription factor	UBTF	9606
chr17	44947460	44947628	169	*	0.0312916					Promoter (<=1kb)	17	44924709	44947637	22929	2	146909	ENST00000587309.5	9	146909	146909	3	146909	kinesin family member 18B	KIF18B	9606
chr17	45018781	45018940	160	*	0.023968					Intron (ENST00000678938.1/4836, intron 1 of 11)	17	45032044	45034889	2846	2	79877	ENST00000592902.5	15949	79877	79877	2	79877	dephospho-CoA kinase domain containing	DCAKD	9606
chr17	45248123	45248330	208	*	0.0199734					Promoter (<=1kb)	17	45247954	45268393	20440	1	100133991	ENST00000592422.5	169	100133991	100133991	2	100133991	MAP3K14 antisense RNA 1	MAP3K14-AS1	9606
chr17	45283191	45283370	180	*	0.0306258					Intron (ENST00000344686.8/9020, intron 6 of 15)	17	45263128	45290976	27849	2	9020	ENST00000376926.8	7606	9020	9020	4	9020	mitogen-activated protein kinase kinase kinase 14	MAP3K14	9606
chr17	47324048	47324324	277	*	0.0432756					Promoter (<=1kb)	17	47324025	47430710	106686	1	124989	ENST00000517484.5	23	124989	124989	1	124989	EF-hand calcium binding domain 13	EFCAB13	9606
chr17	48577935	48578226	292	*	0.0159787					Promoter (<=1kb)	17	48575507	48578350	2844	2	3214	ENST00000332503.6	124	3214	3214	3	3214	homeobox B4	HOXB4	9606
chr17	48790778	48790953	176	*	0.0146471					Intron (ENST00000433608.6/284076, intron 2 of 8)	17	48786249	48794294	8046	2	284076	ENST00000424018.1	3341	284076	284076	2	284076	tubulin tyrosine ligase like 6	TTLL6	9606
chr17	49260469	49260636	168	*	0.0266312					Intron (ENST00000656738.1/124871, intron 3 of 3)	17	49248239	49256449	8211	1	124871	ENST00000322227.6	12230	124871	124871	1	124871	uncharacterized FLJ40194	FLJ40194	9606
chr17	49959404	49959583	180	*	0.0246338					Distal Intergenic	17	49968970	49973191	4222	1	1748	ENST00000503410.1	-9387	1748	1748	2	1748	distal-less homeobox 4	DLX4	9606
chr17	50027288	50027490	203	*	0.0213049					Distal Intergenic	17	50050349	50055739	5391	2	284080	ENST00000499842.1	28249	284080	284080	2	284080	p53 inducible cancer associated RNA transcript 1	PICART1	9606
chr17	50057170	50057346	177	*	0.0292943					Promoter (<=1kb)	17	50056487	50064789	8303	1	3675	ENST00000508100.1	683	3675	3675	5	3675	integrin subunit alpha 3	ITGA3	9606
chr17	50200556	50200721	166	*	0.0146471					Promoter (<=1kb)	17	50199289	50200191	903	2	1277	ENST00000507689.1	-365	1277	1277	9	1277	collagen type I alpha 1 chain	COL1A1	9606
chr17	50668633	50668870	238	*	0.023968					Promoter (<=1kb)	17	50668430	50673120	4691	1	8714	ENST00000503304.1	203	8714	8714	4	8714	ATP binding cassette subfamily C member 3	ABCC3	9606
chr17	53594538	53594710	173	*	0.0286285					Intron (ENST00000650577.1/ENST00000650577.1, intron 4 of 6)	17	53822927	53825193	2267	1	84643	ENST00000268919.6	-228217	84643	84643	3	84643	kinesin family member 2B	KIF2B	9606
chr17	54787910	54788086	177	*	0.0612517					Distal Intergenic	17	54899387	54937316	37930	1	10040	ENST00000570371.5	-111301	10040	10040	2	10040	target of myb1 like 1 membrane trafficking protein	TOM1L1	9606
chr17	54947950	54948139	190	*	0.0432756					Intron (ENST00000445275.6/10040, intron 12 of 15)	17	54951906	54954105	2200	2	1353	ENST00000576084.5	5966	1353	1353	3	1353	cytochrome c oxidase copper chaperone COX11	COX11	9606
chr17	56754535	56754757	223	*	0.0286285					Distal Intergenic	17	56791913	56795292	3380	2	339210	ENST00000570754.5	40535	339210	339210	2	339210	chromosome 17 open reading frame 67	C17orf67	9606
chr17	57295606	57295825	220	*	0.0286285					Promoter (<=1kb)	17	57294685	57632905	338221	1	124540	ENST00000579180.2	921	124540	124540	7	124540	musashi RNA binding protein 2	MSI2	9606
chr17	57898692	57898864	173	*	0.0292943					Intron (ENST00000577830.6/404093, intron 1 of 10)	17	57862976	57903389	40414	2	404093	ENST00000360238.6	4525	404093	404093	3	404093	CUE domain containing 1	CUEDC1	9606
chr17	58525169	58525384	216	*	0.0332889					Promoter (<=1kb)	17	58525460	58557799	32340	1	101927688	ENST00000578022.2	-76	101927688	101927688	1	101927688	SEPTIN4 antisense RNA 1	SEPTIN4-AS1	9606
chr17	59565715	59565945	231	*	0.0159787					Promoter (<=1kb)	17	59565623	59575364	9742	1	79665	ENST00000580030.1	92	79665	79665	3	79665	DEAH-box helicase 40	DHX40	9606
chr17	61412749	61413060	312	*	0.0299601					Promoter (<=1kb)	17	61411751	61413280	1530	1	388407	ENST00000623772.1	998	388407	388407	2	388407	long intergenic non-protein coding RNA 2875	LINC02875	9606
chr17	62628097	62628249	153	*	0.0312916					Promoter (<=1kb)	17	62627685	62676604	48920	1	9902	ENST00000584265.1	412	9902	9902	3	9902	mannose receptor C type 2	MRC2	9606
chr17	62875640	62875816	177	*	0.0199734					Distal Intergenic	17	62808500	62836371	27872	1	101927877	ENST00000584542.1	67140	101927877	101927877	1	101927877	MARCHF10 divergent transcript	MARCHF10-DT	9606
chr17	62965778	62965934	157	*	0.0199734					Intron (ENST00000650312.1/ENST00000650312.1, intron 1 of 5)	17	62944215	62944312	98	1	693218	ENST00000384821.1	21563	693218	693218	2	693218	microRNA 633	MIR633	9606
chr17	63425656	63425807	152	*	0.023968					3' UTR	17	63433909	63435184	1276	2	1534	ENST00000585153.1	9377	1534	1534	2	1534	cytochrome b561	CYB561	9606
chr17	63601132	63601403	272	*	0.0292943					Promoter (<=1kb)	17	63600895	63608365	7471	1	51204	ENST00000258975.7	237	51204	51204	3	51204	translational activator of cytochrome c oxidase I	TACO1	9606
chr17	66567498	66567679	182	*	0.0199734					Intron (ENST00000413366.8/5578, intron 3 of 16)	17	66398069	66416854	18786	2	101928001	ENST00000584715.5	-150644	101928001	101928001	2	101928001	PRKCA antisense RNA 1	PRKCA-AS1	9606
chr17	67490531	67490683	153	*	0.0286285					Intron (ENST00000581322.6/26207, intron 1 of 8)	17	67471489	67471585	97	2	693131	ENST00000582790.2	-18946	693131	693131	3	693131	microRNA 548d-2	MIR548D2	9606
chr17	69268651	69268805	155	*	0.0199734					Promoter (<=1kb)	17	69248260	69268874	20615	2	23461	ENST00000586811.1	69	23461	23461	2	23461	ATP binding cassette subfamily A member 5	ABCA5	9606
chr17	72341935	72342099	165	*	0.0199734					Promoter (<=1kb)	17	72342692	72344529	1838	1	146795	ENST00000656431.1	-593	146795	146795	1	146795	long intergenic non-protein coding RNA 2003	LINC02003	9606
chr17	74872612	74872837	226	*	0.0332889					Promoter (<=1kb)	17	74864276	74872942	8667	2	2232	ENST00000582710.5	105	2232	2232	2	2232	ferredoxin reductase	FDXR	9606
chr17	75779027	75779185	159	*	0.0399467					Promoter (<=1kb)	17	75778567	75779286	720	2	3021	ENST00000587560.5	101	3021	3021	4	3021	H3.3 histone B	H3-3B	9606
chr17	75844845	75845026	182	*	0.0359521					Promoter (<=1kb)	17	75842493	75844552	2060	2	201294	ENST00000586108.1	-293	201294	201294	2	201294	unc-13 homolog D	UNC13D	9606
chr17	75876259	75876423	165	*	0.0286285					Promoter (<=1kb)	17	75875841	75876394	554	2	91107	ENST00000593089.1	0	91107	91107	3	91107	tripartite motif containing 47	TRIM47	9606
chr17	76104200	76104353	154	*	0.0432756					Promoter (<=1kb)	17	76081016	76103787	22772	2	23265	ENST00000589210.6	-413	23265	23265	3	23265	exocyst complex component 7	EXOC7	9606
chr17	76492463	76492621	159	*	0.0279627					Promoter (<=1kb)	17	76481383	76493154	11772	2	79651	ENST00000585701.5	533	79651	79651	2	79651	rhomboid 5 homolog 2	RHBDF2	9606
chr17	76493591	76493931	341	*	0.023968					Promoter (<=1kb)	17	76479736	76493202	13467	2	79651	ENST00000589526.5	-389	79651	79651	2	79651	rhomboid 5 homolog 2	RHBDF2	9606
chr17	76922299	76922481	183	*	0.0386152					Promoter (1-2kb)	17	76923850	76925020	1171	1	146664	ENST00000563627.1	-1369	146664	146664	2	146664	alpha-1,6-mannosylglycoprotein 6-beta-N-acetylglucosaminyltransferase B	MGAT5B	9606
chr17	77957721	77957921	201	*	0.0199734					Promoter (1-2kb)	17	77959240	78106037	146798	1	57690	ENST00000636222.1	-1319	57690	57690	3	57690	trinucleotide repeat containing adaptor 6C	TNRC6C	9606
chr17	78315502	78315723	222	*	0.0492676					Distal Intergenic	17	78261349	78278492	17144	2	100996291	ENST00000374945.1	-37010	100996291	100996291	1	100996291	long intergenic non-protein coding RNA 1993	LINC01993	9606
chr17	78903609	78903779	171	*	0.0213049					Promoter (<=1kb)	17	78892165	78903217	11053	2	100653515	ENST00000590267.5	-392	100653515	100653515	2	100653515	CEP295 N-terminal like	CEP295NL	9606
chr17	78980478	78980649	172	*	0.0359521					Promoter (<=1kb)	17	78972470	78979947	7478	2	3959	ENST00000588198.5	-531	3959	3959	3	3959	galectin 3 binding protein	LGALS3BP	9606
chr17	79728989	79729152	164	*	0.0386152					Promoter (1-2kb)	17	79730943	79742219	11277	1	339221	ENST00000328313.10	-1791	339221	339221	2	339221	ectonucleotide pyrophosphatase/phosphodiesterase 7	ENPP7	9606
chr17	79988069	79988224	156	*	0.0286285					Intron (ENST00000310924.7/125058, intron 3 of 11)	17	79950571	79993634	43064	2	125058	ENST00000571872.1	5410	125058	125058	3	125058	TBC1 domain family member 16	TBC1D16	9606
chr17	80862459	80862667	209	*	0.0199734					Intron (ENST00000577161.5/57521, intron 13 of 21)	17	80801640	80805632	3993	2	101928855	ENST00000570335.1	-56827	101928855	101928855	1	101928855	uncharacterized LOC101928855	LOC101928855	9606
chr17	80997467	80997683	217	*	0.0332889					Promoter (2-3kb)	17	80994644	81009517	14874	1	79643	ENST00000571457.1	2823	79643	79643	2	79643	charged multivesicular body protein 6	CHMP6	9606
chr17	81101675	81102006	332	*	0.023968					Promoter (1-2kb)	17	81104002	81116048	12047	1	10458	ENST00000572498.1	-1996	10458	10458	3	10458	BAR/IMD domain containing adaptor protein 2	BAIAP2	9606
chr17	81295433	81295884	452	*	0.0492676					Promoter (<=1kb)	17	81282189	81295547	13359	2	124565	ENST00000539748.1	0	124565	124565	2	124565	solute carrier family 38 member 10	SLC38A10	9606
chr17	81832718	81832971	254	*	0.0306258					Promoter (<=1kb)	17	81823117	81833242	10126	2	348262	ENST00000576431.5	271	348262	348262	2	348262	MAPK regulated corepressor interacting protein 1	MCRIP1	9606
chr17	81891113	81891323	211	*	0.039281					Promoter (<=1kb)	17	81888901	81891394	2494	2	10189	ENST00000512673.1	71	10189	10189	5	10189	Aly/REF export factor	ALYREF	9606
chr17	82216316	82216477	162	*	0.023968					Exon (ENST00000581303.1/ENST00000581303.1, exon 2 of 2)	17	82207563	82212830	5268	2	284001	ENST00000582885.1	-3486	284001	284001	4	284001	coiled-coil domain containing 57	CCDC57	9606
chr17	82804468	82804619	152	*	0.023968					Intron (ENST00000355528.9/6904, intron 9 of 38)	17	82829434	82840022	10589	2	79755	ENST00000269394.4	35403	79755	79755	3	79755	zinc finger protein 750	ZNF750	9606
chr17	82886023	82886303	281	*	0.0386152					Promoter (<=1kb)	17	82886084	82911765	25682	1	6904	ENST00000572984.5	0	6904	6904	2	6904	tubulin folding cofactor D	TBCD	9606
chr17	83109458	83109625	168	*	0.0199734					Distal Intergenic	17	83092393	83094476	2084	1	284207	ENST00000571940.1	17065	284207	284207	4	284207	meteorin like, glial cell differentiation regulator	METRNL	9606
chr17	83202838	83203084	247	*	0.0432756					Intron (ENST00000652318.1/ENST00000652318.1, intron 2 of 3)	17	83226897	83240804	13908	1	388574	ENST00000425566.1	-23813	388574	388574	1	388574	ribosomal protein L23a pseudogene 87	RPL23AP87	9606
chr18	46048	46255	208	*	0.0332889					Distal Intergenic	18	47390	49557	2168	2	260334	ENST00000308911.8	3302	260334	260334	2	260334	tubulin beta 8B	TUBB8B	9606
chr18	47489	47865	377	*	0.0492676					Promoter (1-2kb)	18	47390	49557	2168	2	260334	ENST00000308911.8	1692	260334	260334	2	260334	tubulin beta 8B	TUBB8B	9606
chr18	48842	49031	190	*	0.0279627					Promoter (<=1kb)	18	47390	49557	2168	2	260334	ENST00000308911.8	526	260334	260334	2	260334	tubulin beta 8B	TUBB8B	9606
chr18	6729979	6730193	215	*	0.0292943					Promoter (<=1kb)	18	6730043	6851107	121065	1	79822	ENST00000584387.1	0	79822	79822	2	79822	Rho GTPase activating protein 28	ARHGAP28	9606
chr18	8333722	8333875	154	*	0.0199734					Intron (ENST00000332175.12/5797, intron 20 of 30)	18	8360820	8367034	6215	2	100192426	ENST00000580491.1	33159	100192426	100192426	1	100192426	uncharacterized LOC100192426	LOC100192426	9606
chr18	8801569	8801836	268	*	0.023968					Promoter (1-2kb)	18	8800442	8813044	12603	1	23255	ENST00000522592.1	1127	23255	23255	4	23255	microtubule crosslinking factor 1	MTCL1	9606
chr18	9136202	9136378	177	*	0.0432756					Promoter (<=1kb)	18	9136228	9195597	59370	1	23253	ENST00000585234.5	0	23253	23253	2	23253	ankyrin repeat domain 12	ANKRD12	9606
chr18	10015226	10015440	215	*	0.0272969					Distal Intergenic	18	9936727	9954477	17751	1	9218	ENST00000583475.1	78499	9218	9218	3	9218	VAMP associated protein A	VAPA	9606
chr18	10140410	10140657	248	*	0.0199734					Intron (ENST00000669473.1/ENST00000669473.1, intron 2 of 2)	18	9936727	9954477	17751	1	9218	ENST00000583475.1	203683	9218	9218	3	9218	VAMP associated protein A	VAPA	9606
chr18	11075397	11075571	175	*	0.0159787					Intron (ENST00000302079.10/63895, intron 1 of 50)	18	10670241	11148588	478348	2	63895	ENST00000302079.10	73017	63895	63895	2	63895	piezo type mechanosensitive ion channel component 2	PIEZO2	9606
chr18	11886878	11887043	166	*	0.0332889					Promoter (<=1kb)	18	11884490	11886796	2307	2	65258	ENST00000592306.5	-82	65258	65258	3	65258	metallophosphoesterase 1	MPPE1	9606
chr18	11980493	11980653	161	*	0.0219707					Promoter (<=1kb)	18	11981025	12028118	47094	1	3613	ENST00000588752.5	-372	3613	3613	3	3613	inositol monophosphatase 2	IMPA2	9606
chr18	12883981	12884147	167	*	0.023968					Promoter (<=1kb)	18	12817181	12884198	67018	2	5771	ENST00000589216.1	51	5771	5771	7	5771	protein tyrosine phosphatase non-receptor type 2	PTPN2	9606
chr18	14868663	14868858	196	*	0.0332889					Distal Intergenic	18	14837149	14852738	15590	1	374860	ENST00000320584.8	31514	374860	374860	2	374860	ankyrin repeat domain 30B	ANKRD30B	9606
chr18	28204756	28204909	154	*	0.0419441					Distal Intergenic	18	27951655	28177946	226292	2	1000	ENST00000676445.1	-26810	1000	1000	4	1000	cadherin 2	CDH2	9606
chr18	31943503	31943690	188	*	0.023968					Promoter (<=1kb)	18	31829938	31943136	113199	2	22878	ENST00000580104.5	-367	22878	22878	3	22878	trafficking protein particle complex subunit 8	TRAPPC8	9606
chr18	37445227	37445422	196	*	0.0386152					Intron (ENST00000420428.7/56853, intron 2 of 12)	18	37244614	37485576	240963	2	56853	ENST00000590112.5	40154	56853	56853	2	56853	CUGBP Elav-like family member 4	CELF4	9606
chr18	46964362	46964574	213	*	0.023968					Exon (ENST00000676383.1/ENST00000676383.1, exon 1 of 1)	18	46946835	47102243	155409	1	83473	ENST00000356157.12	17527	83473	83473	4	83473	katanin catalytic subunit A1 like 2	KATNAL2	9606
chr18	46965865	46966410	546	*	0.0233023					Intron (ENST00000592005.5/83473, intron 3 of 6)	18	46946835	47102243	155409	1	83473	ENST00000356157.12	19030	83473	83473	4	83473	katanin catalytic subunit A1 like 2	KATNAL2	9606
chr18	47024965	47025392	428	*	0.0432756					Intron (ENST00000592005.5/83473, intron 3 of 6)	18	47032572	47035621	3050	2	51224	ENST00000332567.5	10229	51224	51224	2	51224	elongin A2	ELOA2	9606
chr18	47026657	47026812	156	*	0.0352863					Intron (ENST00000592005.5/83473, intron 3 of 6)	18	47032572	47035621	3050	2	51224	ENST00000332567.5	8809	51224	51224	2	51224	elongin A2	ELOA2	9606
chr18	47027728	47027889	162	*	0.017976					Intron (ENST00000592005.5/83473, intron 3 of 6)	18	47032572	47035621	3050	2	51224	ENST00000332567.5	7732	51224	51224	2	51224	elongin A2	ELOA2	9606
chr18	48539332	48539705	374	*	0.0233023					Promoter (<=1kb)	18	48539415	48664534	125120	1	9811	ENST00000591387.5	0	9811	9811	2	9811	cap binding complex dependent translation initiation factor	CTIF	9606
chr18	48813709	48813928	220	*	0.017976					Intron (ENST00000256413.8/9811, intron 9 of 11)	18	48760182	48860565	100384	1	9811	ENST00000587860.1	53527	9811	9811	2	9811	cap binding complex dependent translation initiation factor	CTIF	9606
chr18	50720002	50720179	178	*	0.0332889					Intron (ENST00000400384.7/5596, intron 3 of 5)	18	50664299	50669842	5544	1	5596	ENST00000587823.1	55703	5596	5596	4	5596	mitogen-activated protein kinase 4	MAPK4	9606
chr18	51196962	51197123	162	*	0.017976					Promoter (<=1kb)	18	51174550	51197681	23132	2	51320	ENST00000406189.4	558	51320	51320	2	51320	mex-3 RNA binding family member C	MEX3C	9606
chr18	55715701	55715880	180	*	0.112517					Intron (ENST00000654829.1/ENST00000654829.1, intron 2 of 8)	18	55269924	55664787	394864	2	6925	ENST00000568169.5	-50914	6925	6925	7	6925	transcription factor 4	TCF4	9606
chr19	71396	71587	192	*	0.023968					Promoter (<=1kb)	19	66378	71566	5189	2	375690	ENST00000631994.1	0	375690	375690	1	375690	WASP family homolog 5, pseudogene	WASH5P	9606
chr19	1169542	1169750	209	*	0.0346205					Promoter (<=1kb)	19	1127710	1169146	41437	2	22904	ENST00000587655.2	-396	22904	22904	2	22904	strawberry notch homolog 2	SBNO2	9606
chr19	1261793	1261993	201	*	0.0199734					Promoter (<=1kb)	19	1261382	1271029	9648	1	1153	ENST00000592051.1	411	1153	1153	5	1153	cold inducible RNA binding protein	CIRBP	9606
chr19	1408323	1408518	196	*	0.0319574					Promoter (<=1kb)	19	1407735	1432690	24956	1	26528	ENST00000592453.2	588	26528	26528	4	26528	DAZ associated protein 1	DAZAP1	9606
chr19	1513870	1514103	234	*	0.0286285					Promoter (<=1kb)	19	1510150	1513604	3455	2	339366	ENST00000585804.2	-266	339366	339366	3	339366	ADAMTS like 5	ADAMTSL5	9606
chr19	1909394	1909555	162	*	0.0159787					Promoter (1-2kb)	19	1908281	1918189	9909	1	113178	ENST00000588907.2	1113	113178	113178	2	113178	secretory carrier membrane protein 4	SCAMP4	9606
chr19	2051685	2051925	241	*	0.0199734					Promoter (<=1kb)	19	2046461	2051244	4784	2	2872	ENST00000589509.5	-441	2872	2872	2	2872	MAPK interacting serine/threonine kinase 2	MKNK2	9606
chr19	2478473	2478651	179	*	0.0366178					Promoter (2-3kb)	19	2476356	2477126	771	1	4616	ENST00000593043.1	2117	4616	4616	4	4616	growth arrest and DNA damage inducible beta	GADD45B	9606
chr19	3098443	3098757	315	*	0.0286285					Intron (ENST00000078429.9/2767, intron 1 of 6)	19	3094649	3115003	20355	1	2767	ENST00000586763.1	3794	2767	2767	6	2767	G protein subunit alpha 11	GNA11	9606
chr19	3343733	3343959	227	*	0.0233023					Intron (ENST00000641145.1/4782, intron 1 of 10)	19	3359563	3469217	109655	1	4782	ENST00000589123.5	-15604	4782	4782	2	4782	nuclear factor I C	NFIC	9606
chr19	3359730	3359944	215	*	0.0279627					Promoter (<=1kb)	19	3359683	3456600	96918	1	4782	ENST00000586919.5	47	4782	4782	2	4782	nuclear factor I C	NFIC	9606
chr19	3608097	3608350	254	*	0.023968					Promoter (<=1kb)	19	3607247	3613930	6684	1	404665	ENST00000592274.1	850	404665	404665	1	404665	CACTIN antisense RNA 1	CACTIN-AS1	9606
chr19	4976524	4976775	252	*	0.0599201					Intron (ENST00000611640.4/23030, intron 1 of 23)	19	4969132	5113340	144209	1	23030	ENST00000381759.8	7392	23030	23030	4	23030	lysine demethylase 4B	KDM4B	9606
chr19	5048813	5048973	161	*	0.0199734					Promoter (1-2kb)	19	5046998	5082437	35440	1	23030	ENST00000592175.5	1815	23030	23030	4	23030	lysine demethylase 4B	KDM4B	9606
chr19	5340050	5340228	179	*	0.0286285					Promoter (<=1kb)	19	5158495	5340803	182309	2	5802	ENST00000588552.5	575	5802	5802	2	5802	protein tyrosine phosphatase receptor type S	PTPRS	9606
chr19	5914351	5914552	202	*	0.0199734					Promoter (<=1kb)	19	5914273	5915081	809	1	828	ENST00000588865.2	78	828	828	2	828	calcyphosine	CAPS	9606
chr19	6064550	6064707	158	*	0.023968					Intron (ENST00000303657.10/5990, intron 1 of 17)	19	6040186	6057283	17098	2	5990	ENST00000592281.5	-7267	5990	5990	2	5990	regulatory factor X2	RFX2	9606
chr19	7534890	7535078	189	*	0.0272969					Promoter (<=1kb)	19	7534947	7540172	5226	1	10908	ENST00000600942.5	0	10908	10908	4	10908	patatin like phospholipase domain containing 6	PNPLA6	9606
chr19	8766429	8766596	168	*	0.0272969					Distal Intergenic	19	8809706	8822889	13184	2	148156	ENST00000301475.1	56293	148156	148156	3	148156	zinc finger protein 558	ZNF558	9606
chr19	8767908	8768077	170	*	0.0233023					Distal Intergenic	19	8809706	8822889	13184	2	148156	ENST00000301475.1	54812	148156	148156	3	148156	zinc finger protein 558	ZNF558	9606
chr19	8774559	8774785	227	*	0.039281					Distal Intergenic	19	8809706	8822889	13184	2	148156	ENST00000301475.1	48104	148156	148156	3	148156	zinc finger protein 558	ZNF558	9606
chr19	8785152	8785317	166	*	0.0146471					Distal Intergenic	19	8809706	8822889	13184	2	148156	ENST00000301475.1	37572	148156	148156	3	148156	zinc finger protein 558	ZNF558	9606
chr19	10290373	10290613	241	*	0.0146471					Promoter (<=1kb)	19	10290024	10291708	1685	1	7087	ENST00000586004.1	349	7087	7087	2	7087	intercellular adhesion molecule 5	ICAM5	9606
chr19	13023400	13023580	181	*	0.0332889					Promoter (<=1kb)	19	13023991	13094758	70768	1	4784	ENST00000587760.5	-411	4784	4784	4	4784	nuclear factor I X	NFIX	9606
chr19	13153857	13154191	335	*	0.0206391					3' UTR	19	13150415	13154249	3835	1	9592	ENST00000587885.1	3442	9592	9592	2	9592	immediate early response 2	IER2	9606
chr19	13839951	13840249	299	*	0.0259654					Promoter (2-3kb)	19	13823880	13842928	19049	2	284454	ENST00000587762.2	2679	284454	284454	2	284454	miR-23a/27a/24-2 cluster host gene	MIR23AHG	9606
chr19	14114214	14114378	165	*	0.0432756					Promoter (<=1kb)	19	14093050	14114318	21269	2	5566	ENST00000589994.6	0	5566	5566	5	5566	protein kinase cAMP-activated catalytic subunit alpha	PRKACA	9606
chr19	15249536	15249695	160	*	0.0219707					Intron (ENST00000263377.6/23476, intron 11 of 19)	19	15253751	15255366	1616	2	23476	ENST00000595926.1	5671	23476	23476	9	23476	bromodomain containing 4	BRD4	9606
chr19	16660619	16660914	296	*	0.0166445					Promoter (<=1kb)	19	16646364	16660442	14079	2	79086	ENST00000599310.5	-177	79086	79086	2	79086	small integral membrane protein 7	SMIM7	9606
chr19	17209492	17209675	184	*	0.0432756					Promoter (<=1kb)	19	17210591	17211940	1350	1	4650	ENST00000597881.1	-916	4650	4650	4	4650	myosin IXB	MYO9B	9606
chr19	17215824	17216009	186	*	0.0279627					Promoter (<=1kb)	19	17215829	17217670	1842	1	55850	ENST00000594399.1	0	55850	55850	2	55850	unconventional SNARE in the ER 1	USE1	9606
chr19	17334190	17334384	195	*	0.017976					Promoter (<=1kb)	19	17333288	17334729	1442	2	57719	ENST00000600711.1	345	57719	57719	3	57719	anoctamin 8	ANO8	9606
chr19	18008302	18008480	179	*	0.0252996					Promoter (<=1kb)	19	18008170	18014102	5933	1	27106	ENST00000222250.5	132	27106	27106	2	27106	arrestin domain containing 2	ARRDC2	9606
chr19	18157193	18157502	310	*	0.017976					Promoter (1-2kb)	19	18155622	18170073	14452	1	5296	ENST00000426902.5	1571	5296	5296	5	5296	phosphoinositide-3-kinase regulatory subunit 2	PIK3R2	9606
chr19	18305139	18305451	313	*	0.0233023					Distal Intergenic	19	18309751	18316259	6509	2	25804	ENST00000597776.1	10808	25804	25804	3	25804	LSM4 homolog, U6 small nuclear RNA and mRNA degradation associated	LSM4	9606
chr19	19320275	19320439	165	*	0.0266312					Promoter (<=1kb)	19	19305646	19320470	14825	2	57794	ENST00000588580.6	31	57794	57794	3	57794	SURP and G-patch domain containing 1	SUGP1	9606
chr19	24444301	24444463	163	*	0.0386152					Distal Intergenic	19	24162370	24163425	1056	2	100101266	ENST00000598671.1	-280876	100101266	100101266	1	100101266	hepatitis A virus cellular receptor 1 pseudogene 1	HAVCR1P1	9606
chr19	24806087	24806283	197	*	0.0252996					Distal Intergenic	19	24162370	24163425	1056	2	100101266	ENST00000598671.1	-642662	100101266	100101266	1	100101266	hepatitis A virus cellular receptor 1 pseudogene 1	HAVCR1P1	9606
chr19	24841314	24841470	157	*	0.0199734					Distal Intergenic	19	24162370	24163425	1056	2	100101266	ENST00000598671.1	-677889	100101266	100101266	1	100101266	hepatitis A virus cellular receptor 1 pseudogene 1	HAVCR1P1	9606
chr19	24871423	24871631	209	*	0.0952064					Distal Intergenic	19	24162370	24163425	1056	2	100101266	ENST00000598671.1	-707998	100101266	100101266	1	100101266	hepatitis A virus cellular receptor 1 pseudogene 1	HAVCR1P1	9606
chr19	24878575	24878749	175	*	0.0292943					Distal Intergenic	19	24162370	24163425	1056	2	100101266	ENST00000598671.1	-715150	100101266	100101266	1	100101266	hepatitis A virus cellular receptor 1 pseudogene 1	HAVCR1P1	9606
chr19	36303865	36304032	168	*	0.0206391					Promoter (<=1kb)	19	36304564	36312660	8097	1	100134317	ENST00000586345.6	-532	100134317	100134317	2	100134317	uncharacterized LOC100134317	LOC100134317	9606
chr19	36309468	36309628	161	*	0.0159787					Promoter (<=1kb)	19	36309547	36312610	3064	1	100134317	ENST00000655331.1	0	100134317	100134317	2	100134317	uncharacterized LOC100134317	LOC100134317	9606
chr19	41219460	41219682	223	*	0.0199734					Promoter (<=1kb)	19	41219379	41243864	24486	1	558	ENST00000599659.5	81	558	558	6	558	AXL receptor tyrosine kinase	AXL	9606
chr19	43575341	43575500	160	*	0.0286285					Promoter (<=1kb)	19	43574529	43575504	976	2	7515	ENST00000594511.1	4	7515	7515	11	7515	X-ray repair cross complementing 1	XRCC1	9606
chr19	47950145	47950318	174	*	0.0279627					Distal Intergenic	19	47968046	47992170	24125	2	100131137	ENST00000344839.3	41852	100131137	100131137	2	100131137	binder of sperm protein homolog 1	BSPH1	9606
chr19	57240267	57240436	170	*	0.023968					Promoter (<=1kb)	19	57240632	57262728	22097	1	390980	ENST00000414468.3	-196	390980	390980	3	390980	zinc finger protein 805	ZNF805	9606
chr19	58559203	58559391	189	*	0.017976					Promoter (<=1kb)	19	58559209	58573114	13906	1	100131691	ENST00000653470.1	0	100131691	100131691	1	100131691	MZF1 antisense RNA 1	MZF1-AS1	9606
chr2	317694	317869	176	*	0.0286285					Promoter (<=1kb)	2	317912	336465	18554	1	105373350	ENST00000430529.1	-43	105373350	105373350	1	105373350	long intergenic non-protein coding RNA 1865	LINC01865	9606
chr2	677589	677803	215	*	0.0432756					Promoter (<=1kb)	2	667973	677406	9434	2	129787	ENST00000432667.5	-183	129787	129787	2	129787	transmembrane protein 18	TMEM18	9606
chr2	1772026	1772202	177	*	0.0332889					Distal Intergenic	2	1789180	1792783	3604	2	23040	ENST00000650593.1	20581	23040	23040	2	23040	myelin transcription factor 1 like	MYT1L	9606
chr2	3536480	3536751	272	*	0.023968					Promoter (<=1kb)	2	3533224	3536869	3646	2	246243	ENST00000438482.1	118	246243	246243	3	246243	ribonuclease H1	RNASEH1	9606
chr2	9179794	9179948	155	*	0.0233023					Distal Intergenic	2	9206765	9405683	198919	1	8853	ENST00000315273.4	-26817	8853	8853	3	8853	ArfGAP with SH3 domain, ankyrin repeat and PH domain 2	ASAP2	9606
chr2	10947242	10947469	228	*	0.023968					Distal Intergenic	2	10911934	10914225	2292	1	3754	ENST00000295082.3	35308	3754	3754	2	3754	potassium voltage-gated channel modifier subfamily F member 1	KCNF1	9606
chr2	18903916	18904083	168	*	0.0332889					Distal Intergenic	2	18986451	19026971	40521	2	400945	ENST00000424895.1	122888	400945	400945	2	400945	long intergenic non-protein coding RNA 1376	LINC01376	9606
chr2	20091106	20091281	176	*	0.0219707					Intron (ENST00000430429.1/ENST00000430429.1, intron 1 of 1)	2	20032650	20051628	18979	2	9741	ENST00000175091.5	-39478	9741	9741	2	9741	lysosomal protein transmembrane 4 alpha	LAPTM4A	9606
chr2	20186753	20187016	264	*	0.023968					Distal Intergenic	2	20204002	20223388	19387	2	6382	ENST00000482879.5	36372	6382	6382	7	6382	syndecan 1	SDC1	9606
chr2	20208925	20209127	203	*	0.0386152					Intron (ENST00000254351.9/6382, intron 1 of 4)	2	20204002	20223388	19387	2	6382	ENST00000482879.5	14261	6382	6382	7	6382	syndecan 1	SDC1	9606
chr2	23524146	23524413	268	*	0.023968					Exon (ENST00000430988.1/ENST00000430988.1, exon 1 of 2)	2	23532585	23644285	111701	1	114818	ENST00000489446.1	-8172	114818	114818	2	114818	kelch like family member 29	KLHL29	9606
chr2	23927336	23927513	178	*	0.0552597					Promoter (<=1kb)	2	23927312	24000203	72892	1	165324	ENST00000404924.5	24	165324	165324	3	165324	UBX domain protein 2A	UBXN2A	9606
chr2	27134098	27134282	185	*	0.0199734					Promoter (<=1kb)	2	27130775	27134612	3838	2	10113	ENST00000406567.7	330	10113	10113	3	10113	prolactin regulatory element binding	PREB	9606
chr2	27322076	27322237	162	*	0.0286285					Promoter (<=1kb)	2	27309492	27322564	13073	2	4358	ENST00000233545.6	327	4358	4358	2	4358	mitochondrial inner membrane protein MPV17	MPV17	9606
chr2	27954920	27955083	164	*	0.023968					Intron (ENST00000448427.1/9577, intron 5 of 5)	2	27996367	27996449	83	1	100422965	ENST00000584745.1	-41284	100422965	100422965	1	100422965	microRNA 4263	MIR4263	9606
chr2	36507565	36507736	172	*	0.0339547					Intron (ENST00000280527.7/51232, intron 8 of 16)	2	36513690	36529512	15823	1	51232	ENST00000413985.1	-5954	51232	51232	2	51232	cysteine rich transmembrane BMP regulator 1	CRIM1	9606
chr2	37654000	37654210	211	*	0.0545939					Intron (ENST00000611976.1/10602, intron 1 of 1)	2	37646546	37647658	1113	2	10602	ENST00000422687.1	-6342	10602	10602	2	10602	CDC42 effector protein 3	CDC42EP3	9606
chr2	37717267	37717431	165	*	0.023968					Intron (ENST00000453555.1/10602, intron 2 of 3)	2	37646484	37738468	91985	2	10602	ENST00000453555.1	21037	10602	10602	2	10602	CDC42 effector protein 3	CDC42EP3	9606
chr2	37829592	37829751	160	*	0.0199734					Promoter (<=1kb)	2	37826247	37829432	3186	2	101929559	ENST00000413792.5	-160	101929559	101929559	1	101929559	long intergenic non-protein coding RNA 211	LINC00211	9606
chr2	39123919	39124145	227	*	0.0226365					Promoter (<=1kb)	2	39056733	39124345	67613	2	6654	ENST00000451331.1	200	6654	6654	4	6654	SOS Ras/Rac guanine nucleotide exchange factor 1	SOS1	9606
chr2	39547734	39547890	157	*	0.0286285					Intron (ENST00000659562.1/728730, intron 5 of 5)	2	39518639	39665343	146705	1	728730	ENST00000415640.1	29095	728730	728730	2	728730	MAP4K3 divergent transcript	MAP4K3-DT	9606
chr2	45237660	45237821	162	*	0.0286285					Intron (ENST00000427020.6/400952, intron 2 of 7)	2	45174344	45254941	80598	2	400952	ENST00000378479.5	17120	400952	400952	2	400952	long intergenic non-protein coding RNA 1121	LINC01121	9606
chr2	45727548	45727705	158	*	0.0159787					Intron (ENST00000421201.1/5581, intron 2 of 2)	2	45697972	45852026	154055	1	5581	ENST00000497602.1	29576	5581	5581	3	5581	protein kinase C epsilon	PRKCE	9606
chr2	47033691	47033844	154	*	0.0199734					Promoter (<=1kb)	2	47034155	47060956	26802	1	57217	ENST00000484337.5	-311	57217	57217	2	57217	tetratricopeptide repeat domain 7A	TTC7A	9606
chr2	47088946	47089098	153	*	0.0332889					Intron (ENST00000496939.1/ENST00000496939.1, intron 1 of 2)	2	47046315	47050827	4513	1	57217	ENST00000496991.3	42631	57217	57217	2	57217	tetratricopeptide repeat domain 7A	TTC7A	9606
chr2	54633625	54633806	182	*	0.0159787					Intron (ENST00000615901.4/6711, intron 17 of 37)	2	54652518	54660290	7773	1	6711	ENST00000496323.1	-18712	6711	6711	2	6711	spectrin beta, non-erythrocytic 1	SPTBN1	9606
chr2	54860269	54860493	225	*	0.023968					Intron (ENST00000356458.7/400954, intron 12 of 41)	2	54853851	54882878	29028	1	400954	ENST00000493997.1	6418	400954	400954	2	400954	EMAP like 6	EML6	9606
chr2	55165242	55165420	179	*	0.023968					Distal Intergenic	2	55175861	55209652	33792	2	130162	ENST00000411884.2	44232	130162	130162	2	130162	clathrin heavy chain linker domain containing 1	CLHC1	9606
chr2	62457268	62457428	161	*	0.0386152					Distal Intergenic	2	62500218	62506195	5978	2	200728	ENST00000335390.6	48767	200728	200728	3	200728	transmembrane protein 17	TMEM17	9606
chr2	63029215	63029435	221	*	0.0332889					Intron (ENST00000405015.7/23301, intron 19 of 22)	2	63044839	63045655	817	1	23301	ENST00000471179.1	-15404	23301	23301	2	23301	EH domain binding protein 1	EHBP1	9606
chr2	69642791	69643018	228	*	0.0199734					Promoter (<=1kb)	2	69457997	69643040	185044	2	22848	ENST00000606389.6	22	22848	22848	2	22848	AP2 associated kinase 1	AAK1	9606
chr2	72963632	72963895	264	*	0.0332889					Intron (ENST00000474528.5/94097, intron 12 of 13)	2	72944603	72981117	36515	2	94097	ENST00000495208.5	17222	94097	94097	2	94097	sideroflexin 5	SFXN5	9606
chr2	73070955	73071190	236	*	0.0272969					Promoter (<=1kb)	2	73049086	73071266	22181	2	94097	ENST00000472259.5	76	94097	94097	2	94097	sideroflexin 5	SFXN5	9606
chr2	74549291	74549452	162	*	0.039281					Promoter (<=1kb)	2	74535644	74549459	13816	2	84695	ENST00000420535.1	7	84695	84695	3	84695	lysyl oxidase like 3	LOXL3	9606
chr2	75100152	75100305	154	*	0.0312916					Intron (ENST00000305249.10/6869, intron 2 of 4)	2	75090812	75090914	103	1	100846995	ENST00000577717.1	9340	100846995	100846995	1	100846995	microRNA 5000	MIR5000	9606
chr2	80678700	80678861	162	*	0.0199734					Distal Intergenic	2	80589339	80608489	19151	1	1496	ENST00000467892.1	89361	1496	1496	3	1496	catenin alpha 2	CTNNA2	9606
chr2	84481864	84482048	185	*	0.0199734					Distal Intergenic	2	84441233	84460045	18813	2	8802	ENST00000491642.5	-21819	8802	8802	3	8802	succinate-CoA ligase GDP/ADP-forming subunit alpha	SUCLG1	9606
chr2	85518200	85518362	163	*	0.0286285					Distal Intergenic	2	85537462	85538666	1205	2	100630918	ENST00000667933.1	20304	100630918	100630918	1	100630918	promoter of MAT2A antisense radiation-induced circulating long non-coding RNA	PARTICL	9606
chr2	85585540	85585691	152	*	0.0159787					Promoter (1-2kb)	2	85584431	85593406	8976	1	10791	ENST00000306384.5	1109	10791	10791	3	10791	vesicle associated membrane protein 5	VAMP5	9606
chr2	85595002	85595365	364	*	0.0332889					Promoter (<=1kb)	2	85595725	85597016	1292	1	51255	ENST00000461845.1	-360	51255	51255	2	51255	ring finger protein 181	RNF181	9606
chr2	85612438	85612608	171	*	0.0139814					Promoter (<=1kb)	2	85612122	85623790	11669	1	10713	ENST00000465282.5	316	10713	10713	4	10713	ubiquitin specific peptidase 39	USP39	9606
chr2	85785658	85785832	175	*	0.0159787					Promoter (1-2kb)	2	85783600	85783677	78	2	102466516	ENST00000616741.1	-1981	102466516	102466516	1	102466516	microRNA 6071	MIR6071	9606
chr2	85889280	85889447	168	*	0.0166445					Promoter (<=1kb)	2	85889280	85890980	1701	1	101928113	ENST00000455121.3	0	101928113	101928113	1	101928113	ST3GAL5 antisense RNA 1 (head to head)	ST3GAL5-AS1	9606
chr2	89582236	89582453	218	*	0.0286285					Promoter (1-2kb)	2	89580558	89581140	583	2	107985911	ENST00000645145.1	-1096	107985911	107985911	2	107985911	lymphocyte specific protein 1 pseudogene	LOC107985911	9606
chr2	89585244	89585443	200	*	0.0213049					Promoter (<=1kb)	2	89562093	89585596	23504	2	107985911	ENST00000637196.1	153	107985911	107985911	2	107985911	lymphocyte specific protein 1 pseudogene	LOC107985911	9606
chr2	91599146	91599352	207	*	0.0133156					Intron (ENST00000612102.1/ENST00000612102.1, intron 1 of 4)	2	91636688	91655378	18691	2	654342	ENST00000608018.5	56026	654342	654342	2	654342	LSP1 pseudogene 4	LSP1P4	9606
chr2	91659737	91659955	219	*	0.0266312					Promoter (<=1kb)	2	91628761	91659929	31169	2	654342	ENST00000608501.5	0	654342	654342	2	654342	LSP1 pseudogene 4	LSP1P4	9606
chr2	95444099	95444263	165	*	0.0386152					Distal Intergenic	2	95406938	95412782	5845	1	51011	ENST00000470100.1	37161	51011	51011	2	51011	fumarylacetoacetate hydrolase domain containing 2A	FAHD2A	9606
chr2	96305949	96306184	236	*	0.0539281					Promoter (<=1kb)	2	96274338	96305546	31209	2	23020	ENST00000323853.10	-403	23020	23020	4	23020	small nuclear ribonucleoprotein U5 subunit 200	SNRNP200	9606
chr2	96325159	96325348	190	*	0.017976					Promoter (<=1kb)	2	96325317	96328353	3037	1	150771	ENST00000439118.3	0	150771	150771	2	150771	ITPRIP like 1	ITPRIPL1	9606
chr2	96867827	96868058	232	*	0.0332889					Promoter (<=1kb)	2	96865234	96868588	3355	2	54910	ENST00000442264.5	530	54910	54910	3	54910	semaphorin 4C	SEMA4C	9606
chr2	100199127	100199281	155	*	0.0386152					Distal Intergenic	2	100104514	100192428	87915	2	3899	ENST00000672999.1	-6699	3899	3899	3	3899	AF4/FMR2 family member 3	AFF3	9606
chr2	100201045	100201209	165	*	0.023968					Distal Intergenic	2	100208254	100251484	43231	1	150577	ENST00000452354.5	-7045	150577	150577	1	150577	long intergenic non-protein coding RNA 1104	LINC01104	9606
chr2	101307677	101307842	166	*	0.0199734					Promoter (<=1kb)	2	101271222	101308701	37480	2	284996	ENST00000424632.5	859	284996	284996	2	284996	ring finger protein 149	RNF149	9606
chr2	102083017	102083200	184	*	0.0286285					Intron (ENST00000452403.5/3554, intron 2 of 4)	2	102070376	102176759	106384	1	3554	ENST00000424272.5	12641	3554	3554	7	3554	interleukin 1 receptor type 1	IL1R1	9606
chr2	102315219	102315375	157	*	0.023968					Intron (ENST00000404917.6/9173, intron 1 of 6)	2	102311568	102338891	27324	1	9173	ENST00000447231.5	3651	9173	9173	5	9173	interleukin 1 receptor like 1	IL1RL1	9606
chr2	102798511	102798667	157	*	0.0386152					Promoter (<=1kb)	2	102797766	102816316	18551	1	130827	ENST00000484094.1	745	130827	130827	2	130827	transmembrane protein 182	TMEM182	9606
chr2	111301915	111302066	152	*	0.0199734					Intron (ENST00000645030.2/541471, intron 3 of 4)	2	111321013	111321086	74	2	100616341	ENST00000580915.2	19020	100616341	100616341	1	100616341	microRNA 4435-2	MIR4435-2	9606
chr2	111439451	111439614	164	*	0.0233023					Promoter (2-3kb)	2	111429322	111441621	12300	2	541471	ENST00000603310.5	2007	541471	541471	4	541471	MIR4435-2 host gene	MIR4435-2HG	9606
chr2	113584333	113584496	164	*	0.0292943					Promoter (1-2kb)	2	113582959	113583096	138	2	100302128	ENST00000408128.1	-1237	100302128	100302128	1	100302128	microRNA 1302-3	MIR1302-3	9606
chr2	117567595	117567747	153	*	0.0139814					Distal Intergenic	2	117814691	117832377	17687	1	8886	ENST00000263239.7	-246944	8886	8886	2	8886	DEAD-box helicase 18	DDX18	9606
chr2	117981202	117981442	241	*	0.0159787					Intron (ENST00000319432.9/54520, intron 7 of 23)	2	117951489	117996289	44801	2	54520	ENST00000460781.1	14847	54520	54520	3	54520	coiled-coil domain containing 93	CCDC93	9606
chr2	120238913	120239082	170	*	0.0326232					Promoter (<=1kb)	2	120240064	120289705	49642	1	5899	ENST00000447591.5	-982	5899	5899	5	5899	RAS like proto-oncogene B	RALB	9606
chr2	120391424	120391600	177	*	0.0199734					Distal Intergenic	2	120346136	120351803	5668	1	3625	ENST00000295228.4	45288	3625	3625	4	3625	inhibin subunit beta B	INHBB	9606
chr2	120559432	120559691	260	*	0.0519308					Distal Intergenic	2	120464335	120466218	1884	2	84931	ENST00000622953.1	-93214	84931	84931	1	84931	long intergenic non-protein coding RNA 1101	LINC01101	9606
chr2	120630543	120630713	171	*	0.023968					Distal Intergenic	2	120735623	120951445	215823	1	2736	ENST00000482119.6	-104910	2736	2736	7	2736	GLI family zinc finger 2	GLI2	9606
chr2	120754140	120754467	328	*	0.0446072					Intron (ENST00000482119.6/2736, intron 1 of 3)	2	120735868	120992653	256786	1	2736	ENST00000361492.9	18272	2736	2736	7	2736	GLI family zinc finger 2	GLI2	9606
chr2	120932319	120932483	165	*	0.0286285					Intron (ENST00000482119.6/2736, intron 3 of 3)	2	120797345	120975034	177690	1	2736	ENST00000433812.1	134974	2736	2736	7	2736	GLI family zinc finger 2	GLI2	9606
chr2	120934591	120934746	156	*	0.0159787					Intron (ENST00000482119.6/2736, intron 3 of 3)	2	120797345	120975034	177690	1	2736	ENST00000433812.1	137246	2736	2736	7	2736	GLI family zinc finger 2	GLI2	9606
chr2	127401953	127402126	174	*	0.0386152					Distal Intergenic	2	127298730	127388465	89736	2	10746	ENST00000409947.5	-13488	10746	10746	4	10746	mitogen-activated protein kinase kinase kinase 2	MAP3K2	9606
chr2	127576700	127576854	155	*	0.0286285					Exon (ENST00000428314.5/4648, exon 8 of 47)	2	127559691	127637728	78038	1	4648	ENST00000409816.6	17009	4648	4648	2	4648	myosin VIIB	MYO7B	9606
chr2	127646378	127646545	168	*	0.023968					Promoter (<=1kb)	2	127642125	127646678	4554	2	55679	ENST00000582671.1	133	55679	55679	2	55679	LIM zinc finger domain containing 2	LIMS2	9606
chr2	128378760	128378919	160	*	0.0286285					Distal Intergenic	2	128265480	128318868	53389	2	9394	ENST00000259241.7	-59892	9394	9394	2	9394	heparan sulfate 6-O-sulfotransferase 1	HS6ST1	9606
chr2	128564246	128564430	185	*	0.0199734					Distal Intergenic	2	128265480	128318868	53389	2	9394	ENST00000259241.7	-245378	9394	9394	2	9394	heparan sulfate 6-O-sulfotransferase 1	HS6ST1	9606
chr2	130827653	130827831	179	*	0.0199734					Distal Intergenic	2	130836914	131047253	210340	1	50649	ENST00000409359.7	-9083	50649	50649	3	50649	Rho guanine nucleotide exchange factor 4	ARHGEF4	9606
chr2	130846745	130847236	492	*	0.0252996					Intron (ENST00000409359.7/50649, intron 1 of 13)	2	130837455	130947230	109776	1	50649	ENST00000526381.2	9290	50649	50649	3	50649	Rho guanine nucleotide exchange factor 4	ARHGEF4	9606
chr2	132353230	132353529	300	*	0.0332889					Promoter (<=1kb)	2	132352722	132353318	597	1	339742	ENST00000458407.1	508	339742	339742	1	339742	family with sequence similarity 201 member B	FAM201B	9606
chr2	132670274	132670478	205	*	0.023968					Promoter (<=1kb)	2	132643286	132670205	26920	2	116372	ENST00000397463.3	-69	116372	116372	4	116372	LY6/PLAUR domain containing 1	LYPD1	9606
chr2	133324335	133324507	173	*	0.0272969					Intron (ENST00000409261.6/344148, intron 3 of 19)	2	133266365	133285445	19081	1	101928161	ENST00000670944.1	57970	101928161	101928161	2	101928161	NCKAP5 antisense RNA 2	NCKAP5-AS2	9606
chr2	134372688	134372891	204	*	0.0386152					Intron (ENST00000409645.5/4249, intron 11 of 16)	2	134455760	134459274	3515	2	81615	ENST00000467316.1	86383	81615	81615	2	81615	transmembrane protein 163	TMEM163	9606
chr2	135787275	135787621	347	*	0.0332889					Distal Intergenic	2	135772447	135780221	7775	1	23190	ENST00000471246.1	14828	23190	23190	3	23190	UBX domain protein 4	UBXN4	9606
chr2	138502584	138502738	155	*	0.023968					Promoter (<=1kb)	2	138501932	138552582	50651	1	339745	ENST00000430968.5	652	339745	339745	2	339745	speckle type BTB/POZ protein like	SPOPL	9606
chr2	144802085	144802470	386	*	0.0286285					Intron (ENST00000654442.1/401014, intron 4 of 8)	2	144766510	145182368	415859	1	401014	ENST00000625671.2	35575	401014	401014	1	401014	testis expressed 41	TEX41	9606
chr2	149068770	149068967	198	*	0.0332889					Exon (ENST00000441043.2/ENST00000441043.2, exon 1 of 1)	2	149077522	149215262	137741	1	130576	ENST00000409029.5	-8555	130576	130576	3	130576	LY6/PLAUR domain containing 6B	LYPD6B	9606
chr2	152176236	152176437	202	*	0.0199734					Promoter (<=1kb)	2	152116801	152175763	58963	2	10254	ENST00000263904.5	-473	10254	10254	4	10254	signal transducing adaptor molecule 2	STAM2	9606
chr2	158931739	158932092	354	*	0.0286285					Distal Intergenic	2	158968640	159232659	264020	1	85461	ENST00000263635.8	-36548	85461	85461	2	85461	tetratricopeptide repeat, ankyrin repeat and coiled-coil containing 1	TANC1	9606
chr2	160241578	160241736	159	*	0.0332889					Intron (ENST00000485635.1/3694, intron 1 of 9)	2	160257720	160267184	9465	2	100505984	ENST00000655410.1	25448	100505984	100505984	3	100505984	long intergenic non-protein coding RNA 2478	LINC02478	9606
chr2	162146707	162146858	152	*	0.0199734					Promoter (<=1kb)	2	162144695	162147393	2699	2	2641	ENST00000497568.1	535	2641	2641	5	2641	glucagon	GCG	9606
chr2	172096477	172096629	153	*	0.0332889					Distal Intergenic	2	172099438	172102900	3463	2	1746	ENST00000234198.9	6271	1746	1746	3	1746	distal-less homeobox 2	DLX2	9606
chr2	172098931	172099087	157	*	0.0326232					Distal Intergenic	2	172099438	172102900	3463	2	1746	ENST00000234198.9	3813	1746	1746	3	1746	distal-less homeobox 2	DLX2	9606
chr2	174248901	174249122	222	*	0.0286285					Promoter (<=1kb)	2	174075008	174248599	173592	2	29789	ENST00000344357.9	-302	29789	29789	4	29789	Obg like ATPase 1	OLA1	9606
chr2	177265081	177265348	268	*	0.0213049					Promoter (<=1kb)	2	177231790	177264823	33034	2	4780	ENST00000430047.1	-258	4780	4780	12	4780	nuclear factor, erythroid 2 like 2	NFE2L2	9606
chr2	178072626	178072817	192	*	0.0286285					Promoter (<=1kb)	2	177623244	178072777	449534	2	50940	ENST00000286063.11	0	50940	50940	2	50940	phosphodiesterase 11A	PDE11A	9606
chr2	178523423	178523589	167	*	0.0199734					Promoter (<=1kb)	2	178523439	178774658	251220	1	100506866	ENST00000585451.5	0	100506866	100506866	6	100506866	TTN antisense RNA 1	TTN-AS1	9606
chr2	178956911	178957107	197	*	0.023968					Intron (ENST00000652826.1/ENST00000652826.1, intron 3 of 5)	2	178915751	178926665	10915	2	285025	ENST00000498142.1	-30246	285025	285025	2	285025	coiled-coil domain containing 141	CCDC141	9606
chr2	190718879	190719031	153	*	0.0286285					Intron (ENST00000676095.1/ENST00000676095.1, intron 3 of 8)	2	190659857	190683827	23971	1	4664	ENST00000484774.1	59022	4664	4664	2	4664	NGFI-A binding protein 1	NAB1	9606
chr2	190835902	190836061	160	*	0.0146471					Intron (ENST00000676095.1/ENST00000676095.1, intron 1 of 8)	2	190880821	190965552	84732	1	2744	ENST00000320717.8	-44760	2744	2744	4	2744	glutaminase	GLS	9606
chr2	191050618	191050791	174	*	0.0286285					Intron (ENST00000658263.1/ENST00000658263.1, intron 1 of 1)	2	191036178	191041683	5506	2	6775	ENST00000470708.1	-8935	6775	6775	6	6775	signal transducer and activator of transcription 4	STAT4	9606
chr2	191260292	191260447	156	*	0.017976					Promoter (2-3kb)	2	191262999	191363873	100875	1	4430	ENST00000451437.5	-2552	4430	4430	3	4430	myosin IB	MYO1B	9606
chr2	193517161	193517348	188	*	0.0199734					Distal Intergenic	2	192749967	192776068	26102	1	64002	ENST00000606314.1	767194	64002	64002	3	64002	PCGEM1 prostate-specific transcript	PCGEM1	9606
chr2	199378922	199379114	193	*	0.0299601					Intron (ENST00000614512.4/23314, intron 4 of 8)	2	199346866	199368943	22078	2	23314	ENST00000483346.2	-9979	23314	23314	5	23314	SATB homeobox 2	SATB2	9606
chr2	200787675	200787847	173	*	0.0159787					Intron (ENST00000487742.7/107161151, intron 24 of 25)	2	200810594	200817167	6574	1	9689	ENST00000450637.5	-22747	9689	9689	3	9689	basic leucine zipper and W2 domains 1	BZW1	9606
chr2	201270849	201271001	153	*	0.0386152					Promoter (1-2kb)	2	201272638	201281859	9222	1	841	ENST00000424461.5	-1637	841	841	6	841	caspase 8	CASP8	9606
chr2	202033268	202033490	223	*	0.0219707					Promoter (1-2kb)	2	202034587	202038445	3859	1	8324	ENST00000286201.2	-1097	8324	8324	3	8324	frizzled class receptor 7	FZD7	9606
chr2	206614844	206615047	204	*	0.0386152					Intron (ENST00000264377.8/8745, intron 25 of 25)	2	206594835	206617855	23021	1	8745	ENST00000444281.1	20009	8745	8745	3	8745	ADAM metallopeptidase domain 23	ADAM23	9606
chr2	207238637	207238807	171	*	0.0199734					Promoter (<=1kb)	2	207235299	207237875	2577	2	101927865	ENST00000440545.1	-762	101927865	101927865	2	101927865	MYOSLID antisense RNA 1	MYOSLID-AS1	9606
chr2	207255868	207256054	187	*	0.0199734					Promoter (1-2kb)	2	207239864	207254252	14389	2	101927865	ENST00000432413.2	-1616	101927865	101927865	2	101927865	MYOSLID antisense RNA 1	MYOSLID-AS1	9606
chr2	207257688	207257982	295	*	0.0386152					Promoter (2-3kb)	2	207260445	207270690	10246	1	105373852	ENST00000438824.1	-2463	105373852	105373852	1	105373852	long intergenic non-protein coding RNA 1802	LINC01802	9606
chr2	216108476	216108696	221	*	0.0252996					Promoter (<=1kb)	2	216109331	216119139	9809	1	7520	ENST00000429133.5	-635	7520	7520	4	7520	X-ray repair cross complementing 5	XRCC5	9606
chr2	218367488	218367668	181	*	0.0272969					Promoter (<=1kb)	2	218366666	218367322	657	2	101928513	ENST00000425481.1	-166	101928513	101928513	1	101928513	CATIP antisense RNA 1	CATIP-AS1	9606
chr2	218633852	218634003	152	*	0.0159787					Promoter (<=1kb)	2	218633639	218636388	2750	1	84812	ENST00000484718.1	213	84812	84812	3	84812	phospholipase C delta 4	PLCD4	9606
chr2	219125417	219125674	258	*	0.0386152					Promoter (<=1kb)	2	219076318	219125652	49335	2	79840	ENST00000491159.5	0	79840	79840	4	79840	non-homologous end joining factor 1	NHEJ1	9606
chr2	219229169	219229359	191	*	0.0199734					Promoter (<=1kb)	2	219225153	219229342	4190	2	79065	ENST00000432520.5	0	79065	79065	6	79065	autophagy related 9A	ATG9A	9606
chr2	219289730	219290102	373	*	0.0386152					Promoter (2-3kb)	2	219289625	219292896	3272	2	5798	ENST00000460801.5	2794	5798	5798	3	5798	protein tyrosine phosphatase receptor type N	PTPRN	9606
chr2	219453533	219453740	208	*	0.0279627					Promoter (1-2kb)	2	219451741	219464667	12927	1	10290	ENST00000463218.5	1792	10290	10290	2	10290	striated muscle enriched protein kinase	SPEG	9606
chr2	219597563	219597716	154	*	0.0199734					Promoter (<=1kb)	2	219597857	219616451	18595	1	114790	ENST00000456909.6	-141	114790	114790	2	114790	serine/threonine kinase 11 interacting protein	STK11IP	9606
chr2	223598908	223599072	165	*	0.039281					Exon (ENST00000305409.3/7857, exon 2 of 2)	2	223598851	223602284	3434	2	7857	ENST00000421386.1	3212	7857	7857	2	7857	secretogranin II	SCG2	9606
chr2	224039921	224040169	249	*	0.0432756					Promoter (<=1kb)	2	224001641	224039318	37678	2	5270	ENST00000454956.1	-603	5270	5270	5	5270	serpin family E member 2	SERPINE2	9606
chr2	224221042	224221446	405	*	0.0386152					Distal Intergenic	2	224378698	224401994	23297	2	79843	ENST00000389874.3	180548	79843	79843	2	79843	family with sequence similarity 124 member B	FAM124B	9606
chr2	225991836	225991991	156	*	0.023968					Distal Intergenic	2	225400886	225654018	253133	1	57624	ENST00000272907.7	590950	57624	57624	2	57624	neuronal tyrosine-phosphorylated phosphoinositide-3-kinase adaptor 2	NYAP2	9606
chr2	226478833	226479055	223	*	0.0332889					Distal Intergenic	2	226658710	226658793	84	2	100847053	ENST00000582265.1	179738	100847053	100847053	1	100847053	microRNA 5702	MIR5702	9606
chr2	226996043	226996207	165	*	0.023968					3' UTR	2	226935199	226995675	60477	1	84236	ENST00000483268.1	60844	84236	84236	3	84236	rhomboid domain containing 1	RHBDD1	9606
chr2	228606655	228606813	159	*	0.0326232					Intron (ENST00000665053.1/101928765, intron 2 of 5)	2	228483261	228611395	128135	2	101928765	ENST00000432481.2	4582	101928765	101928765	1	101928765	long intergenic non-protein coding RNA 1807	LINC01807	9606
chr2	230713594	230713880	287	*	0.039281					Promoter (<=1kb)	2	230713548	230818750	105203	1	51719	ENST00000409788.7	46	51719	51719	4	51719	calcium binding protein 39	CAB39	9606
chr2	231412210	231412402	193	*	0.0299601					Distal Intergenic	2	231397176	231398257	1082	1	93010	ENST00000479618.1	15034	93010	93010	3	93010	UDP-GlcNAc:betaGal beta-1,3-N-acetylglucosaminyltransferase 7	B3GNT7	9606
chr2	231603991	231604195	205	*	0.023968					Distal Intergenic	2	231592864	231594276	1413	1	165100	ENST00000313965.4	11127	165100	165100	2	165100	testis expressed 44	TEX44	9606
chr2	231662640	231662867	228	*	0.0332889					Distal Intergenic	2	231706895	231713013	6119	1	5757	ENST00000466801.5	-44028	5757	5757	3	5757	prothymosin alpha	PTMA	9606
chr2	233147254	233147471	218	*	0.023968					Exon (ENST00000359570.9/3635, exon 9 of 27)	2	233161724	233207903	46180	1	3635	ENST00000415617.5	-14253	3635	3635	4	3635	inositol polyphosphate-5-phosphatase D	INPP5D	9606
chr2	233415171	233415345	175	*	0.0286285					Intron (ENST00000264057.7/8527, intron 3 of 29)	2	233419241	233457817	38577	1	8527	ENST00000490764.5	-3896	8527	8527	2	8527	diacylglycerol kinase delta	DGKD	9606
chr2	234497315	234497493	179	*	0.0199734					Promoter (<=1kb)	2	234493041	234497081	4041	2	10123	ENST00000339728.6	-234	10123	10123	2	10123	ADP ribosylation factor like GTPase 4C	ARL4C	9606
chr2	234969240	234969513	274	*	0.0219707					Intron (ENST00000392011.7/23677, intron 1 of 5)	2	234978685	235055648	76964	1	23677	ENST00000409212.5	-9172	23677	23677	3	23677	SH3 domain binding protein 4	SH3BP4	9606
chr2	236642818	236643003	186	*	0.0545939					Distal Intergenic	2	236569825	236582354	12530	1	57007	ENST00000272928.4	72993	57007	57007	7	57007	atypical chemokine receptor 3	ACKR3	9606
chr2	237027002	237027197	196	*	0.0286285					Intron (ENST00000662924.1/ENST00000662924.1, intron 1 of 2)	2	237048599	237056167	7569	2	93463	ENST00000244820.2	28970	93463	93463	1	93463	uncharacterized LOC93463	LOC93463	9606
chr2	237198540	237198719	180	*	0.0332889					Distal Intergenic	2	237096678	237098160	1483	1	10920	ENST00000465362.1	101862	10920	10920	2	10920	COP9 signalosome subunit 8	COPS8	9606
chr2	237200667	237200893	227	*	0.0252996					Distal Intergenic	2	237096678	237098160	1483	1	10920	ENST00000465362.1	103989	10920	10920	2	10920	COP9 signalosome subunit 8	COPS8	9606
chr2	237876025	237876179	155	*	0.023968					Intron (ENST00000404910.6/10267, intron 1 of 2)	2	237859976	237912010	52035	1	10267	ENST00000403885.1	16049	10267	10267	4	10267	receptor activity modifying protein 1	RAMP1	9606
chr2	238423755	238423998	244	*	0.0286285					Promoter (2-3kb)	2	238426742	238444375	17634	1	51665	ENST00000463352.5	-2744	51665	51665	2	51665	ankyrin repeat and SOCS box containing 1	ASB1	9606
chr2	240025607	240025891	285	*	0.0246338					Promoter (<=1kb)	2	239957374	240025743	68370	2	4705	ENST00000476216.6	0	4705	4705	4	4705	NADH:ubiquinone oxidoreductase subunit A10	NDUFA10	9606
chr2	240566187	240566372	186	*	0.0272969					Promoter (<=1kb)	2	240565804	240576727	10924	1	57140	ENST00000451363.5	383	57140	57140	3	57140	arginyl aminopeptidase like 1	RNPEPL1	9606
chr2	240992296	240992452	157	*	0.0286285					Intron (ENST00000443866.2/728763, intron 31 of 31)	2	240998618	241095568	96951	1	25992	ENST00000310397.13	-6166	25992	25992	2	25992	sushi, nidogen and EGF like domains 1	SNED1	9606
chr20	544438	544719	282	*	0.0193076					Promoter (<=1kb)	20	472498	543835	71338	2	1457	ENST00000646561.1	-603	1457	1457	5	1457	casein kinase 2 alpha 1	CSNK2A1	9606
chr20	834526	834720	195	*	0.023968					Promoter (<=1kb)	20	833784	846279	12496	1	83541	ENST00000381939.1	742	83541	83541	3	83541	family with sequence similarity 110 member A	FAM110A	9606
chr20	1810126	1810296	171	*	0.0199734					Intron (ENST00000671643.1/ENST00000671643.1, intron 1 of 2)	20	1767957	1779995	12039	2	100289473	ENST00000418979.2	-30131	100289473	100289473	1	100289473	cytoskeleton associated protein 2-like pseudogene	LOC100289473	9606
chr20	5911646	5911815	170	*	0.0286285					Promoter (<=1kb)	20	5911530	5923073	11544	1	1114	ENST00000455042.1	116	1114	1114	2	1114	chromogranin B	CHGB	9606
chr20	17710618	17710931	314	*	0.023968					Intron (ENST00000545418.2/140836, intron 1 of 2)	20	17699966	17735871	35906	1	140836	ENST00000246090.6	10652	140836	140836	2	140836	BANF family member 2	BANF2	9606
chr20	19993926	19994132	207	*	0.0199734					Intron (ENST00000648440.1/54453, intron 10 of 11)	20	20017310	20033629	16320	1	51126	ENST00000310450.8	-23178	51126	51126	2	51126	N-alpha-acetyltransferase 20, NatB catalytic subunit	NAA20	9606
chr20	22762942	22763106	165	*	0.0146471					Distal Intergenic	20	22683160	22685344	2185	2	105372566	ENST00000437696.2	-77598	105372566	105372566	1	105372566	long intergenic non-protein coding RNA 1747	LINC01747	9606
chr20	24397870	24398042	173	*	0.0792277					Distal Intergenic	20	24469629	24666616	196988	1	79953	ENST00000376862.4	-71587	79953	79953	2	79953	synapse differentiation inducing 1	SYNDIG1	9606
chr20	27871272	27871439	168	*	0.0565912					Distal Intergenic	20	28580709	28602664	21956	2	100289097	ENST00000358464.9	731225	100289097	100289097	2	100289097	FSHD region gene 1 family member C, pseudogene	FRG1CP	9606
chr20	28520557	28520923	367	*	0.0432756					Distal Intergenic	20	28580709	28602664	21956	2	100289097	ENST00000358464.9	81741	100289097	100289097	2	100289097	FSHD region gene 1 family member C, pseudogene	FRG1CP	9606
chr20	28543632	28543963	332	*	0.0366178					Distal Intergenic	20	28580709	28602664	21956	2	100289097	ENST00000358464.9	58701	100289097	100289097	2	100289097	FSHD region gene 1 family member C, pseudogene	FRG1CP	9606
chr20	28549827	28550040	214	*	0.023968					Distal Intergenic	20	28580709	28602664	21956	2	100289097	ENST00000358464.9	52624	100289097	100289097	2	100289097	FSHD region gene 1 family member C, pseudogene	FRG1CP	9606
chr20	28563614	28563769	156	*	0.0359521					Distal Intergenic	20	28580709	28602664	21956	2	100289097	ENST00000358464.9	38895	100289097	100289097	2	100289097	FSHD region gene 1 family member C, pseudogene	FRG1CP	9606
chr20	29046781	29046992	212	*	0.0532623					Distal Intergenic	20	29080390	29102761	22372	1	102723316	ENST00000635586.1	-33398	102723316	102723316	1	102723316	FSHD region gene 1 family member D, pseudogene	FRG1DP	9606
chr20	30421482	30421638	157	*	0.0146471					Distal Intergenic	20	30403123	30403384	262	2	140678	ENST00000418346.1	-18098	140678	140678	1	140678	MLLT10 pseudogene 1	MLLT10P1	9606
chr20	30556772	30556959	188	*	0.0299601					Distal Intergenic	20	30403123	30403384	262	2	140678	ENST00000418346.1	-153388	140678	140678	1	140678	MLLT10 pseudogene 1	MLLT10P1	9606
chr20	30871238	30871423	186	*	0.0332889					Distal Intergenic	20	31257664	31259632	1969	1	245929	ENST00000400552.1	-386241	245929	245929	2	245929	defensin beta 115	DEFB115	9606
chr20	31606986	31607177	192	*	0.0173103					Promoter (<=1kb)	20	31607186	31607240	55	1	100422904	ENST00000578262.1	-9	100422904	100422904	1	100422904	microRNA 3193	MIR3193	9606
chr20	31711954	31712241	288	*	0.0332889					Intron (ENST00000412972.1/ENST00000412972.1, intron 1 of 1)	20	31664645	31719417	54773	2	598	ENST00000677494.1	7176	598	598	5	598	BCL2 like 1	BCL2L1	9606
chr20	31868914	31869093	180	*	0.0492676					Promoter (<=1kb)	20	31861067	31869998	8932	2	128853	ENST00000398083.5	905	128853	128853	2	128853	dual specificity phosphatase 15	DUSP15	9606
chr20	32067220	32067408	189	*	0.0206391					Intron (ENST00000375862.7/3055, intron 1 of 12)	20	32052288	32072589	20302	1	3055	ENST00000470092.1	14932	3055	3055	3	3055	HCK proto-oncogene, Src family tyrosine kinase	HCK	9606
chr20	32109138	32109300	163	*	0.0339547					Promoter (<=1kb)	20	32109714	32167256	57543	1	9777	ENST00000398022.7	-414	9777	9777	2	9777	transmembrane 9 superfamily member 4	TM9SF4	9606
chr20	32191769	32191921	153	*	0.0199734					Promoter (1-2kb)	20	32189202	32190527	1326	2	128854	ENST00000476365.2	-1242	128854	128854	2	128854	testis specific protein Y-linked 26, pseudogene	TSPY26P	9606
chr20	32234374	32234716	343	*	0.0406125					3' UTR	20	32237795	32237847	53	1	100302183	ENST00000408740.1	-3079	100302183	100302183	3	100302183	microRNA 1825	MIR1825	9606
chr20	32433642	32433924	283	*	0.023968					Promoter (1-2kb)	20	32432359	32434636	2278	1	171023	ENST00000644168.1	1283	171023	171023	7	171023	ASXL transcriptional regulator 1	ASXL1	9606
chr20	32470602	32470802	201	*	0.0319574					Intron (ENST00000359676.9/140688, intron 2 of 7)	20	32447148	32474735	27588	2	140688	ENST00000616976.1	3933	140688	140688	2	140688	nucleolar protein 4 like	NOL4L	9606
chr20	32473434	32473604	171	*	0.0173103					Promoter (1-2kb)	20	32447148	32474735	27588	2	140688	ENST00000616976.1	1131	140688	140688	2	140688	nucleolar protein 4 like	NOL4L	9606
chr20	32474202	32474864	663	*	0.0685752					Promoter (<=1kb)	20	32447148	32474735	27588	2	140688	ENST00000616976.1	0	140688	140688	2	140688	nucleolar protein 4 like	NOL4L	9606
chr20	32609042	32609202	161	*	0.0306258					Downstream (<=300bp)	20	32587479	32608893	21415	1	149950	ENST00000375670.1	21563	149950	149950	2	149950	NOL4L divergent transcript	NOL4L-DT	9606
chr20	32681328	32681634	307	*	0.0226365					Intron (ENST00000642484.1/284805, intron 8 of 9)	20	32631625	32673941	42317	2	284805	ENST00000608990.6	-7387	284805	284805	2	284805	chromosome 20 open reading frame 203	C20orf203	9606
chr20	32795884	32796062	179	*	0.0252996					Intron (ENST00000328111.6/1789, intron 12 of 22)	20	32779852	32809356	29505	1	1789	ENST00000201963.3	16032	1789	1789	8	1789	DNA methyltransferase 3 beta	DNMT3B	9606
chr20	32976304	32976476	173	*	0.0199734					Distal Intergenic	20	32999853	33004307	4455	2	140732	ENST00000420875.5	27831	140732	140732	4	140732	Sad1 and UNC84 domain containing 5	SUN5	9606
chr20	33110205	33110360	156	*	0.023968					Intron (ENST00000375483.3/149954, intron 15 of 15)	20	33104704	33111751	7048	1	149954	ENST00000494121.1	5501	149954	149954	4	149954	BPI fold containing family B member 4	BPIFB4	9606
chr20	33180569	33180803	235	*	0.017976					3' UTR	20	33168159	33181412	13254	1	140683	ENST00000354932.6	12410	140683	140683	2	140683	BPI fold containing family A member 2	BPIFA2	9606
chr20	33315536	33315719	184	*	0.0299601					Distal Intergenic	20	33298713	33307966	9254	1	92747	ENST00000464032.1	16823	92747	92747	2	92747	BPI fold containing family B member 1	BPIFB1	9606
chr20	33658774	33658973	200	*	0.0173103					Promoter (<=1kb)	20	33657087	33659547	2461	2	63941	ENST00000477778.5	574	63941	63941	2	63941	N-terminal EF-hand calcium binding protein 3	NECAB3	9606
chr20	33671940	33672214	275	*	0.0319574					Promoter (1-2kb)	20	33669143	33670765	1623	2	63941	ENST00000473892.1	-1175	63941	63941	2	63941	N-terminal EF-hand calcium binding protein 3	NECAB3	9606
chr20	34190616	34190999	384	*	0.0412783					Distal Intergenic	20	34194569	34269176	74608	1	434	ENST00000568305.5	-3570	434	434	2	434	agouti signaling protein	ASIP	9606
chr20	34558276	34558427	152	*	0.0319574					Promoter (<=1kb)	20	34558718	34560345	1628	1	84557	ENST00000360668.8	-291	84557	84557	6	84557	microtubule associated protein 1 light chain 3 alpha	MAP1LC3A	9606
chr20	34558837	34559027	191	*	0.017976					Promoter (<=1kb)	20	34558775	34560345	1571	1	84557	ENST00000476428.1	62	84557	84557	6	84557	microtubule associated protein 1 light chain 3 alpha	MAP1LC3A	9606
chr20	34581645	34581835	191	*	0.0386152					Exon (ENST00000217446.8/128869, exon 10 of 12)	20	34558775	34560345	1571	1	84557	ENST00000476428.1	22870	84557	84557	6	84557	microtubule associated protein 1 light chain 3 alpha	MAP1LC3A	9606
chr20	34872707	34872891	185	*	0.0199734					Promoter (<=1kb)	20	34844720	34872856	28137	2	2686	ENST00000336431.10	0	2686	2686	3	2686	gamma-glutamyltransferase 7	GGT7	9606
chr20	34876665	34877054	390	*	0.0346205					Promoter (<=1kb)	20	34876622	34927962	51341	1	55902	ENST00000476922.5	43	55902	55902	3	55902	acyl-CoA synthetase short chain family member 2	ACSS2	9606
chr20	34927479	34927686	208	*	0.0292943					3' UTR	20	34929092	34931583	2492	2	2937	ENST00000644694.1	3897	2937	2937	3	2937	glutathione synthetase	GSS	9606
chr20	34928086	34928369	284	*	0.023968					Downstream (<=300bp)	20	34929092	34931583	2492	2	2937	ENST00000644694.1	3214	2937	2937	3	2937	glutathione synthetase	GSS	9606
chr20	34984917	34985113	197	*	0.0186418					Exon (ENST00000262873.12/57644, exon 10 of 43)	20	34980047	34981275	1229	1	57644	ENST00000481922.1	4870	57644	57644	4	57644	myosin heavy chain 7B	MYH7B	9606
chr20	35044589	35044770	182	*	0.0406125					Exon (ENST00000252015.3/26133, exon 7 of 19)	20	35001245	35002437	1193	1	57644	ENST00000456649.1	43344	57644	57644	4	57644	myosin heavy chain 7B	MYH7B	9606
chr20	35273687	35273851	165	*	0.0386152					Promoter (1-2kb)	20	35256037	35272056	16020	2	111089941	ENST00000453892.1	-1631	111089941	111089941	3	111089941	MMP24-AS1-EDEM2 readthrough	MMP24-AS1-EDEM2	9606
chr20	35297006	35297255	250	*	0.0233023					Distal Intergenic	20	35285731	35292425	6695	2	128876	ENST00000374408.4	-4581	128876	128876	2	128876	family with sequence similarity 83 member C	FAM83C	9606
chr20	35302400	35302820	421	*	0.0419441					Promoter (1-2kb)	20	35303794	35304656	863	2	55245	ENST00000482440.1	1836	55245	55245	3	55245	ubiquinol-cytochrome c reductase complex assembly factor 1	UQCC1	9606
chr20	35330424	35330639	216	*	0.0199734					Intron (ENST00000457259.5/55245, intron 4 of 6)	20	35303971	35315436	11466	2	55245	ENST00000473982.6	-14988	55245	55245	3	55245	ubiquinol-cytochrome c reductase complex assembly factor 1	UQCC1	9606
chr20	35331020	35331211	192	*	0.0525965					Intron (ENST00000457259.5/55245, intron 4 of 6)	20	35303971	35315436	11466	2	55245	ENST00000473982.6	-15584	55245	55245	3	55245	ubiquinol-cytochrome c reductase complex assembly factor 1	UQCC1	9606
chr20	35542551	35542719	169	*	0.0299601					Promoter (<=1kb)	20	35542443	35556262	13820	1	51614	ENST00000496172.5	108	51614	51614	2	51614	ERGIC and golgi 3	ERGIC3	9606
chr20	36128295	36128466	172	*	0.0352863					Intron (ENST00000202028.9/2036, intron 2 of 19)	20	36121722	36173954	52233	1	2036	ENST00000427533.2	6573	2036	2036	2	2036	erythrocyte membrane protein band 4.1 like 1	EPB41L1	9606
chr20	36154109	36154506	398	*	0.0585885					Promoter (<=1kb)	20	36154740	36232799	78060	1	2036	ENST00000338074.7	-234	2036	2036	2	2036	erythrocyte membrane protein band 4.1 like 1	EPB41L1	9606
chr20	36196360	36196569	210	*	0.0432756					Promoter (1-2kb)	20	36197880	36221934	24055	1	2036	ENST00000454226.5	-1311	2036	2036	2	2036	erythrocyte membrane protein band 4.1 like 1	EPB41L1	9606
chr20	36232876	36233039	164	*	0.017976					Downstream (<=300bp)	20	36236459	36270918	34460	1	25980	ENST00000397286.7	-3420	25980	25980	3	25980	AAR2 splicing factor	AAR2	9606
chr20	36256515	36256691	177	*	0.023968					3' UTR	20	36236485	36256933	20449	1	25980	ENST00000373932.3	20030	25980	25980	3	25980	AAR2 splicing factor	AAR2	9606
chr20	36391549	36391702	154	*	0.0379494					Intron (ENST00000373913.7/22839, intron 2 of 12)	20	36367149	36527190	160042	1	22839	ENST00000373907.6	24400	22839	22839	3	22839	DLG associated protein 4	DLGAP4	9606
chr20	36540581	36540763	183	*	0.0199734					Promoter (<=1kb)	20	36541497	36549825	8329	1	10398	ENST00000346786.2	-734	10398	10398	5	10398	myosin light chain 9	MYL9	9606
chr20	36854131	36854300	170	*	0.0366178					Intron (ENST00000237536.9/140710, intron 1 of 14)	20	36777449	36859873	82425	2	140710	ENST00000279034.10	5573	140710	140710	2	140710	suppressor of glucose, autophagy associated 1	SOGA1	9606
chr20	37229287	37229473	187	*	0.017976					Promoter (<=1kb)	20	37229870	37241417	11548	1	6185	ENST00000470352.1	-397	6185	6185	5	6185	ribophorin II	RPN2	9606
chr20	37378561	37378759	199	*	0.0306258					Intron (ENST00000497734.5/6714, intron 2 of 2)	20	37382604	37405432	22829	1	6714	ENST00000358208.8	-3845	6714	6714	8	6714	SRC proto-oncogene, non-receptor tyrosine kinase	SRC	9606
chr20	37428105	37428283	179	*	0.0199734					Distal Intergenic	20	37402313	37403031	719	1	6714	ENST00000493775.1	25792	6714	6714	8	6714	SRC proto-oncogene, non-receptor tyrosine kinase	SRC	9606
chr20	37511427	37511620	194	*	0.023968					Intron (ENST00000467603.1/10904, intron 2 of 3)	20	37518853	37520303	1451	2	10904	ENST00000397134.1	8683	10904	10904	2	10904	BLCAP apoptosis inducing factor	BLCAP	9606
chr20	37527033	37527192	160	*	0.0199734					Promoter (<=1kb)	20	37518816	37527723	8908	2	10904	ENST00000397135.1	531	10904	10904	2	10904	BLCAP apoptosis inducing factor	BLCAP	9606
chr20	37694725	37694907	183	*	0.0213049					Promoter (<=1kb)	20	37694062	37872117	178056	1	56259	ENST00000628103.2	663	56259	56259	3	56259	catenin beta like 1	CTNNBL1	9606
chr20	37869671	37869862	192	*	0.0286285					Intron (ENST00000405275.6/56259, intron 16 of 16)	20	37847858	37872129	24272	1	56259	ENST00000481674.1	21813	56259	56259	3	56259	catenin beta like 1	CTNNBL1	9606
chr20	37931526	37931771	246	*	0.0286285					Exon (ENST00000373461.9/128434, exon 2 of 4)	20	37903142	37944136	40995	1	128434	ENST00000448944.1	28384	128434	128434	2	128434	V-set and transmembrane domain containing 2 like	VSTM2L	9606
chr20	38034061	38034223	163	*	0.023968					Promoter (<=1kb)	20	38033832	38059425	25594	1	58490	ENST00000495457.1	229	58490	58490	3	58490	regulation of nuclear pre-mRNA domain containing 1B	RPRD1B	9606
chr20	38065755	38066034	280	*	0.0292943					Promoter (<=1kb)	20	38065878	38125081	59204	1	58490	ENST00000618318.1	0	58490	58490	3	58490	regulation of nuclear pre-mRNA domain containing 1B	RPRD1B	9606
chr20	38170493	38170686	194	*	0.0366178					Distal Intergenic	20	38151012	38166578	15567	2	7052	ENST00000453095.1	-3915	7052	7052	6	7052	transglutaminase 2	TGM2	9606
chr20	38428201	38428373	173	*	0.023968					Promoter (<=1kb)	20	38420588	38428224	7637	2	388796	ENST00000669114.1	0	388796	388796	4	388796	small nucleolar RNA host gene 17	SNHG17	9606
chr20	38446720	38446957	238	*	0.0386152					Promoter (<=1kb)	20	38446727	38450921	4195	1	128439	ENST00000437028.5	0	128439	128439	2	128439	small nucleolar RNA host gene 11	SNHG11	9606
chr20	38452946	38453130	185	*	0.0259654					Distal Intergenic	20	38449370	38449503	134	1	677837	ENST00000362396.1	3576	677837	677837	2	677837	small nucleolar RNA, H/ACA box 60	SNORA60	9606
chr20	38472991	38473220	230	*	0.0326232					Promoter (<=1kb)	20	38472900	38578859	105960	1	57148	ENST00000397040.5	91	57148	57148	2	57148	Ral GTPase activating protein non-catalytic subunit beta	RALGAPB	9606
chr20	38521446	38521648	203	*	0.0386152					Exon (ENST00000397042.7/57148, exon 10 of 30)	20	38525515	38577226	51712	1	57148	ENST00000632792.1	-3867	57148	57148	2	57148	Ral GTPase activating protein non-catalytic subunit beta	RALGAPB	9606
chr20	38715159	38715354	196	*	0.0312916					Distal Intergenic	20	38724486	38729372	4887	1	140679	ENST00000217420.2	-9132	140679	140679	4	140679	solute carrier family 32 member 1	SLC32A1	9606
chr20	38836962	38837205	244	*	0.0259654					Promoter (<=1kb)	20	38836116	38895646	59531	1	26051	ENST00000468265.5	846	26051	26051	2	26051	protein phosphatase 1 regulatory subunit 16B	PPP1R16B	9606
chr20	39002970	39003123	154	*	0.0199734					Intron (ENST00000373325.6/60625, intron 10 of 20)	20	39021873	39038646	16774	1	60625	ENST00000449559.1	-18750	60625	60625	3	60625	DEAH-box helicase 35	DHX35	9606
chr20	39097121	39097288	168	*	0.0286285					Distal Intergenic	20	39030360	39038636	8277	1	60625	ENST00000482619.1	66761	60625	60625	3	60625	DEAH-box helicase 35	DHX35	9606
chr20	39118918	39119145	228	*	0.0286285					Distal Intergenic	20	39030360	39038636	8277	1	60625	ENST00000482619.1	88558	60625	60625	3	60625	DEAH-box helicase 35	DHX35	9606
chr20	39316172	39316341	170	*	0.023968					Distal Intergenic	20	39213777	39224748	10972	2	339568	ENST00000412672.1	-91424	339568	339568	1	339568	long intergenic non-protein coding RNA 1734	LINC01734	9606
chr20	39851019	39851186	168	*	0.0159787					Distal Intergenic	20	40004216	40010114	5899	1	100505663	ENST00000669808.1	-153030	100505663	100505663	1	100505663	long intergenic non-protein coding RNA 1370	LINC01370	9606
chr20	39855909	39856219	311	*	0.0279627					Distal Intergenic	20	40004216	40010114	5899	1	100505663	ENST00000669808.1	-147997	100505663	100505663	1	100505663	long intergenic non-protein coding RNA 1370	LINC01370	9606
chr20	39886647	39886808	162	*	0.0339547					Distal Intergenic	20	40004216	40010114	5899	1	100505663	ENST00000669808.1	-117408	100505663	100505663	1	100505663	long intergenic non-protein coding RNA 1370	LINC01370	9606
chr20	39898482	39898651	170	*	0.0159787					Distal Intergenic	20	40004216	40010114	5899	1	100505663	ENST00000669808.1	-105565	100505663	100505663	1	100505663	long intergenic non-protein coding RNA 1370	LINC01370	9606
chr20	39953348	39953537	190	*	0.0286285					Distal Intergenic	20	40004216	40010114	5899	1	100505663	ENST00000669808.1	-50679	100505663	100505663	1	100505663	long intergenic non-protein coding RNA 1370	LINC01370	9606
chr20	40498546	40498705	160	*	0.0299601					Distal Intergenic	20	40685848	40689236	3389	2	9935	ENST00000373313.3	190531	9935	9935	4	9935	MAF bZIP transcription factor B	MAFB	9606
chr20	40540637	40540823	187	*	0.023968					Distal Intergenic	20	40685848	40689236	3389	2	9935	ENST00000373313.3	148413	9935	9935	4	9935	MAF bZIP transcription factor B	MAFB	9606
chr20	40653103	40653289	187	*	0.0332889					Distal Intergenic	20	40685848	40689236	3389	2	9935	ENST00000373313.3	35947	9935	9935	4	9935	MAF bZIP transcription factor B	MAFB	9606
chr20	40662809	40662988	180	*	0.023968					Distal Intergenic	20	40685848	40689236	3389	2	9935	ENST00000373313.3	26248	9935	9935	4	9935	MAF bZIP transcription factor B	MAFB	9606
chr20	40741387	40741566	180	*	0.0286285					Intron (ENST00000655799.1/ENST00000655799.1, intron 1 of 1)	20	40685848	40689236	3389	2	9935	ENST00000373313.3	-52151	9935	9935	4	9935	MAF bZIP transcription factor B	MAFB	9606
chr20	40809779	40809962	184	*	0.0252996					Distal Intergenic	20	40685848	40689236	3389	2	9935	ENST00000373313.3	-120543	9935	9935	4	9935	MAF bZIP transcription factor B	MAFB	9606
chr20	40815838	40816064	227	*	0.0386152					Distal Intergenic	20	40685848	40689236	3389	2	9935	ENST00000373313.3	-126602	9935	9935	4	9935	MAF bZIP transcription factor B	MAFB	9606
chr20	40841296	40841449	154	*	0.0199734					Distal Intergenic	20	40685848	40689236	3389	2	9935	ENST00000373313.3	-152060	9935	9935	4	9935	MAF bZIP transcription factor B	MAFB	9606
chr20	40894939	40895092	154	*	0.0159787					Distal Intergenic	20	41028822	41124487	95666	1	7150	ENST00000361337.3	-133730	7150	7150	6	7150	DNA topoisomerase I	TOP1	9606
chr20	40963608	40963763	156	*	0.0199734					Distal Intergenic	20	41028822	41124487	95666	1	7150	ENST00000361337.3	-65059	7150	7150	6	7150	DNA topoisomerase I	TOP1	9606
chr20	41149398	41149554	157	*	0.0459387					Intron (ENST00000244007.7/5335, intron 2 of 32)	20	41098329	41138003	39675	2	101927117	ENST00000454626.1	-11395	101927117	101927117	1	101927117	PLCG1 antisense RNA 1	PLCG1-AS1	9606
chr20	41171809	41171969	161	*	0.023968					Promoter (<=1kb)	20	41172411	41174312	1902	1	5335	ENST00000461641.5	-442	5335	5335	4	5335	phospholipase C gamma 1	PLCG1	9606
chr20	41220007	41220195	189	*	0.0226365					Intron (ENST00000309060.7/23051, intron 3 of 4)	20	41178448	41204041	25594	2	23051	ENST00000421422.1	-15966	23051	23051	3	23051	zinc fingers and homeoboxes 3	ZHX3	9606
chr20	41344327	41344579	253	*	0.039281					Intron (ENST00000373257.8/64900, intron 1 of 19)	20	41340972	41360400	19429	1	64900	ENST00000632009.1	3355	64900	64900	3	64900	lipin 3	LPIN3	9606
chr20	41357733	41357896	164	*	0.0199734					Promoter (<=1kb)	20	41357976	41358893	918	1	64900	ENST00000491528.1	-80	64900	64900	3	64900	lipin 3	LPIN3	9606
chr20	41411531	41411810	280	*	0.0605859					Intron (ENST00000373233.8/84181, intron 36 of 36)	20	41404523	41415065	10543	2	84181	ENST00000480022.1	3255	84181	84181	4	84181	chromodomain helicase DNA binding protein 6	CHD6	9606
chr20	41463533	41463700	168	*	0.051265					Intron (ENST00000373233.8/84181, intron 17 of 36)	20	41473023	41484507	11485	2	84181	ENST00000476641.2	20807	84181	84181	4	84181	chromodomain helicase DNA binding protein 6	CHD6	9606
chr20	41484323	41484502	180	*	0.0299601					Promoter (<=1kb)	20	41473023	41484507	11485	2	84181	ENST00000476641.2	5	84181	84181	4	84181	chromodomain helicase DNA binding protein 6	CHD6	9606
chr20	41534946	41535103	158	*	0.0432756					Promoter (1-2kb)	20	41496809	41533285	36477	2	84181	ENST00000470470.1	-1661	84181	84181	4	84181	chromodomain helicase DNA binding protein 6	CHD6	9606
chr20	41567730	41567904	175	*	0.0199734					Intron (ENST00000373233.8/84181, intron 1 of 36)	20	41496809	41533285	36477	2	84181	ENST00000470470.1	-34445	84181	84181	4	84181	chromodomain helicase DNA binding protein 6	CHD6	9606
chr20	41619198	41619393	196	*	0.023968					Promoter (<=1kb)	20	41514920	41618384	103465	2	84181	ENST00000482596.1	-814	84181	84181	4	84181	chromodomain helicase DNA binding protein 6	CHD6	9606
chr20	41688973	41689150	178	*	0.0286285					Distal Intergenic	20	41514920	41618384	103465	2	84181	ENST00000482596.1	-70589	84181	84181	4	84181	chromodomain helicase DNA binding protein 6	CHD6	9606
chr20	41778563	41778727	165	*	0.023968					Distal Intergenic	20	41514920	41618384	103465	2	84181	ENST00000482596.1	-160179	84181	84181	4	84181	chromodomain helicase DNA binding protein 6	CHD6	9606
chr20	42375166	42375321	156	*	0.023968					Intron (ENST00000356100.6/11122, intron 9 of 30)	20	42080879	42472562	391684	2	11122	ENST00000618610.1	97241	11122	11122	4	11122	protein tyrosine phosphatase receptor type T	PTPRT	9606
chr20	43107525	43107740	216	*	0.0286285					Intron (ENST00000356100.6/11122, intron 1 of 30)	20	42072752	43189733	1116982	2	11122	ENST00000356100.6	81993	11122	11122	4	11122	protein tyrosine phosphatase receptor type T	PTPRT	9606
chr20	43212255	43212462	208	*	0.0492676					Distal Intergenic	20	42072752	43189970	1117219	2	11122	ENST00000373201.5	-22285	11122	11122	4	11122	protein tyrosine phosphatase receptor type T	PTPRT	9606
chr20	43379651	43379867	217	*	0.0372836					Distal Intergenic	20	43457893	43463605	5713	1	6431	ENST00000668808.1	-78026	6431	6431	4	6431	serine and arginine rich splicing factor 6	SRSF6	9606
chr20	43711339	43711514	176	*	0.023968					Exon (ENST00000396863.8/4605, exon 10 of 13)	20	43726164	43726697	534	2	149699	ENST00000373005.2	15183	149699	149699	2	149699	gametocyte specific factor 1 like	GTSF1L	9606
chr20	43975100	43975270	171	*	0.0446072					Intron (ENST00000341197.9/84969, intron 2 of 8)	20	43945705	44069616	123912	1	84969	ENST00000358131.5	29395	84969	84969	2	84969	TOX high mobility group box family member 2	TOX2	9606
chr20	44137151	44137430	280	*	0.0279627					Intron (ENST00000372980.4/57158, intron 2 of 5)	20	44176817	44187093	10277	2	57158	ENST00000342272.3	49663	57158	57158	2	57158	junctophilin 2	JPH2	9606
chr20	44170374	44170556	183	*	0.0159787					Intron (ENST00000372980.4/57158, intron 1 of 5)	20	44176817	44187093	10277	2	57158	ENST00000342272.3	16537	57158	57158	2	57158	junctophilin 2	JPH2	9606
chr20	44609364	44609711	348	*	0.0233023					Intron (ENST00000372891.7/11142, intron 4 of 5)	20	44614308	44619037	4730	1	11142	ENST00000349959.3	-4597	11142	11142	3	11142	cAMP-dependent protein kinase inhibitor gamma	PKIG	9606
chr20	44623760	44623958	199	*	0.0213049					Promoter (2-3kb)	20	44619522	44626491	6970	2	100	ENST00000464097.5	2533	100	100	3	100	adenosine deaminase	ADA	9606
chr20	44886328	44886594	267	*	0.023968					Promoter (<=1kb)	20	44885752	44901756	16005	1	7529	ENST00000445830.1	576	7529	7529	4	7529	tyrosine 3-monooxygenase/tryptophan 5-monooxygenase activation protein beta	YWHAB	9606
chr20	44908785	44909030	246	*	0.023968					Promoter (1-2kb)	20	44910060	44939316	29257	1	80336	ENST00000217073.7	-1030	80336	80336	2	80336	poly(A) binding protein cytoplasmic 1 like	PABPC1L	9606
chr20	44952460	44952644	185	*	0.0286285					Exon (ENST00000372819.5/80336, exon 5 of 6)	20	44942130	44960397	18268	2	10953	ENST00000372813.4	7753	10953	10953	2	10953	translocase of outer mitochondrial membrane 34	TOMM34	9606
chr20	45086337	45086563	227	*	0.0419441					Distal Intergenic	20	45092310	45101112	8803	2	3787	ENST00000306117.5	14549	3787	3787	2	3787	potassium voltage-gated channel modifier subfamily S member 1	KCNS1	9606
chr20	45090590	45090770	181	*	0.0159787					Distal Intergenic	20	45092310	45101112	8803	2	3787	ENST00000306117.5	10342	3787	3787	2	3787	potassium voltage-gated channel modifier subfamily S member 1	KCNS1	9606
chr20	45101058	45101376	319	*	0.0432756					Promoter (<=1kb)	20	45091214	45101127	9914	2	3787	ENST00000537075.3	0	3787	3787	2	3787	potassium voltage-gated channel modifier subfamily S member 1	KCNS1	9606
chr20	45229720	45229962	243	*	0.0199734					Exon (ENST00000422041.1/ENST00000422041.1, exon 1 of 2)	20	45221373	45224458	3086	1	6407	ENST00000372769.4	8347	6407	6407	3	6407	semenogelin 2	SEMG2	9606
chr20	45306487	45306736	250	*	0.0545939					Promoter (<=1kb)	20	45306840	45317824	10985	1	11317	ENST00000343694.8	-104	11317	11317	3	11317	recombination signal binding protein for immunoglobulin kappa J region like	RBPJL	9606
chr20	45407155	45407431	277	*	0.0286285					Promoter (<=1kb)	20	45407207	45410610	3404	1	767557	ENST00000372712.6	0	767557	767557	1	767557	SYS1-DBNDD2 readthrough (NMD candidate)	SYS1-DBNDD2	9606
chr20	45415798	45415977	180	*	0.0359521					Promoter (<=1kb)	20	45416084	45426202	10119	1	51604	ENST00000279035.14	-107	51604	51604	3	51604	phosphatidylinositol glycan anchor biosynthesis class T	PIGT	9606
chr20	45416511	45416759	249	*	0.0233023					Promoter (<=1kb)	20	45416519	45426210	9692	1	51604	ENST00000638710.1	0	51604	51604	3	51604	phosphatidylinositol glycan anchor biosynthesis class T	PIGT	9606
chr20	45637622	45637800	179	*	0.0279627					Distal Intergenic	20	45607939	45631284	23346	2	259240	ENST00000326000.2	-6338	259240	259240	2	259240	WAP four-disulfide core domain 9	WFDC9	9606
chr20	45727301	45727457	157	*	0.0279627					Distal Intergenic	20	45722347	45725830	3484	1	391253	ENST00000279058.4	4954	391253	391253	2	391253	serine peptidase inhibitor, Kunitz type 4	SPINT4	9606
chr20	46008655	46008906	252	*	0.0286285					Promoter (<=1kb)	20	46008908	46016561	7654	1	4318	ENST00000372330.3	-2	4318	4318	12	4318	matrix metallopeptidase 9	MMP9	9606
chr20	46206139	46206475	337	*	0.0233023					Intron (ENST00000537909.4/64405, intron 7 of 11)	20	46209821	46220849	11029	2	64405	ENST00000474438.1	14374	64405	64405	3	64405	cadherin 22	CDH22	9606
chr20	46380570	46380767	198	*	0.0286285					Intron (ENST00000612368.1/ENST00000612368.1, intron 3 of 4)	20	46374351	46376967	2617	2	63916	ENST00000481852.5	-3603	63916	63916	4	63916	engulfment and cell motility 2	ELMO2	9606
chr20	46545052	46545398	347	*	0.0286285					Exon (ENST00000279028.3/128506, exon 2 of 3)	20	46540946	46550654	9709	2	128506	ENST00000279028.3	5256	128506	128506	3	128506	osteoclast stimulatory transmembrane protein	OCSTAMP	9606
chr20	46557477	46557689	213	*	0.0332889					Distal Intergenic	20	46540946	46550654	9709	2	128506	ENST00000279028.3	-6823	128506	128506	3	128506	osteoclast stimulatory transmembrane protein	OCSTAMP	9606
chr20	46690183	46690352	170	*	0.0186418					Promoter (<=1kb)	20	46684365	46689444	5080	2	112858	ENST00000372114.4	-739	112858	112858	3	112858	TP53 regulating kinase	TP53RK	9606
chr20	46876496	46876850	355	*	0.0286285					Distal Intergenic	20	46894624	47188844	294221	1	2139	ENST00000357410.7	-17774	2139	2139	2	2139	EYA transcriptional coactivator and phosphatase 2	EYA2	9606
chr20	47033374	47033551	178	*	0.0386152					Intron (ENST00000357410.7/2139, intron 5 of 13)	20	47001460	47143149	141690	1	2139	ENST00000458636.2	31914	2139	2139	2	2139	EYA transcriptional coactivator and phosphatase 2	EYA2	9606
chr20	47352049	47352229	181	*	0.023968					Promoter (<=1kb)	20	47310103	47351877	41775	2	23613	ENST00000446894.5	-172	23613	23613	3	23613	zinc finger MYND-type containing 8	ZMYND8	9606
chr20	47359790	47360420	631	*	0.0286285					Promoter (2-3kb)	20	47209214	47356889	147676	2	23613	ENST00000619049.4	-2901	23613	23613	3	23613	zinc finger MYND-type containing 8	ZMYND8	9606
chr20	47663847	47664022	176	*	0.0379494					Promoter (<=1kb)	20	47661434	47663554	2121	2	55959	ENST00000433632.1	-293	55959	55959	2	55959	sulfatase 2	SULF2	9606
chr20	47667677	47667831	155	*	0.0199734					Promoter (2-3kb)	20	47657435	47665259	7825	2	55959	ENST00000495544.5	-2418	55959	55959	2	55959	sulfatase 2	SULF2	9606
chr20	47677339	47677552	214	*	0.0286285					Promoter (<=1kb)	20	47672195	47676692	4498	2	55959	ENST00000465769.1	-647	55959	55959	2	55959	sulfatase 2	SULF2	9606
chr20	47884070	47884229	160	*	0.0219707					Distal Intergenic	20	47657406	47786616	129211	2	55959	ENST00000484875.5	-97454	55959	55959	2	55959	sulfatase 2	SULF2	9606
chr20	48319400	48319560	161	*	0.023968					Distal Intergenic	20	48359884	48367226	7343	1	284749	ENST00000666125.1	-40324	284749	284749	1	284749	long intergenic non-protein coding RNA 494	LINC00494	9606
chr20	48468688	48468851	164	*	0.0199734					Distal Intergenic	20	48365647	48370629	4983	1	284749	ENST00000433094.1	103041	284749	284749	1	284749	long intergenic non-protein coding RNA 494	LINC00494	9606
chr20	48482261	48482418	158	*	0.023968					Distal Intergenic	20	48365647	48370629	4983	1	284749	ENST00000433094.1	116614	284749	284749	1	284749	long intergenic non-protein coding RNA 494	LINC00494	9606
chr20	48854064	48854277	214	*	0.0332889					Distal Intergenic	20	48624252	48827999	203748	2	57580	ENST00000371941.4	-26065	57580	57580	4	57580	phosphatidylinositol-3,4,5-trisphosphate dependent Rac exchange factor 1	PREX1	9606
chr20	49243802	49243963	162	*	0.0312916					3' UTR	20	49233838	49244077	10240	1	55661	ENST00000471144.1	9964	55661	55661	2	55661	DEAD-box helicase 27	DDX27	9606
chr20	49280501	49280657	157	*	0.0532623					Promoter (<=1kb)	20	49280683	49280772	90	1	692057	ENST00000391002.1	-26	692057	692057	2	692057	small nucleolar RNA, C/D box 12	SNORD12	9606
chr20	49411117	49411420	304	*	0.0286285					Intron (ENST00000637341.1/ENST00000637341.1, intron 2 of 7)	20	49374800	49387005	12206	2	3745	ENST00000635210.1	-24112	3745	3745	5	3745	potassium voltage-gated channel subfamily B member 1	KCNB1	9606
chr20	49418725	49419074	350	*	0.0219707					Intron (ENST00000637341.1/ENST00000637341.1, intron 2 of 7)	20	49374800	49387005	12206	2	3745	ENST00000635210.1	-31720	3745	3745	5	3745	potassium voltage-gated channel subfamily B member 1	KCNB1	9606
chr20	49811881	49812034	154	*	0.0199734					Promoter (<=1kb)	20	49812713	49892241	79529	1	23315	ENST00000417961.5	-679	23315	23315	2	23315	solute carrier family 9 member A8	SLC9A8	9606
chr20	50113734	50113936	203	*	0.0199734					Promoter (<=1kb)	20	50081124	50113198	32075	2	7335	ENST00000625172.3	-536	7335	7335	4	7335	ubiquitin conjugating enzyme E2 V1	UBE2V1	9606
chr20	50152946	50153100	155	*	0.0259654					Promoter (<=1kb)	20	50081124	50153637	72514	2	387522	ENST00000341698.2	537	387522	387522	2	387522	PEDS1-UBE2V1 readthrough	PEDS1-UBE2V1	9606
chr20	50221041	50221285	245	*	0.0246338					Distal Intergenic	20	50184598	50191498	6901	2	101927559	ENST00000613921.1	-29543	101927559	101927559	1	101927559	CEBPB antisense RNA 1	CEBPB-AS1	9606
chr20	50246308	50246475	168	*	0.017976					Distal Intergenic	20	50259019	50278421	19403	1	100506115	ENST00000651466.1	-12544	100506115	100506115	3	100506115	plaque enriched lncRNA in atherosclerotic and inflammatory bowel macrophage regulation	PELATON	9606
chr20	50323470	50323650	181	*	0.0139814					Promoter (2-3kb)	20	50310711	50321342	10632	2	101927586	ENST00000441214.1	-2128	101927586	101927586	2	101927586	long intergenic non-protein coding RNA 1271	LINC01271	9606
chr20	50361129	50361314	186	*	0.0166445					Distal Intergenic	20	50310711	50321342	10632	2	101927586	ENST00000441214.1	-39787	101927586	101927586	2	101927586	long intergenic non-protein coding RNA 1271	LINC01271	9606
chr20	50394700	50394859	160	*	0.0199734					Distal Intergenic	20	50310711	50321342	10632	2	101927586	ENST00000441214.1	-73358	101927586	101927586	2	101927586	long intergenic non-protein coding RNA 1271	LINC01271	9606
chr20	50560204	50560468	265	*	0.0319574					Intron (ENST00000541713.5/5770, intron 1 of 8)	20	50585786	50585879	94	1	693230	ENST00000385283.1	-25318	693230	693230	2	693230	microRNA 645	MIR645	9606
chr20	50561207	50561452	246	*	0.0233023					Exon (ENST00000371621.5/5770, exon 2 of 10)	20	50585786	50585879	94	1	693230	ENST00000385283.1	-24334	693230	693230	2	693230	microRNA 645	MIR645	9606
chr20	50690934	50691114	181	*	0.0406125					Promoter (<=1kb)	20	50586108	50691542	105435	2	140876	ENST00000327979.8	428	140876	140876	2	140876	RIPOR family member 3	RIPOR3	9606
chr20	50928670	50928918	249	*	0.0193076					Promoter (<=1kb)	20	50889048	50928732	39685	2	23394	ENST00000644386.1	0	23394	23394	3	23394	activity dependent neuroprotector homeobox	ADNP	9606
chr20	51169713	51169893	181	*	0.0219707					Distal Intergenic	20	51009565	51023107	13543	2	3755	ENST00000439216.5	-146606	3755	3755	3	3755	potassium voltage-gated channel modifier subfamily G member 1	KCNG1	9606
chr20	51511206	51511383	178	*	0.0146471					Intron (ENST00000396009.7/4773, intron 3 of 9)	20	51386957	51542719	155763	2	4773	ENST00000396009.7	31336	4773	4773	4	4773	nuclear factor of activated T cells 2	NFATC2	9606
chr20	51542346	51542551	206	*	0.0292943					Promoter (<=1kb)	20	51386957	51542719	155763	2	4773	ENST00000396009.7	168	4773	4773	4	4773	nuclear factor of activated T cells 2	NFATC2	9606
chr20	51563103	51563340	238	*	0.0406125					Promoter (<=1kb)	20	51391228	51562831	171604	2	4773	ENST00000609507.1	-272	4773	4773	4	4773	nuclear factor of activated T cells 2	NFATC2	9606
chr20	51743150	51743375	226	*	0.0246338					Intron (ENST00000311637.9/10079, intron 1 of 22)	20	51725819	51732587	6769	2	10079	ENST00000477492.1	-10563	10079	10079	3	10079	ATPase phospholipid transporting 9A (putative)	ATP9A	9606
chr20	52370535	52370778	244	*	0.0545939					Intron (ENST00000656056.1/ENST00000656056.1, intron 3 of 3)	20	52210645	52646741	436097	1	101927700	ENST00000454600.1	159890	101927700	101927700	1	101927700	long intergenic non-protein coding RNA 1524	LINC01524	9606
chr20	52492936	52493095	160	*	0.0286285					Intron (ENST00000663974.1/ENST00000663974.1, intron 3 of 4)	20	52619302	52650459	31158	1	101927700	ENST00000665561.1	-126207	101927700	101927700	1	101927700	long intergenic non-protein coding RNA 1524	LINC01524	9606
chr20	52676339	52676509	171	*	0.0286285					Intron (ENST00000661530.1/ENST00000661530.1, intron 3 of 7)	20	52621869	52650459	28591	1	101927700	ENST00000656040.1	54470	101927700	101927700	1	101927700	long intergenic non-protein coding RNA 1524	LINC01524	9606
chr20	52853905	52854093	189	*	0.0386152					Distal Intergenic	20	52972358	53495330	522973	1	128553	ENST00000371497.10	-118265	128553	128553	2	128553	teashirt zinc finger homeobox 2	TSHZ2	9606
chr20	53216388	53216605	218	*	0.023968					Intron (ENST00000371497.10/128553, intron 1 of 2)	20	53185646	53256560	70915	1	128553	ENST00000329613.7	30742	128553	128553	2	128553	teashirt zinc finger homeobox 2	TSHZ2	9606
chr20	53260370	53260524	155	*	0.0286285					Intron (ENST00000371497.10/128553, intron 2 of 2)	20	53255979	53491063	235085	1	128553	ENST00000605656.2	4391	128553	128553	2	128553	teashirt zinc finger homeobox 2	TSHZ2	9606
chr20	53306811	53307001	191	*	0.0332889					Intron (ENST00000371497.10/128553, intron 2 of 2)	20	53255979	53491063	235085	1	128553	ENST00000605656.2	50832	128553	128553	2	128553	teashirt zinc finger homeobox 2	TSHZ2	9606
chr20	53579053	53579247	195	*	0.0406125					Intron (ENST00000371471.6/7764, intron 2 of 5)	20	53568820	53576027	7208	2	7764	ENST00000437222.1	-3026	7764	7764	2	7764	zinc finger protein 217	ZNF217	9606
chr20	53579895	53580165	271	*	0.0233023					Promoter (2-3kb)	20	53567073	53583097	16025	2	7764	ENST00000302342.3	2932	7764	7764	2	7764	zinc finger protein 217	ZNF217	9606
chr20	53737853	53738280	428	*	0.0459387					Distal Intergenic	20	53582925	53609907	26983	2	7764	ENST00000540425.1	-127946	7764	7764	2	7764	zinc finger protein 217	ZNF217	9606
chr20	53935119	53935307	189	*	0.023968					Distal Intergenic	20	53875252	53875557	306	2	391257	ENST00000497904.1	-59562	391257	391257	2	391257	SUMO1 pseudogene 1	SUMO1P1	9606
chr20	53942330	53942637	308	*	0.023968					Exon (ENST00000450473.1/ENST00000450473.1, exon 3 of 3)	20	53944783	53995929	51147	2	8537	ENST00000422805.1	53292	8537	8537	2	8537	brain enriched myelin associated protein 1	BCAS1	9606
chr20	54139725	54139897	173	*	0.039281					Distal Intergenic	20	54154370	54157298	2929	2	1591	ENST00000460643.1	17401	1591	1591	6	1591	cytochrome P450 family 24 subfamily A member 1	CYP24A1	9606
chr20	54208441	54208671	231	*	0.0332889					Promoter (<=1kb)	20	54208428	54214410	5983	1	5203	ENST00000474326.1	13	5203	5203	3	5203	prefoldin subunit 4	PFDN4	9606
chr20	54283891	54284049	159	*	0.0139814					Distal Intergenic	20	54208428	54214410	5983	1	5203	ENST00000474326.1	75463	5203	5203	3	5203	prefoldin subunit 4	PFDN4	9606
chr20	55418896	55419098	203	*	0.0386152					Intron (ENST00000627529.2/102723578, intron 3 of 4)	20	55423009	55427085	4077	1	102723578	ENST00000450623.7	-3911	102723578	102723578	1	102723578	long intergenic non-protein coding RNA 1440	LINC01440	9606
chr20	55674638	55674821	184	*	0.023968					Intron (ENST00000667361.1/102723578, intron 8 of 8)	20	55420336	55427197	6862	2	101927796	ENST00000433766.1	-247441	101927796	101927796	1	101927796	long intergenic non-protein coding RNA 1441	LINC01441	9606
chr20	56418091	56418316	226	*	0.0159787					Intron (ENST00000360314.7/57091, intron 2 of 6)	20	56412308	56453896	41589	1	57091	ENST00000497244.1	5783	57091	57091	2	57091	Cas scaffold protein family member 4	CASS4	9606
chr20	56430577	56430958	382	*	0.0252996					Intron (ENST00000360314.7/57091, intron 2 of 6)	20	56412308	56453896	41589	1	57091	ENST00000497244.1	18269	57091	57091	2	57091	Cas scaffold protein family member 4	CASS4	9606
chr20	56468062	56468248	187	*	0.0319574					Promoter (<=1kb)	20	56468585	56518886	50302	1	51507	ENST00000023939.8	-337	51507	51507	2	51507	replication termination factor 2	RTF2	9606
chr20	56629264	56629490	227	*	0.0252996					Promoter (<=1kb)	20	56629306	56639283	9978	1	7022	ENST00000201031.3	0	7022	7022	2	7022	transcription factor AP-2 gamma	TFAP2C	9606
chr20	56833513	56833749	237	*	0.0332889					Distal Intergenic	20	56630234	56631547	1314	1	7022	ENST00000416606.1	203279	7022	7022	2	7022	transcription factor AP-2 gamma	TFAP2C	9606
chr20	57047706	57047938	233	*	0.0259654					Distal Intergenic	20	57170917	57173589	2673	2	655	ENST00000476877.1	125651	655	655	3	655	bone morphogenetic protein 7	BMP7	9606
chr20	57065216	57065417	202	*	0.0219707					Distal Intergenic	20	57170917	57173589	2673	2	655	ENST00000476877.1	108172	655	655	3	655	bone morphogenetic protein 7	BMP7	9606
chr20	57147221	57147405	185	*	0.0159787					Distal Intergenic	20	57170917	57173589	2673	2	655	ENST00000476877.1	26184	655	655	3	655	bone morphogenetic protein 7	BMP7	9606
chr20	57395911	57396131	221	*	0.0492676					Promoter (2-3kb)	20	57384160	57393062	8903	2	100291105	ENST00000417346.1	-2849	100291105	100291105	1	100291105	RBM38 antisense RNA 1	RBM38-AS1	9606
chr20	57465613	57465779	167	*	0.0286285					Distal Intergenic	20	57499554	57524257	24704	2	140690	ENST00000608440.5	58478	140690	140690	4	140690	CCCTC-binding factor like	CTCFL	9606
chr20	57592524	57592701	178	*	0.0286285					Distal Intergenic	20	57607061	57610265	3205	2	81030	ENST00000453793.1	17564	81030	81030	4	81030	Z-DNA binding protein 1	ZBP1	9606
chr20	57689725	57689889	165	*	0.023968					Promoter (<=1kb)	20	57652208	57690624	38417	2	56937	ENST00000414037.5	735	56937	56937	4	56937	prostate transmembrane protein, androgen induced 1	PMEPA1	9606
chr20	57782200	57782353	154	*	0.0146471					Distal Intergenic	20	57659550	57711536	51987	2	56937	ENST00000472841.1	-70664	56937	56937	4	56937	prostate transmembrane protein, androgen induced 1	PMEPA1	9606
chr20	57841599	57841769	171	*	0.023968					Distal Intergenic	20	57659550	57711536	51987	2	56937	ENST00000472841.1	-130063	56937	56937	4	56937	prostate transmembrane protein, androgen induced 1	PMEPA1	9606
chr20	57844367	57844520	154	*	0.0159787					Distal Intergenic	20	57659550	57711536	51987	2	56937	ENST00000472841.1	-132831	56937	56937	4	56937	prostate transmembrane protein, androgen induced 1	PMEPA1	9606
chr20	57881977	57882365	389	*	0.0565912					Distal Intergenic	20	58003904	58004648	745	1	105376992	ENST00000616333.1	-121539	105376992	105376992	1	105376992	long intergenic non-protein coding RNA 1742	LINC01742	9606
chr20	57921813	57922018	206	*	0.0332889					Distal Intergenic	20	58003904	58004648	745	1	105376992	ENST00000616333.1	-81886	105376992	105376992	1	105376992	long intergenic non-protein coding RNA 1742	LINC01742	9606
chr20	57979473	57979665	193	*	0.0159787					Distal Intergenic	20	58003904	58004648	745	1	105376992	ENST00000616333.1	-24239	105376992	105376992	1	105376992	long intergenic non-protein coding RNA 1742	LINC01742	9606
chr20	58160652	58161033	382	*	0.0545939					3' UTR	20	58150902	58161150	10249	1	128602	ENST00000371168.4	9750	128602	128602	3	128602	chromosome 20 open reading frame 85	C20orf85	9606
chr20	58237532	58237703	172	*	0.0399467					Promoter (1-2kb)	20	58232804	58235887	3084	2	55370	ENST00000467784.1	-1645	55370	55370	2	55370	protein phosphatase 4 regulatory subunit 1 like (pseudogene)	PPP4R1L	9606
chr20	58346600	58346792	193	*	0.0299601					Intron (ENST00000244040.4/57403, intron 3 of 6)	20	58309758	58346048	36291	1	57403	ENST00000488949.1	36842	57403	57403	2	57403	RAB22A, member RAS oncogene family	RAB22A	9606
chr20	58420756	58421055	300	*	0.023968					Intron (ENST00000475243.6/9217, intron 2 of 5)	20	58431033	58445552	14520	1	9217	ENST00000463370.5	-9978	9217	9217	5	9217	VAMP associated protein B and C	VAPB	9606
chr20	58421571	58421860	290	*	0.0193076					Intron (ENST00000475243.6/9217, intron 2 of 5)	20	58431033	58445552	14520	1	9217	ENST00000463370.5	-9173	9217	9217	5	9217	VAMP associated protein B and C	VAPB	9606
chr20	58442649	58442870	222	*	0.0292943					Intron (ENST00000475243.6/9217, intron 5 of 5)	20	58438977	58445552	6576	1	9217	ENST00000476395.1	3672	9217	9217	5	9217	VAMP associated protein B and C	VAPB	9606
chr20	58457749	58457914	166	*	0.017976					Distal Intergenic	20	58461125	58461980	856	2	164284	ENST00000491015.1	4066	164284	164284	2	164284	APC down-regulated 1 like	APCDD1L	9606
chr20	58515541	58515814	274	*	0.0332889					Promoter (<=1kb)	20	58515543	58526032	10490	1	149773	ENST00000447767.1	0	149773	149773	2	149773	APCDD1L divergent transcript	APCDD1L-DT	9606
chr20	58611183	58611445	263	*	0.023968					Intron (ENST00000427140.5/149773, intron 6 of 6)	20	58634772	58635738	967	1	79160	ENST00000598340.2	-23327	79160	79160	1	79160	long intergenic non-protein coding RNA 1711	LINC01711	9606
chr20	58620923	58621074	152	*	0.0332889					Distal Intergenic	20	58634772	58635738	967	1	79160	ENST00000598340.2	-13698	79160	79160	1	79160	long intergenic non-protein coding RNA 1711	LINC01711	9606
chr20	58640731	58641045	315	*	0.0286285					Distal Intergenic	20	58634772	58635738	967	1	79160	ENST00000598340.2	5959	79160	79160	1	79160	long intergenic non-protein coding RNA 1711	LINC01711	9606
chr20	58689936	58690161	226	*	0.0286285					Promoter (<=1kb)	20	58689135	58715550	26416	1	79716	ENST00000525817.5	801	79716	79716	2	79716	aminopeptidase like 1	NPEPL1	9606
chr20	58691922	58692086	165	*	0.0352863					Promoter (<=1kb)	20	58692800	58715844	23045	1	79716	ENST00000356091.11	-714	79716	79716	2	79716	aminopeptidase like 1	NPEPL1	9606
chr20	58746788	58746971	184	*	0.0332889					Intron (ENST00000416241.1/ENST00000416241.1, intron 10 of 13)	20	58713731	58714964	1234	1	79716	ENST00000525068.1	33057	79716	79716	2	79716	aminopeptidase like 1	NPEPL1	9606
chr20	58817372	58817561	190	*	0.0199734					Promoter (<=1kb)	20	58817615	58817694	80	2	407022	ENST00000385215.1	133	407022	407022	6	407022	microRNA 296	MIR296	9606
chr20	58991253	58991435	183	*	0.0386152					Promoter (<=1kb)	20	58991312	58995133	3822	1	51497	ENST00000479207.1	0	51497	51497	3	51497	negative elongation factor complex member C/D	NELFCD	9606
chr20	59032754	59032944	191	*	0.0286285					Promoter (<=1kb)	20	59028678	59032345	3668	2	514	ENST00000395659.1	-409	514	514	4	514	ATP synthase F1 subunit epsilon	ATP5F1E	9606
chr20	59063864	59064059	196	*	0.0346205					Distal Intergenic	20	59038134	59042809	4676	2	100533975	ENST00000466051.1	-21055	100533975	100533975	1	100533975	SLMO2-ATP5E readthrough	SLMO2-ATP5E	9606
chr20	59307464	59307621	158	*	0.0199734					Intron (ENST00000311585.11/1908, intron 2 of 4)	20	59301521	59324572	23052	1	1908	ENST00000672969.1	5943	1908	1908	3	1908	endothelin 3	EDN3	9606
chr20	59336698	59336957	260	*	0.0386152					Distal Intergenic	20	59301521	59324572	23052	1	1908	ENST00000672969.1	35177	1908	1908	3	1908	endothelin 3	EDN3	9606
chr20	59403653	59403870	218	*	0.023968					Distal Intergenic	20	59301521	59324572	23052	1	1908	ENST00000672969.1	102132	1908	1908	3	1908	endothelin 3	EDN3	9606
chr20	59428988	59429195	208	*	0.023968					Distal Intergenic	20	59301521	59324572	23052	1	1908	ENST00000672969.1	127467	1908	1908	3	1908	endothelin 3	EDN3	9606
chr20	59448739	59448903	165	*	0.0146471					Distal Intergenic	20	59577509	59847711	270203	1	116154	ENST00000359926.7	-128606	116154	116154	2	116154	phosphatase and actin regulator 3	PHACTR3	9606
chr20	59548335	59548529	195	*	0.0492676					Distal Intergenic	20	59577509	59847711	270203	1	116154	ENST00000359926.7	-28980	116154	116154	2	116154	phosphatase and actin regulator 3	PHACTR3	9606
chr20	60011983	60012175	193	*	0.0199734					Intron (ENST00000348616.9/60437, intron 17 of 17)	20	59996394	60012542	16149	1	60437	ENST00000456106.1	15589	60437	60437	3	60437	cadherin 26	CDH26	9606
chr20	60094539	60094691	153	*	0.0386152					Intron (ENST00000654397.1/284757, intron 1 of 6)	20	60099022	60154605	55584	1	284757	ENST00000660970.1	-4331	284757	284757	2	284757	MIR646 host gene	MIR646HG	9606
chr20	60566348	60566514	167	*	0.0286285					Promoter (1-2kb)	20	60564562	60564625	64	1	100616440	ENST00000581228.1	1786	100616440	100616440	1	100616440	microRNA 548ag-2	MIR548AG2	9606
chr20	60695214	60695501	288	*	0.0299601					Distal Intergenic	20	60564562	60564625	64	1	100616440	ENST00000581228.1	130652	100616440	100616440	1	100616440	microRNA 548ag-2	MIR548AG2	9606
chr20	60857402	60857577	176	*	0.0213049					Distal Intergenic	20	61079049	61083750	4702	1	100506470	ENST00000664708.1	-221472	100506470	100506470	1	100506470	long intergenic non-protein coding RNA 1718	LINC01718	9606
chr20	60883706	60883857	152	*	0.0286285					Distal Intergenic	20	61079049	61083750	4702	1	100506470	ENST00000664708.1	-195192	100506470	100506470	1	100506470	long intergenic non-protein coding RNA 1718	LINC01718	9606
chr20	61174213	61174414	202	*	0.0432756					Distal Intergenic	20	61252261	61940617	688357	1	1002	ENST00000614565.5	-77847	1002	1002	4	1002	cadherin 4	CDH4	9606
chr20	61218891	61219057	167	*	0.0146471					Distal Intergenic	20	61252261	61940617	688357	1	1002	ENST00000614565.5	-33204	1002	1002	4	1002	cadherin 4	CDH4	9606
chr20	61436487	61436675	189	*	0.0199734					Exon (ENST00000661292.1/ENST00000661292.1, exon 1 of 4)	20	61570135	61937218	367084	1	1002	ENST00000611855.4	-133460	1002	1002	4	1002	cadherin 4	CDH4	9606
chr20	61590160	61590470	311	*	0.0199734					Intron (ENST00000614565.5/1002, intron 2 of 15)	20	61599761	61937249	337489	1	1002	ENST00000543233.2	-9291	1002	1002	4	1002	cadherin 4	CDH4	9606
chr20	61646337	61646576	240	*	0.0199734					Intron (ENST00000614565.5/1002, intron 2 of 15)	20	61599761	61937249	337489	1	1002	ENST00000543233.2	46576	1002	1002	4	1002	cadherin 4	CDH4	9606
chr20	61721842	61722025	184	*	0.0199734					Promoter (2-3kb)	20	61717506	61719748	2243	2	100128310	ENST00000317652.1	-2094	100128310	100128310	1	100128310	uncharacterized LOC100128310	LOC100128310	9606
chr20	62044863	62045028	166	*	0.023968					Intron (ENST00000252996.8/6874, intron 1 of 14)	20	62012874	62064366	51493	2	6874	ENST00000608887.1	19338	6874	6874	3	6874	TATA-box binding protein associated factor 4	TAF4	9606
chr20	62306880	62307032	153	*	0.0286285					Promoter (2-3kb)	20	62304159	62306734	2576	1	11047	ENST00000465805.2	2721	11047	11047	4	11047	ADRM1 26S proteasome ubiquitin receptor	ADRM1	9606
chr20	62352926	62353109	184	*	0.0246338					Promoter (<=1kb)	20	62352995	62356469	3475	1	101928158	ENST00000456721.2	0	101928158	101928158	1	101928158	LAMA5 antisense RNA 1	LAMA5-AS1	9606
chr20	62410151	62410324	174	*	0.0299601					Promoter (2-3kb)	20	62388632	62407285	18654	2	81928	ENST00000279101.9	-2866	81928	81928	2	81928	Cdk5 and Abl enzyme substrate 2	CABLES2	9606
chr20	62463085	62463241	157	*	0.0159787					Distal Intergenic	20	62463497	62475995	12499	2	140628	ENST00000252997.3	12754	140628	140628	2	140628	GATA binding protein 5	GATA5	9606
chr20	62485043	62485274	232	*	0.0332889					Distal Intergenic	20	62463497	62475995	12499	2	140628	ENST00000252997.3	-9048	140628	140628	2	140628	GATA binding protein 5	GATA5	9606
chr20	62574093	62574251	159	*	0.0159787					Distal Intergenic	20	62564912	62565013	102	1	406923	ENST00000347538.2	9181	406923	406923	5	406923	microRNA 133a-2	MIR133A2	9606
chr20	62576636	62576893	258	*	0.0286285					Exon (ENST00000583223.1/ENST00000583223.1, exon 1 of 1)	20	62564912	62565013	102	1	406923	ENST00000347538.2	11724	406923	406923	5	406923	microRNA 133a-2	MIR133A2	9606
chr20	62595837	62596067	231	*	0.0266312					Distal Intergenic	20	62564912	62565013	102	1	406923	ENST00000347538.2	30925	406923	406923	5	406923	microRNA 133a-2	MIR133A2	9606
chr20	62628438	62628589	152	*	0.0272969					Distal Intergenic	20	62642503	62672293	29791	1	28231	ENST00000217159.6	-13914	28231	28231	2	28231	solute carrier organic anion transporter family member 4A1	SLCO4A1	9606
chr20	62663231	62663394	164	*	0.023968					Exon (ENST00000451648.1/100127888, exon 2 of 2)	20	62666415	62670222	3808	1	28231	ENST00000470412.5	-3021	28231	28231	2	28231	solute carrier organic anion transporter family member 4A1	SLCO4A1	9606
chr20	62820371	62820533	163	*	0.0439414					Promoter (2-3kb)	20	62822609	62828976	6368	1	1299	ENST00000463487.2	-2076	1299	1299	4	1299	collagen type IX alpha 3 chain	COL9A3	9606
chr20	62875844	62876178	335	*	0.023968					Distal Intergenic	20	62841005	62861822	20818	2	10732	ENST00000335351.8	-14022	10732	10732	2	10732	transcription factor like 5	TCFL5	9606
chr20	62898151	62898382	232	*	0.0199734					Intron (ENST00000266070.8/11083, intron 6 of 15)	20	62905006	62914406	9401	2	11083	ENST00000370366.1	16024	11083	11083	2	11083	death inducer-obliterator 1	DIDO1	9606
chr20	62925392	62925554	163	*	0.0299601					Promoter (<=1kb)	20	62905005	62926469	21465	2	11083	ENST00000354665.8	915	11083	11083	2	11083	death inducer-obliterator 1	DIDO1	9606
chr20	63060483	63060690	208	*	0.0219707					Intron (ENST00000606208.5/63930, intron 1 of 1)	20	63038011	63053863	15853	1	100144597	ENST00000455711.1	22472	100144597	100144597	1	100144597	long intergenic non-protein coding RNA 1056	LINC01056	9606
chr20	63094597	63094908	312	*	0.0286285					Exon (ENST00000657642.1/768097, exon 2 of 2)	20	63102205	63104386	2182	1	768096	ENST00000433161.1	-7297	768096	768096	1	768096	highly accelerated region 1A	HAR1A	9606
chr20	63150466	63150720	255	*	0.0286285					Intron (ENST00000665538.1/ENST00000665538.1, intron 1 of 2)	20	63178500	63178586	87	1	406909	ENST00000384866.1	-27780	406909	406909	4	406909	microRNA 124-3	MIR124-3	9606
chr20	63202060	63202213	154	*	0.0312916					Intron (ENST00000370339.8/54915, intron 4 of 4)	20	63195429	63216131	20703	2	54915	ENST00000370339.8	13918	54915	54915	6	54915	YTH N6-methyladenosine RNA binding protein 1	YTHDF1	9606
chr20	63272353	63272555	203	*	0.0466045					Promoter (<=1kb)	20	63241390	63272694	31305	2	128414	ENST00000370307.6	139	128414	128414	2	128414	sodium/potassium transporting ATPase interacting 4	NKAIN4	9606
chr20	63284284	63284494	211	*	0.0492676					Promoter (<=1kb)	20	63284292	63289788	5497	1	55738	ENST00000468975.6	0	55738	55738	3	55738	ADP ribosylation factor GTPase activating protein 1	ARFGAP1	9606
chr20	63658768	63658997	230	*	0.0199734					Promoter (<=1kb)	20	63658630	63661857	3228	1	51750	ENST00000488316.1	138	51750	51750	5	51750	regulator of telomere elongation helicase 1	RTEL1	9606
chr20	63692332	63692722	391	*	0.0432756					Promoter (2-3kb)	20	63689966	63696248	6283	1	51750	ENST00000370003.2	2366	51750	51750	5	51750	regulator of telomere elongation helicase 1	RTEL1	9606
chr20	63968772	63969074	303	*	0.0279627					Promoter (<=1kb)	20	63956704	63969930	13227	2	57473	ENST00000369888.6	856	57473	57473	2	57473	zinc finger protein 512B	ZNF512B	9606
chr20	63974004	63974182	179	*	0.0299601					3' UTR	20	63956704	63969930	13227	2	57473	ENST00000369888.6	-4074	57473	57473	2	57473	zinc finger protein 512B	ZNF512B	9606
chr20	64063480	64063631	152	*	0.039281					Promoter (<=1kb)	20	64063481	64068134	4654	1	6919	ENST00000415602.5	0	6919	6919	2	6919	transcription elongation factor A2	TCEA2	9606
chr20	64071953	64072150	198	*	0.023968					Promoter (1-2kb)	20	64070328	64072346	2019	1	6919	ENST00000475236.1	1625	6919	6919	2	6919	transcription elongation factor A2	TCEA2	9606
chr20	64088647	64088824	178	*	0.0173103					Intron (ENST00000336866.7/4987, intron 1 of 4)	20	64091966	64100633	8668	1	4987	ENST00000672146.2	-3142	4987	4987	3	4987	opioid related nociceptin receptor 1	OPRL1	9606
chr21	6370371	6370531	161	*	0.0233023					Distal Intergenic	21	6447261	6450632	3372	2	102724560	ENST00000624808.1	80101	102724560	102724560	11	102724560	cystathionine beta-synthase like	CBSL	9606
chr21	6373904	6374131	228	*	0.023968					Distal Intergenic	21	6447261	6450632	3372	2	102724560	ENST00000624808.1	76501	102724560	102724560	11	102724560	cystathionine beta-synthase like	CBSL	9606
chr21	9739293	9739482	190	*	0.0199734					Distal Intergenic	21	9806875	9809723	2849	2	441058	ENST00000623933.1	70241	441058	441058	1	441058	long intergenic non-protein coding RNA 1667	LINC01667	9606
chr21	10024834	10025006	173	*	0.0286285					Intron (ENST00000625012.1/ENST00000625012.1, intron 1 of 10)	21	9781910	9816833	34924	2	441058	ENST00000651542.1	-208001	441058	441058	1	441058	long intergenic non-protein coding RNA 1667	LINC01667	9606
chr21	10336795	10336946	152	*	0.0259654					Exon (ENST00000667012.1/ENST00000667012.1, exon 3 of 3)	21	10413477	10452529	39053	1	85319	ENST00000474011.5	-76531	85319	85319	1	85319	BAGE family member 2	BAGE2	9606
chr21	10392088	10392239	152	*	0.0226365					Distal Intergenic	21	10413477	10452529	39053	1	85319	ENST00000474011.5	-21238	85319	85319	1	85319	BAGE family member 2	BAGE2	9606
chr21	10403292	10403446	155	*	0.0472703					Distal Intergenic	21	10413477	10452529	39053	1	85319	ENST00000474011.5	-10031	85319	85319	1	85319	BAGE family member 2	BAGE2	9606
chr21	10570011	10570177	167	*	0.0199734					Intron (ENST00000612267.1/7179, intron 22 of 31)	21	10521583	10605716	84134	1	7179	ENST00000618007.5	48428	7179	7179	2	7179	transmembrane phosphatase with tensin homology	TPTE	9606
chr21	10610286	10610441	156	*	0.023968					Distal Intergenic	21	10521583	10605716	84134	1	7179	ENST00000618007.5	88703	7179	7179	2	7179	transmembrane phosphatase with tensin homology	TPTE	9606
chr21	10796928	10797094	167	*	0.0312916					Distal Intergenic	21	10521583	10605716	84134	1	7179	ENST00000618007.5	275345	7179	7179	2	7179	transmembrane phosphatase with tensin homology	TPTE	9606
chr21	26967076	26967292	217	*	0.0299601					Promoter (<=1kb)	21	26917922	26967088	49167	2	11096	ENST00000284987.6	0	11096	11096	4	11096	ADAM metallopeptidase with thrombospondin type 1 motif 5	ADAMTS5	9606
chr21	29181956	29182122	167	*	0.0213049					Exon (ENST00000430001.1/ENST00000430001.1, exon 2 of 2)	21	29193480	29288205	94726	1	193629	ENST00000447125.5	-11358	193629	193629	1	193629	long intergenic non-protein coding RNA 189	LINC00189	9606
chr21	31334843	31335000	158	*	0.0199734					Intron (ENST00000286827.7/7074, intron 3 of 28)	21	31266296	31344279	77984	2	7074	ENST00000455508.1	9279	7074	7074	4	7074	TIAM Rac1 associated GEF 1	TIAM1	9606
chr21	31672768	31673098	331	*	0.023968					Intron (ENST00000286835.12/57466, intron 19 of 19)	21	31659709	31668931	9223	1	6647	ENST00000470944.1	13059	6647	6647	9	6647	superoxide dismutase 1	SOD1	9606
chr21	31732714	31732896	183	*	0.023968					Promoter (<=1kb)	21	31671000	31732118	61119	2	57466	ENST00000286835.12	-596	57466	57466	3	57466	SR-related CTD associated factor 4	SCAF4	9606
chr21	31911400	31911575	176	*	0.0432756					Intron (ENST00000270112.7/30811, intron 1 of 10)	21	31924552	31968334	43783	1	30811	ENST00000430354.1	-12977	30811	30811	3	30811	hormonally up-regulated Neu-associated kinase	HUNK	9606
chr21	33898153	33898311	159	*	0.0199734					3' UTR	21	33903456	33907412	3957	2	539	ENST00000417181.5	9101	539	539	3	539	ATP synthase peripheral stalk subunit OSCP	ATP5PO	9606
chr21	33899209	33899365	157	*	0.0492676					3' UTR	21	33903456	33907412	3957	2	539	ENST00000417181.5	8047	539	539	3	539	ATP synthase peripheral stalk subunit OSCP	ATP5PO	9606
chr21	34807681	34807959	279	*	0.023968					Intron (ENST00000344691.8/861, intron 4 of 5)	21	34821279	34829970	8692	2	861	ENST00000479325.1	22011	861	861	9	861	RUNX family transcription factor 1	RUNX1	9606
chr21	35226415	35226602	188	*	0.0332889					Intron (ENST00000475045.6/101928269, intron 9 of 12)	21	34787801	35049344	261544	2	861	ENST00000300305.7	-177071	861	861	9	861	RUNX family transcription factor 1	RUNX1	9606
chr21	36070124	36070316	193	*	0.0332889					Promoter (<=1kb)	21	36070035	36072533	2499	1	873	ENST00000399191.3	89	873	873	4	873	carbonyl reductase 1	CBR1	9606
chr21	36701927	36702150	224	*	0.0286285					Promoter (2-3kb)	21	36699134	36746324	47191	1	6493	ENST00000481185.1	2793	6493	6493	2	6493	SIM bHLH transcription factor 2	SIM2	9606
chr21	38438819	38438993	175	*	0.0233023					Intron (ENST00000398905.5/2078, intron 2 of 8)	21	38395370	38445621	50252	2	2078	ENST00000492833.5	6628	2078	2078	5	2078	ETS transcription factor ERG	ERG	9606
chr21	39660273	39660511	239	*	0.0199734					Promoter (2-3kb)	21	39657882	39662888	5007	1	10317	ENST00000398714.3	2391	10317	10317	3	10317	beta-1,3-galactosyltransferase 5	B3GALT5	9606
chr21	42009621	42009895	275	*	0.0605859					Promoter (<=1kb)	21	42009931	42024419	14489	1	150142	ENST00000675169.1	-36	150142	150142	2	150142	ZNF295 antisense RNA 1	ZNF295-AS1	9606
chr21	42094241	42094478	238	*	0.0339547					Intron (ENST00000400427.5/89766, intron 6 of 21)	21	42085303	42104057	18755	1	89766	ENST00000497243.5	8938	89766	89766	2	89766	uromodulin like 1	UMODL1	9606
chr21	43209757	43210061	305	*	0.0252996					Distal Intergenic	21	43170227	43172638	2412	1	102724652	ENST00000468016.1	39530	102724652	102724652	3	102724652	crystallin alpha A2	CRYAA2	9606
chr21	43727543	43727747	205	*	0.0199734					Promoter (<=1kb)	21	43728730	43753654	24925	1	8566	ENST00000498040.5	-983	8566	8566	2	8566	pyridoxal kinase	PDXK	9606
chr21	43981362	43981555	194	*	0.0432756					Exon (ENST00000484865.1/56894, exon 3 of 3)	21	43971403	43981412	10010	1	56894	ENST00000484865.1	9959	56894	56894	3	56894	1-acylglycerol-3-phosphate O-acyltransferase 3	AGPAT3	9606
chr21	46048462	46048641	180	*	0.0159787					Distal Intergenic	21	46002489	46004106	1618	1	1291	ENST00000486023.1	45973	1291	1291	4	1291	collagen type VI alpha 1 chain	COL6A1	9606
chr22	11018790	11018986	197	*	0.023968					Distal Intergenic	22	10939388	10961338	21951	2	102723780	ENST00000635667.1	-57452	102723780	102723780	2	102723780	FSHD region gene 1 family member F, pseudogene	FRG1FP	9606
chr22	11065953	11066115	163	*	0.0432756					Distal Intergenic	22	10939388	10961338	21951	2	102723780	ENST00000635667.1	-104615	102723780	102723780	2	102723780	FSHD region gene 1 family member F, pseudogene	FRG1FP	9606
chr22	12693759	12693945	187	*	0.0332889					Distal Intergenic	22	11827523	11910358	82836	1	102723769	ENST00000657566.1	866236	102723769	102723769	1	102723769	uncharacterized LOC102723769	LOC102723769	9606
chr22	15776101	15776350	250	*	0.0199734					Intron (ENST00000453395.5/106146148, intron 2 of 2)	22	15784959	15827434	42476	1	503637	ENST00000413768.5	-8609	503637	503637	4	503637	double homeobox A pseudogene 8	DUXAP8	9606
chr22	15817567	15817864	298	*	0.0332889					Promoter (1-2kb)	22	15805263	15815897	10635	2	414763	ENST00000440946.5	-1670	414763	414763	1	414763	BMS1 pseudogene 18	BMS1P18	9606
chr22	17777462	17777642	181	*	0.0233023					Promoter (<=1kb)	22	17777322	17779481	2160	1	200298	ENST00000600723.1	140	200298	200298	1	200298	long intergenic non-protein coding RNA 528	LINC00528	9606
chr22	18023925	18024125	201	*	0.0219707					Promoter (<=1kb)	22	17787649	18024561	236913	2	57553	ENST00000441493.7	436	57553	57553	2	57553	microtubule associated monooxygenase, calponin and LIM domain containing 3	MICAL3	9606
chr22	19432688	19432844	157	*	0.045273					Promoter (<=1kb)	22	19432939	19436010	3072	1	64976	ENST00000471259.1	-95	64976	64976	4	64976	mitochondrial ribosomal protein L40	MRPL40	9606
chr22	19848525	19848754	230	*	0.0332889					3' UTR	22	19788464	19854806	66343	2	54584	ENST00000460402.5	6052	54584	54584	3	54584	G protein subunit beta 1 like	GNB1L	9606
chr22	19880772	19881097	326	*	0.0272969					Promoter (<=1kb)	22	19875692	19881154	5463	2	10587	ENST00000462843.2	57	10587	10587	4	10587	thioredoxin reductase 2	TXNRD2	9606
chr22	19901266	19901440	175	*	0.0286285					Intron (ENST00000400518.5/10587, intron 8 of 17)	22	19875522	19898041	22520	2	10587	ENST00000634537.1	-3225	10587	10587	4	10587	thioredoxin reductase 2	TXNRD2	9606
chr22	20012229	20012402	174	*	0.0286285					Intron (ENST00000263207.8/421, intron 1 of 19)	22	19981991	20016745	34755	2	421	ENST00000467828.1	4343	421	421	3	421	ARVCF delta catenin family member	ARVCF	9606
chr22	20016431	20016717	287	*	0.0386152					Promoter (<=1kb)	22	19981991	20016745	34755	2	421	ENST00000467828.1	28	421	421	3	421	ARVCF delta catenin family member	ARVCF	9606
chr22	20131330	20131669	340	*	0.0332889					Promoter (<=1kb)	22	20131804	20148007	16204	1	29801	ENST00000334554.12	-135	29801	29801	3	29801	zinc finger DHHC-type palmitoyltransferase 8	ZDHHC8	9606
chr22	20393486	20393836	351	*	0.0539281					Promoter (<=1kb)	22	20394115	20408461	14347	1	7625	ENST00000611540.4	-279	7625	7625	3	7625	zinc finger protein 74	ZNF74	9606
chr22	20530313	20530639	327	*	0.0159787					Intron (ENST00000445987.5/51586, intron 2 of 5)	22	20524287	20564624	40338	1	51586	ENST00000473028.5	6026	51586	51586	3	51586	mediator complex subunit 15	MED15	9606
chr22	20531607	20531891	285	*	0.0286285					Intron (ENST00000445987.5/51586, intron 2 of 5)	22	20524287	20564624	40338	1	51586	ENST00000473028.5	7320	51586	51586	3	51586	mediator complex subunit 15	MED15	9606
chr22	21629580	21629913	334	*	0.0499334					Promoter (<=1kb)	22	21628089	21630012	1924	2	150223	ENST00000464015.5	99	150223	150223	2	150223	YdjC chitooligosaccharide deacetylase homolog	YDJC	9606
chr22	22298359	22298590	232	*	0.0459387					Promoter (<=1kb)	22	22298124	22329122	30999	1	96610	ENST00000652112.1	235	96610	96610	1	96610	BMS1 pseudogene 20	BMS1P20	9606
chr22	23599320	23599474	155	*	0.0199734					Distal Intergenic	22	23573369	23580302	6934	2	3543	ENST00000438703.1	-19018	3543	3543	3	3543	immunoglobulin lambda like polypeptide 1	IGLL1	9606
chr22	24156780	24156975	196	*	0.023968					Promoter (<=1kb)	22	24156533	24164489	7957	1	23523	ENST00000495121.1	247	23523	23523	3	23523	calcineurin binding protein 1	CABIN1	9606
chr22	25405582	25405734	153	*	0.0219707					Promoter (<=1kb)	22	25351457	25405377	53921	2	91355	ENST00000650168.1	-205	91355	91355	2	91355	LDL receptor related protein 5 like	LRP5L	9606
chr22	27789038	27789205	168	*	0.023968					Promoter (2-3kb)	22	27750678	27791883	41206	2	4330	ENST00000497225.1	2678	4330	4330	4	4330	MN1 proto-oncogene, transcriptional regulator	MN1	9606
chr22	28378183	28378340	158	*	0.0159787					Intron (ENST00000397906.6/23331, intron 2 of 22)	22	28296214	28443073	146860	2	23331	ENST00000490475.1	64733	23331	23331	3	23331	tetratricopeptide repeat domain 28	TTC28	9606
chr22	29306643	29306864	222	*	0.023968					Promoter (<=1kb)	22	29306650	29308535	1886	1	10634	ENST00000428622.1	0	10634	10634	4	10634	growth arrest specific 2 like 1	GAS2L1	9606
chr22	29336890	29337050	161	*	0.0186418					Intron (ENST00000357586.6/162, intron 16 of 22)	22	29333158	29333267	110	2	100113380	ENST00000625572.1	-3623	100113380	100113380	2	100113380	small nucleolar RNA, C/D box 125	SNORD125	9606
chr22	30386788	30386942	155	*	0.0206391					Promoter (<=1kb)	22	30384370	30386886	2517	2	200312	ENST00000473077.1	0	200312	200312	2	200312	ring finger protein 215	RNF215	9606
chr22	30435265	30435416	152	*	0.0332889					Distal Intergenic	22	30425817	30428951	3135	1	51537	ENST00000407550.3	9448	51537	51537	3	51537	mitochondrial fission process 1	MTFP1	9606
chr22	30695586	30695788	203	*	0.0279627					Promoter (<=1kb)	22	30694889	30906406	211518	1	23762	ENST00000446658.6	697	23762	23762	2	23762	oxysterol binding protein 2	OSBP2	9606
chr22	31241377	31241546	170	*	0.0219707					Intron (ENST00000462625.1/3985, intron 2 of 2)	22	31248358	31258484	10127	1	3985	ENST00000425203.1	-6812	3985	3985	4	3985	LIM domain kinase 2	LIMK2	9606
chr22	31946408	31946570	163	*	0.0332889					Promoter (<=1kb)	22	31947422	31956576	9155	1	7533	ENST00000420430.1	-852	7533	7533	5	7533	tyrosine 3-monooxygenase/tryptophan 5-monooxygenase activation protein eta	YWHAH	9606
chr22	32622360	32622549	190	*	0.0432756					Intron (ENST00000358763.7/8224, intron 6 of 13)	22	32527672	32541716	14045	2	8224	ENST00000619146.1	-80644	8224	8224	2	8224	synapsin III	SYN3	9606
chr22	32836429	32836626	198	*	0.023968					Intron (ENST00000266085.7/7078, intron 1 of 4)	22	32864575	32869058	4484	2	8224	ENST00000467824.1	32432	8224	8224	2	8224	synapsin III	SYN3	9606
chr22	35446203	35446393	191	*	0.023968					Distal Intergenic	22	35411439	35416672	5234	1	4174	ENST00000465557.1	34764	4174	4174	6	4174	minichromosome maintenance complex component 5	MCM5	9606
chr22	35540913	35541191	279	*	0.0386152					Promoter (<=1kb)	22	35540831	35553999	13169	1	23551	ENST00000216127.5	82	23551	23551	3	23551	RASD family member 2	RASD2	9606
chr22	36156538	36156703	166	*	0.0186418					Promoter (<=1kb)	22	36145507	36156885	11379	2	80833	ENST00000525184.1	182	80833	80833	3	80833	apolipoprotein L3	APOL3	9606
chr22	36238295	36238461	167	*	0.023968					Promoter (<=1kb)	22	36228032	36239227	11196	2	23780	ENST00000529194.5	766	23780	23780	2	23780	apolipoprotein L2	APOL2	9606
chr22	36332961	36333119	159	*	0.0386152					Intron (ENST00000216181.11/4627, intron 3 of 40)	22	36320274	36328952	8679	2	4627	ENST00000463027.1	-4009	4627	4627	10	4627	myosin heavy chain 9	MYH9	9606
chr22	37243968	37244232	265	*	0.0252996					Promoter (<=1kb)	22	37240805	37244248	3444	2	5880	ENST00000401529.3	16	5880	5880	4	5880	Rac family small GTPase 2	RAC2	9606
chr22	37634413	37634634	222	*	0.0199734					Promoter (<=1kb)	22	37634654	37656042	21389	1	23616	ENST00000417536.5	-20	23616	23616	2	23616	SH3 domain binding protein 1	SH3BP1	9606
chr22	38034479	38034803	325	*	0.023968					Intron (ENST00000407936.5/5435, intron 5 of 5)	22	38056311	38059306	2996	1	9463	ENST00000445628.5	-21508	9463	9463	3	9463	protein interacting with PRKCA 1	PICK1	9606
chr22	38240888	38241046	159	*	0.0173103					Promoter (1-2kb)	22	38225520	38239502	13983	2	25829	ENST00000464059.5	-1386	25829	25829	2	25829	transmembrane protein 184B	TMEM184B	9606
chr22	38644370	38644521	152	*	0.0446072					Intron (ENST00000535113.5/646851, intron 3 of 16)	22	38597207	38636551	39345	2	646851	ENST00000541689.6	-7819	646851	646851	2	646851	family with sequence similarity 227 member A	FAM227A	9606
chr22	39253143	39253434	292	*	0.023968					Intron (ENST00000641859.1/ENST00000641859.1, intron 1 of 2)	22	39223359	39244982	21624	2	5155	ENST00000331163.11	-8161	5155	5155	7	5155	platelet derived growth factor subunit B	PDGFB	9606
chr22	39608916	39609226	311	*	0.0286285					Intron (ENST00000407673.5/8911, intron 3 of 34)	22	39642797	39643512	716	1	8911	ENST00000471970.1	-33571	8911	8911	3	8911	calcium voltage-gated channel subunit alpha1 I	CACNA1I	9606
chr22	41285817	41286008	192	*	0.0266312					Promoter (<=1kb)	22	41245611	41285965	40355	2	5905	ENST00000405486.5	0	5905	5905	3	5905	Ran GTPase activating protein 1	RANGAP1	9606
chr22	41799744	41799899	156	*	0.0219707					Promoter (<=1kb)	22	41800679	41825893	25215	1	79879	ENST00000402061.7	-780	79879	79879	2	79879	coiled-coil domain containing 134	CCDC134	9606
chr22	42300275	42300440	166	*	0.0286285					Intron (ENST00000675876.1/6942, intron 1 of 1)	22	42160013	42283997	123985	2	6942	ENST00000359486.8	-16278	6942	6942	2	6942	transcription factor 20	TCF20	9606
chr22	42937645	42937817	173	*	0.0386152					Intron (ENST00000337959.8/11252, intron 1 of 9)	22	42890944	42945873	54930	2	11252	ENST00000418133.5	8056	11252	11252	3	11252	protein kinase C and casein kinase substrate in neurons 2	PACSIN2	9606
chr22	43186459	43186639	181	*	0.0272969					Promoter (<=1kb)	22	43166622	43187134	20513	2	23170	ENST00000216129.7	495	23170	23170	2	23170	tubulin tyrosine ligase like 12	TTLL12	9606
chr22	44575216	44575419	204	*	0.023968					Distal Intergenic	22	44571043	44572453	1411	1	388910	ENST00000666755.1	4173	388910	388910	1	388910	long intergenic non-protein coding RNA 207	LINC00207	9606
chr22	45072582	45072944	363	*	0.0386152					Distal Intergenic	22	44881162	45010005	128844	2	112885	ENST00000313237.10	-62577	112885	112885	2	112885	PHD finger protein 21B	PHF21B	9606
chr22	45816878	45817036	159	*	0.0199734					Intron (ENST00000381061.8/25814, intron 9 of 10)	22	45793596	45843797	50202	1	25814	ENST00000402380.3	23282	25814	25814	3	25814	ataxin 10	ATXN10	9606
chr22	45934658	45934819	162	*	0.023968					Intron (ENST00000339464.9/7477, intron 2 of 3)	22	45922111	45972715	50605	2	7477	ENST00000409496.7	37896	7477	7477	5	7477	Wnt family member 7B	WNT7B	9606
chr22	46013751	46013944	194	*	0.0186418					Exon (ENST00000608290.1/ENST00000608290.1, exon 1 of 2)	22	46006616	46010777	4162	1	730668	ENST00000624893.1	7135	730668	730668	1	730668	dynein heavy chain -like pseudogene	LOC730668	9606
chr22	46063519	46063670	152	*	0.0199734					Intron (ENST00000381051.6/400931, intron 1 of 4)	22	46067356	46069891	2536	2	642648	ENST00000412643.1	6221	642648	642648	1	642648	uncharacterized LOC642648	LOC642648	9606
chr22	46076975	46077282	308	*	0.023968					Intron (ENST00000381051.6/400931, intron 1 of 4)	22	46080312	46098558	18247	1	400931	ENST00000443490.5	-3030	400931	400931	2	400931	MIRLET7B host gene	MIRLET7BHG	9606
chr22	46090167	46090356	190	*	0.0159787					Promoter (<=1kb)	22	46091044	46091126	83	1	100500828	ENST00000579667.1	-688	100500828	100500828	4	100500828	microRNA 3619	MIR3619	9606
chr22	46934538	46934747	210	*	0.0286285					Intron (ENST00000380995.5/25771, intron 9 of 13)	22	46914092	46916042	1951	2	642757	ENST00000640274.1	-18496	642757	642757	1	642757	TBC1D22A antisense RNA 1	TBC1D22A-AS1	9606
chr22	47154324	47154501	178	*	0.0199734					Intron (ENST00000380995.5/25771, intron 13 of 13)	22	47345569	47373541	27973	1	339685	ENST00000434707.1	-191068	339685	339685	1	339685	uncharacterized LOC339685	LOC339685	9606
chr22	47530749	47530917	169	*	0.023968					Distal Intergenic	22	47461299	47487111	25813	2	101927722	ENST00000405369.3	-43638	101927722	101927722	1	101927722	long intergenic non-protein coding RNA 1644	LINC01644	9606
chr22	47604698	47604867	170	*	0.023968					Distal Intergenic	22	47625230	47629902	4673	2	400932	ENST00000609786.5	25035	400932	400932	1	400932	long intergenic non-protein coding RNA 898	LINC00898	9606
chr22	47837509	47837761	253	*	0.0286285					Intron (ENST00000664761.1/284930, intron 5 of 5)	22	47699194	47730785	31592	1	284930	ENST00000651270.1	138315	284930	284930	1	284930	uncharacterized LOC284930	LOC284930	9606
chr22	50260661	50260873	213	*	0.0432756					Promoter (<=1kb)	22	50245450	50261143	15694	2	83933	ENST00000497036.5	270	83933	83933	3	83933	histone deacetylase 10	HDAC10	9606
chr22	50525838	50526031	194	*	0.0286285					Promoter (<=1kb)	22	50523568	50526145	2578	2	9997	ENST00000535425.5	114	9997	9997	3	9997	synthesis of cytochrome C oxidase 2	SCO2	9606
chr22	50526534	50526715	182	*	0.0359521					Promoter (<=1kb)	22	50523573	50526461	2889	2	9997	ENST00000543927.6	-73	9997	9997	3	9997	synthesis of cytochrome C oxidase 2	SCO2	9606
chr3	4978073	4978247	175	*	0.023968					Promoter (1-2kb)	3	4979437	4983268	3832	1	8553	ENST00000467610.1	-1190	8553	8553	4	8553	basic helix-loop-helix family member e40	BHLHE40	9606
chr3	8539168	8539350	183	*	0.0286285					Intron (ENST00000426878.2/29995, intron 3 of 4)	3	8501888	8567764	65877	1	29995	ENST00000456506.2	37280	29995	29995	2	29995	LIM and cysteine rich domains 1	LMCD1	9606
chr3	9826162	9826322	161	*	0.0252996					Promoter (<=1kb)	3	9825861	9829335	3475	1	26140	ENST00000466245.1	301	26140	26140	2	26140	tubulin tyrosine ligase like 3	TTLL3	9606
chr3	9952007	9952187	181	*	0.0332889					Promoter (<=1kb)	3	9945542	9952374	6833	2	285368	ENST00000295984.7	187	285368	285368	2	285368	proline rich transmembrane protein 3	PRRT3	9606
chr3	10439028	10439247	220	*	0.0492676					Intron (ENST00000397077.6/491, intron 2 of 19)	3	10326078	10449543	123466	2	491	ENST00000352432.9	10296	491	491	3	491	ATPase plasma membrane Ca2+ transporting 2	ATP2B2	9606
chr3	10518410	10518822	413	*	0.0299601					Intron (ENST00000460129.5/491, intron 1 of 21)	3	10324023	10505586	181564	2	491	ENST00000360273.7	-12824	491	491	3	491	ATPase plasma membrane Ca2+ transporting 2	ATP2B2	9606
chr3	11168583	11168761	179	*	0.0332889					Intron (ENST00000438284.2/3269, intron 1 of 1)	3	11154493	11263557	109065	1	3269	ENST00000431010.3	14090	3269	3269	5	3269	histamine receptor H1	HRH1	9606
chr3	12224804	12224966	163	*	0.0279627					Distal Intergenic	3	12287368	12434344	146977	1	5468	ENST00000397010.7	-62402	5468	5468	12	5468	peroxisome proliferator activated receptor gamma	PPARG	9606
chr3	13507805	13508023	219	*	0.0665779					Distal Intergenic	3	13496826	13502948	6123	1	79885	ENST00000495099.2	10979	79885	79885	4	79885	histone deacetylase 11	HDAC11	9606
chr3	13537072	13537226	155	*	0.0199734					Distal Intergenic	3	13549125	13638404	89280	1	2199	ENST00000404922.8	-11899	2199	2199	3	2199	fibulin 2	FBLN2	9606
chr3	33586244	33586453	210	*	0.0286285					Promoter (1-2kb)	3	33573170	33584798	11629	2	23122	ENST00000475576.1	-1446	23122	23122	2	23122	cytoplasmic linker associated protein 2	CLASP2	9606
chr3	38003047	38003234	188	*	0.0432756					Promoter (<=1kb)	3	38004064	38006204	2141	1	50853	ENST00000488209.1	-830	50853	50853	2	50853	villin like	VILL	9606
chr3	38031756	38031907	152	*	0.0199734					Promoter (2-3kb)	3	38007496	38029642	22147	2	5333	ENST00000334661.5	-2114	5333	5333	5	5333	phospholipase C delta 1	PLCD1	9606
chr3	38227755	38227916	162	*	0.0286285					Intron (ENST00000446845.5/9943, intron 8 of 14)	3	38236661	38251412	14752	1	9943	ENST00000467900.1	-8745	9943	9943	3	9943	oxidative stress responsive kinase 1	OXSR1	9606
chr3	40027859	40028013	155	*	0.0386152					Intron (ENST00000444716.5/25924, intron 2 of 16)	3	40071116	40259965	188850	1	25924	ENST00000459828.5	-43103	25924	25924	2	25924	myosin VIIA and Rab interacting protein	MYRIP	9606
chr3	40309934	40310100	167	*	0.0386152					Promoter (<=1kb)	3	40309826	40311795	1970	1	10289	ENST00000488260.1	108	10289	10289	2	10289	eukaryotic translation initiation factor 1B	EIF1B	9606
chr3	40583192	40583365	174	*	0.023968					Distal Intergenic	3	40529288	40532861	3574	1	285268	ENST00000492098.1	53904	285268	285268	3	285268	zinc finger protein 621	ZNF621	9606
chr3	42600005	42600180	176	*	0.0292943					Promoter (<=1kb)	3	42561215	42600524	39310	2	9117	ENST00000450981.5	344	9117	9117	2	9117	SEC22 homolog C, vesicle trafficking protein	SEC22C	9606
chr3	43515174	43515340	167	*	0.0159787					Intron (ENST00000292246.8/55129, intron 11 of 12)	3	43366889	43555411	188523	2	55129	ENST00000448045.1	40071	55129	55129	2	55129	anoctamin 10	ANO10	9606
chr3	43632356	43632527	172	*	0.023968					Intron (ENST00000413397.5/55129, intron 1 of 3)	3	43561373	43622066	60694	2	55129	ENST00000427171.5	-10290	55129	55129	2	55129	anoctamin 10	ANO10	9606
chr3	45178694	45178918	225	*	0.0312916					Distal Intergenic	3	45110216	45146422	36207	2	64866	ENST00000425231.2	-32272	64866	64866	6	64866	CUB domain containing protein 1	CDCP1	9606
chr3	46558039	46558230	192	*	0.0199734					Promoter (<=1kb)	3	46557404	46559694	2291	1	83598	ENST00000614743.1	635	83598	83598	1	83598	LRRC2 antisense RNA 1	LRRC2-AS1	9606
chr3	47008995	47009302	308	*	0.0332889					Promoter (1-2kb)	3	47007763	47008398	636	1	23218	ENST00000469349.1	1232	23218	23218	3	23218	neurobeachin like 2	NBEAL2	9606
chr3	48464959	48465283	325	*	0.023968					Promoter (<=1kb)	3	48465811	48467645	1835	1	111822955	ENST00000433541.1	-528	111822955	111822955	1	111822955	ATRIP-TREX1 readthrough	ATRIP-TREX1	9606
chr3	48716410	48716566	157	*	0.023968					Promoter (<=1kb)	3	48693068	48717166	24099	2	51447	ENST00000413654.5	600	51447	51447	4	51447	inositol hexakisphosphate kinase 2	IP6K2	9606
chr3	49007423	49007733	311	*	0.104527					Promoter (<=1kb)	3	49007432	49011527	4096	1	11180	ENST00000627177.1	0	11180	11180	3	11180	WD repeat domain 6	WDR6	9606
chr3	49132208	49132360	153	*	0.023968					Promoter (<=1kb)	3	49121114	49133050	11937	2	3913	ENST00000305544.9	690	3913	3913	3	3913	laminin subunit beta 2	LAMB2	9606
chr3	49171105	49171326	222	*	0.0332889					Promoter (<=1kb)	3	49171598	49176486	4889	1	200942	ENST00000332780.4	-272	200942	200942	2	200942	kelch domain containing 8B	KLHDC8B	9606
chr3	49199927	49200143	217	*	0.0266312					Promoter (<=1kb)	3	49199617	49236574	36958	1	339834	ENST00000493870.1	310	339834	339834	3	339834	interactor of HORMAD1 1	IHO1	9606
chr3	49684880	49685112	233	*	0.0432756					Promoter (<=1kb)	3	49683947	49685090	1144	2	4485	ENST00000448220.5	0	4485	4485	6	4485	macrophage stimulating 1	MST1	9606
chr3	50120525	50120678	154	*	0.0286285					Intron (ENST00000437204.1/100129060, intron 3 of 3)	3	50116545	50117175	631	1	10181	ENST00000461242.1	3980	10181	10181	2	10181	RNA binding motif protein 5	RBM5	9606
chr3	50137955	50138131	177	*	0.023968					Intron (ENST00000437204.1/100129060, intron 1 of 3)	3	50155045	50182766	27722	1	6405	ENST00000414301.5	-16914	6405	6405	2	6405	semaphorin 3F	SEMA3F	9606
chr3	50167095	50167390	296	*	0.0432756					Intron (ENST00000414301.5/6405, intron 2 of 7)	3	50173807	50176861	3055	1	6405	ENST00000420831.1	-6417	6405	6405	2	6405	semaphorin 3F	SEMA3F	9606
chr3	50270977	50271143	167	*	0.0332889					Promoter (<=1kb)	3	50270561	50277170	6610	1	7869	ENST00000441915.5	416	7869	7869	2	7869	semaphorin 3B	SEMA3B	9606
chr3	52045505	52045672	168	*	0.0199734					Distal Intergenic	3	52051632	52056165	4534	2	1849	ENST00000469623.1	10493	1849	1849	3	1849	dual specificity phosphatase 7	DUSP7	9606
chr3	52177044	52177228	185	*	0.0166445					Distal Intergenic	3	52198086	52214180	16095	1	211	ENST00000469224.5	-20858	211	211	4	211	5'-aminolevulinate synthase 1	ALAS1	9606
chr3	52197419	52197814	396	*	0.0266312					Promoter (<=1kb)	3	52198086	52214180	16095	1	211	ENST00000469224.5	-272	211	211	4	211	5'-aminolevulinate synthase 1	ALAS1	9606
chr3	52198633	52198802	170	*	0.0286285					Promoter (<=1kb)	3	52198160	52214327	16168	1	211	ENST00000484952.6	473	211	211	4	211	5'-aminolevulinate synthase 1	ALAS1	9606
chr3	52244098	52244253	156	*	0.0319574					Promoter (1-2kb)	3	52245759	52250599	4841	1	132160	ENST00000323588.9	-1506	132160	132160	4	132160	protein phosphatase, Mg2+/Mn2+ dependent 1M	PPM1M	9606
chr3	52454787	52454995	209	*	0.0286285					Promoter (<=1kb)	3	52455118	52493068	37951	1	11188	ENST00000479054.5	-123	11188	11188	2	11188	nischarin	NISCH	9606
chr3	52495389	52495581	193	*	0.0199734					Promoter (<=1kb)	3	52495369	52501630	6262	1	23166	ENST00000479355.1	20	23166	23166	2	23166	stabilin 1	STAB1	9606
chr3	52831800	52832143	344	*	0.0332889					Promoter (1-2kb)	3	52818526	52830688	12163	2	3700	ENST00000537897.5	-1112	3700	3700	2	3700	inter-alpha-trypsin inhibitor heavy chain 4	ITIH4	9606
chr3	53073104	53073257	154	*	0.0332889					Intron (ENST00000607495.5/51460, intron 3 of 5)	3	52969119	53099453	130335	2	51460	ENST00000607495.5	26196	51460	51460	2	51460	Scm like with four mbt domains 1	SFMBT1	9606
chr3	55191712	55191868	157	*	0.0219707					Distal Intergenic	3	55178172	55189214	11043	1	105377096	ENST00000496829.1	13540	105377096	105377096	1	105377096	long intergenic non-protein coding RNA 2017	LINC02017	9606
chr3	57026945	57027096	152	*	0.023968					Intron (ENST00000338458.8/50650, intron 2 of 12)	3	57060664	57075432	14769	1	353324	ENST00000334325.2	-33568	353324	353324	2	353324	spermatogenesis associated 12	SPATA12	9606
chr3	61447129	61447285	157	*	0.023968					Distal Intergenic	3	61561569	61771395	209827	1	5793	ENST00000495879.1	-114284	5793	5793	3	5793	protein tyrosine phosphatase receptor type G	PTPRG	9606
chr3	64084796	64084969	174	*	0.0332889					Promoter (2-3kb)	3	64078361	64087363	9003	2	100287879	ENST00000485805.1	2394	100287879	100287879	1	100287879	long intergenic non-protein coding RNA 994	LINC00994	9606
chr3	65732301	65732454	154	*	0.0286285					Intron (ENST00000330909.12/9223, intron 1 of 24)	3	65354231	65622090	267860	2	9223	ENST00000621418.4	-110211	9223	9223	3	9223	membrane associated guanylate kinase, WW and PDZ domain containing 1	MAGI1	9606
chr3	72482868	72483035	168	*	0.0193076					Distal Intergenic	3	72371825	72446623	74799	2	23429	ENST00000477973.4	-36245	23429	23429	2	23429	RING1 and YY1 binding protein	RYBP	9606
chr3	85155950	85156124	175	*	0.0259654					Intron (ENST00000383699.8/253559, intron 1 of 9)	3	84959546	86066835	1107290	1	253559	ENST00000407528.6	196404	253559	253559	2	253559	cell adhesion molecule 2	CADM2	9606
chr3	88958135	88958287	153	*	0.0199734					Distal Intergenic	3	89107621	89482134	374514	1	2042	ENST00000336596.7	-149334	2042	2042	5	2042	EPH receptor A3	EPHA3	9606
chr3	99508588	99508781	194	*	0.0146471					Intron (ENST00000484675.1/ENST00000484675.1, intron 1 of 1)	3	99638475	99680462	41988	1	1295	ENST00000463753.5	-129694	1295	1295	3	1295	collagen type VIII alpha 1 chain	COL8A1	9606
chr3	99562043	99562207	165	*	0.0199734					Distal Intergenic	3	99638475	99680462	41988	1	1295	ENST00000463753.5	-76268	1295	1295	3	1295	collagen type VIII alpha 1 chain	COL8A1	9606
chr3	99808746	99808898	153	*	0.0332889					Distal Intergenic	3	99817837	100160455	342619	1	84319	ENST00000463526.1	-8939	84319	84319	2	84319	cms1 ribosomal small subunit homolog	CMSS1	9606
chr3	99860483	99860735	253	*	0.023968					Intron (ENST00000463526.1/84319, intron 1 of 3)	3	99833217	99851075	17859	2	11259	ENST00000487087.5	-9408	11259	11259	2	11259	filamin A interacting protein 1 like	FILIP1L	9606
chr3	99952405	99952586	182	*	0.0286285					Intron (ENST00000463526.1/84319, intron 1 of 3)	3	99964314	99964398	85	2	100500859	ENST00000577308.1	11812	100500859	100500859	1	100500859	microRNA 3921	MIR3921	9606
chr3	100496500	100496715	216	*	0.023968					Intron (ENST00000323523.8/55076, intron 1 of 5)	3	100492660	100558527	65868	1	55076	ENST00000449609.1	3840	55076	55076	2	55076	transmembrane protein 45A	TMEM45A	9606
chr3	106728689	106728841	153	*	0.0386152					Intron (ENST00000660862.1/100302640, intron 8 of 9)	3	107109761	107121308	11548	2	100302640	ENST00000654920.1	392467	100302640	100302640	2	100302640	long intergenic non-protein coding RNA 882	LINC00882	9606
chr3	107208257	107208497	241	*	0.0332889					Promoter (1-2kb)	3	106877858	107209499	331642	2	100302640	ENST00000659605.1	1002	100302640	100302640	2	100302640	long intergenic non-protein coding RNA 882	LINC00882	9606
chr3	120198557	120198780	224	*	0.0332889					Intron (ENST00000495912.5/165829, intron 2 of 3)	3	120166958	120244116	77159	2	165829	ENST00000461057.1	45336	165829	165829	2	165829	G protein-coupled receptor 156	GPR156	9606
chr3	122978448	122978600	153	*	0.0332889					Promoter (2-3kb)	3	122943496	122976134	32639	2	54437	ENST00000465147.2	-2314	54437	54437	2	54437	semaphorin 5B	SEMA5B	9606
chr3	123718591	123718746	156	*	0.0159787					Intron (ENST00000360772.7/4638, intron 14 of 33)	3	123709158	123735770	26613	2	4638	ENST00000514623.1	17024	4638	4638	4	4638	myosin light chain kinase	MYLK	9606
chr3	125055358	125055522	165	*	0.0199734					Promoter (<=1kb)	3	124965710	125055997	90288	2	57493	ENST00000311127.9	475	57493	57493	2	57493	heart development protein with EGF like domains 1	HEG1	9606
chr3	126084378	126084542	165	*	0.023968					Promoter (<=1kb)	3	126006373	126084304	77932	2	54946	ENST00000315891.10	-74	54946	54946	2	54946	solute carrier family 41 member 3	SLC41A3	9606
chr3	126524077	126524255	179	*	0.023968					Promoter (<=1kb)	3	126524155	126543291	19137	1	166012	ENST00000319340.7	0	166012	166012	2	166012	carbohydrate sulfotransferase 13	CHST13	9606
chr3	127456725	127456901	177	*	0.0286285					Distal Intergenic	3	127499105	127499743	639	2	101927149	ENST00000634757.1	42842	101927149	101927149	1	101927149	long intergenic non-protein coding RNA 1471	LINC01471	9606
chr3	127735175	127735348	174	*	0.0199734					Promoter (1-2kb)	3	127692117	127736357	44241	2	11343	ENST00000398101.7	1009	11343	11343	4	11343	monoglyceride lipase	MGLL	9606
chr3	127817262	127817424	163	*	0.0252996					Intron (ENST00000265052.9/11343, intron 2 of 7)	3	127781789	127822143	40355	2	11343	ENST00000494830.1	4719	11343	11343	4	11343	monoglyceride lipase	MGLL	9606
chr3	128274469	128274649	181	*	0.0286285					Intron (ENST00000254730.11/60678, intron 4 of 6)	3	128336904	128341788	4885	1	60678	ENST00000483569.1	-62255	60678	60678	3	60678	eukaryotic elongation factor, selenocysteine-tRNA specific	EEFSEC	9606
chr3	130111242	130111405	164	*	0.0379494					Promoter (<=1kb)	3	130102764	130111432	8669	2	729375	ENST00000515245.5	27	729375	729375	2	729375	family with sequence similarity 86, member A pseudogene	FAM86HP	9606
chr3	133675906	133676065	160	*	0.023968					Intron (ENST00000490470.5/7018, intron 1 of 3)	3	133688192	133712802	24611	1	7018	ENST00000475455.1	-12127	7018	7018	5	7018	transferrin	TF	9606
chr3	134092219	134092586	368	*	0.0306258					Intron (ENST00000484106.3/6259, intron 4 of 6)	3	134055256	134057648	2393	2	100507210	ENST00000483245.1	-34571	100507210	100507210	1	100507210	long intergenic non-protein coding RNA 2000	LINC02000	9606
chr3	134330885	134331128	244	*	0.0386152					Distal Intergenic	3	134313576	134321171	7596	1	105374119	ENST00000482019.1	17309	105374119	105374119	1	105374119	long intergenic non-protein coding RNA 2004	LINC02004	9606
chr3	134357506	134357751	246	*	0.0492676					3' UTR	3	134356185	134366841	10657	2	51421	ENST00000506326.1	9090	51421	51421	3	51421	angiomotin like 2	AMOTL2	9606
chr3	134404593	134404786	194	*	0.017976					Distal Intergenic	3	134355877	134375479	19603	2	51421	ENST00000514516.5	-29114	51421	51421	3	51421	angiomotin like 2	AMOTL2	9606
chr3	136818664	136818818	155	*	0.0319574					Promoter (<=1kb)	3	136819084	136855888	36805	1	80723	ENST00000393079.3	-266	80723	80723	2	80723	solute carrier family 35 member G2	SLC35G2	9606
chr3	138634403	138634563	161	*	0.0199734					Distal Intergenic	3	138621273	138622305	1033	1	55179	ENST00000464912.1	13130	55179	55179	2	55179	Fas apoptotic inhibitory molecule	FAIM	9606
chr3	139300698	139300866	169	*	0.0386152					Intron (ENST00000495075.5/56945, intron 2 of 9)	3	139344020	139357129	13110	1	56945	ENST00000310776.9	-43154	56945	56945	4	56945	mitochondrial ribosomal protein S22	MRPS22	9606
chr3	141311217	141311515	299	*	0.0386152					Intron (ENST00000636601.1/92370, intron 7 of 8)	3	141324213	141442840	118628	1	253461	ENST00000509842.5	-12698	253461	253461	2	253461	zinc finger and BTB domain containing 38	ZBTB38	9606
chr3	141486440	141486767	328	*	0.0386152					Promoter (<=1kb)	3	141487027	141615344	128318	1	5922	ENST00000286364.9	-260	5922	5922	3	5922	RAS p21 protein activator 2	RASA2	9606
chr3	141660387	141660706	320	*	0.0432756					Promoter (<=1kb)	3	141660536	141729387	68852	1	646730	ENST00000474979.4	0	646730	646730	1	646730	long intergenic non-protein coding RNA 2618	LINC02618	9606
chr3	142724897	142725056	160	*	0.0246338					Promoter (<=1kb)	3	142724565	142777658	53094	1	7220	ENST00000460401.1	332	7220	7220	4	7220	transient receptor potential cation channel subfamily C member 1	TRPC1	9606
chr3	146327049	146327249	201	*	0.0492676					Distal Intergenic	3	146192339	146251179	58841	2	57088	ENST00000383083.6	-75870	57088	57088	2	57088	phospholipid scramblase 4	PLSCR4	9606
chr3	147930572	147930732	161	*	0.0286285					Distal Intergenic	3	148076432	148089017	12586	1	100507461	ENST00000660712.1	-145700	100507461	100507461	1	100507461	long intergenic non-protein coding RNA 2032	LINC02032	9606
chr3	148874386	148874569	184	*	0.0159787					Intron (ENST00000296046.4/1359, intron 3 of 10)	3	148881469	148896522	15054	1	1359	ENST00000477926.1	-6900	1359	1359	2	1359	carboxypeptidase A3	CPA3	9606
chr3	150073128	150073294	167	*	0.0199734					Intron (ENST00000487840.5/105374313, intron 1 of 2)	3	149966161	150050788	84628	2	5217	ENST00000497148.5	-22340	5217	5217	5	5217	profilin 2	PFN2	9606
chr3	150147859	150148083	225	*	0.0332889					Intron (ENST00000487840.5/105374313, intron 2 of 2)	3	150098032	150213726	115695	1	105374313	ENST00000489690.1	49827	105374313	105374313	1	105374313	uncharacterized LOC105374313	LOC105374313	9606
chr3	150237933	150238099	167	*	0.023968					Promoter (<=1kb)	3	150238519	150240203	1685	1	101927992	ENST00000472890.5	-420	101927992	101927992	1	101927992	long intergenic non-protein coding RNA 1213	LINC01213	9606
chr3	151037870	151038077	208	*	0.0432756					Intron (ENST00000476886.5/116933, intron 1 of 4)	3	151085697	151122931	37235	1	116931	ENST00000469768.1	-47620	116931	116931	3	116931	mediator complex subunit 12L	MED12L	9606
chr3	151837145	151837332	188	*	0.0332889					Intron (ENST00000483843.6/101928142, intron 2 of 4)	3	151814116	151828488	14373	1	13	ENST00000232892.12	23029	13	13	2	13	arylacetamide deacetylase	AADAC	9606
chr3	151864806	151864966	161	*	0.0286285					Intron (ENST00000483843.6/101928142, intron 2 of 4)	3	151873643	151884619	10977	1	56670	ENST00000362032.6	-8677	56670	56670	4	56670	succinate receptor 1	SUCNR1	9606
chr3	151871511	151871790	280	*	0.0199734					Promoter (1-2kb)	3	151873643	151884619	10977	1	56670	ENST00000362032.6	-1853	56670	56670	4	56670	succinate receptor 1	SUCNR1	9606
chr3	151935102	151935308	207	*	0.0286285					Distal Intergenic	3	151751471	151928175	176705	2	101928142	ENST00000475855.1	-6927	101928142	101928142	1	101928142	AADACL2 antisense RNA 1	AADACL2-AS1	9606
chr3	152269420	152269603	184	*	0.0332889					Promoter (<=1kb)	3	152262616	152269555	6940	2	401093	ENST00000608395.1	0	401093	401093	1	401093	MBNL1 antisense RNA 1	MBNL1-AS1	9606
chr3	156307885	156308037	153	*	0.023968					Intron (ENST00000478609.5/7881, intron 2 of 3)	3	156291920	156514391	222472	1	7881	ENST00000489036.5	15965	7881	7881	5	7881	potassium voltage-gated channel subfamily A regulatory beta subunit 1	KCNAB1	9606
chr3	157312435	157312599	165	*	0.0286285					Intron (ENST00000668714.1/ENST00000668714.1, intron 2 of 2)	3	157363293	157364481	1189	2	79674	ENST00000472419.1	51882	79674	79674	3	79674	ventricular zone expressed PH domain containing 1	VEPH1	9606
chr3	159635231	159635442	212	*	0.0286285					Intron (ENST00000639147.1/100505385, intron 3 of 3)	3	159763713	159764963	1251	1	100505385	ENST00000640565.1	-128271	100505385	100505385	2	100505385	IQCJ-SCHIP1 readthrough	IQCJ-SCHIP1	9606
chr3	159788315	159788472	158	*	0.0332889					Intron (ENST00000476809.7/100505385, intron 4 of 9)	3	159768317	159768612	296	2	100874433	ENST00000488247.1	-19703	100874433	100874433	1	100874433	IQCJ-SCHIP1 readthrough antisense RNA 1	IQCJ-SCHIP1-AS1	9606
chr3	172041856	172042018	163	*	0.0159787					Promoter (1-2kb)	3	172040555	172186834	146280	1	64778	ENST00000423424.5	1301	64778	64778	4	64778	fibronectin type III domain containing 3B	FNDC3B	9606
chr3	172307156	172307346	191	*	0.0199734					Promoter (<=1kb)	3	172306936	172310927	3992	1	64778	ENST00000483344.1	220	64778	64778	4	64778	fibronectin type III domain containing 3B	FNDC3B	9606
chr3	172704073	172704233	161	*	0.0605859					Intron (ENST00000475381.7/57552, intron 1 of 4)	3	172633873	172711052	77180	2	57552	ENST00000424772.2	6819	57552	57552	3	57552	neutral cholesterol ester hydrolase 1	NCEH1	9606
chr3	184017617	184017773	157	*	0.023968					Promoter (<=1kb)	3	183919939	184017836	97898	2	10057	ENST00000437205.5	63	10057	10057	3	10057	ATP binding cassette subfamily C member 5	ABCC5	9606
chr3	184168700	184168883	184	*	0.023968					Promoter (2-3kb)	3	184166194	184166701	508	1	1857	ENST00000478639.1	2506	1857	1857	6	1857	dishevelled segment polarity protein 3	DVL3	9606
chr3	184361882	184362374	493	*	0.0292943					Promoter (<=1kb)	3	184362443	184363249	807	1	5437	ENST00000460083.1	-69	5437	5437	4	5437	RNA polymerase II, I and III subunit H	POLR2H	9606
chr3	186452418	186452591	174	*	0.023968					Intron (ENST00000659303.1/107986164, intron 3 of 3)	3	186454987	186458460	3474	2	253573	ENST00000669782.1	5869	253573	253573	1	253573	long intergenic non-protein coding RNA 2052	LINC02052	9606
chr3	188037326	188037543	218	*	0.0159787					Distal Intergenic	3	187965768	187976407	10640	2	105374266	ENST00000446091.1	-60919	105374266	105374266	1	105374266	long intergenic non-protein coding RNA 1991	LINC01991	9606
chr3	195896257	195896546	290	*	0.0226365					Promoter (<=1kb)	3	195872276	195896161	23886	2	10188	ENST00000671726.1	-96	10188	10188	4	10188	tyrosine kinase non receptor 2	TNK2	9606
chr3	196934297	196934610	314	*	0.023968					3' UTR	3	196929186	196931079	1894	1	205564	ENST00000463245.1	5111	205564	205564	3	205564	SUMO specific peptidase 5	SENP5	9606
chr3	197599309	197599552	244	*	0.0432756					Intron (ENST00000453454.5/220729, intron 3 of 5)	3	197578213	197615660	37448	2	220729	ENST00000453454.5	16108	220729	220729	1	220729	succinate dehydrogenase complex flavoprotein subunit A pseudogene	LOC220729	9606
chr4	54481	54638	158	*	0.0159787					Promoter (1-2kb)	4	53329	60514	7186	1	152687	ENST00000502981.2	1152	152687	152687	3	152687	zinc finger protein 595	ZNF595	9606
chr4	19689648	19689820	173	*	0.0432756					Intron (ENST00000661892.1/ENST00000661892.1, intron 1 of 1)	4	20251905	20620561	368657	1	9353	ENST00000504154.6	-562085	9353	9353	4	9353	slit guidance ligand 2	SLIT2	9606
chr4	41603498	41603661	164	*	0.0286285					Intron (ENST00000513024.5/22998, intron 4 of 25)	4	41612339	41697814	85476	1	22998	ENST00000514096.5	-8678	22998	22998	2	22998	LIM and calponin homology domains 1	LIMCH1	9606
chr4	41807950	41808116	167	*	0.0386152					Intron (ENST00000508038.1/ENST00000508038.1, intron 3 of 4)	4	41744082	41748725	4644	2	8929	ENST00000226382.4	-59225	8929	8929	4	8929	paired like homeobox 2B	PHOX2B	9606
chr4	51812636	51812814	179	*	0.0259654					Distal Intergenic	4	51843000	51914294	71295	1	23142	ENST00000509376.5	-30186	23142	23142	2	23142	defective in cullin neddylation 1 domain containing 4	DCUN1D4	9606
chr4	52376228	52376385	158	*	0.0159787					Intron (ENST00000660768.1/ENST00000660768.1, intron 2 of 2)	4	52626093	52628366	2274	2	64854	ENST00000502443.1	251981	64854	64854	4	64854	ubiquitin specific peptidase 46	USP46	9606
chr4	53764334	53764585	252	*	0.023968					Intron (ENST00000507166.5/5156, intron 12 of 23)	4	53573626	53701405	127780	2	84708	ENST00000513421.5	-62929	84708	84708	3	84708	ligand of numb-protein X 1	LNX1	9606
chr4	57853697	57853853	157	*	0.125832					Intron (ENST00000651343.1/ENST00000651343.1, intron 2 of 2)	4	57462372	57465975	3604	1	101928851	ENST00000664465.1	391325	101928851	101928851	1	101928851	long intergenic non-protein coding RNA 2380	LINC02380	9606
chr4	59648564	59648724	161	*	0.0199734					Distal Intergenic	4	59013573	59046959	33387	1	105377247	ENST00000509782.1	634991	105377247	105377247	1	105377247	long intergenic non-protein coding RNA 2429	LINC02429	9606
chr4	60724676	60724873	198	*	0.0219707					Distal Intergenic	4	60922619	60922684	66	1	100616450	ENST00000579932.1	-197746	100616450	100616450	1	100616450	microRNA 548ag-1	MIR548AG1	9606
chr4	72971695	72971874	180	*	0.0386152					Distal Intergenic	4	73052362	73069716	17355	2	285521	ENST00000507544.3	97842	285521	285521	3	285521	cytochrome c oxidase assembly factor COX18	COX18	9606
chr4	74112401	74112585	185	*	0.0286285					Promoter (1-2kb)	4	74114174	74242210	128037	1	441024	ENST00000429519.5	-1589	441024	441024	3	441024	methylenetetrahydrofolate dehydrogenase (NADP+ dependent) 2 like	MTHFD2L	9606
chr4	75345009	75345235	227	*	0.0432756					Intron (ENST00000505930.1/ENST00000505930.1, intron 1 of 1)	4	75354076	75362566	8491	1	441025	ENST00000512043.1	-8841	441025	441025	1	441025	long intergenic non-protein coding RNA 2483	LINC02483	9606
chr4	76180220	76180371	152	*	0.0332889					Promoter (<=1kb)	4	76172728	76179709	6982	2	950	ENST00000640076.1	-511	950	950	4	950	scavenger receptor class B member 2	SCARB2	9606
chr4	77022725	77022916	192	*	0.023968					Promoter (2-3kb)	4	77020532	77039206	18675	1	55752	ENST00000506731.5	2193	55752	55752	3	55752	septin 11	SEPTIN11	9606
chr4	80239933	80240134	202	*	0.0286285					Distal Intergenic	4	80266599	80290194	23596	1	2250	ENST00000312465.11	-26465	2250	2250	4	2250	fibroblast growth factor 5	FGF5	9606
chr4	83851841	83852082	242	*	0.0332889					Intron (ENST00000513489.5/101928978, intron 4 of 5)	4	83598529	83605139	6611	1	84803	ENST00000509044.1	253312	84803	84803	2	84803	glycerol-3-phosphate acyltransferase 3	GPAT3	9606
chr4	86594781	86594933	153	*	0.023968					Promoter (<=1kb)	4	86594732	86815149	220418	1	5783	ENST00000316707.10	49	5783	5783	4	5783	protein tyrosine phosphatase non-receptor type 13	PTPN13	9606
chr4	99238475	99238643	169	*	0.0146471					Intron (ENST00000500358.6/100507053, intron 4 of 9)	4	99204722	99219537	14816	2	130	ENST00000237653.11	-18938	130	130	3	130	alcohol dehydrogenase 6 (class V)	ADH6	9606
chr4	101348500	101348657	158	*	0.0312916					Promoter (<=1kb)	4	101098418	101348278	249861	2	5530	ENST00000529324.5	-222	5530	5530	3	5530	protein phosphatase 3 catalytic subunit alpha	PPP3CA	9606
chr4	105708450	105708629	180	*	0.023968					Promoter (<=1kb)	4	105695560	105708639	13080	2	57117	ENST00000416543.5	10	57117	57117	2	57117	integrator complex subunit 12	INTS12	9606
chr4	108467044	108467314	271	*	0.0545939					Distal Intergenic	4	108556101	108620395	64295	2	285456	ENST00000509984.1	153081	285456	285456	2	285456	RPL34 divergent transcript	RPL34-DT	9606
chr4	110198947	110199218	272	*	0.0199734					Promoter (<=1kb)	4	110051670	110199179	147510	2	79071	ENST00000514184.5	0	79071	79071	3	79071	ELOVL fatty acid elongase 6	ELOVL6	9606
chr4	113973321	113973475	155	*	0.0199734					Intron (ENST00000315366.8/79642, intron 1 of 1)	4	113903505	113979611	76107	2	79642	ENST00000636527.1	6136	79642	79642	2	79642	arylsulfatase family member J	ARSJ	9606
chr4	118566032	118566263	232	*	0.023968					Distal Intergenic	4	118591773	118633729	41957	1	729218	ENST00000567913.2	-25510	729218	729218	2	729218	uncharacterized LOC729218	LOC729218	9606
chr4	122825695	122825888	194	*	0.0286285					Promoter (<=1kb)	4	122826708	122898236	71529	1	2247	ENST00000264498.8	-820	2247	2247	9	2247	fibroblast growth factor 2	FGF2	9606
chr4	123418445	123418677	233	*	0.0332889					Distal Intergenic	4	123399968	123401696	1729	1	10252	ENST00000508849.1	18477	10252	10252	3	10252	sprouty RTK signaling antagonist 1	SPRY1	9606
chr4	128258090	128258267	178	*	0.0233023					Distal Intergenic	4	128269256	128273061	3806	2	10424	ENST00000394276.3	14794	10424	10424	2	10424	progesterone receptor membrane component 2	PGRMC2	9606
chr4	131742842	131743098	257	*	0.0519308					Promoter (1-2kb)	4	131745092	131774899	29808	1	101927305	ENST00000667068.1	-1994	101927305	101927305	1	101927305	small nucleolar RNA host gene 27	SNHG27	9606
chr4	131750597	131750752	156	*	0.039281					Promoter (<=1kb)	4	131750082	131774718	24637	1	101927305	ENST00000658913.1	515	101927305	101927305	1	101927305	small nucleolar RNA host gene 27	SNHG27	9606
chr4	131750934	131751180	247	*	0.0286285					Promoter (<=1kb)	4	131750082	131774718	24637	1	101927305	ENST00000658913.1	852	101927305	101927305	1	101927305	small nucleolar RNA host gene 27	SNHG27	9606
chr4	140005068	140005256	189	*	0.0252996					Intron (ENST00000509479.6/55534, intron 1 of 4)	4	140128015	140134565	6551	1	101927516	ENST00000509184.1	-122759	101927516	101927516	1	101927516	uncharacterized LOC101927516	LOC101927516	9606
chr4	140598776	140598969	194	*	0.0332889					Distal Intergenic	4	140559431	140568961	9531	2	7350	ENST00000262999.4	-29815	7350	7350	5	7350	uncoupling protein 1	UCP1	9606
chr4	141872389	141872566	178	*	0.023968					Distal Intergenic	4	141721782	141727984	6203	1	3600	ENST00000509249.1	150607	3600	3600	7	3600	interleukin 15	IL15	9606
chr4	144703626	144703800	175	*	0.023968					Intron (ENST00000296575.8/64399, intron 4 of 12)	4	144708131	144715623	7493	1	64399	ENST00000512791.1	-4331	64399	64399	4	64399	hedgehog interacting protein	HHIP	9606
chr4	145937781	145938008	228	*	0.0219707					Promoter (<=1kb)	4	145760763	145938422	177660	2	152485	ENST00000656985.1	414	152485	152485	2	152485	zinc finger protein 827	ZNF827	9606
chr4	152090644	152090828	185	*	0.0286285					Promoter (<=1kb)	4	152090459	152104720	14262	1	100996286	ENST00000651553.1	185	100996286	100996286	1	100996286	long intergenic non-protein coding RNA 2273	LINC02273	9606
chr4	153257125	153257336	212	*	0.0386152					Promoter (<=1kb)	4	153257339	153339311	81973	1	23321	ENST00000676374.1	-3	23321	23321	3	23321	tripartite motif containing 2	TRIM2	9606
chr4	158458897	158459071	175	*	0.0332889					Intron (ENST00000460056.6/59350, intron 2 of 19)	4	158521714	158653367	131654	1	59350	ENST00000423548.5	-62643	59350	59350	3	59350	relaxin family peptide receptor 1	RXFP1	9606
chr4	165213507	165213661	155	*	0.0386152					Intron (ENST00000226725.11/11275, intron 1 of 14)	4	165210036	165323153	113118	1	11275	ENST00000506824.5	3471	11275	11275	2	11275	kelch like family member 2	KLHL2	9606
chr4	165875356	165875541	186	*	0.023968					Promoter (<=1kb)	4	165874958	165995178	120221	1	7092	ENST00000506144.1	398	7092	7092	3	7092	tolloid like 1	TLL1	9606
chr4	168878131	168878310	180	*	0.0332889					Exon (ENST00000649826.1/23022, exon 2 of 3)	4	168894169	168898516	4348	1	23022	ENST00000511611.1	-15859	23022	23022	2	23022	palladin, cytoskeletal associated protein	PALLD	9606
chr4	173334897	173335063	167	*	0.023968					Promoter (<=1kb)	4	173331705	173334432	2728	2	3148	ENST00000511316.1	-465	3148	3148	5	3148	high mobility group box 2	HMGB2	9606
chr4	179110559	179110713	155	*	0.0286285					Distal Intergenic	4	177975822	178028971	53150	1	285501	ENST00000667514.1	1134737	285501	285501	1	285501	long intergenic non-protein coding RNA 1098	LINC01098	9606
chr4	181661551	181661755	205	*	0.0332889					Distal Intergenic	4	181820019	181829973	9955	2	105377573	ENST00000510211.1	168218	105377573	105377573	1	105377573	TENM3 antisense transcript 1	TEMN3-AS1	9606
chr4	182142471	182142672	202	*	0.0199734					Promoter (1-2kb)	4	182142383	182143776	1394	2	90768	ENST00000505873.1	1104	90768	90768	1	90768	TENM3 antisense RNA 1	TENM3-AS1	9606
chr4	183609988	183610151	164	*	0.0332889					Distal Intergenic	4	183651280	183656096	4817	2	201965	ENST00000506467.1	45945	201965	201965	2	201965	RWD domain containing 4	RWDD4	9606
chr4	183987353	183987542	190	*	0.0432756					Intron (ENST00000513034.3/56977, intron 1 of 2)	4	184010773	184017443	6671	1	56977	ENST00000506529.1	-23231	56977	56977	2	56977	storkhead box 2	STOX2	9606
chr4	184653630	184653810	181	*	0.0319574					Intron (ENST00000515774.5/201973, intron 2 of 12)	4	184649781	184672268	22488	1	201973	ENST00000515152.1	3849	201973	201973	2	201973	primase and DNA directed polymerase	PRIMPOL	9606
chr4	185775143	185775325	183	*	0.0286285					Promoter (<=1kb)	4	185593884	185775288	181405	2	8470	ENST00000319454.10	0	8470	8470	4	8470	sorbin and SH3 domain containing 2	SORBS2	9606
chr4	186723228	186723406	179	*	0.0492676					Promoter (<=1kb)	4	186587795	186723833	136039	2	2195	ENST00000614102.4	427	2195	2195	4	2195	FAT atypical cadherin 1	FAT1	9606
chr4	187129184	187129336	153	*	0.0386152					Distal Intergenic	4	187201986	187209346	7361	1	105377600	ENST00000515222.1	-72650	105377600	105377600	1	105377600	long intergenic non-protein coding RNA 2374	LINC02374	9606
chr4	187602829	187602991	163	*	0.0199734					Intron (ENST00000514767.2/100506272, intron 1 of 3)	4	187532882	187646320	113439	2	100506272	ENST00000658590.1	43329	100506272	100506272	1	100506272	long intergenic non-protein coding RNA 2492	LINC02492	9606
chr4	189651964	189652159	196	*	0.0206391					Distal Intergenic	4	189659605	189661486	1882	1	101928971	ENST00000513681.1	-7446	101928971	101928971	1	101928971	long intergenic non-protein coding RNA 1262	LINC01262	9606
chr5	78349	78949	601	*	0.0286285					Distal Intergenic	5	92151	189970	97820	1	153478	ENST00000637938.1	-13202	153478	153478	2	153478	pleckstrin homology and RhoGEF domain containing G4B	PLEKHG4B	9606
chr5	189248	189540	293	*	0.0319574					Promoter (1-2kb)	5	191495	196334	4840	1	389257	ENST00000328278.4	-1955	389257	389257	2	389257	leucine rich repeat containing 14B	LRRC14B	9606
chr5	196516	196697	182	*	0.0292943					Downstream (<=300bp)	5	191495	196334	4840	1	389257	ENST00000328278.4	5021	389257	389257	2	389257	leucine rich repeat containing 14B	LRRC14B	9606
chr5	206235	206419	185	*	0.0332889					Intron (ENST00000296824.4/133957, intron 2 of 2)	5	205873	217218	11346	2	133957	ENST00000441693.2	10799	133957	133957	1	133957	coiled-coil domain containing 127	CCDC127	9606
chr5	218794	218972	179	*	0.0426099					Promoter (<=1kb)	5	218371	235524	17154	1	6389	ENST00000504824.5	423	6389	6389	3	6389	succinate dehydrogenase complex flavoprotein subunit A	SDHA	9606
chr5	304902	305102	201	*	0.017976					Promoter (<=1kb)	5	304184	434893	130710	1	116412618	ENST00000512529.6	718	116412618	116412618	1	116412618	PDCD6-AHRR readthrough (NMD candidate)	PDCD6-AHRR	9606
chr5	307865	308070	206	*	0.0312916					Promoter (<=1kb)	5	308197	314973	6777	1	10016	ENST00000512466.1	-127	10016	10016	4	10016	programmed cell death 6	PDCD6	9606
chr5	308317	308766	450	*	0.0299601					Promoter (<=1kb)	5	308197	314973	6777	1	10016	ENST00000512466.1	120	10016	10016	4	10016	programmed cell death 6	PDCD6	9606
chr5	378569	378734	166	*	0.0233023					Intron (ENST00000505113.6/116412618, intron 6 of 12)	5	343528	353911	10384	1	57491	ENST00000504625.1	35041	57491	57491	4	57491	aryl-hydrocarbon receptor repressor	AHRR	9606
chr5	379088	379310	223	*	0.0233023					Intron (ENST00000505113.6/116412618, intron 6 of 12)	5	343528	353911	10384	1	57491	ENST00000504625.1	35560	57491	57491	4	57491	aryl-hydrocarbon receptor repressor	AHRR	9606
chr5	392775	393227	453	*	0.023968					Intron (ENST00000505113.6/116412618, intron 6 of 12)	5	420920	435110	14191	1	57491	ENST00000506456.1	-27693	57491	57491	4	57491	aryl-hydrocarbon receptor repressor	AHRR	9606
chr5	401404	401761	358	*	0.023968					Intron (ENST00000505113.6/116412618, intron 6 of 12)	5	420920	435110	14191	1	57491	ENST00000506456.1	-19159	57491	57491	4	57491	aryl-hydrocarbon receptor repressor	AHRR	9606
chr5	404142	404417	276	*	0.0233023					Exon (ENST00000515583.1/ENST00000515583.1, exon 1 of 1)	5	420920	435110	14191	1	57491	ENST00000506456.1	-16503	57491	57491	4	57491	aryl-hydrocarbon receptor repressor	AHRR	9606
chr5	411914	412100	187	*	0.0446072					Intron (ENST00000505113.6/116412618, intron 6 of 12)	5	420920	435110	14191	1	57491	ENST00000506456.1	-8820	57491	57491	4	57491	aryl-hydrocarbon receptor repressor	AHRR	9606
chr5	437269	437431	163	*	0.0153129					3' UTR	5	432025	435109	3085	1	57491	ENST00000507048.1	5244	57491	57491	4	57491	aryl-hydrocarbon receptor repressor	AHRR	9606
chr5	443482	443795	314	*	0.0299601					Promoter (<=1kb)	5	443268	447594	4327	1	11336	ENST00000508022.1	214	11336	11336	2	11336	exocyst complex component 3	EXOC3	9606
chr5	463438	463597	160	*	0.0246338					Promoter (1-2kb)	5	464789	466078	1290	1	11336	ENST00000505947.1	-1192	11336	11336	2	11336	exocyst complex component 3	EXOC3	9606
chr5	466631	466789	159	*	0.0259654					Promoter (1-2kb)	5	464789	466078	1290	1	11336	ENST00000505947.1	1842	11336	11336	2	11336	exocyst complex component 3	EXOC3	9606
chr5	471011	471257	247	*	0.0279627					Promoter (1-2kb)	5	472107	472743	637	2	25845	ENST00000502511.1	1486	25845	25845	1	25845	uncharacterized LOC25845	PP7080	9606
chr5	474556	474732	177	*	0.0286285					Promoter (<=1kb)	5	475284	476490	1207	1	100288152	ENST00000606319.1	-552	100288152	100288152	1	100288152	SLC9A3 antisense RNA 1	SLC9A3-AS1	9606
chr5	628823	628974	152	*	0.023968					Intron (ENST00000264935.6/55722, intron 4 of 11)	5	644138	653243	9106	1	55722	ENST00000512038.1	-15164	55722	55722	3	55722	centrosomal protein 72	CEP72	9606
chr5	641316	641473	158	*	0.0386152					Promoter (2-3kb)	5	644138	653243	9106	1	55722	ENST00000512038.1	-2665	55722	55722	3	55722	centrosomal protein 72	CEP72	9606
chr5	641901	642055	155	*	0.0159787					Promoter (2-3kb)	5	644138	653243	9106	1	55722	ENST00000512038.1	-2083	55722	55722	3	55722	centrosomal protein 72	CEP72	9606
chr5	657719	658171	453	*	0.0319574					Promoter (2-3kb)	5	655455	667168	11714	1	55722	ENST00000514507.1	2264	55722	55722	3	55722	centrosomal protein 72	CEP72	9606
chr5	661230	661382	153	*	0.0306258					3' UTR	5	655455	667168	11714	1	55722	ENST00000514507.1	5775	55722	55722	3	55722	centrosomal protein 72	CEP72	9606
chr5	672311	672522	212	*	0.0199734					Intron (ENST00000360578.7/11076, intron 2 of 3)	5	655455	667168	11714	1	55722	ENST00000514507.1	16856	55722	55722	3	55722	centrosomal protein 72	CEP72	9606
chr5	680177	680527	351	*	0.0545939					Intron (ENST00000360578.7/11076, intron 1 of 3)	5	659862	693352	33491	2	11076	ENST00000360578.7	12825	11076	11076	2	11076	tubulin polymerization promoting protein	TPPP	9606
chr5	687133	687330	198	*	0.0332889					Intron (ENST00000360578.7/11076, intron 1 of 3)	5	659862	693352	33491	2	11076	ENST00000360578.7	6022	11076	11076	2	11076	tubulin polymerization promoting protein	TPPP	9606
chr5	687522	688601	1080	*	0.075233					Intron (ENST00000360578.7/11076, intron 1 of 3)	5	659862	693352	33491	2	11076	ENST00000360578.7	4751	11076	11076	2	11076	tubulin polymerization promoting protein	TPPP	9606
chr5	690111	690632	522	*	0.0705726					Promoter (2-3kb)	5	659862	693352	33491	2	11076	ENST00000360578.7	2720	11076	11076	2	11076	tubulin polymerization promoting protein	TPPP	9606
chr5	694950	695129	180	*	0.0266312					Promoter (1-2kb)	5	659862	693352	33491	2	11076	ENST00000360578.7	-1598	11076	11076	2	11076	tubulin polymerization promoting protein	TPPP	9606
chr5	715836	715993	158	*	0.0206391					Intron (ENST00000522356.2/653082, intron 3 of 3)	5	710355	732671	22317	2	653082	ENST00000522356.2	16678	653082	653082	2	653082	zinc finger DHHC-type containing 11B	ZDHHC11B	9606
chr5	717632	717946	315	*	0.0286285					Intron (ENST00000522356.2/653082, intron 2 of 3)	5	710355	732671	22317	2	653082	ENST00000522356.2	14725	653082	653082	2	653082	zinc finger DHHC-type containing 11B	ZDHHC11B	9606
chr5	725675	725849	175	*	0.0326232					Intron (ENST00000522356.2/653082, intron 2 of 3)	5	710355	732671	22317	2	653082	ENST00000522356.2	6822	653082	653082	2	653082	zinc finger DHHC-type containing 11B	ZDHHC11B	9606
chr5	727080	727334	255	*	0.0639148					Intron (ENST00000522356.2/653082, intron 2 of 3)	5	710355	732671	22317	2	653082	ENST00000522356.2	5337	653082	653082	2	653082	zinc finger DHHC-type containing 11B	ZDHHC11B	9606
chr5	729821	730138	318	*	0.0286285					Promoter (2-3kb)	5	710355	732671	22317	2	653082	ENST00000522356.2	2533	653082	653082	2	653082	zinc finger DHHC-type containing 11B	ZDHHC11B	9606
chr5	731899	732245	347	*	0.0399467					Promoter (<=1kb)	5	710355	732671	22317	2	653082	ENST00000522356.2	426	653082	653082	2	653082	zinc finger DHHC-type containing 11B	ZDHHC11B	9606
chr5	745684	745980	297	*	0.0532623					Intron (ENST00000508859.8/653082, intron 8 of 13)	5	747350	751234	3885	2	653082	ENST00000622126.2	5254	653082	653082	2	653082	zinc finger DHHC-type containing 11B	ZDHHC11B	9606
chr5	750312	750750	439	*	0.0432756					Promoter (<=1kb)	5	747350	751234	3885	2	653082	ENST00000622126.2	484	653082	653082	2	653082	zinc finger DHHC-type containing 11B	ZDHHC11B	9606
chr5	753266	753441	176	*	0.0346205					Promoter (2-3kb)	5	747350	751234	3885	2	653082	ENST00000622126.2	-2032	653082	653082	2	653082	zinc finger DHHC-type containing 11B	ZDHHC11B	9606
chr5	753708	753932	225	*	0.0279627					Promoter (2-3kb)	5	747350	751234	3885	2	653082	ENST00000622126.2	-2474	653082	653082	2	653082	zinc finger DHHC-type containing 11B	ZDHHC11B	9606
chr5	756745	757344	600	*	0.0272969					Intron (ENST00000508859.8/653082, intron 4 of 13)	5	747350	751234	3885	2	653082	ENST00000622126.2	-5511	653082	653082	2	653082	zinc finger DHHC-type containing 11B	ZDHHC11B	9606
chr5	757783	757959	177	*	0.0272969					Intron (ENST00000508859.8/653082, intron 4 of 13)	5	747350	751234	3885	2	653082	ENST00000622126.2	-6549	653082	653082	2	653082	zinc finger DHHC-type containing 11B	ZDHHC11B	9606
chr5	758159	758436	278	*	0.0186418					Intron (ENST00000508859.8/653082, intron 4 of 13)	5	747350	751234	3885	2	653082	ENST00000622126.2	-6925	653082	653082	2	653082	zinc finger DHHC-type containing 11B	ZDHHC11B	9606
chr5	758958	759345	388	*	0.0246338					Intron (ENST00000508859.8/653082, intron 4 of 13)	5	747350	751234	3885	2	653082	ENST00000622126.2	-7724	653082	653082	2	653082	zinc finger DHHC-type containing 11B	ZDHHC11B	9606
chr5	771558	771796	239	*	0.0332889					Promoter (2-3kb)	5	767382	768930	1549	2	653082	ENST00000506203.2	-2628	653082	653082	2	653082	zinc finger DHHC-type containing 11B	ZDHHC11B	9606
chr5	772988	773199	212	*	0.0259654					Intron (ENST00000508859.8/653082, intron 1 of 13)	5	767382	768930	1549	2	653082	ENST00000506203.2	-4058	653082	653082	2	653082	zinc finger DHHC-type containing 11B	ZDHHC11B	9606
chr5	776327	776577	251	*	0.0199734					Intron (ENST00000508859.8/653082, intron 1 of 13)	5	767382	768930	1549	2	653082	ENST00000506203.2	-7397	653082	653082	2	653082	zinc finger DHHC-type containing 11B	ZDHHC11B	9606
chr5	784030	784535	506	*	0.0525965					Promoter (<=1kb)	5	710355	784729	74375	2	653082	ENST00000508859.8	194	653082	653082	2	653082	zinc finger DHHC-type containing 11B	ZDHHC11B	9606
chr5	786352	786723	372	*	0.0352863					Promoter (1-2kb)	5	766835	784729	17895	2	653082	ENST00000651083.1	-1623	653082	653082	2	653082	zinc finger DHHC-type containing 11B	ZDHHC11B	9606
chr5	787257	787585	329	*	0.0466045					Promoter (2-3kb)	5	766835	784729	17895	2	653082	ENST00000651083.1	-2528	653082	653082	2	653082	zinc finger DHHC-type containing 11B	ZDHHC11B	9606
chr5	801330	801589	260	*	0.0432756					Promoter (<=1kb)	5	795607	801145	5539	2	79844	ENST00000424784.3	-185	79844	79844	2	79844	zinc finger DHHC-type containing 11	ZDHHC11	9606
chr5	815114	815363	250	*	0.0159787					Intron (ENST00000503758.6/79844, intron 9 of 11)	5	795607	801145	5539	2	79844	ENST00000424784.3	-13969	79844	79844	2	79844	zinc finger DHHC-type containing 11	ZDHHC11	9606
chr5	820445	820628	184	*	0.0213049					Intron (ENST00000503758.6/79844, intron 8 of 11)	5	795607	801145	5539	2	79844	ENST00000424784.3	-19300	79844	79844	2	79844	zinc finger DHHC-type containing 11	ZDHHC11	9606
chr5	838546	838903	358	*	0.0492676					Intron (ENST00000503758.6/79844, intron 2 of 11)	5	795606	842495	46890	2	79844	ENST00000503758.6	3592	79844	79844	2	79844	zinc finger DHHC-type containing 11	ZDHHC11	9606
chr5	840443	840752	310	*	0.0406125					Promoter (1-2kb)	5	795606	842495	46890	2	79844	ENST00000503758.6	1743	79844	79844	2	79844	zinc finger DHHC-type containing 11	ZDHHC11	9606
chr5	841640	841797	158	*	0.0306258					Promoter (<=1kb)	5	795606	842495	46890	2	79844	ENST00000503758.6	698	79844	79844	2	79844	zinc finger DHHC-type containing 11	ZDHHC11	9606
chr5	842202	843197	996	*	0.0545939					Promoter (<=1kb)	5	795606	842495	46890	2	79844	ENST00000503758.6	0	79844	79844	2	79844	zinc finger DHHC-type containing 11	ZDHHC11	9606
chr5	843383	843548	166	*	0.0139814					Promoter (<=1kb)	5	842409	843693	1285	2	79844	ENST00000512190.1	145	79844	79844	2	79844	zinc finger DHHC-type containing 11	ZDHHC11	9606
chr5	846713	847070	358	*	0.0366178					Promoter (<=1kb)	5	796325	847599	51275	2	79844	ENST00000507800.1	529	79844	79844	2	79844	zinc finger DHHC-type containing 11	ZDHHC11	9606
chr5	847509	847724	216	*	0.0259654					Promoter (<=1kb)	5	796325	847599	51275	2	79844	ENST00000507800.1	0	79844	79844	2	79844	zinc finger DHHC-type containing 11	ZDHHC11	9606
chr5	863428	863579	152	*	0.0252996					Promoter (2-3kb)	5	863741	866501	2761	2	65980	ENST00000497410.5	2922	65980	65980	3	65980	bromodomain containing 9	BRD9	9606
chr5	865753	865935	183	*	0.0146471					Promoter (<=1kb)	5	863741	866501	2761	2	65980	ENST00000497410.5	566	65980	65980	3	65980	bromodomain containing 9	BRD9	9606
chr5	872385	872557	173	*	0.0326232					Promoter (1-2kb)	5	865414	870553	5140	2	65980	ENST00000518250.5	-1832	65980	65980	3	65980	bromodomain containing 9	BRD9	9606
chr5	878343	878511	169	*	0.0159787					Promoter (<=1kb)	5	864423	878487	14065	2	65980	ENST00000519112.5	0	65980	65980	3	65980	bromodomain containing 9	BRD9	9606
chr5	878677	879099	423	*	0.0386152					Promoter (<=1kb)	5	864423	878487	14065	2	65980	ENST00000519112.5	-190	65980	65980	3	65980	bromodomain containing 9	BRD9	9606
chr5	879286	879538	253	*	0.0432756					Promoter (<=1kb)	5	863741	879315	15575	2	65980	ENST00000483234.5	0	65980	65980	3	65980	bromodomain containing 9	BRD9	9606
chr5	885274	885462	189	*	0.023968					Promoter (1-2kb)	5	878355	886907	8553	2	65980	ENST00000494422.1	1445	65980	65980	3	65980	bromodomain containing 9	BRD9	9606
chr5	889540	889706	167	*	0.0386152					Promoter (<=1kb)	5	863741	890046	26306	2	65980	ENST00000495794.5	340	65980	65980	3	65980	bromodomain containing 9	BRD9	9606
chr5	891010	891403	394	*	0.0226365					Promoter (<=1kb)	5	883940	891550	7611	2	65980	ENST00000489093.1	147	65980	65980	3	65980	bromodomain containing 9	BRD9	9606
chr5	965746	965933	188	*	0.0432756					Distal Intergenic	5	987180	997308	10129	2	100506688	ENST00000399869.1	31375	100506688	100506688	1	100506688	uncharacterized LOC100506688	LOC100506688	9606
chr5	1223897	1224244	348	*	0.023968					Promoter (1-2kb)	5	1225381	1246189	20809	1	348932	ENST00000324642.4	-1137	348932	348932	3	348932	solute carrier family 6 member 18	SLC6A18	9606
chr5	1224533	1224748	216	*	0.0219707					Promoter (<=1kb)	5	1225381	1246189	20809	1	348932	ENST00000324642.4	-633	348932	348932	3	348932	solute carrier family 6 member 18	SLC6A18	9606
chr5	1229898	1230051	154	*	0.023968					Intron (ENST00000324642.4/348932, intron 1 of 11)	5	1225409	1232839	7431	1	348932	ENST00000513607.2	4489	348932	348932	3	348932	solute carrier family 6 member 18	SLC6A18	9606
chr5	1260927	1261176	250	*	0.0286285					Intron (ENST00000484238.6/7015, intron 6 of 10)	5	1254617	1264534	9918	2	7015	ENST00000667927.1	3358	7015	7015	11	7015	telomerase reverse transcriptase	TERT	9606
chr5	1270441	1270592	152	*	0.0199734					Intron (ENST00000484238.6/7015, intron 4 of 10)	5	1264248	1266524	2277	2	7015	ENST00000503656.1	-3917	7015	7015	11	7015	telomerase reverse transcriptase	TERT	9606
chr5	1277765	1278052	288	*	0.0279627					Intron (ENST00000484238.6/7015, intron 4 of 10)	5	1253147	1283010	29864	2	7015	ENST00000484238.6	4958	7015	7015	11	7015	telomerase reverse transcriptase	TERT	9606
chr5	1289569	1289832	264	*	0.0399467					Intron (ENST00000656021.1/7015, intron 2 of 16)	5	1253728	1294989	41262	2	7015	ENST00000334602.10	5157	7015	7015	11	7015	telomerase reverse transcriptase	TERT	9606
chr5	1511852	1512459	608	*	0.0665779					Promoter (<=1kb)	5	1510762	1510856	95	2	102466103	ENST00000620782.1	-996	102466103	102466103	1	102466103	microRNA 6075	MIR6075	9606
chr5	1514028	1514254	227	*	0.0286285					Intron (ENST00000475622.5/79888, intron 1 of 16)	5	1510762	1510856	95	2	102466103	ENST00000620782.1	-3172	102466103	102466103	1	102466103	microRNA 6075	MIR6075	9606
chr5	1522530	1523082	553	*	0.0339547					Promoter (<=1kb)	5	1483428	1523740	40313	2	79888	ENST00000514484.6	658	79888	79888	2	79888	lysophosphatidylcholine acyltransferase 1	LPCAT1	9606
chr5	1551745	1551930	186	*	0.0286285					Distal Intergenic	5	1456480	1523962	67483	2	79888	ENST00000475622.5	-27783	79888	79888	2	79888	lysophosphatidylcholine acyltransferase 1	LPCAT1	9606
chr5	1552228	1552381	154	*	0.0432756					Distal Intergenic	5	1456480	1523962	67483	2	79888	ENST00000475622.5	-28266	79888	79888	2	79888	lysophosphatidylcholine acyltransferase 1	LPCAT1	9606
chr5	1668285	1668571	287	*	0.0219707					Distal Intergenic	5	1598920	1634005	35086	2	728613	ENST00000507841.5	-34280	728613	728613	2	728613	programmed cell death 6 pseudogene	LOC728613	9606
chr5	1685031	1685384	354	*	0.0219707					Distal Intergenic	5	1708785	1708868	84	2	100422966	ENST00000578298.1	23484	100422966	100422966	1	100422966	microRNA 4277	MIR4277	9606
chr5	1702524	1702785	262	*	0.0332889					Distal Intergenic	5	1708785	1708868	84	2	100422966	ENST00000578298.1	6083	100422966	100422966	1	100422966	microRNA 4277	MIR4277	9606
chr5	1755569	1755770	202	*	0.0346205					Distal Intergenic	5	1798829	1799750	922	2	64979	ENST00000510999.1	43980	64979	64979	3	64979	mitochondrial ribosomal protein L36	MRPL36	9606
chr5	1764170	1764334	165	*	0.0299601					Distal Intergenic	5	1798829	1799750	922	2	64979	ENST00000510999.1	35416	64979	64979	3	64979	mitochondrial ribosomal protein L36	MRPL36	9606
chr5	1767656	1767918	263	*	0.0286285					Distal Intergenic	5	1798829	1799750	922	2	64979	ENST00000510999.1	31832	64979	64979	3	64979	mitochondrial ribosomal protein L36	MRPL36	9606
chr5	1783070	1783248	179	*	0.0286285					Distal Intergenic	5	1798829	1799750	922	2	64979	ENST00000510999.1	16502	64979	64979	3	64979	mitochondrial ribosomal protein L36	MRPL36	9606
chr5	1789038	1789342	305	*	0.0292943					Distal Intergenic	5	1798829	1799750	922	2	64979	ENST00000510999.1	10408	64979	64979	3	64979	mitochondrial ribosomal protein L36	MRPL36	9606
chr5	1818225	1818414	190	*	0.0199734					Distal Intergenic	5	1801421	1802279	859	1	4726	ENST00000510329.1	16804	4726	4726	4	4726	NADH:ubiquinone oxidoreductase subunit S6	NDUFS6	9606
chr5	1831997	1832151	155	*	0.0286285					Distal Intergenic	5	1855970	1856568	599	2	101929034	ENST00000509455.1	24417	101929034	101929034	1	101929034	long intergenic non-protein coding RNA 2116	LINC02116	9606
chr5	1866239	1866437	199	*	0.0332889					Distal Intergenic	5	1855970	1856568	599	2	101929034	ENST00000509455.1	-9671	101929034	101929034	1	101929034	long intergenic non-protein coding RNA 2116	LINC02116	9606
chr5	1935384	1935559	176	*	0.0286285					Exon (ENST00000669344.1/ENST00000669344.1, exon 2 of 2)	5	1887332	1900493	13162	1	101929081	ENST00000514569.1	48052	101929081	101929081	1	101929081	uncharacterized LOC101929081	CTD-2194D22.4	9606
chr5	2075945	2076107	163	*	0.0199734					Intron (ENST00000653000.1/ENST00000653000.1, intron 2 of 8)	5	1887332	1900493	13162	1	101929081	ENST00000514569.1	188613	101929081	101929081	1	101929081	uncharacterized LOC101929081	CTD-2194D22.4	9606
chr5	2129163	2129338	176	*	0.0199734					Distal Intergenic	5	1887332	1900493	13162	1	101929081	ENST00000514569.1	241831	101929081	101929081	1	101929081	uncharacterized LOC101929081	CTD-2194D22.4	9606
chr5	2319698	2319876	179	*	0.0372836					Distal Intergenic	5	2712591	2715237	2647	1	101234261	ENST00000626215.1	-392715	101234261	101234261	1	101234261	long stress-induced non-coding transcript 5	LSINCT5	9606
chr5	2353426	2353752	327	*	0.0386152					Distal Intergenic	5	2712591	2715237	2647	1	101234261	ENST00000626215.1	-358839	101234261	101234261	1	101234261	long stress-induced non-coding transcript 5	LSINCT5	9606
chr5	2816981	2817151	171	*	0.0286285					Distal Intergenic	5	2752265	2755376	3112	1	153571	ENST00000397835.4	64716	153571	153571	2	153571	chromosome 5 open reading frame 38	C5orf38	9606
chr5	2831473	2831647	175	*	0.0386152					Intron (ENST00000509745.1/ENST00000509745.1, intron 1 of 1)	5	2752265	2755376	3112	1	153571	ENST00000397835.4	79208	153571	153571	2	153571	chromosome 5 open reading frame 38	C5orf38	9606
chr5	2891309	2891464	156	*	0.0332889					Distal Intergenic	5	2752265	2755376	3112	1	153571	ENST00000397835.4	139044	153571	153571	2	153571	chromosome 5 open reading frame 38	C5orf38	9606
chr5	3004843	3005016	174	*	0.023968					Distal Intergenic	5	3177835	3181232	3398	1	102467074	ENST00000505396.2	-172819	102467074	102467074	1	102467074	long intergenic non-protein coding RNA 1377	LINC01377	9606
chr5	3107772	3107984	213	*	0.0432756					Distal Intergenic	5	3177835	3181232	3398	1	102467074	ENST00000505396.2	-69851	102467074	102467074	1	102467074	long intergenic non-protein coding RNA 1377	LINC01377	9606
chr5	3125269	3125440	172	*	0.0199734					Distal Intergenic	5	3177835	3181232	3398	1	102467074	ENST00000505396.2	-52395	102467074	102467074	1	102467074	long intergenic non-protein coding RNA 1377	LINC01377	9606
chr5	3227749	3227915	167	*	0.0386152					Distal Intergenic	5	3177863	3181487	3625	1	102467074	ENST00000652864.1	49886	102467074	102467074	1	102467074	long intergenic non-protein coding RNA 1377	LINC01377	9606
chr5	3381345	3381506	162	*	0.0199734					Intron (ENST00000662836.1/285577, intron 4 of 4)	5	3452816	3461660	8845	1	105374624	ENST00000512521.1	-71310	105374624	105374624	1	105374624	long intergenic non-protein coding RNA 2162	LINC02162	9606
chr5	3414034	3414243	210	*	0.0286285					Intron (ENST00000662836.1/285577, intron 4 of 4)	5	3452816	3461660	8845	1	105374624	ENST00000512521.1	-38573	105374624	105374624	1	105374624	long intergenic non-protein coding RNA 2162	LINC02162	9606
chr5	3496578	3496770	193	*	0.017976					Exon (ENST00000508823.1/102467075, exon 3 of 3)	5	3496229	3504004	7776	2	102467075	ENST00000508823.1	7234	102467075	102467075	1	102467075	long intergenic non-protein coding RNA 1017	LINC01017	9606
chr5	3505443	3505621	179	*	0.0286285					Promoter (1-2kb)	5	3496229	3504004	7776	2	102467075	ENST00000508823.1	-1439	102467075	102467075	1	102467075	long intergenic non-protein coding RNA 1017	LINC01017	9606
chr5	3540957	3541117	161	*	0.0199734					Distal Intergenic	5	3417152	3536094	118943	2	285577	ENST00000505443.1	-4863	285577	285577	1	285577	long intergenic non-protein coding RNA 1019	LINC01019	9606
chr5	3748076	3748227	152	*	0.0332889					Distal Intergenic	5	3595832	3601403	5572	1	79192	ENST00000302006.4	152244	79192	79192	4	79192	iroquois homeobox 1	IRX1	9606
chr5	4050402	4050557	156	*	0.023968					Distal Intergenic	5	3595832	3601403	5572	1	79192	ENST00000302006.4	454570	79192	79192	4	79192	iroquois homeobox 1	IRX1	9606
chr5	4127083	4127260	178	*	0.0412783					Distal Intergenic	5	3595832	3601403	5572	1	79192	ENST00000302006.4	531251	79192	79192	4	79192	iroquois homeobox 1	IRX1	9606
chr5	4217262	4217447	186	*	0.0199734					Distal Intergenic	5	4773481	4774865	1385	1	101929153	ENST00000503757.1	-556034	101929153	101929153	1	101929153	long intergenic non-protein coding RNA 2114	LINC02114	9606
chr5	4232816	4233011	196	*	0.0332889					Distal Intergenic	5	4773481	4774865	1385	1	101929153	ENST00000503757.1	-540470	101929153	101929153	1	101929153	long intergenic non-protein coding RNA 2114	LINC02114	9606
chr5	4482242	4482443	202	*	0.023968					Intron (ENST00000507435.1/ENST00000507435.1, intron 4 of 5)	5	4773481	4774865	1385	1	101929153	ENST00000503757.1	-291038	101929153	101929153	1	101929153	long intergenic non-protein coding RNA 2114	LINC02114	9606
chr5	4509624	4509959	336	*	0.0545939					Intron (ENST00000507435.1/ENST00000507435.1, intron 4 of 5)	5	4773481	4774865	1385	1	101929153	ENST00000503757.1	-263522	101929153	101929153	1	101929153	long intergenic non-protein coding RNA 2114	LINC02114	9606
chr5	4699664	4699821	158	*	0.0139814					Intron (ENST00000507435.1/ENST00000507435.1, intron 3 of 5)	5	4773481	4774865	1385	1	101929153	ENST00000503757.1	-73660	101929153	101929153	1	101929153	long intergenic non-protein coding RNA 2114	LINC02114	9606
chr5	4829731	4829947	217	*	0.0286285					Intron (ENST00000507435.1/ENST00000507435.1, intron 1 of 5)	5	4773481	4774865	1385	1	101929153	ENST00000503757.1	56250	101929153	101929153	1	101929153	long intergenic non-protein coding RNA 2114	LINC02114	9606
chr5	4854851	4855221	371	*	0.0286285					Exon (ENST00000653036.1/ENST00000653036.1, exon 2 of 2)	5	4773481	4774865	1385	1	101929153	ENST00000503757.1	81370	101929153	101929153	1	101929153	long intergenic non-protein coding RNA 2114	LINC02114	9606
chr5	4871661	4871846	186	*	0.0199734					Intron (ENST00000505404.1/ENST00000505404.1, intron 1 of 2)	5	4773481	4774865	1385	1	101929153	ENST00000503757.1	98180	101929153	101929153	1	101929153	long intergenic non-protein coding RNA 2114	LINC02114	9606
chr5	4902353	4902571	219	*	0.0186418					Distal Intergenic	5	4987789	5067756	79968	1	340094	ENST00000659550.1	-85218	340094	340094	1	340094	long intergenic non-protein coding RNA 1020	LINC01020	9606
chr5	4926027	4926178	152	*	0.0386152					Distal Intergenic	5	4987789	5067756	79968	1	340094	ENST00000659550.1	-61611	340094	340094	1	340094	long intergenic non-protein coding RNA 1020	LINC01020	9606
chr5	4929380	4929606	227	*	0.0446072					Distal Intergenic	5	4987789	5067756	79968	1	340094	ENST00000659550.1	-58183	340094	340094	1	340094	long intergenic non-protein coding RNA 1020	LINC01020	9606
chr5	4958408	4958631	224	*	0.0146471					Distal Intergenic	5	4987789	5067756	79968	1	340094	ENST00000659550.1	-29158	340094	340094	1	340094	long intergenic non-protein coding RNA 1020	LINC01020	9606
chr5	4966779	4966948	170	*	0.0332889					Distal Intergenic	5	4987789	5067756	79968	1	340094	ENST00000659550.1	-20841	340094	340094	1	340094	long intergenic non-protein coding RNA 1020	LINC01020	9606
chr5	4987777	4987963	187	*	0.0492676					Promoter (<=1kb)	5	4987789	5067756	79968	1	340094	ENST00000659550.1	0	340094	340094	1	340094	long intergenic non-protein coding RNA 1020	LINC01020	9606
chr5	4989832	4989990	159	*	0.0219707					Promoter (2-3kb)	5	4987789	5067756	79968	1	340094	ENST00000659550.1	2043	340094	340094	1	340094	long intergenic non-protein coding RNA 1020	LINC01020	9606
chr5	4990960	4991121	162	*	0.0286285					Intron (ENST00000659550.1/340094, intron 1 of 1)	5	4987789	5067756	79968	1	340094	ENST00000659550.1	3171	340094	340094	1	340094	long intergenic non-protein coding RNA 1020	LINC01020	9606
chr5	5041290	5041700	411	*	0.0233023					Intron (ENST00000659550.1/340094, intron 1 of 1)	5	5034463	5059681	25219	1	340094	ENST00000509382.5	6827	340094	340094	1	340094	long intergenic non-protein coding RNA 1020	LINC01020	9606
chr5	5063520	5063839	320	*	0.0545939					Intron (ENST00000659550.1/340094, intron 1 of 1)	5	5057731	5067329	9599	1	340094	ENST00000514474.1	5789	340094	340094	1	340094	long intergenic non-protein coding RNA 1020	LINC01020	9606
chr5	5077889	5078067	179	*	0.0139814					Promoter (<=1kb)	5	5069192	5078311	9120	2	105374631	ENST00000507950.1	244	105374631	105374631	1	105374631	long intergenic non-protein coding RNA 2121	LINC02121	9606
chr5	5121985	5122194	210	*	0.0146471					Distal Intergenic	5	5132101	5138455	6355	2	101929176	ENST00000654665.1	16261	101929176	101929176	1	101929176	ADAMTS16 divergent transcript	ADAMTS16-DT	9606
chr5	5155596	5156074	479	*	0.0272969					Intron (ENST00000511368.5/170690, intron 3 of 10)	5	5140468	5303807	163340	1	170690	ENST00000433402.2	15128	170690	170690	2	170690	ADAM metallopeptidase with thrombospondin type 1 motif 16	ADAMTS16	9606
chr5	5156593	5156991	399	*	0.0486019					Intron (ENST00000511368.5/170690, intron 3 of 10)	5	5140468	5303807	163340	1	170690	ENST00000433402.2	16125	170690	170690	2	170690	ADAM metallopeptidase with thrombospondin type 1 motif 16	ADAMTS16	9606
chr5	5159361	5159556	196	*	0.0159787					Intron (ENST00000511368.5/170690, intron 3 of 10)	5	5140468	5303807	163340	1	170690	ENST00000433402.2	18893	170690	170690	2	170690	ADAM metallopeptidase with thrombospondin type 1 motif 16	ADAMTS16	9606
chr5	5162462	5162716	255	*	0.0326232					Intron (ENST00000511368.5/170690, intron 3 of 10)	5	5140468	5303807	163340	1	170690	ENST00000433402.2	21994	170690	170690	2	170690	ADAM metallopeptidase with thrombospondin type 1 motif 16	ADAMTS16	9606
chr5	5183070	5183622	553	*	0.0545939					Intron (ENST00000511368.5/170690, intron 4 of 10)	5	5140468	5303807	163340	1	170690	ENST00000433402.2	42602	170690	170690	2	170690	ADAM metallopeptidase with thrombospondin type 1 motif 16	ADAMTS16	9606
chr5	5184091	5184340	250	*	0.0199734					Intron (ENST00000511368.5/170690, intron 4 of 10)	5	5140468	5303807	163340	1	170690	ENST00000433402.2	43623	170690	170690	2	170690	ADAM metallopeptidase with thrombospondin type 1 motif 16	ADAMTS16	9606
chr5	5186801	5186963	163	*	0.0312916					Intron (ENST00000511368.5/170690, intron 5 of 10)	5	5140468	5303807	163340	1	170690	ENST00000433402.2	46333	170690	170690	2	170690	ADAM metallopeptidase with thrombospondin type 1 motif 16	ADAMTS16	9606
chr5	5201082	5201278	197	*	0.0286285					Intron (ENST00000511368.5/170690, intron 9 of 10)	5	5235037	5239187	4151	1	170690	ENST00000513709.1	-33759	170690	170690	2	170690	ADAM metallopeptidase with thrombospondin type 1 motif 16	ADAMTS16	9606
chr5	5257713	5258067	355	*	0.0279627					Intron (ENST00000274181.7/170690, intron 17 of 22)	5	5235037	5239187	4151	1	170690	ENST00000513709.1	22676	170690	170690	2	170690	ADAM metallopeptidase with thrombospondin type 1 motif 16	ADAMTS16	9606
chr5	5262629	5262820	192	*	0.0259654					Exon (ENST00000274181.7/170690, exon 18 of 23)	5	5235037	5239187	4151	1	170690	ENST00000513709.1	27592	170690	170690	2	170690	ADAM metallopeptidase with thrombospondin type 1 motif 16	ADAMTS16	9606
chr5	5262997	5263521	525	*	0.0252996					Intron (ENST00000274181.7/170690, intron 18 of 22)	5	5235037	5239187	4151	1	170690	ENST00000513709.1	27960	170690	170690	2	170690	ADAM metallopeptidase with thrombospondin type 1 motif 16	ADAMTS16	9606
chr5	5270756	5270927	172	*	0.0259654					Intron (ENST00000274181.7/170690, intron 18 of 22)	5	5235037	5239187	4151	1	170690	ENST00000513709.1	35719	170690	170690	2	170690	ADAM metallopeptidase with thrombospondin type 1 motif 16	ADAMTS16	9606
chr5	5282450	5282641	192	*	0.0525965					Intron (ENST00000274181.7/170690, intron 18 of 22)	5	5235037	5239187	4151	1	170690	ENST00000513709.1	47413	170690	170690	2	170690	ADAM metallopeptidase with thrombospondin type 1 motif 16	ADAMTS16	9606
chr5	5285953	5286159	207	*	0.0292943					Intron (ENST00000274181.7/170690, intron 18 of 22)	5	5235037	5239187	4151	1	170690	ENST00000513709.1	50916	170690	170690	2	170690	ADAM metallopeptidase with thrombospondin type 1 motif 16	ADAMTS16	9606
chr5	5288868	5289047	180	*	0.023968					Intron (ENST00000274181.7/170690, intron 18 of 22)	5	5235037	5239187	4151	1	170690	ENST00000513709.1	53831	170690	170690	2	170690	ADAM metallopeptidase with thrombospondin type 1 motif 16	ADAMTS16	9606
chr5	5295618	5295859	242	*	0.0199734					Intron (ENST00000274181.7/170690, intron 18 of 22)	5	5235037	5239187	4151	1	170690	ENST00000513709.1	60581	170690	170690	2	170690	ADAM metallopeptidase with thrombospondin type 1 motif 16	ADAMTS16	9606
chr5	5296801	5297247	447	*	0.0266312					Intron (ENST00000274181.7/170690, intron 18 of 22)	5	5235037	5239187	4151	1	170690	ENST00000513709.1	61764	170690	170690	2	170690	ADAM metallopeptidase with thrombospondin type 1 motif 16	ADAMTS16	9606
chr5	5316064	5316358	295	*	0.0279627					Intron (ENST00000274181.7/170690, intron 21 of 22)	5	5235037	5239187	4151	1	170690	ENST00000513709.1	81027	170690	170690	2	170690	ADAM metallopeptidase with thrombospondin type 1 motif 16	ADAMTS16	9606
chr5	5425160	5425527	368	*	0.0219707					Promoter (2-3kb)	5	5422742	5437836	15095	1	23379	ENST00000505464.1	2418	23379	23379	2	23379	interactor of little elongation complex ELL subunit 1	ICE1	9606
chr5	5453180	5453444	265	*	0.0386152					Intron (ENST00000512608.5/23379, intron 10 of 10)	5	5422742	5437836	15095	1	23379	ENST00000505464.1	30438	23379	23379	2	23379	interactor of little elongation complex ELL subunit 1	ICE1	9606
chr5	5460774	5460928	155	*	0.0139814					Exon (ENST00000296564.9/23379, exon 13 of 19)	5	5422742	5437836	15095	1	23379	ENST00000505464.1	38032	23379	23379	2	23379	interactor of little elongation complex ELL subunit 1	ICE1	9606
chr5	5463723	5463908	186	*	0.023968					Exon (ENST00000296564.9/23379, exon 13 of 19)	5	5422742	5437836	15095	1	23379	ENST00000505464.1	40981	23379	23379	2	23379	interactor of little elongation complex ELL subunit 1	ICE1	9606
chr5	5468154	5468333	180	*	0.0319574					Intron (ENST00000296564.9/23379, intron 14 of 18)	5	5422742	5437836	15095	1	23379	ENST00000505464.1	45412	23379	23379	2	23379	interactor of little elongation complex ELL subunit 1	ICE1	9606
chr5	5490769	5490974	206	*	0.0286285					Distal Intergenic	5	5422742	5437836	15095	1	23379	ENST00000505464.1	68027	23379	23379	2	23379	interactor of little elongation complex ELL subunit 1	ICE1	9606
chr5	5511628	5511802	175	*	0.0272969					Distal Intergenic	5	5422742	5437836	15095	1	23379	ENST00000505464.1	88886	23379	23379	2	23379	interactor of little elongation complex ELL subunit 1	ICE1	9606
chr5	5536941	5537116	176	*	0.0386152					Distal Intergenic	5	5422742	5437836	15095	1	23379	ENST00000505464.1	114199	23379	23379	2	23379	interactor of little elongation complex ELL subunit 1	ICE1	9606
chr5	5631753	5632053	301	*	0.0386152					Distal Intergenic	5	5422742	5437836	15095	1	23379	ENST00000505464.1	209011	23379	23379	2	23379	interactor of little elongation complex ELL subunit 1	ICE1	9606
chr5	5662591	5662831	241	*	0.0359521					Distal Intergenic	5	5422742	5437836	15095	1	23379	ENST00000505464.1	239849	23379	23379	2	23379	interactor of little elongation complex ELL subunit 1	ICE1	9606
chr5	5712488	5712712	225	*	0.0159787					Distal Intergenic	5	5422742	5437836	15095	1	23379	ENST00000505464.1	289746	23379	23379	2	23379	interactor of little elongation complex ELL subunit 1	ICE1	9606
chr5	5716790	5717101	312	*	0.0286285					Distal Intergenic	5	5422742	5437836	15095	1	23379	ENST00000505464.1	294048	23379	23379	2	23379	interactor of little elongation complex ELL subunit 1	ICE1	9606
chr5	5717497	5717673	177	*	0.0412783					Distal Intergenic	5	5422742	5437836	15095	1	23379	ENST00000505464.1	294755	23379	23379	2	23379	interactor of little elongation complex ELL subunit 1	ICE1	9606
chr5	5806129	5806286	158	*	0.0339547					Distal Intergenic	5	5422742	5437836	15095	1	23379	ENST00000505464.1	383387	23379	23379	2	23379	interactor of little elongation complex ELL subunit 1	ICE1	9606
chr5	5809025	5809273	249	*	0.023968					Distal Intergenic	5	5422742	5437836	15095	1	23379	ENST00000505464.1	386283	23379	23379	2	23379	interactor of little elongation complex ELL subunit 1	ICE1	9606
chr5	5818018	5818169	152	*	0.0332889					Distal Intergenic	5	5422742	5437836	15095	1	23379	ENST00000505464.1	395276	23379	23379	2	23379	interactor of little elongation complex ELL subunit 1	ICE1	9606
chr5	5822286	5822489	204	*	0.017976					Distal Intergenic	5	5422742	5437836	15095	1	23379	ENST00000505464.1	399544	23379	23379	2	23379	interactor of little elongation complex ELL subunit 1	ICE1	9606
chr5	5879499	5879722	224	*	0.0286285					Distal Intergenic	5	5422742	5437836	15095	1	23379	ENST00000505464.1	456757	23379	23379	2	23379	interactor of little elongation complex ELL subunit 1	ICE1	9606
chr5	5903179	5903379	201	*	0.023968					Distal Intergenic	5	6310441	6337292	26852	2	401172	ENST00000507444.1	433913	401172	401172	1	401172	long intergenic non-protein coding RNA 2145	LINC02145	9606
chr5	5915015	5915171	157	*	0.023968					Distal Intergenic	5	6310441	6337292	26852	2	401172	ENST00000507444.1	422121	401172	401172	1	401172	long intergenic non-protein coding RNA 2145	LINC02145	9606
chr5	5918249	5918428	180	*	0.0332889					Distal Intergenic	5	6310441	6337292	26852	2	401172	ENST00000507444.1	418864	401172	401172	1	401172	long intergenic non-protein coding RNA 2145	LINC02145	9606
chr5	5941569	5941848	280	*	0.023968					Distal Intergenic	5	6310441	6337292	26852	2	401172	ENST00000507444.1	395444	401172	401172	1	401172	long intergenic non-protein coding RNA 2145	LINC02145	9606
chr5	6024265	6024428	164	*	0.0346205					Distal Intergenic	5	6310441	6337292	26852	2	401172	ENST00000507444.1	312864	401172	401172	1	401172	long intergenic non-protein coding RNA 2145	LINC02145	9606
chr5	6044075	6044252	178	*	0.0199734					Distal Intergenic	5	6310441	6337292	26852	2	401172	ENST00000507444.1	293040	401172	401172	1	401172	long intergenic non-protein coding RNA 2145	LINC02145	9606
chr5	6045031	6045265	235	*	0.0332889					Distal Intergenic	5	6310441	6337292	26852	2	401172	ENST00000507444.1	292027	401172	401172	1	401172	long intergenic non-protein coding RNA 2145	LINC02145	9606
chr5	6054530	6054683	154	*	0.0266312					Distal Intergenic	5	6310441	6337292	26852	2	401172	ENST00000507444.1	282609	401172	401172	1	401172	long intergenic non-protein coding RNA 2145	LINC02145	9606
chr5	6087110	6087403	294	*	0.0332889					Distal Intergenic	5	6310441	6337292	26852	2	401172	ENST00000507444.1	249889	401172	401172	1	401172	long intergenic non-protein coding RNA 2145	LINC02145	9606
chr5	6102238	6102425	188	*	0.0332889					Distal Intergenic	5	6310441	6337292	26852	2	401172	ENST00000507444.1	234867	401172	401172	1	401172	long intergenic non-protein coding RNA 2145	LINC02145	9606
chr5	6105066	6105227	162	*	0.017976					Distal Intergenic	5	6310441	6337292	26852	2	401172	ENST00000507444.1	232065	401172	401172	1	401172	long intergenic non-protein coding RNA 2145	LINC02145	9606
chr5	6115111	6115377	267	*	0.023968					Distal Intergenic	5	6310441	6337292	26852	2	401172	ENST00000507444.1	221915	401172	401172	1	401172	long intergenic non-protein coding RNA 2145	LINC02145	9606
chr5	6143542	6143732	191	*	0.0346205					Distal Intergenic	5	6310441	6337292	26852	2	401172	ENST00000507444.1	193560	401172	401172	1	401172	long intergenic non-protein coding RNA 2145	LINC02145	9606
chr5	6184595	6184747	153	*	0.023968					Distal Intergenic	5	6310441	6337292	26852	2	401172	ENST00000507444.1	152545	401172	401172	1	401172	long intergenic non-protein coding RNA 2145	LINC02145	9606
chr5	6187695	6187846	152	*	0.0272969					Distal Intergenic	5	6310441	6337292	26852	2	401172	ENST00000507444.1	149446	401172	401172	1	401172	long intergenic non-protein coding RNA 2145	LINC02145	9606
chr5	6199366	6199831	466	*	0.0266312					Distal Intergenic	5	6310441	6337292	26852	2	401172	ENST00000507444.1	137461	401172	401172	1	401172	long intergenic non-protein coding RNA 2145	LINC02145	9606
chr5	6204218	6204466	249	*	0.0159787					Distal Intergenic	5	6310441	6337292	26852	2	401172	ENST00000507444.1	132826	401172	401172	1	401172	long intergenic non-protein coding RNA 2145	LINC02145	9606
chr5	6236032	6236251	220	*	0.0279627					Distal Intergenic	5	6310441	6337292	26852	2	401172	ENST00000507444.1	101041	401172	401172	1	401172	long intergenic non-protein coding RNA 2145	LINC02145	9606
chr5	6243742	6243924	183	*	0.0286285					Distal Intergenic	5	6310441	6337292	26852	2	401172	ENST00000507444.1	93368	401172	401172	1	401172	long intergenic non-protein coding RNA 2145	LINC02145	9606
chr5	6286708	6286904	197	*	0.0266312					Distal Intergenic	5	6310441	6337292	26852	2	401172	ENST00000507444.1	50388	401172	401172	1	401172	long intergenic non-protein coding RNA 2145	LINC02145	9606
chr5	6370323	6370722	400	*	0.0332889					Distal Intergenic	5	6372165	6374811	2647	2	84246	ENST00000503112.1	4089	84246	84246	2	84246	mediator complex subunit 10	MED10	9606
chr5	6412732	6413012	281	*	0.0472703					Distal Intergenic	5	6376812	6378571	1760	2	84246	ENST00000504058.1	-34161	84246	84246	2	84246	mediator complex subunit 10	MED10	9606
chr5	6467953	6468379	427	*	0.0312916					Intron (ENST00000399816.4/134111, intron 1 of 1)	5	6448859	6496723	47865	1	134111	ENST00000399816.4	19094	134111	134111	2	134111	ubiquitin conjugating enzyme E2 Q family like 1	UBE2QL1	9606
chr5	6473366	6473598	233	*	0.0286285					Intron (ENST00000399816.4/134111, intron 1 of 1)	5	6448859	6496723	47865	1	134111	ENST00000399816.4	24507	134111	134111	2	134111	ubiquitin conjugating enzyme E2 Q family like 1	UBE2QL1	9606
chr5	6580189	6580364	176	*	0.0272969					Promoter (1-2kb)	5	6582136	6586604	4469	1	255167	ENST00000513844.2	-1772	255167	255167	1	255167	long intergenic non-protein coding RNA 1018	LINC01018	9606
chr5	6584339	6584567	229	*	0.0159787					Promoter (<=1kb)	5	6584867	6587666	2800	1	255167	ENST00000674813.1	-300	255167	255167	1	255167	long intergenic non-protein coding RNA 1018	LINC01018	9606
chr5	6664837	6664998	162	*	0.0312916					Intron (ENST00000510531.5/6715, intron 5 of 5)	5	6633456	6653527	20072	1	6715	ENST00000504286.1	31381	6715	6715	3	6715	steroid 5 alpha-reductase 1	SRD5A1	9606
chr5	6675706	6675917	212	*	0.0159787					Distal Intergenic	5	6702168	6705975	3808	2	100505625	ENST00000664592.1	30058	100505625	100505625	1	100505625	long intergenic non-protein coding RNA 2102	LINC02102	9606
chr5	6704028	6704446	419	*	0.0233023					Promoter (1-2kb)	5	6702168	6705975	3808	2	100505625	ENST00000664592.1	1529	100505625	100505625	1	100505625	long intergenic non-protein coding RNA 2102	LINC02102	9606
chr5	6704698	6704894	197	*	0.0366178					Promoter (1-2kb)	5	6702168	6705975	3808	2	100505625	ENST00000664592.1	1081	100505625	100505625	1	100505625	long intergenic non-protein coding RNA 2102	LINC02102	9606
chr5	6727365	6727578	214	*	0.0199734					Intron (ENST00000230859.8/11044, intron 1 of 12)	5	6714789	6755030	40242	1	11044	ENST00000631941.2	12576	11044	11044	4	11044	terminal nucleotidyltransferase 4A	TENT4A	9606
chr5	6730103	6730473	371	*	0.0346205					Intron (ENST00000230859.8/11044, intron 1 of 12)	5	6714789	6755030	40242	1	11044	ENST00000631941.2	15314	11044	11044	4	11044	terminal nucleotidyltransferase 4A	TENT4A	9606
chr5	6731917	6732172	256	*	0.0492676					Intron (ENST00000230859.8/11044, intron 1 of 12)	5	6745915	6749657	3743	1	11044	ENST00000511764.5	-13743	11044	11044	4	11044	terminal nucleotidyltransferase 4A	TENT4A	9606
chr5	6758479	6758655	177	*	0.0272969					Distal Intergenic	5	6750380	6751489	1110	1	11044	ENST00000514410.1	8099	11044	11044	4	11044	terminal nucleotidyltransferase 4A	TENT4A	9606
chr5	6775693	6775917	225	*	0.0186418					Promoter (<=1kb)	5	6775818	6833120	57303	1	109729133	ENST00000648399.1	0	109729133	109729133	1	109729133	long intergenic non-protein coding RNA 2236	LINC02236	9606
chr5	6833016	6833374	359	*	0.0213049					Exon (ENST00000648399.1/109729133, exon 7 of 7)	5	6827853	6827921	69	2	100422999	ENST00000636094.1	-5095	100422999	100422999	1	100422999	microRNA 4278	MIR4278	9606
chr5	6833958	6834210	253	*	0.0412783					Distal Intergenic	5	6827853	6827921	69	2	100422999	ENST00000636094.1	-6037	100422999	100422999	1	100422999	microRNA 4278	MIR4278	9606
chr5	6860064	6860226	163	*	0.0146471					Intron (ENST00000648809.1/ENST00000648809.1, intron 1 of 5)	5	6827853	6827921	69	2	100422999	ENST00000636094.1	-32143	100422999	100422999	1	100422999	microRNA 4278	MIR4278	9606
chr5	6884775	6884970	196	*	0.023968					Intron (ENST00000648809.1/ENST00000648809.1, intron 1 of 5)	5	6827853	6827921	69	2	100422999	ENST00000636094.1	-56854	100422999	100422999	1	100422999	microRNA 4278	MIR4278	9606
chr5	7034452	7034641	190	*	0.0386152					Intron (ENST00000648809.1/ENST00000648809.1, intron 2 of 5)	5	6827853	6827921	69	2	100422999	ENST00000636094.1	-206531	100422999	100422999	1	100422999	microRNA 4278	MIR4278	9606
chr5	7037845	7038011	167	*	0.0312916					Intron (ENST00000648809.1/ENST00000648809.1, intron 3 of 5)	5	6827853	6827921	69	2	100422999	ENST00000636094.1	-209924	100422999	100422999	1	100422999	microRNA 4278	MIR4278	9606
chr5	7079814	7079993	180	*	0.0252996					Intron (ENST00000648809.1/ENST00000648809.1, intron 3 of 5)	5	7299774	7306592	6819	2	442132	ENST00000512854.1	226599	442132	442132	1	442132	golgin A6 family-like 1 pseudogene	LOC442132	9606
chr5	7119993	7120147	155	*	0.023968					Intron (ENST00000648809.1/ENST00000648809.1, intron 3 of 5)	5	7299774	7306592	6819	2	442132	ENST00000512854.1	186445	442132	442132	1	442132	golgin A6 family-like 1 pseudogene	LOC442132	9606
chr5	7317402	7317633	232	*	0.0719041					Intron (ENST00000650000.1/ENST00000650000.1, intron 3 of 3)	5	7299774	7306592	6819	2	442132	ENST00000512854.1	-10810	442132	442132	1	442132	golgin A6 family-like 1 pseudogene	LOC442132	9606
chr5	7336350	7336505	156	*	0.0233023					Distal Intergenic	5	7346986	7347977	992	2	101929261	ENST00000514869.1	11472	101929261	101929261	1	101929261	long intergenic non-protein coding RNA 2123	LINC02123	9606
chr5	7421552	7421723	172	*	0.0332889					Intron (ENST00000338316.9/108, intron 2 of 24)	5	7414664	7658206	243543	1	108	ENST00000498598.1	6888	108	108	3	108	adenylate cyclase 2	ADCY2	9606
chr5	7424303	7424516	214	*	0.0199734					Intron (ENST00000338316.9/108, intron 2 of 24)	5	7414664	7658206	243543	1	108	ENST00000498598.1	9639	108	108	3	108	adenylate cyclase 2	ADCY2	9606
chr5	7431099	7431296	198	*	0.0432756					Intron (ENST00000338316.9/108, intron 2 of 24)	5	7414664	7658206	243543	1	108	ENST00000498598.1	16435	108	108	3	108	adenylate cyclase 2	ADCY2	9606
chr5	7476267	7476425	159	*	0.0532623					Intron (ENST00000338316.9/108, intron 2 of 24)	5	7414664	7658206	243543	1	108	ENST00000498598.1	61603	108	108	3	108	adenylate cyclase 2	ADCY2	9606
chr5	7527130	7527291	162	*	0.0332889					Intron (ENST00000338316.9/108, intron 3 of 24)	5	7611109	7695816	84708	1	108	ENST00000515681.1	-83818	108	108	3	108	adenylate cyclase 2	ADCY2	9606
chr5	7537544	7537716	173	*	0.0159787					Intron (ENST00000338316.9/108, intron 3 of 24)	5	7611109	7695816	84708	1	108	ENST00000515681.1	-73393	108	108	3	108	adenylate cyclase 2	ADCY2	9606
chr5	7549124	7549416	293	*	0.0199734					Intron (ENST00000338316.9/108, intron 3 of 24)	5	7611109	7695816	84708	1	108	ENST00000515681.1	-61693	108	108	3	108	adenylate cyclase 2	ADCY2	9606
chr5	7586603	7586771	169	*	0.023968					Intron (ENST00000338316.9/108, intron 3 of 24)	5	7611109	7695816	84708	1	108	ENST00000515681.1	-24338	108	108	3	108	adenylate cyclase 2	ADCY2	9606
chr5	7620407	7620581	175	*	0.0332889					Intron (ENST00000338316.9/108, intron 3 of 24)	5	7611109	7695816	84708	1	108	ENST00000515681.1	9298	108	108	3	108	adenylate cyclase 2	ADCY2	9606
chr5	7623571	7623725	155	*	0.023968					Intron (ENST00000338316.9/108, intron 3 of 24)	5	7611109	7695816	84708	1	108	ENST00000515681.1	12462	108	108	3	108	adenylate cyclase 2	ADCY2	9606
chr5	7638364	7638831	468	*	0.0199734					Intron (ENST00000338316.9/108, intron 4 of 24)	5	7611109	7695816	84708	1	108	ENST00000515681.1	27255	108	108	3	108	adenylate cyclase 2	ADCY2	9606
chr5	7668068	7668393	326	*	0.0605859					Intron (ENST00000338316.9/108, intron 4 of 24)	5	7611109	7695816	84708	1	108	ENST00000515681.1	56959	108	108	3	108	adenylate cyclase 2	ADCY2	9606
chr5	7797076	7797231	156	*	0.0199734					Exon (ENST00000489501.1/108, exon 1 of 5)	5	7793619	7827532	33914	1	108	ENST00000489501.1	3457	108	108	3	108	adenylate cyclase 2	ADCY2	9606
chr5	7797934	7798213	280	*	0.0346205					Exon (ENST00000489501.1/108, exon 1 of 5)	5	7793619	7827532	33914	1	108	ENST00000489501.1	4315	108	108	3	108	adenylate cyclase 2	ADCY2	9606
chr5	7802320	7802492	173	*	0.0332889					3' UTR	5	7793619	7827532	33914	1	108	ENST00000489501.1	8701	108	108	3	108	adenylate cyclase 2	ADCY2	9606
chr5	7827740	7827929	190	*	0.0159787					3' UTR	5	7830378	7851133	20756	2	134121	ENST00000399810.7	23204	134121	134121	2	134121	chromosome 5 open reading frame 49	C5orf49	9606
chr5	7851661	7851923	263	*	0.0213049					Promoter (<=1kb)	5	7851195	7878038	26844	1	4552	ENST00000502509.5	466	4552	4552	5	4552	5-methyltetrahydrofolate-homocysteine methyltransferase reductase	MTRR	9606
chr5	7880839	7881074	236	*	0.0332889					Intron (ENST00000513439.5/4552, intron 5 of 14)	5	7885116	7891388	6273	1	4552	ENST00000508101.5	-4042	4552	4552	5	4552	5-methyltetrahydrofolate-homocysteine methyltransferase reductase	MTRR	9606
chr5	7882622	7882774	153	*	0.0286285					Promoter (2-3kb)	5	7885116	7891388	6273	1	4552	ENST00000508101.5	-2342	4552	4552	5	4552	5-methyltetrahydrofolate-homocysteine methyltransferase reductase	MTRR	9606
chr5	7898426	7898619	194	*	0.0159787					Promoter (1-2kb)	5	7896437	7897100	664	1	4552	ENST00000508354.1	1989	4552	4552	5	4552	5-methyltetrahydrofolate-homocysteine methyltransferase reductase	MTRR	9606
chr5	7931906	7932120	215	*	0.0366178					Distal Intergenic	5	7896437	7897100	664	1	4552	ENST00000508354.1	35469	4552	4552	5	4552	5-methyltetrahydrofolate-homocysteine methyltransferase reductase	MTRR	9606
chr5	8010594	8010780	187	*	0.0332889					Distal Intergenic	5	7896437	7897100	664	1	4552	ENST00000508354.1	114157	4552	4552	5	4552	5-methyltetrahydrofolate-homocysteine methyltransferase reductase	MTRR	9606
chr5	8356220	8356371	152	*	0.0286285					Intron (ENST00000654773.1/ENST00000654773.1, intron 1 of 1)	5	8450701	8460096	9396	1	100505738	ENST00000667556.1	-94330	100505738	100505738	2	100505738	MIR4458 host gene	MIR4458HG	9606
chr5	8410174	8410338	165	*	0.0213049					Intron (ENST00000501071.2/729506, intron 2 of 5)	5	8450701	8460096	9396	1	100505738	ENST00000667556.1	-40363	100505738	100505738	2	100505738	MIR4458 host gene	MIR4458HG	9606
chr5	8494670	8494848	179	*	0.0219707					Distal Intergenic	5	8460925	8460999	75	1	100616142	ENST00000578872.1	33745	100616142	100616142	3	100616142	microRNA 4458	MIR4458	9606
chr5	8518884	8519038	155	*	0.023968					Distal Intergenic	5	8460925	8460999	75	1	100616142	ENST00000578872.1	57959	100616142	100616142	3	100616142	microRNA 4458	MIR4458	9606
chr5	8575604	8575859	256	*	0.0545939					Distal Intergenic	5	8460925	8460999	75	1	100616142	ENST00000578872.1	114679	100616142	100616142	3	100616142	microRNA 4458	MIR4458	9606
chr5	8591866	8592061	196	*	0.0286285					Distal Intergenic	5	8460925	8460999	75	1	100616142	ENST00000578872.1	130941	100616142	100616142	3	100616142	microRNA 4458	MIR4458	9606
chr5	8639473	8639666	194	*	0.0159787					Distal Intergenic	5	8460925	8460999	75	1	100616142	ENST00000578872.1	178548	100616142	100616142	3	100616142	microRNA 4458	MIR4458	9606
chr5	8656709	8656917	209	*	0.0386152					Distal Intergenic	5	8839700	8881525	41826	1	101929284	ENST00000669656.1	-182783	101929284	101929284	1	101929284	long intergenic non-protein coding RNA 2199	LINC02199	9606
chr5	8844275	8844436	162	*	0.0359521					Intron (ENST00000669656.1/101929284, intron 1 of 2)	5	8839765	8881525	41761	1	101929284	ENST00000510067.1	4510	101929284	101929284	1	101929284	long intergenic non-protein coding RNA 2199	LINC02199	9606
chr5	8869192	8869519	328	*	0.023968					Intron (ENST00000669656.1/101929284, intron 2 of 2)	5	8839765	8881525	41761	1	101929284	ENST00000510067.1	29427	101929284	101929284	1	101929284	long intergenic non-protein coding RNA 2199	LINC02199	9606
chr5	8899889	8900154	266	*	0.017976					Distal Intergenic	5	8839765	8881525	41761	1	101929284	ENST00000510067.1	60124	101929284	101929284	1	101929284	long intergenic non-protein coding RNA 2199	LINC02199	9606
chr5	8946557	8946786	230	*	0.0332889					Distal Intergenic	5	8839765	8881525	41761	1	101929284	ENST00000510067.1	106792	101929284	101929284	1	101929284	long intergenic non-protein coding RNA 2199	LINC02199	9606
chr5	9058820	9059003	184	*	0.0426099					Intron (ENST00000382496.10/9037, intron 18 of 22)	5	9053816	9053895	80	2	100616326	ENST00000582271.1	-4925	100616326	100616326	1	100616326	microRNA 4636	MIR4636	9606
chr5	9090626	9090793	168	*	0.0199734					Intron (ENST00000382496.10/9037, intron 16 of 22)	5	9053816	9053895	80	2	100616326	ENST00000582271.1	-36731	100616326	100616326	1	100616326	microRNA 4636	MIR4636	9606
chr5	9095887	9096064	178	*	0.0319574					Intron (ENST00000382496.10/9037, intron 16 of 22)	5	9053816	9053895	80	2	100616326	ENST00000582271.1	-41992	100616326	100616326	1	100616326	microRNA 4636	MIR4636	9606
chr5	9106981	9107196	216	*	0.0233023					Intron (ENST00000382496.10/9037, intron 16 of 22)	5	9053816	9053895	80	2	100616326	ENST00000582271.1	-53086	100616326	100616326	1	100616326	microRNA 4636	MIR4636	9606
chr5	9107537	9107739	203	*	0.0159787					Intron (ENST00000382496.10/9037, intron 16 of 22)	5	9053816	9053895	80	2	100616326	ENST00000582271.1	-53642	100616326	100616326	1	100616326	microRNA 4636	MIR4636	9606
chr5	9115308	9115530	223	*	0.0545939					Intron (ENST00000382496.10/9037, intron 15 of 22)	5	9053816	9053895	80	2	100616326	ENST00000582271.1	-61413	100616326	100616326	1	100616326	microRNA 4636	MIR4636	9606
chr5	9126925	9127086	162	*	0.0346205					Intron (ENST00000382496.10/9037, intron 13 of 22)	5	9053816	9053895	80	2	100616326	ENST00000582271.1	-73030	100616326	100616326	1	100616326	microRNA 4636	MIR4636	9606
chr5	9128145	9128323	179	*	0.0259654					Intron (ENST00000382496.10/9037, intron 13 of 22)	5	9053816	9053895	80	2	100616326	ENST00000582271.1	-74250	100616326	100616326	1	100616326	microRNA 4636	MIR4636	9606
chr5	9168449	9168682	234	*	0.0199734					Intron (ENST00000382496.10/9037, intron 11 of 22)	5	9202124	9265545	63422	2	9037	ENST00000514923.4	96863	9037	9037	3	9037	semaphorin 5A	SEMA5A	9606
chr5	9169481	9169673	193	*	0.0286285					Intron (ENST00000382496.10/9037, intron 11 of 22)	5	9202124	9265545	63422	2	9037	ENST00000514923.4	95872	9037	9037	3	9037	semaphorin 5A	SEMA5A	9606
chr5	9190436	9190606	171	*	0.0166445					Exon (ENST00000382496.10/9037, exon 11 of 23)	5	9202124	9265545	63422	2	9037	ENST00000514923.4	74939	9037	9037	3	9037	semaphorin 5A	SEMA5A	9606
chr5	9246236	9246411	176	*	0.0233023					Intron (ENST00000382496.10/9037, intron 5 of 22)	5	9202124	9265545	63422	2	9037	ENST00000514923.4	19134	9037	9037	3	9037	semaphorin 5A	SEMA5A	9606
chr5	9302371	9302753	383	*	0.0312916					Intron (ENST00000382496.10/9037, intron 5 of 22)	5	9202124	9265545	63422	2	9037	ENST00000514923.4	-36826	9037	9037	3	9037	semaphorin 5A	SEMA5A	9606
chr5	9334767	9334985	219	*	0.0426099					Intron (ENST00000382496.10/9037, intron 4 of 22)	5	9237719	9380023	142305	2	9037	ENST00000509486.2	45038	9037	9037	3	9037	semaphorin 5A	SEMA5A	9606
chr5	9359099	9359414	316	*	0.0252996					Intron (ENST00000382496.10/9037, intron 3 of 22)	5	9237719	9380023	142305	2	9037	ENST00000509486.2	20609	9037	9037	3	9037	semaphorin 5A	SEMA5A	9606
chr5	9373707	9373863	157	*	0.0332889					Intron (ENST00000511310.1/ENST00000511310.1, intron 2 of 3)	5	9237719	9380023	142305	2	9037	ENST00000509486.2	6160	9037	9037	3	9037	semaphorin 5A	SEMA5A	9606
chr5	9415568	9415862	295	*	0.0605859					Intron (ENST00000511310.1/ENST00000511310.1, intron 3 of 3)	5	9202124	9380201	178078	2	9037	ENST00000513968.4	-35367	9037	9037	3	9037	semaphorin 5A	SEMA5A	9606
chr5	9422152	9422380	229	*	0.0306258					Exon (ENST00000511310.1/ENST00000511310.1, exon 4 of 4)	5	9202124	9380201	178078	2	9037	ENST00000513968.4	-41951	9037	9037	3	9037	semaphorin 5A	SEMA5A	9606
chr5	9440630	9440781	152	*	0.0479361					Intron (ENST00000382496.10/9037, intron 1 of 22)	5	9202124	9380201	178078	2	9037	ENST00000513968.4	-60429	9037	9037	3	9037	semaphorin 5A	SEMA5A	9606
chr5	9538569	9538784	216	*	0.0193076					Intron (ENST00000382496.10/9037, intron 1 of 22)	5	9035033	9546075	511043	2	9037	ENST00000382496.10	7291	9037	9037	3	9037	semaphorin 5A	SEMA5A	9606
chr5	9557047	9557462	416	*	0.0326232					Distal Intergenic	5	9548836	9548905	70	1	100113384	ENST00000459473.1	8211	100113384	100113384	2	100113384	small nucleolar RNA, C/D box 123	SNORD123	9606
chr5	9732217	9732373	157	*	0.0286285					Intron (ENST00000511616.5/285692, intron 5 of 12)	5	9629446	9712378	82933	2	285692	ENST00000514078.1	-19839	285692	285692	1	285692	long intergenic non-protein coding RNA 2112	LINC02112	9606
chr5	9765582	9765776	195	*	0.0319574					Exon (ENST00000511616.5/285692, exon 5 of 13)	5	9629446	9712378	82933	2	285692	ENST00000514078.1	-53204	285692	285692	1	285692	long intergenic non-protein coding RNA 2112	LINC02112	9606
chr5	9781630	9781834	205	*	0.0226365					Intron (ENST00000511616.5/285692, intron 4 of 12)	5	9629446	9712378	82933	2	285692	ENST00000514078.1	-69252	285692	285692	1	285692	long intergenic non-protein coding RNA 2112	LINC02112	9606
chr5	9793736	9793912	177	*	0.0159787					Intron (ENST00000511616.5/285692, intron 4 of 12)	5	9854371	9891078	36708	1	105374648	ENST00000654793.1	-60459	105374648	105374648	1	105374648	long intergenic non-protein coding RNA 2221	LINC02221	9606
chr5	9811839	9812054	216	*	0.0286285					Intron (ENST00000511616.5/285692, intron 4 of 12)	5	9854371	9891078	36708	1	105374648	ENST00000654793.1	-42317	105374648	105374648	1	105374648	long intergenic non-protein coding RNA 2221	LINC02221	9606
chr5	9836933	9837170	238	*	0.0299601					Intron (ENST00000511616.5/285692, intron 4 of 12)	5	9854371	9891078	36708	1	105374648	ENST00000654793.1	-17201	105374648	105374648	1	105374648	long intergenic non-protein coding RNA 2221	LINC02221	9606
chr5	9889736	9889907	172	*	0.0299601					Exon (ENST00000654793.1/105374648, exon 3 of 5)	5	9862882	9884028	21147	2	285692	ENST00000606222.1	-5708	285692	285692	1	285692	long intergenic non-protein coding RNA 2112	LINC02112	9606
chr5	9926398	9926683	286	*	0.0166445					Distal Intergenic	5	9862782	9903852	41071	2	285692	ENST00000660091.1	-22546	285692	285692	1	285692	long intergenic non-protein coding RNA 2112	LINC02112	9606
chr5	9947783	9947952	170	*	0.0193076					Distal Intergenic	5	9862782	9903852	41071	2	285692	ENST00000660091.1	-43931	285692	285692	1	285692	long intergenic non-protein coding RNA 2112	LINC02112	9606
chr5	9948679	9948859	181	*	0.0226365					Distal Intergenic	5	9862782	9903852	41071	2	285692	ENST00000660091.1	-44827	285692	285692	1	285692	long intergenic non-protein coding RNA 2112	LINC02112	9606
chr5	9954251	9954554	304	*	0.0199734					Distal Intergenic	5	9862782	9903852	41071	2	285692	ENST00000660091.1	-50399	285692	285692	1	285692	long intergenic non-protein coding RNA 2112	LINC02112	9606
chr5	9966893	9967186	294	*	0.0372836					Distal Intergenic	5	9862782	9903852	41071	2	285692	ENST00000660091.1	-63041	285692	285692	1	285692	long intergenic non-protein coding RNA 2112	LINC02112	9606
chr5	9979432	9979591	160	*	0.0233023					Distal Intergenic	5	9862782	9903852	41071	2	285692	ENST00000660091.1	-75580	285692	285692	1	285692	long intergenic non-protein coding RNA 2112	LINC02112	9606
chr5	10047030	10047271	242	*	0.0299601					Distal Intergenic	5	9862782	9903852	41071	2	285692	ENST00000660091.1	-143178	285692	285692	1	285692	long intergenic non-protein coding RNA 2112	LINC02112	9606
chr5	10078275	10078478	204	*	0.0359521					Distal Intergenic	5	10227558	10249885	22328	2	134145	ENST00000504390.5	171407	134145	134145	2	134145	ATP synthase c subunit lysine N-methyltransferase	ATPSCKMT	9606
chr5	10112289	10112662	374	*	0.0286285					Distal Intergenic	5	10227558	10249885	22328	2	134145	ENST00000504390.5	137223	134145	134145	2	134145	ATP synthase c subunit lysine N-methyltransferase	ATPSCKMT	9606
chr5	10170300	10170608	309	*	0.0266312					Distal Intergenic	5	10227558	10249885	22328	2	134145	ENST00000504390.5	79277	134145	134145	2	134145	ATP synthase c subunit lysine N-methyltransferase	ATPSCKMT	9606
chr5	10467955	10468150	196	*	0.0199734					Intron (ENST00000510520.5/83853, intron 4 of 4)	5	10478037	10478145	109	1	102465138	ENST00000611729.1	-9887	102465138	102465138	1	102465138	microRNA 6131	MIR6131	9606
chr5	10623447	10623733	287	*	0.0266312					Intron (ENST00000296657.7/651746, intron 2 of 3)	5	10564330	10649624	85295	1	651746	ENST00000504806.5	59117	651746	651746	1	651746	ankyrin repeat domain 33B	ANKRD33B	9606
chr5	10646019	10646290	272	*	0.0319574					Intron (ENST00000296657.7/651746, intron 3 of 3)	5	10564330	10649624	85295	1	651746	ENST00000504806.5	81689	651746	651746	1	651746	ankyrin repeat domain 33B	ANKRD33B	9606
chr5	10699477	10699630	154	*	0.017976					Intron (ENST00000230895.11/1611, intron 2 of 3)	5	10748083	10761101	13019	2	1611	ENST00000508646.1	61471	1611	1611	3	1611	death associated protein	DAP	9606
chr5	10708511	10708853	343	*	0.0219707					Intron (ENST00000230895.11/1611, intron 2 of 3)	5	10748083	10761101	13019	2	1611	ENST00000508646.1	52248	1611	1611	3	1611	death associated protein	DAP	9606
chr5	10709614	10709806	193	*	0.0319574					Intron (ENST00000230895.11/1611, intron 2 of 3)	5	10748083	10761101	13019	2	1611	ENST00000508646.1	51295	1611	1611	3	1611	death associated protein	DAP	9606
chr5	10710134	10710332	199	*	0.0386152					Intron (ENST00000230895.11/1611, intron 2 of 3)	5	10748083	10761101	13019	2	1611	ENST00000508646.1	50769	1611	1611	3	1611	death associated protein	DAP	9606
chr5	10728717	10728882	166	*	0.0359521					Intron (ENST00000230895.11/1611, intron 2 of 3)	5	10748083	10761101	13019	2	1611	ENST00000508646.1	32219	1611	1611	3	1611	death associated protein	DAP	9606
chr5	10932234	10932972	739	*	0.0386152					Distal Intergenic	5	10973587	11018060	44474	2	1501	ENST00000506324.1	85088	1501	1501	4	1501	catenin delta 2	CTNND2	9606
chr5	10933160	10933347	188	*	0.0332889					Distal Intergenic	5	10973587	11018060	44474	2	1501	ENST00000506324.1	84713	1501	1501	4	1501	catenin delta 2	CTNND2	9606
chr5	11002478	11002735	258	*	0.0386152					Intron (ENST00000304623.13/1501, intron 18 of 21)	5	10973587	11018060	44474	2	1501	ENST00000506324.1	15325	1501	1501	4	1501	catenin delta 2	CTNND2	9606
chr5	11007325	11007525	201	*	0.0193076					Intron (ENST00000304623.13/1501, intron 18 of 21)	5	10973587	11018060	44474	2	1501	ENST00000506324.1	10535	1501	1501	4	1501	catenin delta 2	CTNND2	9606
chr5	11046057	11046227	171	*	0.0286285					Intron (ENST00000304623.13/1501, intron 16 of 21)	5	10973587	11018060	44474	2	1501	ENST00000506324.1	-27997	1501	1501	4	1501	catenin delta 2	CTNND2	9606
chr5	11078739	11078958	220	*	0.0299601					Intron (ENST00000304623.13/1501, intron 16 of 21)	5	10972933	11117492	144560	2	1501	ENST00000458100.6	38534	1501	1501	4	1501	catenin delta 2	CTNND2	9606
chr5	11079353	11079585	233	*	0.0306258					Intron (ENST00000304623.13/1501, intron 16 of 21)	5	10972933	11117492	144560	2	1501	ENST00000458100.6	37907	1501	1501	4	1501	catenin delta 2	CTNND2	9606
chr5	11116077	11116270	194	*	0.0252996					Promoter (1-2kb)	5	10972933	11117492	144560	2	1501	ENST00000458100.6	1222	1501	1501	4	1501	catenin delta 2	CTNND2	9606
chr5	11118876	11119033	158	*	0.0386152					Promoter (1-2kb)	5	10972933	11117492	144560	2	1501	ENST00000458100.6	-1384	1501	1501	4	1501	catenin delta 2	CTNND2	9606
chr5	11132524	11132676	153	*	0.0279627					Intron (ENST00000304623.13/1501, intron 12 of 21)	5	10972933	11117492	144560	2	1501	ENST00000458100.6	-15032	1501	1501	4	1501	catenin delta 2	CTNND2	9606
chr5	11153883	11154219	337	*	0.0286285					Intron (ENST00000304623.13/1501, intron 12 of 21)	5	10972933	11117492	144560	2	1501	ENST00000458100.6	-36391	1501	1501	4	1501	catenin delta 2	CTNND2	9606
chr5	11180821	11180988	168	*	0.0286285					Intron (ENST00000304623.13/1501, intron 11 of 21)	5	10972933	11117492	144560	2	1501	ENST00000458100.6	-63329	1501	1501	4	1501	catenin delta 2	CTNND2	9606
chr5	11214504	11214741	238	*	0.0252996					Intron (ENST00000304623.13/1501, intron 10 of 21)	5	10972933	11117492	144560	2	1501	ENST00000458100.6	-97012	1501	1501	4	1501	catenin delta 2	CTNND2	9606
chr5	11245809	11246027	219	*	0.0199734					Intron (ENST00000304623.13/1501, intron 9 of 21)	5	10972933	11117492	144560	2	1501	ENST00000458100.6	-128317	1501	1501	4	1501	catenin delta 2	CTNND2	9606
chr5	11321838	11321991	154	*	0.0219707					Intron (ENST00000304623.13/1501, intron 9 of 21)	5	10972532	11384771	412240	2	1501	ENST00000495388.6	62780	1501	1501	4	1501	catenin delta 2	CTNND2	9606
chr5	11368702	11368854	153	*	0.0332889					Intron (ENST00000304623.13/1501, intron 7 of 21)	5	10972532	11384771	412240	2	1501	ENST00000495388.6	15917	1501	1501	4	1501	catenin delta 2	CTNND2	9606
chr5	11378247	11378425	179	*	0.0259654					Intron (ENST00000304623.13/1501, intron 7 of 21)	5	10972532	11384771	412240	2	1501	ENST00000495388.6	6346	1501	1501	4	1501	catenin delta 2	CTNND2	9606
chr5	11439241	11439406	166	*	0.0193076					Intron (ENST00000304623.13/1501, intron 3 of 21)	5	11384982	11386011	1030	2	1501	ENST00000514132.1	-53230	1501	1501	4	1501	catenin delta 2	CTNND2	9606
chr5	11452813	11452971	159	*	0.023968					Intron (ENST00000304623.13/1501, intron 3 of 21)	5	11384982	11386011	1030	2	1501	ENST00000514132.1	-66802	1501	1501	4	1501	catenin delta 2	CTNND2	9606
chr5	11571413	11571570	158	*	0.0199734					Intron (ENST00000304623.13/1501, intron 2 of 21)	5	11385025	11588811	203787	2	1501	ENST00000513598.5	17241	1501	1501	4	1501	catenin delta 2	CTNND2	9606
chr5	11575926	11576092	167	*	0.0312916					Intron (ENST00000304623.13/1501, intron 2 of 21)	5	11385025	11588811	203787	2	1501	ENST00000513598.5	12719	1501	1501	4	1501	catenin delta 2	CTNND2	9606
chr5	11584048	11584253	206	*	0.0286285					Intron (ENST00000304623.13/1501, intron 2 of 21)	5	11385025	11588811	203787	2	1501	ENST00000513598.5	4558	1501	1501	4	1501	catenin delta 2	CTNND2	9606
chr5	11718416	11718599	184	*	0.017976					Intron (ENST00000304623.13/1501, intron 2 of 21)	5	10972895	11589019	616125	2	1501	ENST00000511377.5	-129397	1501	1501	4	1501	catenin delta 2	CTNND2	9606
[truncated: 556 more rows]

## Sheet: onlyB
seqnames	start	end	width	strand	score	scoreA	scoreB	scoreC	scoreD	annotation	geneChr	geneStart	geneEnd	geneLength	geneStrand	geneId	transcriptId	distanceToTSS	query	_id	X_version	entrezgene	name	symbol	taxid
chr1	813012	813154	143	*	0.00256198					Intron (ENST00000635509.2/ENST00000635509.2, intron 1 of 3)	1	817371	819837	2467	1	400728	ENST00000326734.2	-4217	400728	400728	1	400728	family with sequence similarity 87 member B	FAM87B	9606
chr1	815336	815516	181	*	0.00324015					Promoter (1-2kb)	1	817371	819837	2467	1	400728	ENST00000326734.2	-1855	400728	400728	1	400728	family with sequence similarity 87 member B	FAM87B	9606
chr1	924546	924713	168	*	0.00218522					Promoter (<=1kb)	1	925150	935793	10644	1	148398	ENST00000437963.5	-437	148398	148398	3	148398	sterile alpha motif domain containing 11	SAMD11	9606
chr1	950319	950465	147	*	0.00188381					Intron (ENST00000327044.7/26155, intron 12 of 18)	1	944204	947060	2857	2	26155	ENST00000483767.5	-3259	26155	26155	4	26155	NOC2 like nucleolar associated transcriptional repressor	NOC2L	9606
[truncated: 13,873 more rows]

## Sheet: onlyC
seqnames	start	end	width	strand	score	scoreA	scoreB	scoreC	scoreD	annotation	geneChr	geneStart	geneEnd	geneLength	geneStrand	geneId	transcriptId	distanceToTSS	query	_id	X_version	entrezgene	name	symbol	taxid
[truncated: 94,351 more rows]

[truncated: 12 more sheets: onlyD, AandB, AandC, AandD, BandC, BandD, CandD, notA, notB, notC, notD, inAll]
