# Supplementary material for: FET fusion oncoproteins interact with BRD4 and SWI/SNF chromatin remodelling complex subtypes in sarcoma
Source: Mol Oncol. 2022 Mar 19;16(13):2470–95. doi: 10.1002/1878-0261.13195 (PMC9251840; doi:10.1002/1878-0261.13195)
Supplement: Supplementary file 9 — Table S3. MS‐identified SWI/SNF, mediator and RNA polymerase II components after FET‐FOP IP. [file MOL2-16-2470-s002.xlsx]

## Sheet: GO Biological processes ChIP
Source data for enrichment analysis (Gene ontology biological processes) of binding sites annotated to genes with binding of FUS-DDIT3 and at least one SWI/SNF subunit.
ID	GeneRatio	BgRatio	pvalue	p.adjust	qvalue	geneID	Count
GO_LOCOMOTION	504/2921	1934/43216	8.79251e-166	5.95077e-162	2.13242e-162	PLEKHG5/RERE/MIR34A/EPHA2/MST1L/EDN2/MYSM1/TGFBR3/SRGAP2B/S100A2/ARHGEF2/LMNA/DDR2/TNFSF18/LHX4/NAV1/LGR6/ATP2B4/LYST/MYPN/PLAU/NRG3/SMC3/NANOS1/ADAM8/IFITM1/MIR483/PHLDA2/PARVA/RRAS2/CD44/PRR5L/STX3/SLC3A2/MALAT1/FOSL1/PC/P2RY6/DRD2/THY1/NECTIN1/ETS1/ANO6/HDAC7/SRGAP1/CMKLR1/PXN/SCARB1/AJUBA/CLEC14A/BMP4/SPTB/VASH1/NRXN3/FLRT2/RPS6KA5/BDKRB1/EVL/NEDD4/TPM1/SMAD3/ITGA11/SEMA7A/IL16/SEMA4B/TNFRSF1…	504
GO_REGULATION_OF_CELL_DIFFERENTIATION	463/2921	1828/43216	3.18726e-146	7.19046e-143	2.57665e-143	AJAP1/MIR34A/KDM1A/PSMB2/HEYL/NGF/NOTCH2/ARHGEF2/APCS/DDR2/RGS4/PBX1/DNM3/TNFSF4/GPR37L1/SYT2/USH2A/HLX/CAPN2/WASHC2C/DKK1/ZNF365/ZMIZ1/NRG3/ANKRD1/ANKRD2/TCF7L2/ADAM8/IFITM1/MIR483/LMO1/ADM/ARNTL/TRAF6/RAG1/LRRC4C/EHD1/CLCF1/GAL/SHANK2/TRPC6/DRD2/BCL9L/THY1/ETS1/APOLD1/HDAC7/VDR/PTPRQ/CMKLR1/TBX3/RFLNA/AKAP6/BMP4/PRKCH/JDP2/ESRRB/FLRT2/FBN1/NEDD4/ANXA2/SMAD6/SMAD3/SEMA7A/AKAP13/SEMA4B/TNFRSF12A/…	463
GO_POSITIVE_REGULATION_OF_GENE_EXPRESSION	453/2921	1952/43216	1.55237e-127	1.3133e-124	4.70612e-125	MIR34A/ZBTB17/ARHGEF10L/KDM1A/HEYL/HIVEP3/MYSM1/LHX8/BCL10/NGF/BCL9/MUC1/ARHGEF2/LMNA/PBX1/SEC16B/LHX4/IER5/ATF3/ZBTB18/SMYD3/ERCC6/DKK1/KAT6B/ZMIZ1/TCF7L2/ADAM8/PKP3/DEAF1/LMO1/MICAL2/TEAD1/ARNTL/SPON1/WT1/EHF/TRIM44/TRAF6/CREB3L1/TRMT112/FOSL1/GAL/MAML2/DRD2/BCL9L/RPUSD4/ETS1/VDR/HOXC13/LUM/ELK3/TBX3/NCOR2/GTF2F2/BMP4/SAMD4A/PPM1A/DPF3/ESRRB/RPS6KA5/BRF1/SMAD6/SMAD3/NR2E3/ARNT2/CREBBP/LITAF/SAL…	453
GO_PROTEIN_PHOSPHORYLATION	453/2921	1957/43216	4.26432e-127	3.20677e-124	1.14912e-124	EPHA2/MAP3K6/PSMB2/STK40/CDKN2C/ROR1/GADD45A/TGFBR3/BCAR3/NGF/NOTCH2/ARHGEF2/KIRREL1/DDR2/RGS4/TNFSF18/RASAL2/GPR37L1/ATP2B4/ATF3/SMYD3/SH3BP5L/ERCC6/DKK1/CAMK2G/NRG3/DUSP5/CACUL1/ADAM8/HPX/IPO7/CD44/PRR5L/TRAF6/TNKS1BP1/CLCF1/FGF3/P2RY6/TRPC6/DRD2/THY1/DAZAP2/CTDSP2/NUAK1/CDK2AP1/AJUBA/MAP4K5/BMP4/CDKN3/ATG14/PRKCH/SPTB/RPS6KA5/BDKRB1/COPS2/ANXA2/SMAD6/SEMA7A/RASGRF1/AKAP13/MAPK8IP3/PIK3R5/ADORA…	453
GO_POSITIVE_REGULATION_OF_SIGNALING	450/2921	1819/43216	1.02973e-137	1.39384e-134	4.99473e-135	PLEKHG5/MAP3K6/PUM1/PSMB2/ROR1/GADD45A/WLS/BCL10/TGFBR3/NGF/NOTCH2/RGS4/FASLG/TNFSF18/GPR37L1/LGR6/IL19/ATF3/ERCC6/DKK1/ZMIZ1/TSPAN14/ANKRD1/PIK3AP1/GOT1/DUSP5/TCF7L2/ADAM8/HPX/USP47/ARNTL/CD44/TRIM44/PRR5L/TRAF6/STX3/SYT12/CLCF1/GAL/FGF3/SHANK2/P2RY6/MTNR1B/MAML2/GUCY1A2/DRD2/CRADD/SH2B3/RXFP2/AJUBA/AKAP6/MAP4K5/BMP4/PPM1A/PRKCH/BMF/NEDD4/ANXA2/SMAD3/SEMA7A/RASGRF1/AKAP13/CHSY1/MAPK8IP3/TNFRSF12…	450
GO_CELL_MOTILITY	444/2921	1711/43216	3.666e-144	6.20287e-141	2.22275e-141	PLEKHG5/RERE/MIR34A/EPHA2/MST1L/EDN2/MYSM1/TGFBR3/SRGAP2B/S100A2/ARHGEF2/LMNA/DDR2/TNFSF18/NAV1/LGR6/ATP2B4/LYST/PLAU/NRG3/NANOS1/ADAM8/IFITM1/MIR483/PHLDA2/PARVA/RRAS2/CD44/PRR5L/SLC3A2/MALAT1/P2RY6/DRD2/THY1/ETS1/ANO6/HDAC7/SRGAP1/CMKLR1/PXN/SCARB1/AJUBA/CLEC14A/BMP4/VASH1/FLRT2/BDKRB1/EVL/TPM1/SMAD3/ITGA11/SEMA7A/IL16/SEMA4B/TNFRSF12A/ADGRG1/BCAR1/CDH13/SLC7A5/TEKT3/MYO18A/SKAP1/PPP1R9B/PECAM1…	444
GO_POSITIVE_REGULATION_OF_MULTICELLULAR_ORGANISMAL_PROCESS	440/2921	1789/43216	1.76869e-133	1.71007e-130	6.12792e-131	MIR34A/NPPB/TNFRSF8/MST1L/KDM1A/PUM1/HEYL/EDN2/BCL10/DDAH1/TGFBR3/NGF/ARHGEF2/DDR2/RGS4/TNFSF4/GPR37L1/SYT2/UTP25/HLX/FH/DKK1/ZNF365/ZMIZ1/ANKRD1/TCF7L2/ADRB1/ADAM12/ADAM8/IFITM1/KCNQ1/ADM/ARNTL/WT1/TRAF6/RAG1/CLCF1/GAL/SHANK2/SYTL2/MTNR1B/TRPC6/DRD2/CADM1/BCL9L/ETS1/GAPDH/ANO6/HDAC7/VDR/LUM/CMKLR1/KDM2B/SCARB1/AKAP6/PTGER2/BMP4/PRKCH/ESRRB/DIO2/FLRT2/ANXA2/TPM1/SMAD3/SEMA7A/TNFRSF12A/CREBBP/CBLN…	440
GO_POSITIVE_REGULATION_OF_BIOSYNTHETIC_PROCESS	437/2921	1963/43216	5.69016e-116	2.1395e-113	7.66675e-114	RERE/TNFRSF8/ZBTB17/ARHGEF10L/KDM1A/HEYL/HIVEP3/MYSM1/LHX8/BCL10/DDAH1/BCL9/MUC1/ARHGEF2/PBX1/LHX4/IER5/ATF3/CAPN2/ZBTB18/SMYD3/ERCC6/KAT6B/ZMIZ1/ANKRD1/STN1/TCF7L2/DEAF1/LMO1/ADM/MICAL2/TEAD1/ARNTL/HTATIP2/WT1/EHF/TRIM44/TRAF6/CREB3L1/FOSL1/GAL/P2RY6/MAML2/DRD2/BCL9L/RPUSD4/ETS1/ALG10B/VDR/HOXC13/HNRNPA1/LUM/ELK3/TBX3/SCARB1/GTF2F2/AJUBA/BMP4/SAMD4A/PPM1A/ACTN1/DPF3/ESRRB/RPS6KA5/BRF1/MTA1/SMAD6…	437
GO_REGULATION_OF_INTRACELLULAR_SIGNAL_TRANSDUCTION	433/2921	1834/43216	2.04138e-124	1.38161e-121	4.95089e-122	PLEKHG5/MIR34A/EPHA2/ARHGEF10L/KDM1A/MAP3K6/PUM1/STK40/ROR1/GADD45A/WLS/BCL10/ARHGAP29/NGF/NOTCH2/MUC1/ARHGEF2/RGS4/FASLG/PHLDA3/GPR37L1/ATP2B4/IL19/ATF3/RHOU/SIPA1L2/ERCC6/DKK1/ANKRD1/PIK3AP1/ANKRD2/DNMBP/DUSP5/TCF7L2/ADAM8/USP47/ARNTL/PDE3B/CD44/TRIM44/PRR5L/TRAF6/CREB3L1/SSRP1/SIPA1/FGF3/P2RY6/MTNR1B/GUCY1A2/DRD2/HDAC7/SRGAP1/C12orf66/NUAK1/CMKLR1/RXFP2/AJUBA/AKAP6/MAP4K5/BMP4/PPM1A/PLEKHG3/BM…	433
GO_REGULATION_OF_PROTEIN_MODIFICATION_PROCESS	427/2921	1828/43216	7.2625e-121	3.78097e-118	1.35488e-118	MIR34A/MTHFR/EPHA2/KDM1A/MAP3K6/STK40/CDKN2C/GADD45A/BCL10/BCAR3/NGF/NOTCH2/MUC1/ARHGEF2/LMNA/KIRREL1/DDR2/RGS4/TNFSF18/GPR37L1/ATP2B4/ATF3/SMYD3/SH3BP5L/ERCC6/DKK1/NRG3/PPP1R3C/DUSP5/CACUL1/PPP2R2D/ADAM8/HPX/IPO7/ARNTL/PRMT3/CD44/TRIM44/PRR5L/TRAF6/TNKS1BP1/CLCF1/P2RY6/TRPC6/DRD2/THY1/ALG10B/DAZAP2/CTDSP2/NUAK1/CDK2AP1/AJUBA/MAP4K5/BMP4/CDKN3/ATG14/PPP1R36/JDP2/RPS6KA5/BDKRB1/MTA1/ANXA2/SMAD6/SE…	427
GO_APOPTOTIC_PROCESS	426/2921	1966/43216	1.15909e-108	2.90545e-106	1.04115e-106	PLEKHG5/MIR34A/TNFRSF8/EPHA2/KDM1A/STK40/PPT1/GADD45A/BCL10/DDX20/NGF/NOTCH2/ADAMTSL4/MUC1/ARHGEF2/LMNA/FASLG/TNFSF18/LHX4/PHLDA3/IL19/FCMR/ATF3/CAPN2/FMN2/ERCC6/ASAH2/DKK1/KCNMA1/ANKRD1/ANKRD2/SMNDC1/TCF7L2/BAG3/ADAM8/PHLDA2/ADM/USP47/HTATIP2/WT1/CD44/TRAF6/RAG1/CREB3L1/FOSL1/CLCF1/GAL/MTNR1B/CADM1/GAPDH/ANO6/VDR/KRT8/KRT18/PHLDA1/CRADD/TCHP/TBX3/KDM2B/RXFP2/EGLN3/BMP4/PRKCH/ACTN1/BMF/SMAD6/SMAD…	426
GO_BIOLOGICAL_ADHESION	423/2921	1415/43216	1.06654e-161	3.60918e-158	1.29332e-158	MXRA8/AJAP1/EPHA2/COL16A1/BCL10/MUC1/PEAR1/KIRREL1/DDR2/TNFSF18/TNFSF4/HLX/WASHC2C/MYPN/PLAU/ZMIZ1/HABP2/ADAM12/ADAM8/PKP3/PARVA/SPON1/PDE3B/CD44/TRAF6/RAG1/LRRC4C/LPXN/STX3/NRXN2/SIPA1/FAT3/CNTN5/CADM1/THY1/NECTIN1/ETS1/NTM/OPCML/VWF/CD9/SSPN/PPFIBP1/KRT18/NUAK1/PXN/SCARB1/AJUBA/BMP4/ACTN1/NRXN3/FLRT2/FBN1/ANXA2/TLN2/TPM1/SMAD6/SMAD3/ITGA11/TNFRSF12A/CBLN1/ADGRG1/KIFC3/ZFHX3/BCAR1/CFDP1/CDH13/PI…	423
GO_NEUROGENESIS	416/2921	1596/43216	2.39447e-135	2.70096e-132	9.67869e-133	MXRA8/RERE/EPHA2/KDM1A/HEYL/PPT1/CDKN2C/ROR1/LHX8/TSPAN2/NGF/ARHGEF2/PBX1/DNM3/LHX4/NAV1/GPR37L1/SYT2/USH2A/ZNF488/DKK1/ZNF365/MYPN/NRG3/ANKRD1/NANOS1/ADM/ARNTL/NAV2/LRRC4C/STX3/EHD1/CLCF1/SHANK2/TRPC6/DRD2/THY1/NECTIN1/NTM/OPCML/CD9/BMP4/PRKCH/SPTB/NRXN3/FLRT2/RPS6KA5/CLMN/EML1/EVL/COPS2/NEDD4/NR2E3/SEMA7A/RASGRF1/SEMA4B/MAPK8IP3/TNFRSF12A/GRIN2A/CBLN1/SALL1/ADGRG1/ZFHX3/TUBB3/SOX15/TRPV2/RARA/P…	416
GO_POSITIVE_REGULATION_OF_MOLECULAR_FUNCTION	414/2921	1747/43216	2.91076e-119	1.31333e-116	4.70624e-117	TNFRSF8/EPHA2/ARHGEF10L/KDM1A/MAP3K6/EDN2/ROR1/GADD45A/BCL10/ARHGAP29/NGF/ARHGEF2/DDR2/RGS4/FASLG/TNFSF18/RASAL2/PPP1R12B/ATP2B4/SIPA1L2/ERCC6/DKK1/NRG3/DUSP5/TCF7L2/ADRB1/CACUL1/ADAM8/SPON1/TRAF6/SIPA1/FOSL1/GAL/P2RY6/TRPC6/DRD2/THY1/CRACR2A/ALG10B/VDR/DAZAP2/SRGAP1/CRADD/RIC8B/SCARB1/MMP17/AJUBA/AKAP6/EGLN3/MAP4K5/BMP4/ATG14/PRKCH/RGS6/RPS6KA5/RIN3/EIF5/ANXA2/TPM1/SMAD3/RASGRF1/AKAP13/MAPK8IP3/…	414
GO_RESPONSE_TO_ENDOGENOUS_STIMULUS	404/2921	1642/43216	4.47303e-122	2.75213e-119	9.86207e-120	KDM1A/WDTC1/COL16A1/HEYL/TGFBR3/TRIM33/NGF/ARHGEF2/TNFSF4/ATP2B4/CAPN2/SMYD3/DKK1/ANKRD1/GOT1/HTRA1/KCNQ1/ADM/DKK3/ARNTL/PDE3B/WT1/CD44/CREB3L1/EHD1/FOSL1/GAL/FGF3/P2RY6/BCL9L/ETS1/CD9/ITPR2/VDR/HNRNPA1/PXN/NCOR2/RXFP2/GTF2F2/AKAP6/PTGER2/BMP4/PPM1A/LTBP2/ESRRB/FLRT2/FBN1/NEDD4/ANXA2/SMAD6/SMAD3/NR2E3/HCN4/ACSBG1/ARNT2/AKAP13/CREBBP/MMP2/ZFHX3/BCAR1/CDH13/FAM83G/NR1D1/RARA/ATP6V0A1/SKAP1/GIP/PPP1…	404
GO_REGULATION_OF_TRANSPORT	400/2921	1832/43216	8.32023e-103	1.7064e-100	6.11477e-101	MIR34A/NPPB/PPT1/WLS/RGS4/DNM3/TNFSF4/SEC16B/SYT2/ATP2B4/PTPN14/CNIH3/RHOU/DKK1/CAMK2G/KCNMA1/ANKRD1/TCF7L2/BAG3/ADAM8/SYT8/KCNQ1/ARNTL/PRR5L/TRAF6/EHD1/SYT12/GAL/SHANK2/P2RY6/SYTL2/MTNR1B/TRPC6/DRD2/CADM1/THY1/CRACR2A/GAPDH/ITPR2/ALG10B/ANO6/SCARB1/AKAP6/BMP4/PPM1A/BDKRB1/NEDD4/ANXA2/SMAD3/HCN4/SNX33/RASGRF1/IL16/GRIN2A/RRAD/CDH13/JPH3/NLRP1/RCVRN/ADORA2B/TRPV2/MYO18A/ASIC2/NR1D1/GIP/ASPSCR1/MTC…	400
GO_NEGATIVE_REGULATION_OF_RESPONSE_TO_STIMULUS	395/2921	1646/43216	1.9967e-115	7.11246e-113	2.5487e-113	AJAP1/MIR34A/EPHA2/KDM1A/PSMB2/HEYL/DDAH1/TGFBR3/TRIM33/MUC1/ARHGEF2/LMNA/PEAR1/APCS/RGS4/FASLG/TNFSF4/PHLDA3/GPR37L1/ATP2B4/IL19/ATF3/HLX/ASAH2/DKK1/BICC1/PLAU/DUSP5/TCF7L2/HTRA1/ADM/USP47/DKK3/ARNTL/PDE3B/CD44/PRR5L/CREB3L1/LPXN/MTNR1B/DRD2/BCL9L/THY1/ETS1/CD9/HDAC7/C12orf66/NCOR2/AJUBA/BMP4/PPM1A/RGS6/DLK1/FBN1/NEDD4/ANXA2/SMAD6/SMAD3/SEMA7A/SEMA4B/RMI2/LITAF/CBLN1/MEAK7/NXN/EPN2/NR1D1/SMURF2/…	395
GO_REGULATION_OF_CELL_DEATH	394/2921	1712/43216	7.24693e-109	1.88643e-106	6.75989e-107	PLEKHG5/MIR34A/TNFRSF8/KDM1A/STK40/PPT1/GADD45A/BCL10/DDX20/NGF/NOTCH2/ADAMTSL4/MUC1/ARHGEF2/LMNA/FASLG/TNFSF18/LHX4/PHLDA3/GPR37L1/IL19/FCMR/ATF3/CAPN2/FMN2/ASAH2/DKK1/KCNMA1/ANKRD1/ANKRD2/TCF7L2/BAG3/ADAM8/ADM/USP47/RRAS2/HTATIP2/WT1/CD44/TRAF6/RAG1/CREB3L1/FOSL1/CLCF1/GAL/MTNR1B/MMP3/DRD2/DCPS/GAPDH/ANO6/VDR/KRT18/CRADD/TBX3/KDM2B/RXFP2/EGLN3/BMP4/PRKCH/ACTN1/BMF/SMAD6/SMAD3/ARNT2/AKAP13/TNFRS…	394
GO_REGULATION_OF_PHOSPHORUS_METABOLIC_PROCESS	392/2921	1685/43216	6.99092e-110	1.97144e-107	7.06451e-108	EPHA2/CDA/MAP3K6/STK40/CDKN2C/GADD45A/BCL10/BCAR3/NGF/NOTCH2/ARHGEF2/KIRREL1/DDR2/RGS4/TNFSF18/GPR37L1/ATP2B4/ATF3/GPATCH2/SMYD3/SH3BP5L/ERCC6/DKK1/NRG3/PPP1R3C/DUSP5/CACUL1/PPP2R2D/ADAM8/HPX/IPO7/CD44/PRR5L/TRAF6/TNKS1BP1/CLCF1/P2RY6/SYTL2/TRPC6/DRD2/THY1/DAZAP2/CTDSP2/NUAK1/CDK2AP1/TMEM132D/AJUBA/MAP4K5/BMP4/CDKN3/ATG14/PPP1R36/RPS6KA5/BDKRB1/ANXA2/SMAD6/SMAD3/SEMA7A/AKAP13/MAPK8IP3/SMG6/PIK3R5…	392
GO_REGULATION_OF_CELL_POPULATION_PROLIFERATION	391/2921	1697/43216	3.61217e-108	8.73114e-106	3.12874e-106	MIR34A/TNFRSF8/ZBTB17/MST1L/KDM1A/EDN2/CDKN2C/DDAH1/TGFBR3/PTBP2/DDX20/NGF/ARHGEF2/LMNA/DDR2/PBX1/FASLG/TNFSF18/TNFSF4/IER5/GPR37L1/ATF3/PTPN14/HLX/PLAU/ZMIZ1/ANKRD2/TCF7L2/CACUL1/HTRA1/IFITM1/DEAF1/MIR483/PHLDA2/LMO1/ADM/WT1/TRAF6/STX3/MALAT1/FOSL1/CLCF1/GAL/FGF3/P2RY6/DRD2/ETS1/CD9/ST8SIA1/VDR/NUAK1/TBX3/KDM2B/RXFP2/EGLN3/PTGER2/BMP4/CDKN3/PRKCH/VASH1/CLMN/CRIP2/ANXA2/TPM1/SMAD6/SMAD3/NR2E3/ARN…	391
GO_CELL_CELL_SIGNALING	389/2921	1638/43216	4.83634e-112	1.55868e-109	5.58543e-110	PLEKHG5/PSMB2/PPT1/ROR1/WLS/NGF/VANGL1/BCL9/RGS4/ILDR2/FASLG/TNFSF18/LGR6/SYT2/CNIH3/DKK1/BICC1/CAMK2G/NRG3/TCF7L2/SYT8/KCNQ1/ADM/USP47/DKK3/ARNTL/FJX1/LRRC4C/STX3/NRXN2/SYT12/GAL/FGF3/SHANK2/MTNR1B/DRD2/BCL9L/THY1/GRIK4/SNX19/ITPR2/TBX3/BMP4/DAAM1/PPM1A/SMAD3/HCN4/RASGRF1/GRIN2A/CBLN1/SALL1/ADGRG1/FOXL1/JPH3/NXN/ADORA2B/ASIC2/NR1D1/RARA/GIP/PPP1R9B/SMURF2/DLGAP1/CDH2/SMAD2/MIDN/PIP5K1C/ADGRE5/CR…	389
GO_HOMEOSTATIC_PROCESS	380/2921	1890/43216	2.8918e-86	3.91434e-84	1.40267e-84	MIR34A/NPPB/KDM1A/WDTC1/PPT1/EDN2/FGGY/BCL10/TGFBR3/ABCA4/ILDR2/FASLG/QSOX1/ATP2B4/USH2A/FH/ERCC6/ZNF365/KCNMA1/GOT1/STN1/TCF7L2/ADRB1/NANOS1/BAG3/ADAM8/HPX/LMO1/ADM/AMPD3/ARNTL/TRAF6/RAG1/TNKS1BP1/EHD1/P2RY6/MTNR1B/TRPC6/DRD2/THY1/ETS1/SCNN1A/ITPR2/ANO6/VDR/HNRNPA1/BBS10/TXNRD1/CMKLR1/SCARB1/AKAP6/PTGER2/BMP4/ESRRB/DIO2/GLRX5/BDKRB1/LIPC/ANXA2/SMAD3/HCN4/CREBBP/GRIN2A/MT2A/JPH3/ANKRD11/NXN/SMG6/…	380
GO_CELL_PROJECTION_ORGANIZATION	375/2921	1505/43216	8.91968e-115	3.01842e-112	1.08163e-112	RERE/EPHA2/CAPZB/KIF17/KDM1A/TSPAN2/NGF/SPAG17/DNM3/LHX4/SYT2/RHOU/DKK1/ZNF365/MYPN/ANKRD1/ABLIM1/ADM/PARVA/CD44/LRRC4C/STX3/EHD1/SHANK2/C2CD3/TRPC6/DYNC2H1/DRD2/THY1/NECTIN1/EMP1/ANO6/BBS10/NEDD1/TCHP/AJUBA/SPTB/NRXN3/FLRT2/RPS6KA5/CLMN/EVL/CEP152/NEDD4/TPM1/LRRC49/SEMA7A/RASGRF1/SEMA4B/MAPK8IP3/TNFRSF12A/DYNLRB2/CDH13/TUBB3/TEKT3/TRPV2/PPP1R9B/PTPRM/ROCK1/CDH2/CRTC1/CDC42EP3/RTN4/TMEM17/MAP4K4/…	375
GO_POSITIVE_REGULATION_OF_PROTEIN_METABOLIC_PROCESS	374/2921	1622/43216	2.28472e-103	4.83218e-101	1.73157e-101	MIR34A/TNFRSF8/KDM1A/MAP3K6/GADD45A/BCL10/BCAR3/NGF/NOTCH2/MUC1/ARHGEF2/LMNA/DDR2/FASLG/TNFSF18/GPR37L1/ATP2B4/SMYD3/ERCC6/DKK1/NRG3/DUSP5/TCF7L2/CACUL1/ADAM8/HPX/ARNTL/SPON1/CD44/PRR5L/TRAF6/TNKS1BP1/CLCF1/P2RY6/TRPC6/DRD2/RPUSD4/ALG10B/DAZAP2/CRADD/CDK2AP1/AJUBA/EGLN3/MAP4K5/BMP4/SAMD4A/ATG14/JDP2/RPS6KA5/MTA1/ANXA2/SMAD3/SEMA7A/SNX33/AKAP13/MAPK8IP3/GRIN2A/NLRP1/PIK3R5/ADORA2B/PEMT/PECAM1/SOCS…	374
GO_POSITIVE_REGULATION_OF_RNA_BIOSYNTHETIC_PROCESS	370/2921	1581/43216	2.77443e-104	6.05721e-102	2.17056e-102	RERE/ZBTB17/ARHGEF10L/KDM1A/HEYL/HIVEP3/MYSM1/LHX8/BCL10/BCL9/MUC1/ARHGEF2/PBX1/LHX4/IER5/ATF3/ZBTB18/SMYD3/ERCC6/KAT6B/ZMIZ1/ANKRD1/TCF7L2/DEAF1/LMO1/MICAL2/TEAD1/ARNTL/HTATIP2/WT1/EHF/TRIM44/TRAF6/CREB3L1/FOSL1/GAL/MAML2/DRD2/BCL9L/ETS1/VDR/HOXC13/LUM/ELK3/TBX3/GTF2F2/BMP4/PPM1A/ACTN1/DPF3/ESRRB/RPS6KA5/BRF1/MTA1/SMAD6/SMAD3/NR2E3/ARNT2/CREBBP/LITAF/SALL1/ZFHX3/MAF/CDH13/CAMTA2/SOX15/KDM6B/MED2…	370
GO_RESPONSE_TO_OXYGEN_CONTAINING_COMPOUND	364/2921	1610/43216	8.0155e-98	1.54997e-95	5.5542e-96	MIR34A/MTHFR/KDM1A/WDTC1/COL16A1/BCL10/TGFBR3/ARHGEF2/RGS4/ILDR2/FASLG/TNFSF4/GPR37L1/ATP2B4/CAPN2/SMYD3/ERCC6/DKK1/KCNMA1/ANKRD1/GOT1/TCF7L2/CYP2E1/KCNQ1/ADM/PDE3B/WT1/TRAF6/SIPA1/FOSL1/GAL/P2RY6/TRPC6/MMP3/DRD2/DCPS/ETS1/CD9/ITPR2/VDR/KRT8/PXN/SCARB1/AKAP6/PTGER2/BDKRB1/FBN1/TPM1/HCN4/ARNT2/GRIN2A/LITAF/MMP2/BCAR1/NLRP1/KDM6B/PEMT/NR1D1/RARA/ATP6V0A1/GIP/SOCS3/RPTOR/COLEC12/RAB31/ROCK1/SMAD2/AK…	364
GO_CELLULAR_MACROMOLECULE_LOCALIZATION	362/2921	1883/43216	1.90924e-76	2.08415e-74	7.46839e-75	PEX14/VPS13D/EPHA2/KIF17/KDM1A/WLS/ARHGEF2/LMNA/DNM3/SEC16B/PTPN14/RHOU/WASHC2C/TSPAN14/TCF7L2/BAG3/PKP3/IPO7/COPB1/PRR5L/STX3/NRXN2/EHD1/C2CD3/SYTL2/DYNC2H1/THY1/KRT18/C12orf66/XPOT/NEDD1/RPH3A/AJUBA/IPO4/AKAP6/FRMD6/BMP4/PPM1A/PRKCH/LTBP2/CLMN/SYNE3/ANKRD9/EXOC3L4/BMF/NEDD4/ANXA2/TLN2/SMAD3/SNX33/MAPK8IP3/GRIN2A/DYNLRB2/ZDHHC7/SMG6/FLOT2/SKAP1/NPLOC4/ASPSCR1/MTCL1/RAB31/ROCK1/CDH2/SMAD7/RPL17/R…	362
GO_NEURON_DIFFERENTIATION	359/2921	1345/43216	1.81163e-119	8.75793e-117	3.13834e-117	RERE/EPHA2/KDM1A/HEYL/PPT1/LHX8/TSPAN2/NGF/ARHGEF2/PBX1/DNM3/LHX4/GPR37L1/SYT2/USH2A/DKK1/ZNF365/MYPN/ANKRD1/NANOS1/ADM/LRRC4C/STX3/EHD1/SHANK2/TRPC6/DRD2/THY1/NECTIN1/NTM/OPCML/BMP4/SPTB/NRXN3/FLRT2/RPS6KA5/CLMN/EVL/COPS2/NEDD4/NR2E3/SEMA7A/RASGRF1/SEMA4B/MAPK8IP3/TNFRSF12A/CBLN1/SALL1/ZFHX3/TUBB3/SOX15/TRPV2/RARA/PPP1R9B/SDK2/TBCD/PTPRM/ROCK1/CDH2/IER2/NR2F6/CRTC1/SOX11/RTN4/MAP4K4/EN1/GLI2/BIN…	359
GO_POSITIVE_REGULATION_OF_DEVELOPMENTAL_PROCESS	357/2921	1408/43216	1.73413e-111	5.33482e-109	1.91169e-109	MIR34A/MST1L/KDM1A/HEYL/DDAH1/TGFBR3/NGF/ARHGEF2/LMNA/DDR2/TNFSF4/GPR37L1/SYT2/UTP25/HLX/CAPN2/DKK1/ZNF365/ZMIZ1/ANKRD1/TCF7L2/ADAM12/ADAM8/IFITM1/ADM/ARNTL/WT1/TRAF6/RAG1/EHD1/CLCF1/GAL/SHANK2/TRPC6/DRD2/BCL9L/ETS1/ANO6/HDAC7/VDR/CMKLR1/KDM2B/AKAP6/DDHD1/BMP4/PRKCH/ESRRB/FLRT2/ANXA2/SMAD3/SEMA7A/TNFRSF12A/CBLN1/SOX15/TRPV2/ASIC2/RARA/MIR142/SMURF2/SOCS3/CDH2/SMAD2/CRTC1/SOX11/OSR1/SLC8A1/PKDCC/R…	357
GO_PROTEIN_CONTAINING_COMPLEX_ASSEMBLY	357/2921	1826/43216	2.1678e-77	2.40519e-75	8.61882e-76	PEX14/CAPZB/CDA/SRSF10/COL16A1/BCL10/TGFBR3/PTBP2/DDX20/BCL9/PDE4DIP/ARHGEF2/KIRREL1/APCS/SEC16B/CNIH3/SMYD3/WASHC2C/DKK1/CAMK2G/KAT6B/NRG3/TCF7L2/TUBGCP2/EIF3F/SBF2/TEAD1/LPXN/EHD1/MMP3/BCL9L/VWF/ANO6/DDX23/EIF4B/BBS10/PXN/AJUBA/IPO4/TBPL2/PPM1A/SPTB/EVL/EIF5/BRF1/BMF/ANXA2/SMAD6/SMAD3/LRRC49/CREBBP/PIEZO1/NLRP1/RNU2-1/SKAP1/TBCD/COLEC12/ARHGAP28/KCTD1/FHOD3/SMAD2/CRTC1/NOP53/TAF1B/KCNS3/CDC42EP…	357
GO_CELLULAR_RESPONSE_TO_ENDOGENOUS_STIMULUS	352/2921	1378/43216	6.74589e-111	1.98505e-108	7.11329e-109	KDM1A/WDTC1/COL16A1/HEYL/TGFBR3/TRIM33/NGF/ARHGEF2/TNFSF4/ATP2B4/CAPN2/SMYD3/DKK1/ANKRD1/GOT1/HTRA1/KCNQ1/DKK3/ARNTL/PDE3B/WT1/CD44/CREB3L1/EHD1/FGF3/P2RY6/BCL9L/ITPR2/VDR/HNRNPA1/PXN/NCOR2/RXFP2/GTF2F2/AKAP6/PTGER2/BMP4/PPM1A/LTBP2/ESRRB/FLRT2/FBN1/NEDD4/SMAD6/SMAD3/NR2E3/HCN4/AKAP13/CREBBP/MMP2/BCAR1/FAM83G/NR1D1/RARA/ATP6V0A1/SKAP1/PPP1R9B/SMURF2/SOCS3/RPTOR/RAB31/ROCK1/SMAD2/SMAD7/FSTL3/AKAP8…	352
GO_NEGATIVE_REGULATION_OF_BIOSYNTHETIC_PROCESS	352/2921	1578/43216	9.96026e-93	1.60502e-90	5.75149e-91	RERE/PEX14/KDM1A/WDTC1/PUM1/HEYL/BEND5/DDX20/TRIM33/MUC1/ETV3L/FASLG/TNFSF4/ATP2B4/ATF3/ZBTB18/DKK1/KAT6B/ANKRD1/ANKRD2/GOT1/STN1/SMC3/TCF7L2/NANOS1/BAG3/DEAF1/MIR483/KCNQ1OT1/LMO1/USP47/DKK3/ARNTL/WT1/TRAF6/CREB3L1/GAPDH/HDAC7/VDR/HNRNPA1/ELK3/TBX3/KDM2B/BCL7A/NCOR2/AJUBA/BMP4/SAMD4A/TBPL2/PPM1A/DPF3/JDP2/FOXN3/RPS6KA5/MTA1/COPS2/NEDD4/SMAD3/NR2E3/CREBBP/SALL1/ZFHX3/MAF/ZBTB4/SOX15/MIR365B/NR1D1…	352
GO_CELL_CYCLE	343/2921	1826/43216	1.27441e-69	1.12016e-67	4.014e-68	MIR34A/ZBTB17/TAS1R2/PUM1/PSMB2/CDKN2C/GADD45A/NOTCH2/MUC1/ARHGEF2/LMNA/PRCC/PBX1/PPP1R12B/ATP2B4/RHOU/MAP10/FMN2/ASAH2/REEP3/SMC3/TCF7L2/CACUL1/TACC2/C10orf90/PPP2R2D/TUBGCP2/IPO7/USP47/ARNTL/TNKS1BP1/SIPA1/FOSL1/C2CD3/DRD2/KRT18/CTDSP2/PHLDA1/CRADD/NEDD1/TBX3/CDK2AP1/AJUBA/BMP4/CDKN3/PPM1A/RAD51B/ESRRB/VASH1/FOXN3/EML1/CEP152/SMAD3/SNX33/RMI2/ZFHX3/CDH13/TUBB3/SOX15/RARA/HEXIM2/PPP1R9B/KIF2B/RP…	343
GO_NEGATIVE_REGULATION_OF_SIGNALING	334/2921	1385/43216	1.39578e-97	2.55314e-95	9.14899e-96	MIR34A/EPHA2/KDM1A/PSMB2/HEYL/TGFBR3/TRIM33/MUC1/ARHGEF2/LMNA/PEAR1/RGS4/FASLG/PHLDA3/GPR37L1/ATP2B4/IL19/ATF3/ASAH2/DKK1/BICC1/DUSP5/TCF7L2/HTRA1/ADM/USP47/DKK3/ARNTL/PDE3B/CD44/PRR5L/CREB3L1/LPXN/SHANK2/MTNR1B/DRD2/BCL9L/THY1/HDAC7/C12orf66/NCOR2/AJUBA/BMP4/PPM1A/RGS6/DLK1/FBN1/NEDD4/SMAD6/SMAD3/LITAF/CBLN1/NXN/EPN2/NR1D1/SMURF2/SOCS3/NPLOC4/CDH2/SMAD2/SMAD7/ACAA2/FSTL3/MIDN/BCL3/NOP53/XDH/LTBP…	334
GO_CIRCULATORY_SYSTEM_DEVELOPMENT	333/2921	1151/43216	1.61002e-121	9.08054e-119	3.25394e-119	MIR34A/NPPB/EPHA2/HSPG2/HEYL/DDAH1/TGFBR3/COL11A1/NOTCH2/LMNA/RGS4/FASLG/TNNI1/PTPN14/DKK1/BICC1/ZMIZ1/ANKRD1/TCF7L2/ADAM12/ADAM8/MIR483/KCNQ1/ADM/MICAL2/PARVA/PDE3B/HTATIP2/WT1/CREB3L1/FOSL1/FGF3/C2CD3/THY1/ETS1/APOLD1/HDAC7/ELK3/TBX3/AKAP6/CLEC14A/BMP4/VASH1/FLRT2/FBN1/NEDD4/MYO1E/ANXA2/TPM1/SMAD6/SMAD3/AKAP13/TNFRSF12A/SALL1/MMP2/ADGRG1/CDH13/FOXL1/NXN/KDM6B/EPN2/PLXDC1/RARA/PLCD3/PECAM1/SOCS3…	333
GO_POSITIVE_REGULATION_OF_CATALYTIC_ACTIVITY	333/2921	1403/43216	2.90742e-95	4.91936e-93	1.76282e-93	EPHA2/ARHGEF10L/MAP3K6/EDN2/GADD45A/BCL10/ARHGAP29/NGF/DDR2/RGS4/FASLG/RASAL2/PPP1R12B/ATP2B4/SIPA1L2/ERCC6/DKK1/NRG3/DUSP5/ADRB1/CACUL1/ADAM8/TRAF6/SIPA1/P2RY6/DRD2/THY1/VDR/DAZAP2/SRGAP1/CRADD/RIC8B/SCARB1/MMP17/AJUBA/EGLN3/MAP4K5/BMP4/ATG14/RGS6/RIN3/EIF5/TPM1/SMAD3/RASGRF1/AKAP13/MAPK8IP3/GRIN2A/PLEKHG4/NLRP1/PIK3R5/RCVRN/ADORA2B/RPTOR/TBCD/ARHGAP28/MTCL1/GADD45B/ASAP2/XDH/RASGRP3/PRKCE/CALM2…	333
GO_SECRETION	332/2921	1631/43216	2.1092e-76	2.26588e-74	8.11963e-75	NPPB/CDA/PPT1/WLS/TAGLN2/ILDR2/TNFSF4/QSOX1/SYT2/CAMK2G/PLAU/TSPAN14/ANKRD1/EXOC6/TCF7L2/ADAM8/SYT8/KCNQ1/ADM/AMPD3/ARNTL/COPB1/CD44/TRAF6/CREB3L1/STX3/NRXN2/SYT12/ALDH3B1/GAL/SYTL2/MTNR1B/DRD2/CADM1/SNX19/CRACR2A/VWF/CD9/GAPDH/ITPR2/ANO6/VDR/GPR84/TBX3/ACTN1/LTBP2/EXOC3L4/ANXA2/CBLN1/COTL1/CRISPLD2/NLRP1/ADORA2B/TVP23B/MYO18A/NR1D1/ATP6V0A1/GIP/ABCC3/PECAM1/RAB31/ROCK1/CTAGE1/SMAD2/MIDN/PIP5K1C/…	332
GO_ORGANONITROGEN_COMPOUND_BIOSYNTHETIC_PROCESS	325/2921	1811/43216	5.39447e-61	3.7639e-59	1.34876e-59	MTHFR/NPPB/CDA/HSPG2/PUM1/PPT1/ST3GAL3/AK5/BCL10/SLC44A3/MUC1/UCK2/ATP2B4/IL19/HHAT/CAPN2/GALNT2/NMT2/ASAH2/GOT1/TCF7L2/NANOS1/MUC5AC/MIR483/EIF3F/AMPD3/TRAF6/TRMT112/ALDH3B1/GUCY1A2/NNMT/RPUSD4/GAPDH/ST8SIA1/TMTC1/ALG10B/EIF4B/PHLDA1/MGAT4C/LUM/SAMD4A/PPM1A/DIO2/EIF5/PPCDC/ACSBG1/CHSY1/LPCAT2/ST3GAL2/ZDHHC7/FOXL1/RCVRN/ADORA2B/PEMT/MIR365B/RARA/MGAT5B/ROCK1/CTIF/RPL17/RPL36/BCL3/SDC1/MRPL33/GFPT…	325
GO_CYTOSKELETON_ORGANIZATION	322/2921	1295/43216	9.26465e-98	1.74175e-95	6.24145e-96	PEX14/ARHGEF10L/CAPZB/GADD45A/SPAG17/ARHGEF2/LMNA/KIRREL1/RGS4/NAV1/CAPN2/RHOU/MAP10/FMN2/WASHC2C/MYPN/ANKRD1/SMC3/ABLIM1/TACC2/C10orf90/TUBGCP2/MICAL2/PARVA/SIPA1/C2CD3/THY1/GAPDH/KRT8/KRT18/PXN/RFLNA/AJUBA/FRMD6/DAAM1/SPTB/ACTN1/CLMN/SYNE3/EML1/EVL/CEP152/TLN2/TPM1/SMAD3/CORO2B/LRRC49/AKAP13/PPL/BCAR1/TUBB3/MYO18A/SKAP1/PPP1R9B/KIF2B/TBCD/ARHGAP28/MTCL1/ROCK1/FHOD3/PIP5K1C/TRIP10/CDC42EP3/PRKCE…	322
GO_CELLULAR_COMPONENT_MORPHOGENESIS	321/2921	1110/43216	5.92149e-117	2.35745e-114	8.44774e-115	RERE/EPHA2/CAPZB/NGF/ARHGEF2/DNM3/LHX4/SYT2/RHOU/WASHC2C/DKK1/ZNF365/MYPN/ANKRD1/ADAM8/PARVA/CD44/LRRC4C/SHANK2/TRPC6/DRD2/BCL9L/THY1/NECTIN1/CD9/VDR/KRT8/FRMD6/SPTB/ACTN1/NRXN3/FLRT2/RPS6KA5/SYNE3/EVL/NEDD4/TPM1/SEMA7A/AKAP13/SEMA4B/TNFRSF12A/CFDP1/CDH13/TUBB3/TRPV2/PECAM1/TBCD/PTPRM/ROCK1/CDH2/FHOD3/CDC42EP3/RTN4/MAP4K4/GLI2/RND3/CHN1/HECW2/CFLAR/TRAK2/CREB1/FN1/EPHA4/DOCK10/NGEF/COL6A3/GPC1/BT…	321
GO_ION_TRANSPORT	319/2921	1670/43216	2.18891e-66	1.76364e-64	6.31987e-65	MIR34A/ABCA4/RGS4/FASLG/SYT2/ATP2B4/CNIH3/CAMK2G/KCNMA1/SLC16A12/ABCC2/SYT8/KCNQ1/OSBPL5/HPX/SLC3A2/SYT12/GAL/SHANK2/P2RY6/MTNR1B/TRPC6/DRD2/THY1/NECTIN1/GRIK4/CRACR2A/ANO2/SCNN1A/ITPR2/ALG10B/ANO6/SLC38A1/VDR/PITPNM2/SCARB1/SLC7A1/AKAP6/SLC38A6/BDKRB1/NEDD4/ANXA2/HCN4/RASGRF1/IL16/SLCO3A1/GRIN2A/RRAD/JPH3/SLC7A5/PIEZO1/RCVRN/TRPV2/ASIC2/ATP6V0A1/ABCC3/SLC16A5/PIEZO2/GRIK5/PLCH2/YWHAQ/KCNS3/OSR1/…	319
GO_INTRACELLULAR_TRANSPORT	319/2921	1813/43216	8.05034e-58	5.09203e-56	1.82469e-56	PEX14/VPS13D/CAPZB/KIF17/SRSF10/WLS/DDX20/ARHGEF2/LMNA/DNM3/SEC16B/SYT2/PTPN14/CNIH3/RHOU/LYST/FMN2/WASHC2C/ANXA8/TCF7L2/BAG3/SYT8/IPO7/COPB1/HTATIP2/PRR5L/STX3/EHD1/SYT12/SYTL2/DYNC2H1/DRD2/HNRNPA1/XPOT/RPH3A/IPO4/AKAP6/BMP4/ATG14/PPM1A/SPTB/LTBP2/CLMN/SYNE3/NEDD4/ANXA2/SMAD3/SNX33/AKAP13/MAPK8IP3/CLEC16A/DYNLRB2/ZDHHC7/SMG6/PITPNM3/ADORA2B/FLOT2/NPLOC4/ASPSCR1/MTCL1/RAB31/CTAGE1/RPL17/PIP5K1C/R…	319
GO_NEGATIVE_REGULATION_OF_MULTICELLULAR_ORGANISMAL_PROCESS	317/2921	1271/43216	1.42234e-96	2.53327e-94	9.07779e-95	MIR34A/NPPB/EPHA2/HSPG2/ARHGEF2/LMNA/APCS/RGS4/PBX1/DNM3/FASLG/TNFSF4/GPR37L1/ATP2B4/IL19/HLX/DKK1/ZNF365/PLAU/KCNMA1/NRG3/ADRB1/MIR483/ADM/ARNTL/PDE3B/WT1/CREB3L1/GAL/FGF3/MTNR1B/TRPC6/DRD2/THY1/CD9/HDAC7/CMKLR1/RFLNA/BMP4/VASH1/RPS6KA5/EVL/FBN1/ANXA2/SMAD6/SMAD3/SEMA7A/SEMA4B/CHSY1/CBLN1/ADGRG1/SOX15/ADORA2B/EPN2/NR1D1/RARA/NPLOC4/PTPRM/ROCK1/SMAD7/FSTL3/AKAP8/BCL3/SOX11/OSR1/XDH/RTN4/EIF2AK3/M…	317
GO_REGULATION_OF_CELLULAR_COMPONENT_MOVEMENT	316/2921	1073/43216	1.72661e-117	7.30355e-115	2.61717e-115	MIR34A/EPHA2/MST1L/EDN2/MYSM1/TGFBR3/SRGAP2B/ARHGEF2/LMNA/DDR2/TNFSF18/LGR6/PLAU/NRG3/ADAM8/IFITM1/MIR483/PHLDA2/RRAS2/PRR5L/MALAT1/P2RY6/DRD2/THY1/ETS1/CD9/ANO6/HDAC7/SRGAP1/CMKLR1/SCARB1/AJUBA/BMP4/ACTN1/VASH1/FLRT2/BDKRB1/EVL/TPM1/SMAD3/HCN4/SEMA7A/SEMA4B/ADGRG1/BCAR1/CDH13/PECAM1/SMURF2/PTPRM/ROCK1/LAMA3/SMAD7/SLC8A1/PRKCE/RTN4/DYSF/MAP4K4/IL1R1/BIN1/RND3/ACVR1/ITGA6/FN1/IGFBP5/DOCK10/CCL20/S…	316
GO_ANATOMICAL_STRUCTURE_FORMATION_INVOLVED_IN_MORPHOGENESIS	316/2921	1164/43216	7.03846e-107	1.64263e-104	5.88625e-105	MIR34A/MTHFR/NPPB/EPHA2/HSPG2/HEYL/WLS/BCL10/DDAH1/TGFBR3/COL11A1/FASLG/PTPN14/CAPN2/DKK1/MYPN/NRG3/ANKRD1/HTRA1/ADAM12/ADAM8/DEAF1/MIR483/ADM/PARVA/PDE3B/HTATIP2/WT1/FJX1/TRAF6/CREB3L1/EHD1/THY1/NECTIN1/ETS1/CD9/APOLD1/HDAC7/KRT8/ELK3/TXNRD1/TBX3/KDM2B/CLEC14A/BMP4/ACTN1/VASH1/ANXA2/TPM1/SMAD3/AKAP13/TNFRSF12A/CBLN1/SALL1/MMP2/ADGRG1/CDH13/KDM6B/EPN2/PLXDC1/RARA/PLCD3/PECAM1/SDK2/PTPRM/ROCK1/LAM…	316
GO_TUBE_DEVELOPMENT	310/2921	1098/43216	9.36734e-110	2.53593e-107	9.0873e-108	MIR34A/MTHFR/NPPB/EPHA2/HSPG2/STK40/HEYL/EDN2/BCL10/DDAH1/TGFBR3/PBX1/FASLG/HLX/ZMIZ1/ADAM12/ADAM8/DEAF1/MIR483/ADM/MICAL2/PARVA/PDE3B/HTATIP2/WT1/TRAF6/CREB3L1/C2CD3/THY1/CLMP/ETS1/APOLD1/HDAC7/VDR/ELK3/TBX3/KDM2B/CLEC14A/BMP4/VASH1/ITPK1/NEDD4/MYO1E/ANXA2/SMAD6/SMAD3/TNFRSF12A/SALL1/MMP2/ADGRG1/CDH13/CRISPLD2/FOXL1/EPN2/PLXDC1/RARA/PLCD3/PECAM1/PTPRM/ROCK1/CDH2/SMAD2/SMAD7/FSTL3/SOX11/OSR1/SDC1…	310
GO_PROTEOLYSIS	310/2921	1749/43216	7.17056e-57	4.29472e-55	1.53898e-55	MST1L/PSMB2/MYSM1/BCL10/NGF/ADAMTSL4/FASLG/CAPN2/ANXA8/PLAU/HABP2/CACUL1/HTRA1/ADAM12/ADAM8/EIF3F/USP47/ARNTL/SPON1/CD44/LDLRAD3/TRAF6/RAG1/C2CD3/SERPINH1/PRSS23/MMP3/ADAMTS15/GAPDH/CRADD/MMP17/DCAF11/EGLN3/PAPLN/VASH1/MTA1/COPS2/NEDD4/ANXA2/SMAD3/THSD4/SNX33/PGPEP1L/GRIN2A/CLEC16A/MMP2/TMEM208/NLRP1/RHBDL3/NR1D1/USP32/SMURF2/NPLOC4/FOXK2/ROCK1/SMAD2/SMAD7/DPP9/PGPEP1/NOP53/XDH/CRIM1/EIF2AK3/BIN1…	310
GO_REGULATION_OF_HYDROLASE_ACTIVITY	306/2921	1271/43216	5.60813e-89	8.25127e-87	2.95678e-87	EPHA2/ARHGEF10L/PPT1/BCL10/ARHGAP29/NGF/APCS/RGS4/FASLG/RASAL2/GPATCH2/SIPA1L2/ANXA8/PPP1R3C/ADRB1/PPP2R2D/SBF2/USP47/CD44/RAG1/SIPA1/P2RY6/SERPINH1/SYTL2/DRD2/THY1/GAPDH/SRGAP1/CRADD/NUAK1/RIC8B/TMEM132D/AJUBA/EGLN3/PPP1R36/RGS6/PAPLN/RIN3/EIF5/LIPC/TPM1/SMAD3/RASGRF1/GRIN2A/PLEKHG4/NLRP1/PPP1R9B/TBCD/ARHGAP28/MTCL1/ROCK1/ASAP2/XDH/RASGRP3/CRIM1/THADA/CALM2/EIF2AK3/MAP4K4/BIN1/TANK/ITGA6/CHN1/CF…	306
GO_NEURON_DEVELOPMENT	305/2921	1093/43216	1.79002e-106	4.03828e-104	1.44709e-104	RERE/EPHA2/KDM1A/PPT1/LHX8/TSPAN2/NGF/DNM3/LHX4/SYT2/DKK1/ZNF365/MYPN/ANKRD1/NANOS1/ADM/LRRC4C/STX3/EHD1/SHANK2/TRPC6/DRD2/THY1/NECTIN1/NTM/OPCML/SPTB/NRXN3/FLRT2/RPS6KA5/CLMN/EVL/NEDD4/NR2E3/SEMA7A/RASGRF1/SEMA4B/MAPK8IP3/TNFRSF12A/TUBB3/TRPV2/PPP1R9B/TBCD/PTPRM/ROCK1/CDH2/NR2F6/CRTC1/RTN4/MAP4K4/EN1/GLI2/HS6ST1/CHN1/HECW2/CFLAR/TRAK2/CREB1/FN1/EPHA4/DOCK10/NGEF/GPC1/BTBD3/SRC/PLCG1/SDC4/ZNF335/…	305
GO_POSITIVE_REGULATION_OF_PROTEIN_MODIFICATION_PROCESS	303/2921	1212/43216	1.79075e-92	2.81855e-90	1.01001e-90	MIR34A/KDM1A/MAP3K6/GADD45A/BCL10/BCAR3/NGF/NOTCH2/MUC1/ARHGEF2/LMNA/DDR2/TNFSF18/GPR37L1/ATP2B4/SMYD3/ERCC6/DKK1/NRG3/DUSP5/CACUL1/ADAM8/HPX/ARNTL/CD44/PRR5L/TRAF6/TNKS1BP1/CLCF1/P2RY6/TRPC6/DRD2/ALG10B/DAZAP2/CDK2AP1/AJUBA/MAP4K5/BMP4/ATG14/JDP2/RPS6KA5/MTA1/ANXA2/SEMA7A/AKAP13/MAPK8IP3/PIK3R5/ADORA2B/PECAM1/SOCS3/RPTOR/ASPSCR1/ROCK1/CDH2/SMAD7/GADD45B/AKAP8/NOP53/XDH/PRKCE/CALM2/TGFA/MAP4K4/IL…	303
GO_REGULATION_OF_RESPONSE_TO_STRESS	300/2921	1487/43216	6.48888e-68	5.3557e-66	1.91918e-66	AJAP1/MIR34A/KDM1A/MAP3K6/PUM1/PSMB2/GADD45A/BCL10/DDAH1/MUC1/ARHGEF2/LMNA/APCS/TNFSF4/IER5/GPR37L1/ATP2B4/FMN2/ERCC6/DKK1/ZNF365/CAMK2G/PLAU/ANKRD1/PIK3AP1/BAG3/HTRA1/ADAM8/MUC5AC/HPX/USP47/ARNTL/CD44/TRIM44/TRAF6/RAG1/CREB3L1/MMP3/DRD2/CADM1/THY1/ETS1/CD9/ANO6/NUAK1/AJUBA/MAP4K5/VASH1/RPS6KA5/ANXA2/SMAD3/SEMA7A/MAPK8IP3/TNFRSF12A/CREBBP/RMI2/MEAK7/NLRP1/SOX15/ADORA2B/NR1D1/MIR142/SOCS3/RPTOR/NP…	300
GO_REGULATION_OF_ANATOMICAL_STRUCTURE_MORPHOGENESIS	298/2921	1146/43216	1.66364e-95	2.88706e-93	1.03456e-93	AJAP1/MIR34A/NPPB/EPHA2/CAPZB/HSPG2/PSMB2/ROR1/DDAH1/NGF/VANGL1/DNM3/FASLG/SYT2/CAPN2/RHOU/WASHC2C/DKK1/ADAM12/MIR483/ADM/PARVA/PDE3B/HTATIP2/WT1/CD44/LRRC4C/CREB3L1/EHD1/GAL/TRPC6/BCL9L/THY1/ETS1/HDAC7/VDR/DDHD1/BMP4/DAAM1/VASH1/SYNE3/NEDD4/TPM1/SEMA7A/AKAP13/SEMA4B/TNFRSF12A/CFDP1/TRPV2/EPN2/SMURF2/PTPRM/ROCK1/CDH2/OSR1/XDH/CDC42EP3/RTN4/HK2/PAX8/RND3/ACVR1/CHN1/HECW2/CFLAR/TRAK2/FN1/EPHA4/SP10…	298
GO_SMALL_MOLECULE_METABOLIC_PROCESS	296/2921	1660/43216	8.14892e-55	4.52065e-53	1.61994e-53	MTHFR/EPHA2/CDA/KDM1A/WDTC1/PSMB2/EDN2/FGGY/AK5/DDAH1/UCK2/ATP2B4/ATF3/LBR/FH/PFKP/ASAH2/IPMK/GOT1/ENTPD7/INPP5A/CYP2E1/PHLDA2/OSBPL5/ADM/AMPD3/DKK3/FADS3/PC/ALDH3B1/P2RY6/ME3/GAPDH/ART4/VDR/TXNRD1/NCOR2/SCARB1/EGLN3/ESRRB/ITPK1/GLRX5/LIPC/ACSBG1/SLC7A5/ENO3/PEMT/NR1D1/PLCD3/GIP/ACAA2/MIDN/PLCH2/PLB1/XDH/PRKCE/GFPT1/DYSF/RPIA/SULT1C4/DHRS9/GAD1/IGFBP5/IRS1/PSMD1/PLCB4/SOGA1/SRC/PLCG1/SNAI1/CYP24A…	296
GO_EPITHELIUM_DEVELOPMENT	295/2921	1275/43216	2.77815e-81	3.48194e-79	1.24773e-79	AJAP1/MIR34A/MTHFR/KAZN/EPHA2/MST1L/ACTL8/PSMB2/HEYL/MYSM1/ROR1/BCL10/VANGL1/ADAMTSL4/TAGLN2/PBX1/USH2A/DKK1/PKP3/DEAF1/ADM/MICAL2/ARNTL/WT1/EHF/CD44/TRAF6/GAL/C2CD3/TAGLN/APOLD1/VDR/KRT80/KRT7/KRT86/KRT81/KRT79/KRT78/KRT8/KRT18/HOXC13/TBX3/KDM2B/AJUBA/FRMD6/BMP4/DAAM1/PRKCH/ITPK1/CEP152/MYO1E/ANXA2/SMAD6/SMAD3/PPL/SALL1/MAF/KDM6B/RARA/KRT32/PECAM1/SMURF2/SOCS3/ROCK1/CDH2/SMAD2/SMAD7/SOX11/OSR1/S…	295
GO_POSITIVE_REGULATION_OF_TRANSCRIPTION_BY_RNA_POLYMERASE_II	294/2921	1180/43216	2.83577e-89	4.265e-87	1.52833e-87	ZBTB17/ARHGEF10L/KDM1A/HEYL/MYSM1/LHX8/BCL9/MUC1/ARHGEF2/PBX1/LHX4/IER5/ATF3/ZBTB18/SMYD3/KAT6B/ZMIZ1/TCF7L2/LMO1/MICAL2/TEAD1/ARNTL/WT1/EHF/TRAF6/CREB3L1/FOSL1/GAL/MAML2/DRD2/BCL9L/ETS1/VDR/HOXC13/LUM/ELK3/GTF2F2/BMP4/DPF3/ESRRB/RPS6KA5/SMAD6/SMAD3/NR2E3/ARNT2/CREBBP/LITAF/SALL1/ZFHX3/MAF/CDH13/CAMTA2/SOX15/KDM6B/NR1D1/RARA/MLX/SKAP1/HLF/MED13/FOXK2/SMAD2/SMAD7/FSTL3/IER2/CRTC1/BCL3/SOX11/OSR1/F…	294
GO_POSITIVE_REGULATION_OF_CELLULAR_COMPONENT_ORGANIZATION	292/2921	1179/43216	5.60842e-88	8.07613e-86	2.89402e-86	VPS13D/EPHA2/ARHGEF10L/KDM1A/COL16A1/PPT1/NGF/MUC1/LMNA/KIRREL1/DDR2/DNM3/SYT2/CAPN2/RHOU/WASHC2C/ANKRD1/EHD1/SHANK2/MMP3/DRD2/THY1/ANO6/HNRNPA1/PXN/AJUBA/DDHD1/JDP2/FLRT2/RPS6KA5/EVL/BMF/ANXA2/TPM1/SMAD3/SEMA7A/TNFRSF12A/CLEC16A/CBLN1/PIEZO1/TRPV2/ASIC2/SKAP1/RAB31/ROCK1/AKAP8/CRTC1/YWHAQ/SDC1/CDC42EP3/PRKCE/TGFA/HK2/MAP4K4/NPHP1/BIN1/CFLAR/CREB1/FN1/EPHA4/SYNDIG1/SRC/SDC4/ZMYND8/PREX1/ADNP/NFAT…	292
GO_ANIMAL_ORGAN_MORPHOGENESIS	290/2921	1031/43216	4.62294e-102	9.20238e-100	3.29761e-100	AJAP1/EPHA2/PSMB2/STK40/HEYL/ROR1/LHX8/TGFBR3/BCAR3/COL11A1/VANGL1/NOTCH2/PBX1/FASLG/LHX4/TNNI1/HLX/DKK1/ZMIZ1/NRG3/ANKRD1/ABLIM1/HTRA1/PHLDA2/ADM/MICAL2/PARVA/WT1/FJX1/TRAF6/SHANK2/C2CD3/SERPINH1/THY1/NECTIN1/VDR/HOXC13/TBX3/KDM2B/RFLNA/BMP4/DAAM1/FLRT2/FOXN3/EVL/FBN1/NEDD4/ANXA2/TPM1/SMAD6/SMAD3/NR2E3/CHSY1/SALL1/MMP2/ANKRD11/RARA/SMURF2/SDK2/PTPRM/CDH2/SMAD2/SMAD7/SOX11/OSR1/SDC1/RTN4/FHL2/PAX…	290
GO_TRANSMEMBRANE_TRANSPORT	288/2921	1583/43216	3.60606e-55	2.01701e-53	7.2278e-54	SLC45A1/PEX14/PSMB2/ABCA4/SLC44A3/RGS4/FASLG/ATP2B4/CNIH3/KCNMA1/SLC16A12/ABCC2/KCNQ1/SLC3A2/GAL/SHANK2/P2RY6/MTNR1B/TRPC6/DRD2/THY1/GRIK4/CRACR2A/ANO2/SCNN1A/ITPR2/ALG10B/ANO6/SLC38A1/SCARB1/SLC7A1/AKAP6/SLC38A6/BDKRB1/NEDD4/ANXA2/HCN4/RASGRF1/SLCO3A1/GRIN2A/ABCC12/RRAD/JPH3/SLC7A5/PIEZO1/TRPV2/ASIC2/ATP6V0A1/GIP/ABCC3/SLC16A5/ASPSCR1/PIEZO2/TIMM44/GRIK5/PLCH2/YWHAQ/KCNS3/OSR1/KCNK3/SLC8A1/THADA…	288
GO_CELL_ACTIVATION	285/2921	1419/43216	5.24746e-64	3.94609e-62	1.41405e-62	CDA/EDN2/BCL10/NOTCH2/PEAR1/TNFSF18/TNFSF4/QSOX1/HLX/PLAU/ZMIZ1/TSPAN14/ADAM8/LMO1/AMPD3/COPB1/CD44/TRAF6/RAG1/CLCF1/ALDH3B1/GAL/TRPC6/THY1/CRACR2A/VWF/CD9/APOLD1/ITPR2/ANO6/GPR84/BMP4/PRKCH/NEDD4/ANXA2/SMAD3/COTL1/CRISPLD2/SOX15/PIK3R5/ADORA2B/FLOT2/MYO18A/RARA/ATP6V0A1/MIR142/PECAM1/RAB31/ROCK1/SMAD7/ADGRE5/BCL3/SOX11/PRKCE/DYSF/GLI2/DPP4/DOCK10/CAB39/PSMD1/FKBP1A/PRNP/DSN1/SRC/BPI/MAFB/SDC4/ZN…	285
GO_REPRODUCTION	282/2921	1444/43216	1.28022e-60	8.84133e-59	3.16823e-59	PUM1/COL16A1/PHC2/LHX8/DDX20/PBX1/LHX4/ATP2B4/CAPN2/FMN2/ZMIZ1/SMC3/HTRA1/TUBGCP2/DEAF1/SYT8/PHLDA2/ADM/ARNTL/WT1/FOSL1/TRPC6/CADM1/ETS1/CD9/VDR/KRT8/TBX3/KDM2B/RXFP2/BMP4/RAD51B/VASH1/PAQR5/BNC1/SALL1/MMP2/ADGRG1/PMFBP1/SOX15/TEKT3/RARA/PLCD3/GIP/SMURF2/SOCS3/FSTL3/PSG2/OSR1/SDC1/PLB1/NPHP1/GLI2/HS6ST1/ACVR1/IGFBP5/PTPRN/ASB1/SRC/PABPC1L/STK4/SNAI1/ADNP/TFAP2C/BMP7/CTCFL/TCFL5/LIF/OSBP2/APOL2/MY…	282
GO_REGULATION_OF_IMMUNE_SYSTEM_PROCESS	280/2921	1599/43216	3.44275e-50	1.68844e-48	6.05041e-49	MIR34A/MST1L/PUM1/PSMB2/EDN2/MYSM1/BCL10/NOTCH2/MUC1/APCS/TNFSF18/TNFSF4/HLX/ERCC6/ZMIZ1/PIK3AP1/PLPP4/HTRA1/ADAM8/IFITM1/MUC5AC/HPX/LMO1/TRIM44/TRAF6/RAG1/LPXN/CLCF1/GAL/DRD2/CADM1/THY1/ETS1/ANO6/CMKLR1/BMP4/PRKCH/RPS6KA5/BDKRB1/FBN1/SMAD3/SEMA7A/CREBBP/BCAR1/ADORA2B/FLOT2/MYO18A/NR1D1/RARA/SKAP1/MIR142/SOCS3/NPLOC4/COLEC12/SMAD7/FSTL3/NOP53/SOX11/PRKCE/RTN4/DYSF/IL1R1/GLI2/TANK/DPP4/CREB1/CCL20…	280
GO_RESPONSE_TO_ABIOTIC_STIMULUS	279/2921	1219/43216	1.16834e-75	1.19808e-73	4.29325e-74	MIR34A/MTHFR/TNFRSF8/KDM1A/PSMB2/GADD45A/BCL10/DDAH1/TGFBR3/ABCA4/COL11A1/ARHGEF2/LMNA/RCSD1/IER5/ATP2B4/CAPN2/FMN2/NMT2/ERCC6/CAMK2G/PLAU/KCNMA1/OPN4/ANKRD1/GOT1/ADRB1/BAG3/ADAM8/DEAF1/ADM/USP47/RAG1/TNKS1BP1/NRXN2/MALAT1/SIPA1/FOSL1/TRPC6/DRD2/ETS1/CD9/APOLD1/ST8SIA1/ITPR2/KRT8/CRADD/AJUBA/EGLN3/BDKRB1/MTA1/BMF/NEDD4/SMAD3/NR2E3/ARNT2/CREBBP/PPL/GRIN2A/MMP2/PIEZO1/RCVRN/TRPV2/ASIC2/GIP/RPTOR/PI…	279
GO_ENZYME_LINKED_RECEPTOR_PROTEIN_SIGNALING_PATHWAY	277/2921	1038/43216	1.73894e-91	2.67481e-89	9.58497e-90	NPPB/EPHA2/TGFBR3/TRIM33/NGF/DDR2/FASLG/DKK1/NRG3/GOT1/HTRA1/DKK3/CREB3L1/FGF3/BCL9L/HNRNPA1/SH2B3/PXN/GTF2F2/BMP4/PPM1A/LTBP2/FLRT2/RPS6KA5/FBN1/NEDD4/MYO1E/SMAD6/SMAD3/CREBBP/MMP2/BCAR1/CDH13/FAM83G/EPN2/ATP6V0A1/SMURF2/SOCS3/ROCK1/SMAD2/SMAD7/FSTL3/SOX11/XDH/LTBP1/CRIM1/RTN4/SPRED2/TGFA/EIF2AK3/ACVR1/DLX1/CHN1/CREB1/IGFBP5/EPHA4/IRS1/NGEF/GPC1/FKBP1A/SOGA1/SRC/PLCG1/PTPN1/DOK5/BMP7/PMEPA1/MIR1…	277
GO_PEPTIDYL_AMINO_ACID_MODIFICATION	275/2921	1223/43216	9.27307e-73	8.83946e-71	3.16755e-71	EPHA2/PADI1/PADI3/KDM1A/ROR1/BCAR3/MUC1/ARHGEF2/LMNA/DDR2/TNFSF18/ATP2B4/GALNT2/SMYD3/SH3BP5L/NMT2/ERCC6/DKK1/KAT6B/LOXL4/HPX/PRMT3/CD44/TNKS1BP1/CLCF1/TRPC6/THY1/GAPDH/ART4/EGLN3/PRKCH/DPF3/RPS6KA5/GLRX5/CREBBP/ZDHHC7/COPRS/PECAM1/MGAT5B/SOCS3/CBX4/RPTOR/ROCK1/TPGS2/SMAD7/PKDCC/PRKCE/CALM2/SPRED2/TGFA/EIF2AK3/EPC2/ACVR1/EPHA4/CAB39/FKBP1A/PRNP/NAA20/PHF20/SRC/TGM2/TOP1/STK4/ZNF335/PTPN1/ADNP/SUM…	275
GO_REGULATION_OF_ORGANELLE_ORGANIZATION	273/2921	1236/43216	1.93098e-70	1.74251e-68	6.24417e-69	MTHFR/VPS13D/ARHGEF10L/CAPZB/KDM1A/PDE4DIP/MUC1/ARHGEF2/LMNA/KIRREL1/RGS4/CAPN2/RHOU/WASHC2C/STN1/SMC3/BAG3/C10orf90/HNRNPA1/TCHP/PXN/DDHD1/BMP4/SPTB/JDP2/RPS6KA5/EVL/BMF/ANXA2/TPM1/SMAD3/AKAP13/CLEC16A/RMI2/CBLN1/SMG6/PPP1R9B/TBCD/ARHGAP28/ROCK1/CDH2/FHOD3/ACAA2/AKAP8/GRIK5/YWHAQ/SDC1/CDC42EP3/PRKCE/TGFA/HK2/BIN1/RND3/HECW2/CEP250/SRC/ARHGAP40/L3MBTL1/SDC4/ZNF335/ZMYND8/PREX1/BMP7/RAE1/CTCFL/STM…	273
GO_NEGATIVE_REGULATION_OF_RNA_BIOSYNTHETIC_PROCESS	271/2921	1195/43216	1.57361e-72	1.47919e-70	5.30058e-71	RERE/PEX14/KDM1A/WDTC1/HEYL/BEND5/DDX20/TRIM33/MUC1/ETV3L/FASLG/TNFSF4/ATF3/ZBTB18/DKK1/KAT6B/ANKRD1/ANKRD2/TCF7L2/BAG3/DEAF1/KCNQ1OT1/LMO1/USP47/DKK3/ARNTL/WT1/TRAF6/CREB3L1/HDAC7/VDR/ELK3/TBX3/KDM2B/BCL7A/NCOR2/AJUBA/BMP4/TBPL2/PPM1A/DPF3/JDP2/FOXN3/RPS6KA5/MTA1/COPS2/NEDD4/SMAD3/NR2E3/CREBBP/SALL1/ZFHX3/MAF/ZBTB4/SOX15/NR1D1/RARA/MLX/HEXIM2/SMURF2/CBX4/KCTD1/SMAD2/SMAD7/NR2F6/BCL3/NOP53/SOX11/…	271
GO_POSITIVE_REGULATION_OF_PHOSPHORUS_METABOLIC_PROCESS	268/2921	1079/43216	6.63184e-81	8.16078e-79	2.92436e-79	MAP3K6/GADD45A/BCL10/BCAR3/NGF/NOTCH2/ARHGEF2/DDR2/TNFSF18/GPR37L1/ATP2B4/SMYD3/ERCC6/DKK1/NRG3/DUSP5/CACUL1/ADAM8/HPX/CD44/PRR5L/TRAF6/TNKS1BP1/CLCF1/P2RY6/TRPC6/DRD2/DAZAP2/CDK2AP1/AJUBA/MAP4K5/BMP4/ATG14/RPS6KA5/ANXA2/SMAD3/SEMA7A/AKAP13/MAPK8IP3/PIK3R5/ADORA2B/PECAM1/SOCS3/RPTOR/ROCK1/CDH2/GADD45B/XDH/PRKCE/CALM2/TGFA/MAP4K4/IL37/ACVR1/ITGA6/CFLAR/EPHA4/IRS1/CCL20/CAB39/ACKR3/COPS8/PRNP/SSTR4…	268
GO_DEFENSE_RESPONSE	267/2921	1694/43216	2.65038e-39	9.15193e-38	3.27953e-38	EPHA2/HSPG2/PUM1/PSMB2/BCL10/TSPAN2/MUC1/ARHGEF2/APCS/TNFSF4/FCMR/LYST/ERCC6/CAMK2G/PIK3AP1/HTRA1/ADAM8/IFITM1/DEAF1/MUC5AC/LSP1/HPX/IPO7/ADM/CD44/TRIM44/TRAF6/RAG1/FOSL1/GAL/MMP3/DRD2/CADM1/ETS1/GAPDH/ANO6/CMKLR1/PTGER2/RPS6KA5/BDKRB1/EVL/SMAD3/SEMA7A/CREBBP/MT2A/COTL1/NLRP1/KDM6B/ADORA2B/NR1D1/MIR142/SOCS3/NPLOC4/COLEC12/ADGRE5/AKAP8/BCL3/NOP53/SDC1/PRKCE/RTN4/IL1R1/IL37/LYPD1/ACVR1/ITGB6/TANK/…	267
GO_CELLULAR_RESPONSE_TO_OXYGEN_CONTAINING_COMPOUND	265/2921	1121/43216	5.4119e-75	5.38643e-73	1.93019e-73	MIR34A/KDM1A/WDTC1/COL16A1/BCL10/ARHGEF2/TNFSF4/GPR37L1/ATP2B4/CAPN2/SMYD3/ANKRD1/GOT1/KCNQ1/PDE3B/WT1/TRAF6/SIPA1/P2RY6/TRPC6/MMP3/DCPS/ETS1/ITPR2/VDR/PXN/SCARB1/AKAP6/PTGER2/FBN1/TPM1/HCN4/LITAF/MMP2/BCAR1/KDM6B/NR1D1/RARA/ATP6V0A1/SOCS3/RPTOR/COLEC12/RAB31/ROCK1/AKAP8/GRIK5/OSR1/SLC8A1/PRKCE/MAP4K4/IL37/LYPD1/CFLAR/CREB1/IGFBP5/PTPRN/EPHA4/IRS1/SH3BP4/PRNP/MAP1LC3A/SOGA1/SRC/KCNB1/PTPN1/CYP24A…	265
GO_GROWTH	264/2921	985/43216	1.41469e-87	1.99471e-85	7.1479e-86	NPPB/CDA/WDTC1/STK40/PPT1/CDKN2C/TGFBR3/NGF/NOTCH2/BCL9/DDR2/RGS4/LGR6/SYT2/HLX/ERCC6/ZMIZ1/NRG3/ADRB1/NANOS1/PHLDA2/ADM/USP47/WT1/SIPA1/GAL/SHANK2/DRD2/TCHP/KDM2B/AKAP6/BMP4/BDKRB1/COPS2/ANXA2/SMAD3/SEMA7A/AKAP13/SEMA4B/TNFRSF12A/SALL1/MT2A/BCAR1/ANKRD11/ENO3/SOX15/TRPV2/RARA/PPP1R9B/SOCS3/RPTOR/SMAD2/PKDCC/RTN4/DYSF/EN1/GLI2/CFLAR/CREB1/FN1/IGFBP5/SH3BP4/COL6A3/FOXS1/SRC/STK4/ADNP/SALL4/GNAS/CD…	264
GO_NEGATIVE_REGULATION_OF_DEVELOPMENTAL_PROCESS	264/2921	1016/43216	2.52438e-84	3.35001e-82	1.20045e-82	MIR34A/NPPB/EPHA2/HSPG2/ARHGEF2/APCS/RGS4/PBX1/DNM3/FASLG/TNFSF4/GPR37L1/USH2A/HLX/DKK1/ZNF365/NRG3/ANKRD2/ADRB1/MIR483/ARNTL/PDE3B/WT1/CREB3L1/GAL/FGF3/TRPC6/THY1/HDAC7/TBX3/RFLNA/BMP4/JDP2/ESRRB/VASH1/FBN1/ANXA2/SMAD6/SMAD3/SEMA7A/SEMA4B/ADGRG1/SOX15/EPN2/RARA/PTPRM/ROCK1/SMAD7/FSTL3/SOX11/OSR1/XDH/RTN4/EIF2AK3/MAP4K4/PAX8/GLI2/DLX1/DLX2/CFLAR/TRAK2/IGFBP5/EPHA4/NGEF/ASXL1/MAFB/STK4/SNAI1/NFATC…	264
GO_POSITIVE_REGULATION_OF_CELL_DIFFERENTIATION	263/2921	981/43216	2.87696e-87	3.97373e-85	1.42396e-85	MIR34A/KDM1A/HEYL/NGF/ARHGEF2/DDR2/TNFSF4/SYT2/HLX/CAPN2/DKK1/ZNF365/ZMIZ1/ANKRD1/TCF7L2/ADAM8/IFITM1/ADM/ARNTL/TRAF6/RAG1/EHD1/CLCF1/SHANK2/TRPC6/DRD2/BCL9L/ETS1/VDR/CMKLR1/AKAP6/BMP4/PRKCH/ANXA2/SMAD3/SEMA7A/TNFRSF12A/TRPV2/RARA/MIR142/SOCS3/CDH2/SMAD2/CRTC1/SOX11/PKDCC/PAX8/GLI2/BIN1/ACVR1/DLX1/DLX2/CFLAR/CREB1/FN1/EPHA4/GPC1/ZHX3/STK4/ZNF335/ZMYND8/PREX1/SNAI1/ADNP/NFATC2/CASS4/BMP7/GNAS/CDH4…	263
GO_TUBE_MORPHOGENESIS	262/2921	909/43216	1.15814e-94	1.91179e-92	6.85074e-93	MIR34A/MTHFR/NPPB/EPHA2/HSPG2/BCL10/DDAH1/TGFBR3/PBX1/FASLG/HLX/ZMIZ1/ADAM12/ADAM8/DEAF1/MIR483/ADM/MICAL2/PARVA/PDE3B/HTATIP2/WT1/TRAF6/CREB3L1/C2CD3/THY1/ETS1/APOLD1/HDAC7/VDR/ELK3/TBX3/KDM2B/CLEC14A/BMP4/VASH1/NEDD4/MYO1E/ANXA2/SMAD3/TNFRSF12A/SALL1/MMP2/ADGRG1/CDH13/EPN2/PLXDC1/RARA/PLCD3/PECAM1/PTPRM/ROCK1/CDH2/SMAD2/SMAD7/SOX11/OSR1/XDH/DYSF/HK2/EIF2AK3/PAX8/GLI2/HS6ST1/ACVR1/FAP/HOXD11/FN1…	262
GO_CENTRAL_NERVOUS_SYSTEM_DEVELOPMENT	256/2921	971/43216	3.34525e-83	4.35397e-81	1.56021e-81	RERE/HSPG2/KDM1A/PPT1/CDKN2C/ROR1/WLS/LHX8/PTBP2/TSPAN2/RGS4/LHX4/GPR37L1/ATP2B4/ZNF488/DKK1/ZNF365/NRG3/NANOS1/BAG3/TACC2/NAV2/CLCF1/SHANK2/C2CD3/DRD2/ETS1/CD9/TBX3/KDM2B/BMP4/CCDC85C/EML1/SEMA7A/ARNT2/GRIN2A/CBLN1/SALL1/ADGRG1/ZFHX3/SOX15/KDM6B/ASIC2/PLXDC1/RARA/MIR142/CDH2/SOX11/YWHAQ/KCNK3/SLC8A1/CALM2/RTN4/NPAS2/PAX8/EN1/GLI2/BIN1/DLX1/DLX2/CREB1/EPHA4/DNER/BTBD3/SSTR4/SRC/MAFB/STK4/ZNF335/C…	256
GO_NEGATIVE_REGULATION_OF_MOLECULAR_FUNCTION	256/2921	1139/43216	1.28832e-67	1.05053e-65	3.76448e-66	MIR34A/PEX14/KDM1A/WDTC1/HEYL/CDKN2C/GADD45A/NGF/APCS/RGS4/TNFSF4/PPP1R12B/ATP2B4/GPATCH2/SMYD3/SH3BP5L/ANXA8/DKK1/DUSP5/TCF7L2/IPO7/USP47/DKK3/CD44/RAG1/SERPINH1/SYTL2/MTNR1B/DRD2/THY1/GAPDH/CMKLR1/TMEM132D/AJUBA/BMP4/PPP1R36/PAPLN/NEDD4/ANXA2/RRAD/MTRNR2L1/HEXIM2/PPP1R9B/MED13/SOCS3/RPTOR/ARHGAP28/ROCK1/SMAD7/MIDN/GADD45B/SOX11/OSR1/CRIM1/THADA/PRKCE/CALM2/SPRED2/DYSF/BIN1/LYPD1/HECW2/CFLAR/SP1…	256
GO_EMBRYO_DEVELOPMENT	253/2921	984/43216	1.04014e-79	1.23503e-77	4.42562e-78	MTHFR/ZBTB17/EPHA2/WDTC1/WLS/BCL10/COL11A1/PBX1/UTP25/HLX/CAPN2/DKK1/ZMIZ1/PLPP4/DEAF1/PHLDA2/ADM/MICAL2/WT1/TRAF6/FOSL1/C2CD3/KRT8/TXNRD1/SH2B3/TBX3/KDM2B/BMP4/VASH1/ITPK1/FBN1/COPS2/MYO1E/TPM1/SMAD6/SMAD3/ARNT2/CREBBP/SALL1/MMP2/ANKRD11/KDM6B/PEMT/RARA/PLCD3/TANC2/SOCS3/LAMA3/SMAD2/SOX11/OSR1/PKDCC/RTN4/AFF3/PAX8/EN1/GLI2/HS6ST1/ACVR1/DLX1/DLX2/PRKRA/FN1/MAFB/TOP1/PLCG1/STK4/SDC4/ZNF335/SNAI1/S…	253
GO_NEGATIVE_REGULATION_OF_PROTEIN_METABOLIC_PROCESS	252/2921	1133/43216	1.38521e-65	1.09012e-63	3.90638e-64	KDM1A/PUM1/CDKN2C/GADD45A/NGF/KIRREL1/APCS/RGS4/ATP2B4/ATF3/SMYD3/SH3BP5L/ANXA8/DKK1/DUSP5/NANOS1/MIR483/IPO7/USP47/SPON1/PRMT3/CD44/TRIM44/PRR5L/RAG1/SERPINH1/DRD2/THY1/GAPDH/CTDSP2/BMP4/SAMD4A/ATG14/PPP1R36/PAPLN/BDKRB1/ANXA2/SMAD6/CLEC16A/NXN/FLOT2/MIR365B/RARA/HEXIM2/PPP1R9B/SOCS3/RPTOR/ROCK1/SMAD7/GADD45B/BCL3/NOP53/XDH/CRIM1/PRKCE/CALM2/SPRED2/DYSF/EIF2AK3/BIN1/CFLAR/IGFBP5/EPHA4/SPP2/COL6A…	252
GO_POSITIVE_REGULATION_OF_INTRACELLULAR_SIGNAL_TRANSDUCTION	251/2921	1005/43216	3.11625e-76	3.29544e-74	1.1809e-74	PLEKHG5/MAP3K6/PUM1/ROR1/GADD45A/WLS/BCL10/NGF/NOTCH2/FASLG/GPR37L1/IL19/ERCC6/DKK1/ANKRD1/PIK3AP1/DUSP5/TCF7L2/ADAM8/CD44/TRIM44/PRR5L/TRAF6/FGF3/P2RY6/GUCY1A2/DRD2/RXFP2/AJUBA/AKAP6/MAP4K5/BMP4/PPM1A/BMF/NEDD4/SEMA7A/RASGRF1/AKAP13/MAPK8IP3/CLEC16A/LITAF/ADGRG1/CDH13/PIK3R5/ADORA2B/GIP/RPTOR/ROCK1/CDH2/GADD45B/SOX11/XDH/PRKCE/CALM2/RTN4/SPRED2/TGFA/MAP4K4/IL37/PRKRA/CFLAR/IGFBP5/EPHA4/IRS1/CCL2…	251
GO_REGULATION_OF_CELL_DEVELOPMENT	245/2921	938/43216	1.12556e-78	1.31341e-76	4.7065e-77	KDM1A/HEYL/NGF/NOTCH2/ARHGEF2/RGS4/PBX1/DNM3/GPR37L1/SYT2/WASHC2C/DKK1/ZNF365/NRG3/ANKRD1/ARNTL/LRRC4C/CLCF1/GAL/SHANK2/TRPC6/DRD2/THY1/RFLNA/AKAP6/BMP4/PRKCH/FLRT2/FBN1/NEDD4/SEMA7A/AKAP13/SEMA4B/TNFRSF12A/ADGRG1/ZFHX3/TRPV2/RARA/MIR142/ROCK1/CDH2/CRTC1/SOX11/RTN4/MAP4K4/GLI2/BIN1/DLX1/DLX2/CHN1/HECW2/CFLAR/TRAK2/CREB1/FN1/EPHA4/NGEF/ZNF335/ZMYND8/PREX1/ADNP/CASS4/BMP7/CDH4/TIAM1/LIF/TRIOBP/FBLN…	245
GO_RESPONSE_TO_CYTOKINE	242/2921	1172/43216	1.49268e-56	8.78474e-55	3.14795e-55	MIR34A/MTHFR/TNFRSF8/PSMB2/EDN2/MUC1/ARHGEF2/FASLG/TNFSF18/TNFSF4/IL19/PTPN14/CAPN2/RHOU/PFKP/ASAH2/CAMK2G/KAT6B/ANKRD1/IFITM1/HPX/CD44/TRIM44/TRAF6/STX3/FOSL1/CLCF1/MMP3/ETS1/GAPDH/KRT8/KRT18/CMKLR1/AKAP6/RPS6KA5/EVL/ANXA2/SMAD3/IL16/TNFRSF12A/MMP2/MT2A/RARA/SOCS3/SMAD7/SDC1/HK2/AFF3/IL1R1/IL37/TANK/CREB1/FN1/RUFY4/PTPRN/IRS1/CCL20/SP100/PSMD1/ACKR3/SRC/MYBL2/UBE2V1/PTPN1/LAMA5/MIR133A2/RUNX1/LI…	242
GO_REGULATION_OF_NERVOUS_SYSTEM_DEVELOPMENT	241/2921	914/43216	2.80684e-78	3.21978e-76	1.15379e-76	KDM1A/HEYL/NGF/ARHGEF2/PBX1/DNM3/GPR37L1/SYT2/DKK1/ZNF365/NRG3/ANKRD1/ARNTL/LRRC4C/CLCF1/SHANK2/TRPC6/DRD2/THY1/NECTIN1/BMP4/PRKCH/FLRT2/NEDD4/SEMA7A/SEMA4B/TNFRSF12A/CBLN1/ADGRG1/ZFHX3/TRPV2/ASIC2/RARA/MIR142/ROCK1/CDH2/CRTC1/SOX11/RTN4/EIF2AK3/MAP4K4/GLI2/BIN1/DLX1/DLX2/CHN1/HECW2/CFLAR/TRAK2/CREB1/FN1/EPHA4/NGEF/SYNDIG1/ZNF335/ZMYND8/PREX1/ADNP/BMP7/CDH4/TIAM1/LIF/PPARG/THRB/ULK4/SEMA3F/SEMA3B…	241
GO_CELL_CYCLE_PROCESS	241/2921	1364/43216	7.88773e-44	3.2037e-42	1.14802e-42	MIR34A/ZBTB17/TAS1R2/PSMB2/CDKN2C/GADD45A/NOTCH2/MUC1/ARHGEF2/LMNA/PRCC/PBX1/PPP1R12B/ATP2B4/RHOU/MAP10/FMN2/REEP3/SMC3/TCF7L2/CACUL1/TACC2/C10orf90/PPP2R2D/TUBGCP2/USP47/TNKS1BP1/C2CD3/DRD2/CTDSP2/PHLDA1/CRADD/NEDD1/AJUBA/BMP4/CDKN3/PPM1A/RAD51B/ESRRB/VASH1/FOXN3/EML1/CEP152/SMAD3/SNX33/RMI2/ZFHX3/SOX15/PPP1R9B/KIF2B/RPTOR/AKAP8/NOP53/PRKCE/CALM2/CEP68/TGFA/BIN1/ACVR1/FAP/NABP1/HECW2/CAB39/PSMD1…	241
GO_MACROMOLECULE_CATABOLIC_PROCESS	240/2921	1364/43216	2.47727e-43	9.74776e-42	3.49304e-42	PLEKHG5/HSPG2/PUM1/PSMB2/PPT1/UTP25/LYPLAL1/CAPN2/FMN2/CACUL1/NANOS1/ADAM8/PKP3/USP47/ARNTL/CD44/PRR5L/TNKS1BP1/DCPS/LUM/DCAF11/SAMD4A/MTA1/NEDD4/ANXA2/DIS3L/SMAD3/SNX33/GRIN2A/CLEC16A/SMG6/NR1D1/USP32/SMURF2/NPLOC4/ROCK1/CTIF/SMAD7/RPL17/RPL36/NOP53/SDC1/DYSF/FAP/HECW2/RPL37A/EPHA4/PSMD1/DIS3L2/USP40/GPC1/HM13/SDC4/PTPN1/RPS21/HELZ2/CECR2/TIMP3/RPL3/ATG7/PDCD6IP/EXOSC7/WNT5A/ADAMTS9/RYBP/GSK3B/I…	240
GO_REGULATION_OF_CELLULAR_COMPONENT_BIOGENESIS	237/2921	909/43216	6.53134e-76	6.80063e-74	2.43695e-74	PEX14/EPHA2/ARHGEF10L/CAPZB/COL16A1/ARHGEF2/KIRREL1/DNM3/WASHC2C/DKK1/SMC3/C10orf90/TRMT112/MMP3/THY1/NECTIN1/BBS10/TCHP/PXN/SACS/AJUBA/PPM1A/PRKCH/SPTB/FLRT2/EVL/BMF/TPM1/SMAD6/SMAD3/AKAP13/CBLN1/PIEZO1/ASIC2/SKAP1/TBCD/ARHGAP28/ROCK1/FHOD3/NOP53/SDC1/CDC42EP3/PRKCE/MAP4K4/NPHP1/BIN1/WDR75/CREB1/SYNDIG1/SRC/ARHGAP40/SDC4/ZMYND8/PREX1/SNAI1/ADNP/BMP7/PMEPA1/RTEL1/RUNX1/TRIOBP/PDCD6IP/WNT5A/PHLDB2…	237
GO_SIGNAL_TRANSDUCTION_BY_PROTEIN_PHOSPHORYLATION	236/2921	956/43216	1.42511e-70	1.3034e-68	4.67064e-69	EPHA2/MAP3K6/PSMB2/STK40/GADD45A/NGF/NOTCH2/RGS4/RASAL2/GPR37L1/ATF3/ERCC6/DKK1/DUSP5/ADAM8/CD44/TRAF6/FGF3/P2RY6/DRD2/AJUBA/MAP4K5/BMP4/SPTB/SEMA7A/RASGRF1/AKAP13/MAPK8IP3/PIK3R5/ADORA2B/ROCK1/CDH2/GADD45B/XDH/RASGRP3/PRKCE/SPRED2/TGFA/MAP4K4/IL37/CFLAR/FN1/EPHA4/SCG2/IRS1/CCL20/CAB39/PSMD1/ACKR3/SSTR4/SRC/STK4/UBE2V1/PTPN1/DOK5/BMP7/MIR133A2/TIAM1/PRDM15/TBX1/LIF/TIMP3/FBLN1/WNT7B/NEK10/ULK4/CC…	236
GO_NEGATIVE_REGULATION_OF_CELL_DEATH	233/2921	1013/43216	1.83313e-63	1.34855e-61	4.83242e-62	KDM1A/STK40/PPT1/BCL10/NGF/NOTCH2/MUC1/ARHGEF2/LMNA/FASLG/TNFSF18/LHX4/GPR37L1/IL19/FCMR/FMN2/ASAH2/DKK1/TCF7L2/BAG3/ADAM8/USP47/HTATIP2/WT1/CD44/TRAF6/RAG1/CREB3L1/CLCF1/MTNR1B/DRD2/DCPS/KRT18/TBX3/KDM2B/RXFP2/BMP4/PRKCH/SMAD6/SMAD3/ARNT2/CFDP1/MEAK7/MTRNR2L1/MYO18A/ASIC2/RARA/SOCS3/CBX4/ROCK1/ACAA2/BCL3/SOX11/OSR1/NPAS2/MAP4K4/FHL2/PAX8/EN1/GLI2/ACVR1/DLX1/ITGA6/CFLAR/CREB1/SCG2/ACKR3/PRNP/SRC/…	233
GO_CATION_TRANSPORT	233/2921	1156/43216	1.71804e-52	8.80884e-51	3.15658e-51	MIR34A/RGS4/FASLG/SYT2/ATP2B4/CNIH3/CAMK2G/KCNMA1/SYT8/KCNQ1/HPX/SLC3A2/SYT12/GAL/SHANK2/P2RY6/MTNR1B/TRPC6/DRD2/THY1/NECTIN1/CRACR2A/SCNN1A/ITPR2/ALG10B/ANO6/SLC38A1/VDR/SLC7A1/AKAP6/SLC38A6/BDKRB1/NEDD4/ANXA2/HCN4/RASGRF1/IL16/GRIN2A/RRAD/JPH3/PIEZO1/RCVRN/TRPV2/ASIC2/ATP6V0A1/PIEZO2/PLCH2/KCNS3/OSR1/KCNK3/SLC8A1/THADA/PRKCE/CALM2/DYSF/KCNIP3/BIN1/TMEM163/KCNH7/HECW2/CAB39/TRPM8/RAMP1/FKBP1A/PR…	233
GO_CHEMICAL_HOMEOSTASIS	230/2921	1179/43216	2.92603e-49	1.38485e-47	4.96251e-48	MIR34A/NPPB/WDTC1/PPT1/EDN2/FASLG/ATP2B4/KCNMA1/GOT1/TCF7L2/HPX/ADM/EHD1/P2RY6/MTNR1B/TRPC6/DRD2/THY1/SCNN1A/ITPR2/VDR/CMKLR1/SCARB1/AKAP6/PTGER2/BDKRB1/LIPC/ANXA2/SMAD3/HCN4/GRIN2A/MT2A/JPH3/NR1D1/ATP6V0A1/GIP/MED13/ASPSCR1/SMAD7/GRIK5/PLCH2/KCNK3/SLC8A1/THADA/PRKCE/TTC7A/CALM2/RTN4/HK2/MAP4K4/IGFBP5/PTPRN/IRS1/TRPM8/ACKR3/FKBP1A/PRNP/RALY/SRC/TGM2/PLCG1/KCNB1/SLC9A8/ADNP/MIR133A2/NTSR1/TIAM1/PN…	230
GO_LIPID_METABOLIC_PROCESS	230/2921	1235/43216	1.01593e-45	4.35179e-44	1.55943e-44	HSPG2/WDTC1/PPT1/ABCA4/DDX20/ACP6/PBX1/RGL1/CAPN2/LBR/ASAH2/ANKRD1/PLPP4/INPP5A/CYP2E1/OSBPL5/ADM/DKK3/PC/ALDH3B1/GAL/ST8SIA1/ALG10B/VDR/TXNRD1/NCOR2/SCARB1/ATG14/LIPC/ACSBG1/CREBBP/LPCAT2/ST3GAL2/PIK3R5/PEMT/NR1D1/GIP/SOCS3/ACAA2/PIP5K1C/PLCH2/SDC1/PLB1/TTC7A/ST3GAL5/NPAS2/FHL2/DHRS9/CREB1/IRS1/GPC1/SRC/PLCG1/SDC4/SNAI1/CYP24A1/HELZ2/APOL2/PNPLA3/PPARG/ABHD5/CCDC71/ZBTB20/MGLL/CNBP/PIK3CB/AGTR1/…	230
GO_CARDIOVASCULAR_SYSTEM_DEVELOPMENT	227/2921	799/43216	1.58778e-80	1.91895e-78	6.8764e-79	MIR34A/NPPB/EPHA2/HSPG2/HEYL/DDAH1/TGFBR3/FASLG/PTPN14/ZMIZ1/TCF7L2/ADAM12/ADAM8/MIR483/KCNQ1/ADM/PARVA/PDE3B/HTATIP2/WT1/CREB3L1/FOSL1/THY1/ETS1/APOLD1/HDAC7/ELK3/TBX3/CLEC14A/BMP4/VASH1/NEDD4/MYO1E/ANXA2/SMAD6/TNFRSF12A/MMP2/ADGRG1/CDH13/NXN/EPN2/PLXDC1/PLCD3/PECAM1/SOCS3/PTPRM/ROCK1/CDH2/SMAD7/OSR1/XDH/LTBP1/DYSF/HK2/EIF2AK3/HS6ST1/ACVR1/FAP/CFLAR/FN1/SCG2/SP100/ACKR3/RAMP1/FOXS1/PLCG1/STK4/NF…	227
GO_RESPONSE_TO_HORMONE	226/2921	972/43216	1.88451e-62	1.35684e-60	4.86215e-61	WDTC1/HEYL/TGFBR3/TNFSF4/SMYD3/GOT1/ADM/ARNTL/PDE3B/WT1/FOSL1/GAL/P2RY6/ETS1/VDR/PXN/NCOR2/RXFP2/PTGER2/BMP4/ESRRB/FBN1/NEDD4/ANXA2/NR2E3/ACSBG1/ARNT2/AKAP13/BCAR1/NR1D1/RARA/ATP6V0A1/GIP/SOCS3/RAB31/ROCK1/AKAP8/NR2F6/SDC1/PRKCE/FHL2/PAX8/LYPD1/CFLAR/CREB1/IGFBP5/PTPRN/IRS1/RAMP1/SSTR4/SOGA1/SRC/PTPN1/BMP7/PMEPA1/RUNX1/TIMP3/MB/RBFOX2/TXN2/WNT7B/PPARG/THRB/GNAI2/AGTR1/TP63/CLDN1/SLIT2/KIT/EREG/AN…	226
GO_CELL_CELL_ADHESION	224/2921	826/43216	3.21124e-75	3.24383e-73	1.1624e-73	BCL10/PEAR1/KIRREL1/TNFSF4/HLX/MYPN/ZMIZ1/ADAM8/PKP3/PARVA/CD44/TRAF6/RAG1/LRRC4C/NRXN2/FAT3/CADM1/THY1/NECTIN1/ETS1/CD9/KRT18/AJUBA/BMP4/NRXN3/ANXA2/CBLN1/KIFC3/CDH13/PIEZO1/FLOT2/RARA/SKAP1/PECAM1/SDK2/PTPRM/ROCK1/CDH2/SMAD7/FSTL3/PIP5K1C/NPHP1/GLI2/ACVR1/DPP4/ITGA6/PRNP/SRC/SDC4/CDH22/BMP7/GNAS/CDH4/RUNX1/MYH9/WNT7B/WNT5A/ALCAM/ITGB5/PIK3CB/CLDN1/CLDN16/DLG1/KIT/ANXA3/PALLD/FAT1/CTNND2/MYO10/C…	224
GO_REGULATION_OF_PROTEIN_LOCALIZATION	224/2921	987/43216	6.78944e-60	4.46126e-58	1.59866e-58	EPHA2/KDM1A/WLS/LMNA/TNFSF4/SEC16B/PTPN14/RHOU/ANKRD1/TCF7L2/BAG3/ADAM8/ARNTL/PRR5L/TRAF6/STX3/MTNR1B/DRD2/CADM1/GAPDH/ITPR2/BMP4/PPM1A/PRKCH/SMAD3/SNX33/NLRP1/MYO18A/NR1D1/GIP/MTCL1/CDH2/MIDN/YWHAQ/KCNS3/PKDCC/PRKCE/RTN4/EIF2AK3/MAP4K4/LYPD1/DPP4/RAPGEF4/FN1/IRS1/SP100/FKBP1A/PRNP/CEP250/SRC/PKIG/ZMYND8/KCNB1/PTPN1/TIAM1/LIF/CACNG2/CARD10/WNT5A/GSK3B/DZIP1L/PLS1/NMD3/SLC2A2/TP63/DLG1/PPP3CA/ICE1…	224
GO_REGULATION_OF_CELL_CYCLE	224/2921	1206/43216	2.4739e-44	1.02094e-42	3.65845e-43	MIR34A/ZBTB17/TAS1R2/PUM1/PSMB2/CDKN2C/GADD45A/NOTCH2/MUC1/PRCC/PBX1/ATP2B4/MAP10/ASAH2/SMC3/TCF7L2/C10orf90/IPO7/USP47/ARNTL/TNKS1BP1/SIPA1/FOSL1/DRD2/CTDSP2/CRADD/NEDD1/TBX3/BMP4/CDKN3/PPM1A/RAD51B/VASH1/FOXN3/CEP152/SMAD3/RMI2/ZFHX3/SOX15/RARA/HEXIM2/PPP1R9B/RPTOR/GADD45B/NOP53/SOX11/PRKCE/CALM2/TGFA/BIN1/FAP/NABP1/HECW2/CDK15/CAB39/PSMD1/PRNP/CEP250/SRC/RPRD1B/L3MBTL1/MYBL2/BMP7/RAE1/MIR133A2…	224
GO_RESPONSE_TO_NITROGEN_COMPOUND	222/2921	970/43216	4.81602e-60	3.19557e-58	1.14511e-58	MTHFR/KDM1A/WDTC1/COL16A1/PSMB2/TGFBR3/ARHGEF2/RGS4/TNFSF4/ATP2B4/CAPN2/GOT1/CYP2E1/KCNQ1/ADM/PDE3B/WT1/SLC3A2/FOSL1/GAL/P2RY6/MMP3/DRD2/NNMT/CD9/ITPR2/PXN/AKAP6/FBN1/HCN4/GRIN2A/MMP2/BCAR1/CDH13/NLRP1/PEMT/ATP6V0A1/GIP/PPP1R9B/SOCS3/RPTOR/COLEC12/RAB31/ROCK1/SDC1/SLC8A1/PRKCE/LYPD1/CFLAR/CREB1/IGFBP5/PTPRN/EPHA4/IRS1/SH3BP4/PRNP/MAP1LC3A/SOGA1/SRC/PTPN1/BMP7/TIAM1/HRH1/ATG7/PPARG/UQCRC1/GNAI2/GS…	222
GO_RESPONSE_TO_DRUG	222/2921	1015/43216	2.21856e-56	1.28335e-54	4.5988e-55	MIR34A/MTHFR/BCAR3/ARHGEF2/RGS4/GPR37L1/SYT2/CAPN2/SMYD3/KCNMA1/SLC16A12/ANKRD1/CYP2E1/SYT8/KCNQ1/USP47/FOSL1/SYT12/GAL/TRPC6/MMP3/DRD2/NNMT/DCPS/ETS1/ITPR2/HNRNPA1/SLC7A1/PTGER2/GRIN2A/MT2A/ENO3/NLRP1/KDM6B/PEMT/RARA/GIP/PPP1R9B/PTPRM/OSR1/SDC1/KCNK3/SLC8A1/PRKCE/LYPD1/GAD1/PMS1/CFLAR/CREB1/PRNP/MAP1LC3A/SRC/TOP1/NFATC2/GNAS/MIR133A2/NTSR1/RGS19/TIAM1/MB/TXN2/ATG7/PPARG/XPC/GNAI2/CLDN1/SLIT2/PPP…	222
GO_NERVOUS_SYSTEM_PROCESS	221/2921	1413/43216	4.57973e-32	1.23488e-30	4.42512e-31	TAS1R2/PPT1/ROR1/LHX8/ABCA4/COL11A1/NGF/RGS4/USH2A/DKK1/OPN4/HPS1/ABLIM1/DEAF1/KCNQ1/OR51B6/NAV2/RAG1/OR4C46/NRXN2/FOSL1/SHANK2/MTNR1B/CNTN5/DRD2/SCNN1A/BBS10/LUM/OR4N2/NRXN3/BDKRB1/NR2E3/RASGRF1/GRIN2A/CBLN1/KIFC3/JPH3/RCVRN/TRPV2/ASIC2/GIP/PIEZO2/NR2F6/CRTC1/GRIK5/EIF2AK3/EN1/TANC1/CREB1/TRPM8/PRNP/FOXS1/SRC/ZMYND8/ADNP/NTSR1/TBX1/BCR/CRYBB1/TIMP3/RBFOX2/CACNG2/TRIOBP/HRH1/THRB/LRIG1/GSK3B/MGLL…	221
GO_ION_TRANSMEMBRANE_TRANSPORT	220/2921	1136/43216	1.4007e-46	6.23681e-45	2.23492e-45	RGS4/FASLG/ATP2B4/CNIH3/KCNMA1/SLC16A12/KCNQ1/SLC3A2/GAL/SHANK2/P2RY6/MTNR1B/TRPC6/DRD2/THY1/GRIK4/CRACR2A/ANO2/SCNN1A/ITPR2/ALG10B/ANO6/SLC38A1/SLC7A1/AKAP6/SLC38A6/BDKRB1/NEDD4/ANXA2/HCN4/RASGRF1/GRIN2A/RRAD/JPH3/SLC7A5/PIEZO1/TRPV2/ASIC2/ATP6V0A1/PIEZO2/GRIK5/PLCH2/YWHAQ/KCNS3/OSR1/KCNK3/SLC8A1/THADA/PRKCE/CALM2/DYSF/KCNIP3/BIN1/TMEM163/KCNH7/HECW2/CAB39/TRPM8/FKBP1A/PRNP/COX4I2/PLCG1/KCNS1/SL…	220
GO_ORGANONITROGEN_COMPOUND_CATABOLIC_PROCESS	220/2921	1257/43216	2.30313e-39	8.03483e-38	2.87922e-38	PLEKHG5/CDA/HSPG2/PSMB2/PPT1/DDAH1/ATP2B4/UTP25/LYPLAL1/CAPN2/FMN2/ASAH2/GOT1/CACUL1/ADAM8/AMPD3/USP47/ARNTL/CD44/LUM/SCARB1/DCAF11/MTA1/NEDD4/LIPC/ANXA2/SMAD3/SNX33/GRIN2A/CLEC16A/NR1D1/USP32/SMURF2/NPLOC4/ROCK1/SMAD7/NOP53/SDC1/XDH/DYSF/FAP/GAD1/HECW2/EPHA4/PSMD1/USP40/GPC1/SMOX/HM13/SDC4/TIMP3/TXN2/ATG7/PDCD6IP/WNT5A/ADAMTS9/RYBP/GSK3B/USP17L22/ASB5/LPCAT1/MTRR/ADAMTS12/PDE4D/ARSB/KLHL3/SH3RF2…	220
GO_CELL_MORPHOGENESIS_INVOLVED_IN_DIFFERENTIATION	219/2921	726/43216	3.90852e-83	4.99111e-81	1.78853e-81	RERE/EPHA2/NGF/DNM3/LHX4/WASHC2C/DKK1/ZNF365/MYPN/PARVA/LRRC4C/SHANK2/TRPC6/DRD2/THY1/NECTIN1/FRMD6/SPTB/ACTN1/NRXN3/FLRT2/RPS6KA5/EVL/NEDD4/SEMA7A/SEMA4B/TNFRSF12A/TUBB3/TRPV2/PECAM1/TBCD/PTPRM/ROCK1/CDH2/RTN4/GLI2/CHN1/HECW2/TRAK2/CREB1/FN1/EPHA4/DOCK10/NGEF/COL6A3/GPC1/BTBD3/SRC/PLCG1/PREX1/ADNP/DOK5/CASS4/BMP7/CDH4/LAMA5/TIAM1/COL6A2/RBFOX2/MYH9/TRIOBP/FBLN1/TOP2B/COL7A1/SEMA3F/SEMA3B/WNT5A/A…	219
GO_POSITIVE_REGULATION_OF_CELL_POPULATION_PROLIFERATION	217/2921	969/43216	5.83793e-57	3.52778e-55	1.26415e-55	MST1L/KDM1A/EDN2/TGFBR3/DDR2/PBX1/FASLG/TNFSF4/GPR37L1/ATF3/HLX/ZMIZ1/TCF7L2/CACUL1/HTRA1/ADM/TRAF6/STX3/MALAT1/FOSL1/CLCF1/FGF3/P2RY6/DRD2/ETS1/ST8SIA1/TBX3/BMP4/PRKCH/CRIP2/ANXA2/ARNT2/BNC1/MMP2/ADGRG1/CDH13/SOX15/RARA/RPTOR/SOX11/OSR1/FOSL2/RTN4/TGFA/DYSF/GLI2/DPP4/CFLAR/FN1/IGFBP5/PTPRN/SCG2/IRS1/RPRD1B/TGM2/PLCG1/ZNF335/NFATC2/TIAM1/TBX1/LIF/MST1/GNAI2/WNT5A/GATA2/CNBP/AGTR1/TP63/DLG1/RBPJ/K…	217
GO_REGULATION_OF_TRANSFERASE_ACTIVITY	216/2921	957/43216	2.57856e-57	1.57222e-55	5.63394e-56	MAP3K6/CDKN2C/GADD45A/BCL10/NGF/DDR2/RGS4/ATP2B4/SMYD3/SH3BP5L/ERCC6/DKK1/NRG3/DUSP5/CACUL1/ADAM8/IPO7/TRAF6/DRD2/THY1/DAZAP2/AJUBA/MAP4K5/BMP4/CDKN3/ATG14/AKAP13/MAPK8IP3/SMG6/PIK3R5/ADORA2B/HEXIM2/SOCS3/RPTOR/SMAD7/MIDN/GADD45B/CALM2/SPRED2/TGFA/MAP4K4/EPHA4/IRS1/CAB39/COPS8/PRNP/SRC/PKIG/STK4/SDC4/UBE2V1/PTPN1/ADNP/CASS4/BMP7/MIR133A2/TIAM1/CARD10/PRR5/WNT7B/PPARG/NEK10/MST1/WNT5A/GSK3B/HEG1/P…	216
GO_ACTIN_FILAMENT_BASED_PROCESS	215/2921	742/43216	5.47093e-78	6.17121e-76	2.21141e-76	ARHGEF10L/CAPZB/ARHGEF2/KIRREL1/RGS4/TNNI1/RHOU/FMN2/WASHC2C/MYPN/ANKRD1/KCNQ1/MICAL2/PARVA/KRT8/PXN/RFLNA/FRMD6/DAAM1/SPTB/ACTN1/EVL/MYO1E/TPM1/SMAD3/CORO2B/HCN4/AKAP13/BCAR1/MYO18A/PPP1R9B/ARHGAP28/ROCK1/FHOD3/PIP5K1C/TRIP10/CDC42EP3/PRKCE/NPHP1/BIN1/THSD7B/RND3/XIRP2/MYO1B/CFLAR/EPB41L1/SRC/ARHGAP40/SDC4/PREX1/PTPN1/CASS4/MIR133A2/BCR/SPECC1L/MYH9/TRIOBP/PDCD6IP/PHLDB2/ITGB5/PLS1/TNIK/DLG1/SLI…	215
GO_POSITIVE_REGULATION_OF_TRANSPORT	214/2921	952/43216	1.81978e-56	1.06175e-54	3.8047e-55	NPPB/PPT1/WLS/DNM3/TNFSF4/SEC16B/RHOU/ANKRD1/TCF7L2/BAG3/ADAM8/KCNQ1/PRR5L/EHD1/GAL/P2RY6/SYTL2/TRPC6/DRD2/CADM1/THY1/CRACR2A/GAPDH/ALG10B/ANO6/AKAP6/PPM1A/BDKRB1/NEDD4/ANXA2/SMAD3/NLRP1/ADORA2B/TRPV2/MYO18A/GIP/MTCL1/RAB31/CDH2/SOX11/YWHAQ/SDC1/PRKCE/CALM2/CREB1/IRS1/PRNP/SSTR4/SRC/PLCG1/SDC4/KCNB1/NTSR1/BCR/CACNG2/PPARG/PDCD6IP/CCR1/GNAI2/WNT5A/GSK3B/MYLK/GATA2/TP63/DLG1/PPP3CA/ICE1/OXCT1/ADRB2…	214
GO_RESPONSE_TO_ORGANIC_CYCLIC_COMPOUND	205/2921	912/43216	4.32426e-54	2.34133e-52	8.38998e-53	MTHFR/KDM1A/PSMB2/HEYL/RGS4/ATP2B4/SMYD3/ANKRD1/GOT1/KCNQ1/ADM/ARNTL/WT1/SLC3A2/FOSL1/P2RY6/DRD2/ETS1/ITPR2/VDR/LUM/NCOR2/AKAP6/PTGER2/BMP4/ESRRB/NEDD4/NR2E3/HCN4/ACSBG1/ARNT2/AKAP13/NR1D1/RARA/GIP/PPP1R9B/COLEC12/SMAD2/NR2F6/SDC1/SLC8A1/PRKCE/FHL2/GLI2/ITGA6/CFLAR/IGFBP5/PTPRN/SSTR4/MAP1LC3A/SRC/CYP24A1/BMP7/RAE1/PMEPA1/TIAM1/RUNX1/RBFOX2/TXN2/WNT7B/HRH1/ATG7/PPARG/THRB/TP63/CLDN1/SLIT2/ANXA3/PG…	205
GO_RESPONSE_TO_LIPID	205/2921	917/43216	1.10558e-53	5.89179e-52	2.11128e-52	HEYL/BCL10/TGFBR3/FASLG/TNFSF4/CAPN2/SMYD3/DKK1/ANKRD1/GOT1/ADM/ARNTL/TRAF6/FOSL1/P2RY6/ETS1/VDR/NCOR2/SCARB1/PTGER2/BMP4/ESRRB/BDKRB1/NEDD4/NR2E3/ACSBG1/ARNT2/AKAP13/LITAF/NR1D1/RARA/GIP/SMAD2/AKAP8/NR2F6/OSR1/SDC1/PRKCE/FHL2/IL37/CFLAR/CREB1/SSTR4/ASXL1/SRC/CYP24A1/BMP7/PMEPA1/NTSR1/RUNX1/TBX1/BCR/RBFOX2/WNT7B/PPARG/THRB/WNT5A/GATA2/TP63/CLDN1/SLIT2/ANXA3/PGRMC2/MGARP/ADCY2/PDE4D/EFNA5/CSF2/NR3…	205
GO_REGULATION_OF_CELLULAR_LOCALIZATION	204/2921	883/43216	7.01796e-56	4.02522e-54	1.44241e-54	EPHA2/KDM1A/LMNA/DNM3/SEC16B/PTPN14/RHOU/TCF7L2/BAG3/PRR5L/STX3/EHD1/SYT12/P2RY6/DRD2/THY1/AKAP6/BMP4/PPM1A/PRKCH/BDKRB1/NEDD4/ANXA2/SMAD3/SNX33/JPH3/ADORA2B/NR1D1/MTCL1/ROCK1/CDH2/GRIK5/YWHAQ/SLC8A1/PKDCC/PRKCE/CALM2/RTN4/EIF2AK3/MAP4K4/LYPD1/RAPGEF4/SP100/FKBP1A/PRNP/CEP250/SRC/PLCG1/PKIG/ZMYND8/KCNB1/PTPN1/MIR133A2/NTSR1/TIAM1/LIF/CACNG2/CARD10/WNT5A/GSK3B/GATA2/PLS1/NMD3/TP63/DLG1/ICE1/CCT5/O…	204
GO_G_PROTEIN_COUPLED_RECEPTOR_SIGNALING_PATHWAY	204/2921	1365/43216	5.0442e-27	1.03452e-25	3.70712e-26	PLEKHG5/NPPB/TAS1R2/EDN2/ADGRL4/ARHGEF2/RGS4/GPR37L1/LGR6/ATP2B4/NMT2/OPN4/ADRB1/OR51B6/ADM/PDE3B/OR4C46/GAL/P2RY6/MTNR1B/DRD2/GPR84/RIC8B/CMKLR1/RXFP2/OR4N2/PTGER2/GPR135/RGS6/BDKRB1/AKAP13/ADGRG1/BCAR1/PIK3R5/ADORA2B/GIP/PPP1R9B/ROCK1/ADGRE5/CALM2/PAX8/RAPGEF4/CCL20/NGEF/ACKR3/RAMP1/PLCB4/SSTR4/SRC/TGM2/PREX1/GNAS/MIR133A2/NTSR1/RGS19/TIAM1/HRH1/PPARG/CCR1/GNAI2/WNT5A/GSK3B/MGLL/PIK3CB/AGTR1/ER…	204
GO_REGULATION_OF_KINASE_ACTIVITY	203/2921	858/43216	2.09896e-57	1.29143e-55	4.62775e-56	MAP3K6/CDKN2C/GADD45A/BCL10/NGF/DDR2/RGS4/ATP2B4/SMYD3/SH3BP5L/ERCC6/DKK1/NRG3/DUSP5/CACUL1/ADAM8/IPO7/TRAF6/DRD2/THY1/DAZAP2/AJUBA/MAP4K5/BMP4/CDKN3/ATG14/AKAP13/MAPK8IP3/PIK3R5/ADORA2B/HEXIM2/SOCS3/RPTOR/MIDN/GADD45B/CALM2/SPRED2/TGFA/MAP4K4/EPHA4/IRS1/CAB39/COPS8/PRNP/SRC/PKIG/STK4/SDC4/UBE2V1/PTPN1/ADNP/CASS4/BMP7/MIR133A2/TIAM1/CARD10/PRR5/WNT7B/NEK10/MST1/WNT5A/HEG1/PIK3CB/TNIK/DLG1/KIT/ERE…	203
GO_HEAD_DEVELOPMENT	201/2921	762/43216	2.97526e-65	2.31455e-63	8.29402e-64	RERE/HSPG2/KDM1A/PPT1/WLS/LHX8/PTBP2/TSPAN2/RGS4/GPR37L1/ATP2B4/DKK1/ZNF365/NRG3/NANOS1/BAG3/TACC2/SHANK2/C2CD3/DRD2/ETS1/CD9/TBX3/KDM2B/BMP4/CCDC85C/EML1/SEMA7A/ARNT2/GRIN2A/CBLN1/SALL1/MMP2/ADGRG1/ZFHX3/CRISPLD2/ANKRD11/KDM6B/RARA/CDH2/YWHAQ/KCNK3/SLC8A1/CALM2/RTN4/EN1/GLI2/DLX1/DLX2/CREB1/BTBD3/SSTR4/SRC/MAFB/ZNF335/CDH22/BMP7/PSMG1/TBX1/BCR/SEZ6L/RBFOX2/WNT7B/TOP2B/CSRNP1/WNT5A/TBC1D23/GSK3B/…	201
GO_IMMUNE_EFFECTOR_PROCESS	201/2921	1248/43216	6.27401e-31	1.58442e-29	5.67766e-30	CDA/PUM1/BCL10/NOTCH2/APCS/TNFSF18/TNFSF4/QSOX1/HLX/LYST/ERCC6/PLAU/TSPAN14/PLPP4/HTRA1/ADAM8/IFITM1/HPX/AMPD3/COPB1/CD44/TRIM44/TRAF6/CLCF1/ALDH3B1/CADM1/CRACR2A/ANO6/GPR84/ANXA2/SEMA7A/COTL1/CRISPLD2/ADORA2B/MYO18A/RARA/ATP6V0A1/PECAM1/NPLOC4/RAB31/ROCK1/SMAD7/ADGRE5/BCL3/NOP53/PRKCE/DYSF/IL1R1/DOCK10/CAB39/PSMD1/DSN1/SRC/BPI/PLCG1/BCR/MFNG/NFAM1/ATG7/WNT5A/PROS1/GATA2/PIK3CB/GYG1/DLG1/KIT/ANXA…	201
GO_RESPONSE_TO_GROWTH_FACTOR	200/2921	730/43216	5.90835e-68	4.93675e-66	1.76905e-66	EPHA2/HEYL/TGFBR3/TRIM33/NGF/FASLG/DKK1/ANKRD1/GOT1/HTRA1/DKK3/CD44/CREB3L1/EHD1/FGF3/BCL9L/HNRNPA1/LUM/PXN/GTF2F2/BMP4/PPM1A/LTBP2/FLRT2/FBN1/NEDD4/SMAD6/SMAD3/CREBBP/ZFHX3/BCAR1/FAM83G/EPN2/SKAP1/SMURF2/ROCK1/SMAD2/SMAD7/FSTL3/IER2/SOX11/XDH/LTBP1/SPRED2/ACVR1/DLX1/CFLAR/CREB1/GPC1/SRC/PLCG1/PTPN1/DOK5/BMP7/PMEPA1/TBX1/RBFOX2/WNT5A/FSTL1/ITGB5/VEPH1/CLDN1/SLIT2/RBPJ/ANXA3/FGF5/PDCD6/ADAMTS12/RG…	200
GO_NEGATIVE_REGULATION_OF_TRANSCRIPTION_BY_RNA_POLYMERASE_II	199/2921	809/43216	3.34553e-59	2.15643e-57	7.72742e-58	KDM1A/WDTC1/HEYL/DDX20/TRIM33/ETV3L/FASLG/ATF3/ZBTB18/DKK1/ANKRD1/ANKRD2/TCF7L2/BAG3/DEAF1/LMO1/WT1/TRAF6/CREB3L1/HDAC7/VDR/ELK3/TBX3/KDM2B/NCOR2/AJUBA/BMP4/PPM1A/JDP2/MTA1/COPS2/NEDD4/SMAD3/NR2E3/CREBBP/SALL1/ZFHX3/MAF/ZBTB4/SOX15/NR1D1/RARA/MLX/HEXIM2/SMURF2/CBX4/KCTD1/SMAD2/SMAD7/NR2F6/NOP53/SOX11/OSR1/KCNIP3/FHL2/EN1/GLI2/DLX1/DLX2/SP100/FOXS1/ZHX3/PKIG/SNAI1/NFATC2/SALL4/ZNF217/TFAP2C/TCFL5/…	199
GO_TISSUE_MORPHOGENESIS	197/2921	660/43216	7.0663e-74	6.93112e-72	2.48372e-72	AJAP1/MTHFR/EPHA2/PSMB2/HEYL/ROR1/WLS/BCL10/TGFBR3/COL11A1/VANGL1/PBX1/TNNI1/DKK1/ANKRD1/DEAF1/ADM/MICAL2/WT1/CD44/TRAF6/C2CD3/VDR/TXNRD1/TBX3/KDM2B/AJUBA/BMP4/DAAM1/TPM1/SMAD3/SALL1/FOXL1/KDM6B/RARA/SMURF2/SOCS3/SMAD2/SMAD7/SOX11/OSR1/PAX8/GLI2/ACVR1/XIRP2/HOXD11/IGFBP5/EPHA4/PSMD1/COL6A3/FKBP1A/SRC/TGM2/STK4/SDC4/SNAI1/SALL4/BMP7/LAMA5/TIAM1/RIPK4/COL6A2/TBX1/LIF/WNT7B/COL7A1/WNT5A/PHLDB2/MYLK/…	197
GO_DEVELOPMENTAL_GROWTH	197/2921	662/43216	1.25656e-73	1.21491e-71	4.35355e-72	WDTC1/STK40/TGFBR3/NGF/BCL9/DDR2/RGS4/LGR6/SYT2/HLX/ERCC6/ZMIZ1/ADRB1/PHLDA2/ADM/WT1/GAL/SHANK2/DRD2/AKAP6/BMP4/COPS2/ANXA2/SMAD3/SEMA7A/AKAP13/SEMA4B/TNFRSF12A/SALL1/ANKRD11/ENO3/SOX15/TRPV2/RARA/SMAD2/PKDCC/RTN4/DYSF/EN1/GLI2/CFLAR/CREB1/FN1/COL6A3/FOXS1/STK4/ADNP/SALL4/GNAS/CDH4/TIAM1/COL6A2/WNT7B/COL7A1/SEMA3F/SEMA3B/WNT5A/ALCAM/GSK3B/HEG1/PLS1/SLIT2/RBPJ/EREG/PLAC8/PPP3CA/WWC2/NDUFS6/SEMA5A/…	197
GO_REGULATION_OF_CELL_ADHESION	196/2921	683/43216	2.69562e-70	2.40052e-68	8.60207e-69	AJAP1/EPHA2/COL16A1/BCL10/MUC1/DDR2/TNFSF18/TNFSF4/HLX/WASHC2C/PLAU/ZMIZ1/ADAM8/PDE3B/CD44/TRAF6/RAG1/LPXN/STX3/SIPA1/THY1/ETS1/CD9/NUAK1/BMP4/TPM1/SMAD3/ADGRG1/ZFHX3/CDH13/PIEZO1/FLOT2/RARA/SKAP1/TBCD/ROCK1/LAMA3/SMAD7/FSTL3/PRKCE/DYSF/MAP4K4/GLI2/DPP4/ITGA6/FN1/PRNP/SRC/TGM2/SDC4/PREX1/CASS4/BMP7/LAMA5/RUNX1/TRIOBP/FBLN1/FBLN2/WNT5A/COL8A1/ABI3BP/PHLDB2/CCDC80/GSK3B/PLXND1/PIK3CB/DLG1/PPP3CA/SE…	196
GO_INTRACELLULAR_PROTEIN_TRANSPORT	196/2921	1157/43216	3.82982e-33	1.07108e-31	3.83815e-32	PEX14/VPS13D/KIF17/WLS/ARHGEF2/LMNA/DNM3/SEC16B/PTPN14/RHOU/TCF7L2/BAG3/IPO7/COPB1/PRR5L/STX3/EHD1/SYTL2/DYNC2H1/XPOT/RPH3A/IPO4/AKAP6/BMP4/PPM1A/LTBP2/NEDD4/SMAD3/SNX33/MAPK8IP3/DYNLRB2/ZDHHC7/SMG6/NPLOC4/ASPSCR1/MTCL1/RAB31/RPL17/RPL36/TIMM44/KCNIP3/TRAK2/RPL37A/SP100/MLPH/RAMP1/PRNP/SNAP25-AS1/SYNDIG1/HM13/DYNLRB1/PKIG/KCNB1/PTPN1/RAE1/RPS21/ARFRP1/PEX26/BCR/CACNG2/RPL3/GSK3B/NMD3/PPP3CA/MGARP…	196
GO_NEGATIVE_REGULATION_OF_CELL_DIFFERENTIATION	195/2921	725/43216	8.16668e-65	6.21034e-63	2.22543e-63	ARHGEF2/APCS/RGS4/PBX1/DNM3/TNFSF4/GPR37L1/USH2A/HLX/DKK1/ZNF365/NRG3/ANKRD2/MIR483/ARNTL/GAL/TRPC6/THY1/HDAC7/TBX3/RFLNA/BMP4/JDP2/ESRRB/FBN1/SMAD6/SMAD3/SEMA7A/SEMA4B/ADGRG1/RARA/SMAD7/FSTL3/SOX11/OSR1/XDH/RTN4/MAP4K4/GLI2/DLX1/DLX2/CFLAR/TRAK2/IGFBP5/EPHA4/NGEF/ASXL1/MAFB/SNAI1/NFATC2/BMP7/RUNX1/TBX1/TOB2/FBLN1/PPARG/THRB/LIMD1/SEMA3F/SEMA3B/WNT5A/GSK3B/GATA2/TP63/SLIT2/RBPJ/EREG/PPP3CA/SEMA5A…	195
GO_RESPONSE_TO_WOUNDING	194/2921	657/43216	7.09611e-72	6.57897e-70	2.35752e-70	AJAP1/MIR34A/CAPZB/KDM1A/BCL9/PEAR1/APCS/LGR6/ANXA8/PLAU/ADM/CD44/EHD1/TRPC6/DRD2/ETS1/VWF/CD9/ITPR2/ANO6/ELK3/SH2B3/SCARB1/AJUBA/PRKCH/RAD51B/VASH1/ITPK1/ANXA2/TPM1/SMAD3/MAPK8IP3/TNFRSF12A/PPL/GRIN2A/ENO3/SOX15/PIK3R5/GIP/PECAM1/SMAD2/SDC1/PRKCE/DYSF/FAP/CFLAR/FN1/EPHA4/SRC/SDC4/GNAS/MYH9/TXN2/MAFF/SCUBE1/FBLN1/CCR1/WNT5A/PROS1/DCBLD2/PHLDB2/MYLK/GATA2/PIK3CB/NMNAT3/EREG/PPP3CA/IRF1/CTNNA1/HBEG…	194
GO_CELL_PART_MORPHOGENESIS	192/2921	672/43216	1.62508e-68	1.39222e-66	4.98891e-67	RERE/EPHA2/NGF/DNM3/LHX4/SYT2/ZNF365/MYPN/CD44/LRRC4C/SHANK2/TRPC6/DRD2/THY1/NECTIN1/SPTB/NRXN3/FLRT2/RPS6KA5/EVL/NEDD4/SEMA7A/SEMA4B/TNFRSF12A/TUBB3/TRPV2/PTPRM/ROCK1/CDH2/RTN4/MAP4K4/GLI2/CHN1/HECW2/TRAK2/CREB1/FN1/EPHA4/DOCK10/NGEF/GPC1/BTBD3/SRC/PLCG1/ZNF335/ADNP/DOK5/BMP7/CDH4/TIAM1/RBFOX2/WNT7B/TOP2B/SEMA3F/SEMA3B/WNT5A/ALCAM/GSK3B/PLXND1/PIK3CB/TNIK/SLIT2/PPP3CA/PALLD/NDUFS6/SEMA5A/CTNND2/…	192
GO_BLOOD_VESSEL_MORPHOGENESIS	192/2921	675/43216	3.6467e-68	3.0851e-66	1.10552e-66	MIR34A/NPPB/EPHA2/HSPG2/DDAH1/TGFBR3/FASLG/ZMIZ1/ADAM12/ADAM8/MIR483/ADM/PARVA/PDE3B/HTATIP2/WT1/CREB3L1/THY1/ETS1/APOLD1/HDAC7/ELK3/CLEC14A/BMP4/VASH1/NEDD4/MYO1E/ANXA2/TNFRSF12A/MMP2/ADGRG1/CDH13/EPN2/PLXDC1/PLCD3/PECAM1/PTPRM/ROCK1/CDH2/SMAD7/XDH/DYSF/HK2/EIF2AK3/HS6ST1/ACVR1/FAP/FN1/SCG2/SP100/ACKR3/RAMP1/PLCG1/STK4/LAMA5/RUNX1/TBX1/MYH9/CARD10/WNT7B/PPARG/UBP1/WNT5A/ADAMTS9/COL8A1/MYLK/HEG1/…	192
GO_METAL_ION_TRANSPORT	192/2921	883/43216	2.23758e-48	1.04441e-46	3.74256e-47	MIR34A/RGS4/FASLG/ATP2B4/CAMK2G/KCNMA1/KCNQ1/HPX/SLC3A2/GAL/P2RY6/MTNR1B/TRPC6/DRD2/THY1/NECTIN1/CRACR2A/SCNN1A/ITPR2/ALG10B/ANO6/SLC38A1/VDR/AKAP6/SLC38A6/BDKRB1/NEDD4/ANXA2/HCN4/IL16/GRIN2A/RRAD/JPH3/RCVRN/TRPV2/ASIC2/ATP6V0A1/PLCH2/KCNS3/OSR1/KCNK3/SLC8A1/THADA/PRKCE/CALM2/DYSF/KCNIP3/BIN1/TMEM163/KCNH7/HECW2/CAB39/TRPM8/RAMP1/FKBP1A/PRNP/PLCG1/KCNS1/KCNB1/SLC9A8/MIR133A2/NTSR1/KCNJ6/KCNJ15/CA…	192
GO_REGULATION_OF_CATABOLIC_PROCESS	190/2921	959/43216	9.9633e-42	3.7255e-40	1.33501e-40	PLEKHG5/VPS13D/PUM1/PSMB2/QSOX1/ATP2B4/FMN2/NANOS1/BAG3/ADAM8/PKP3/ARNTL/PDE3B/PRR5L/GAPDH/ATG101/SCARB1/SAMD4A/ESRRB/BMF/NEDD4/ANXA2/SMAD3/SNX33/GRIN2A/CLEC16A/SMG6/ATP6V0A1/SMURF2/RPTOR/MTCL1/ROCK1/SMAD7/NOP53/PRKCE/DYSF/HK2/FAP/HECW2/RUFY4/EPHA4/IRS1/PSMD1/SH3BP4/SOGA1/PTPN1/RAE1/TIMP3/ATG7/ABHD5/EXOSC7/WNT5A/RYBP/ZBTB20/GSK3B/PIK3CB/IGF2BP2/ASB5/LPCAT1/TENT4A/DAP/SH3RF2/ADRB2/RBM24/CNR1/TAB2/…	190
GO_POSITIVE_REGULATION_OF_IMMUNE_SYSTEM_PROCESS	190/2921	1165/43216	5.60385e-30	1.31691e-28	4.71904e-29	MIR34A/PUM1/PSMB2/EDN2/BCL10/MUC1/APCS/TNFSF18/TNFSF4/HLX/ZMIZ1/PIK3AP1/PLPP4/ADAM8/MUC5AC/HPX/TRAF6/RAG1/LPXN/CLCF1/CADM1/THY1/ETS1/ANO6/CMKLR1/PRKCH/RPS6KA5/BDKRB1/SEMA7A/CREBBP/BCAR1/ADORA2B/FLOT2/MYO18A/NR1D1/RARA/SKAP1/MIR142/NPLOC4/COLEC12/NOP53/PRKCE/RTN4/DYSF/IL1R1/GLI2/TANK/DPP4/CREB1/CCL20/PSMD1/PRNP/SRC/PLCG1/ZNF335/UBE2V1/NFATC2/GNAS/RUNX1/LIF/NFAM1/CCR1/WNT5A/PROS1/GATA2/PIK3CB/EREG/…	190
GO_TRANSMEMBRANE_RECEPTOR_PROTEIN_TYROSINE_KINASE_SIGNALING_PATHWAY	189/2921	712/43216	7.78449e-62	5.54583e-60	1.98731e-60	EPHA2/NGF/DDR2/FASLG/NRG3/CREB3L1/FGF3/HNRNPA1/SH2B3/PXN/GTF2F2/FLRT2/RPS6KA5/NEDD4/MYO1E/MMP2/BCAR1/CDH13/EPN2/ATP6V0A1/SOCS3/ROCK1/XDH/CRIM1/RTN4/SPRED2/TGFA/EIF2AK3/CHN1/IGFBP5/EPHA4/IRS1/NGEF/GPC1/SOGA1/SRC/PLCG1/PTPN1/DOK5/MIR133A2/TIAM1/BCR/RBFOX2/CSRNP1/MST1/GNAI2/WNT5A/PIK3CB/RBPJ/KIT/EREG/FGF5/PDGFC/PDCD6/ADAMTS12/PRLR/EFNA5/AP3S1/NRG2/HBEGF/FGF1/ADRB2/SH3TC2/NDST1/FGF18/FLT4/RUNX2/BMP5/…	189
GO_REGULATION_OF_MAPK_CASCADE	189/2921	755/43216	1.66147e-57	1.03163e-55	3.69678e-56	EPHA2/MAP3K6/STK40/GADD45A/NGF/NOTCH2/RGS4/GPR37L1/ATF3/ERCC6/DKK1/DUSP5/ADAM8/CD44/TRAF6/P2RY6/DRD2/AJUBA/MAP4K5/BMP4/SEMA7A/AKAP13/MAPK8IP3/PIK3R5/ADORA2B/ROCK1/CDH2/GADD45B/XDH/PRKCE/SPRED2/TGFA/MAP4K4/IL37/CFLAR/FN1/EPHA4/CCL20/ACKR3/SSTR4/SRC/UBE2V1/PTPN1/DOK5/BMP7/MIR133A2/TIAM1/PRDM15/TBX1/LIF/TIMP3/FBLN1/WNT7B/NEK10/ULK4/CCR1/GNAI2/WNT5A/PIK3CB/TNIK/DLG1/KIT/PDGFC/SH3RF1/FGF1/SH3RF2/ADRB2…	189
GO_IMMUNE_SYSTEM_DEVELOPMENT	189/2921	939/43216	1.58558e-42	6.06282e-41	2.17257e-41	EPHA2/PSMB2/MYSM1/TGFBR3/TSPAN2/NOTCH2/ACP6/APCS/PBX1/TNFSF4/HLX/LBR/ZMIZ1/ADAM8/LMO1/TRAF6/RAG1/CLCF1/ETS1/SH2B3/BMP4/ACTN1/GLRX5/EML1/CRIP2/FBN1/MYO1E/ANXA2/SMAD3/CREBBP/FOXL1/RARA/SMAD7/FSTL3/BCL3/TTC7A/GLI2/CREB1/DOCK10/PSMD1/ASXL1/SRC/MAFB/L3MBTL1/STK4/PREX1/NFATC2/GNAS/RUNX1/TBX1/BCR/LIF/MB/RBFOX2/MYH9/MFNG/TOB2/NFAM1/PPARG/CCR1/WNT5A/GATA2/RBPJ/KIT/SH3RF1/IL7R/CSF2/IRF1/DOCK2/RUNX2/PRDM1/M…	189
GO_MITOTIC_CELL_CYCLE	187/2921	1004/43216	3.03824e-37	9.88597e-36	3.54257e-36	PSMB2/CDKN2C/GADD45A/MUC1/ARHGEF2/LMNA/PRCC/PBX1/PPP1R12B/RHOU/MAP10/ASAH2/REEP3/SMC3/CACUL1/TACC2/PPP2R2D/TUBGCP2/USP47/TNKS1BP1/CTDSP2/PHLDA1/CRADD/NEDD1/AJUBA/BMP4/CDKN3/RAD51B/ESRRB/FOXN3/EML1/CEP152/SMAD3/SNX33/CDH13/TUBB3/PPP1R9B/RPTOR/TBCD/AKAP8/NOP53/CALM2/TGFA/ACVR1/FAP/NABP1/HECW2/PSMD1/DIS3L2/CEP250/DSN1/L3MBTL1/MYBL2/BMP7/RAE1/MIR133A2/RTEL1/XPC/TOP2B/PDCD6IP/UBA3/DLG1/PDS5A/EREG/PPP3…	187
GO_CELLULAR_MACROMOLECULE_CATABOLIC_PROCESS	187/2921	1137/43216	5.51982e-30	1.30168e-28	4.66446e-29	PUM1/PSMB2/PPT1/CAPN2/CACUL1/NANOS1/PKP3/USP47/ARNTL/PRR5L/TNKS1BP1/DCPS/DCAF11/SAMD4A/MTA1/NEDD4/ANXA2/DIS3L/CLEC16A/SMG6/NR1D1/USP32/SMURF2/NPLOC4/ROCK1/CTIF/SMAD7/RPL17/RPL36/NOP53/FAP/HECW2/RPL37A/EPHA4/PSMD1/DIS3L2/USP40/GPC1/HM13/RPS21/HELZ2/CECR2/RPL3/PDCD6IP/EXOSC7/ADAMTS9/RYBP/GSK3B/IGF2BP2/USP17L22/TENT4A/ADAMTS12/KLHL3/ETF1/SH3RF2/RBM24/RPL10A/FBXO9/IGF2BP3/UBE2H/CPA2/YTHDF3/YWHAZ/ZHX2…	187
GO_CHROMOSOME_ORGANIZATION	185/2921	1110/43216	2.07841e-30	5.05996e-29	1.8132e-29	RERE/MTHFR/PADI1/PADI3/KDM1A/MYSM1/MUC1/LMNA/MAP10/SMYD3/ERCC6/ZNF365/KAT6B/STN1/SMC3/TCF7L2/KCNQ1OT1/PRMT3/RAG1/TNKS1BP1/HDAC7/HNRNPA1/KDM2B/IPO4/DPF3/JDP2/RPS6KA5/MTA1/COPS2/CREBBP/RMI2/SMG6/SOX15/KDM6B/COPRS/CBX4/AKAP8/EPC2/HECW2/SP100/DIS3L2/COPS8/ASXL1/PHF20/DSN1/SRC/TOP1/CHD6/L3MBTL1/PABPC1L/ZNF335/SNAI1/RAE1/CTCFL/RTEL1/CECR2/LIF/CBX7/XPC/TOP2B/RYBP/GATA2/TP63/RFC1/PDS5A/PRDM5/TRIP13/TENT4…	185
GO_TAXIS	183/2921	634/43216	4.43759e-66	3.53336e-64	1.26616e-64	PLEKHG5/MIR34A/EPHA2/MST1L/EDN2/LHX4/LYST/MYPN/PLAU/NRG3/ADAM8/PARVA/STX3/FOSL1/NECTIN1/ANO6/CMKLR1/BMP4/SPTB/NRXN3/FLRT2/RPS6KA5/EVL/SMAD3/SEMA7A/IL16/SEMA4B/BCAR1/CDH13/TUBB3/PTPRM/PIP5K1C/DYSF/IL37/GLI2/CHN1/CREB1/EPHA4/SCG2/CCL20/ACKR3/GPC1/SRC/PLCG1/PREX1/DOK5/BMP7/CDH4/TIAM1/HRH1/CCR1/MST1/SEMA3F/SEMA3B/WNT5A/ALCAM/PLXND1/PIK3CB/AGTR1/SLIT2/KIT/PALLD/SEMA5A/EMB/PDE4D/ZSWIM6/EFNA5/MYOT/HBEGF…	183
GO_SUPRAMOLECULAR_FIBER_ORGANIZATION	181/2921	658/43216	8.33192e-62	5.87401e-60	2.10491e-60	ARHGEF10L/CAPZB/COL11A1/ARHGEF2/KIRREL1/DDR2/RGS4/RHOU/MAP10/FMN2/WASHC2C/MYPN/ANKRD1/LOXL4/TUBGCP2/MICAL2/SERPINH1/KRT8/LUM/PXN/RFLNA/SPTB/ACTN1/LTBP2/EVL/ANXA2/TPM1/SMAD3/THSD4/AKAP13/BCAR1/PPP1R9B/KIF2B/TBCD/ARHGAP28/ROCK1/FHOD3/CDC42EP3/PRKCE/BIN1/NCKAP5/RND3/FIGN/MYO1B/CFLAR/FKBP1A/SRC/ARHGAP40/SDC4/PREX1/CASS4/STMN3/TRIOBP/PHLDB2/ITGB5/PLS1/DLG1/SLIT2/SHROOM3/FAT1/SEMA5A/MAP1B/CTNNA1/SYNPO/…	181
GO_POSITIVE_REGULATION_OF_HYDROLASE_ACTIVITY	181/2921	755/43216	4.15822e-52	2.116e-50	7.58253e-51	EPHA2/ARHGEF10L/BCL10/ARHGAP29/NGF/RGS4/FASLG/RASAL2/SIPA1L2/ADRB1/SIPA1/P2RY6/THY1/SRGAP1/CRADD/RIC8B/EGLN3/RGS6/RIN3/EIF5/TPM1/SMAD3/RASGRF1/GRIN2A/PLEKHG4/NLRP1/TBCD/ARHGAP28/MTCL1/ASAP2/XDH/RASGRP3/CALM2/EIF2AK3/MAP4K4/TANK/ITGA6/CHN1/CFLAR/FN1/EPHA4/DOCK10/CCL20/RIN2/ARHGAP40/PLCG1/PREX1/TIAM1/BCR/DEPDC5/FBLN1/PPARG/ABHD5/WNT5A/GSK3B/AGTR1/KIT/ARHGAP10/PDCD6/DAP/SNX18/ARHGAP26/DOCK2/NEDD9/AR…	181
GO_REGULATION_OF_CELL_PROJECTION_ORGANIZATION	180/2921	665/43216	2.66467e-60	1.80345e-58	6.46252e-59	EPHA2/CAPZB/KDM1A/NGF/DNM3/SYT2/DKK1/ZNF365/ANKRD1/CD44/LRRC4C/SHANK2/TRPC6/THY1/TCHP/EVL/NEDD4/SEMA7A/SEMA4B/TNFRSF12A/TRPV2/CDH2/CRTC1/CDC42EP3/RTN4/MAP4K4/CHN1/HECW2/CFLAR/TRAK2/FN1/EPHA4/NGEF/PRNP/SRC/ZMYND8/PREX1/ADNP/BMP7/CDH4/TIAM1/ULK4/SEMA3F/SEMA3B/WNT5A/GSK3B/PLXND1/PLS1/TNIK/SLIT2/KIT/PPP3CA/ADAMTS16/SEMA5A/MYO10/ZSWIM6/MAP1B/ARSB/EFNA5/SPOCK1/BMP5/RIMS1/CNR1/RTN4IP1/COBL/LIMK1/MAGI2/S…	180
GO_MEMBRANE_ORGANIZATION	180/2921	880/43216	1.60059e-41	5.91955e-40	2.12123e-40	KIF17/PPT1/ABCA4/LMNA/DNM3/SEC16B/SYT2/CNIH3/REEP3/STX3/NRXN2/CD9/ANO6/BMF/ANXA2/SNX33/LPCAT2/EPN2/FLOT2/MYO18A/RAB31/CDH2/ACAA2/PIP5K1C/TRIP10/GRIK5/YWHAQ/RTN4/TGFA/DYSF/HK2/BIN1/ZMYND8/ATP5F1E/MYH9/CACNG2/ATG7/PPARG/ANKRD28/PDCD6IP/COL7A1/WNT5A/GSK3B/CHCHD6/GATA2/TP63/DLG1/EREG/PDCD6/IL7R/SNX18/FCHO2/HBEGF/ADRB2/SH3TC2/GRIA1/DOCK2/RIMS1/SNX9/SYNJ2/IGF2R/EGFR/MAGI2/CD36/BET1/CAV2/CFTR/MIR29B1/YW…	180
GO_POSITIVE_REGULATION_OF_LOCOMOTION	178/2921	577/43216	3.04683e-69	2.64372e-67	9.47356e-68	EDN2/ARHGEF2/DDR2/TNFSF18/LGR6/PLAU/SMC3/ADAM8/RRAS2/STX3/MALAT1/PC/P2RY6/THY1/ETS1/ANO6/HDAC7/CMKLR1/SCARB1/BMP4/BDKRB1/SMAD3/SEMA7A/IL16/SEMA4B/BCAR1/CDH13/SMURF2/SLC8A1/PRKCE/RTN4/DYSF/MAP4K4/IL1R1/ACVR1/ITGA6/FN1/IGFBP5/SCG2/CCL20/ACKR3/SRC/PLCG1/PREX1/SNAI1/CASS4/BMP7/TIAM1/CCR1/SEMA3F/GNAI2/SEMA3B/WNT5A/MYLK/GATA2/SLIT2/KIT/ANXA3/PPP3CA/PDGFC/PDCD6/SEMA5A/HBEGF/FGF1/SH3RF2/FGF18/DRD1/FLT4/N…	178
GO_NEGATIVE_REGULATION_OF_CELL_POPULATION_PROLIFERATION	178/2921	756/43216	4.75204e-50	2.3138e-48	8.29133e-49	MIR34A/TNFRSF8/ZBTB17/CDKN2C/DDAH1/TGFBR3/DDX20/NGF/LMNA/PTPN14/IFITM1/MIR483/ADM/WT1/FOSL1/GAL/DRD2/ETS1/CD9/VDR/KDM2B/RXFP2/BMP4/CDKN3/VASH1/CLMN/TPM1/SMAD6/SMAD3/NR2E3/ADGRG1/CDH13/PEMT/RARA/PTPRM/SMAD2/SOX11/XDH/FAP/PRKRA/IGFBP5/SCG2/DIS3L2/SH3BP4/COPS8/PRNP/SSTR4/STK4/SDC4/BMP7/MIR133A2/LIF/TOB2/FBLN1/PPARG/WNT5A/GATA2/P3H2/DLG1/RBPJ/EREG/IRF1/CTNNA1/FABP6/SLIT3/HMGA1/BMP5/PTPRK/MAD1L1/INHBA…	178
GO_NEGATIVE_REGULATION_OF_CATALYTIC_ACTIVITY	178/2921	798/43216	1.62612e-46	7.1932e-45	2.57763e-45	WDTC1/CDKN2C/GADD45A/NGF/APCS/RGS4/PPP1R12B/ATP2B4/GPATCH2/SMYD3/SH3BP5L/ANXA8/DUSP5/IPO7/USP47/CD44/RAG1/SERPINH1/SYTL2/THY1/GAPDH/TMEM132D/AJUBA/BMP4/PPP1R36/PAPLN/ANXA2/HEXIM2/PPP1R9B/SOCS3/RPTOR/ROCK1/SMAD7/MIDN/GADD45B/CRIM1/THADA/SPRED2/BIN1/CFLAR/SPP2/SH3BP4/COL6A3/FKBP1A/PRNP/CST5/SRC/PKIG/WFDC3/PTPN1/BMP7/PHACTR3/MIR133A2/TIMP3/ELFN2/PPARG/COL7A1/GNAI2/PROS1/GSK3B/HEG1/SLIT2/ANXA3/SH3RF1…	178
GO_CELLULAR_PROTEIN_CONTAINING_COMPLEX_ASSEMBLY	178/2921	1053/43216	4.74045e-30	1.12573e-28	4.03398e-29	CAPZB/SRSF10/TGFBR3/PTBP2/DDX20/PDE4DIP/KIRREL1/APCS/SMYD3/WASHC2C/KAT6B/NRG3/TUBGCP2/EIF3F/DDX23/EIF4B/BBS10/PXN/IPO4/TBPL2/PPM1A/SPTB/EVL/EIF5/BRF1/SMAD6/SMAD3/LRRC49/RNU2-1/TBCD/ARHGAP28/FHOD3/SMAD2/NOP53/TAF1B/CDC42EP3/PRKCE/RTN4/BIN1/CREB1/COPS8/FKBP1A/SNAP25-AS1/UQCC1/AAR2/SRC/ARHGAP40/PREX1/PMEPA1/PRPF6/PSMG1/TRIOBP/RPL3/XPC/LIMD1/NDUFAF3/DLG1/SLIT2/PDGFC/NDUFS6/DNAH5/PRLR/FCHO2/EFNA5/ADRB…	178
GO_SYNAPTIC_SIGNALING	177/2921	710/43216	1.35109e-53	7.1439e-52	2.55997e-52	PLEKHG5/PPT1/NGF/RGS4/SYT2/CNIH3/DKK1/NRG3/SYT8/LRRC4C/STX3/NRXN2/SYT12/SHANK2/MTNR1B/DRD2/GRIK4/RASGRF1/GRIN2A/CBLN1/JPH3/ADORA2B/ASIC2/RARA/GIP/PPP1R9B/DLGAP1/CDH2/PIP5K1C/CRTC1/GRIK5/KCNK3/PRKCE/LYPD1/GAD1/CREB1/EPHA4/PRNP/PLCB4/SRC/PLCG1/ZMYND8/KCNB1/ADNP/NTSR1/BCR/SYN3/CACNG2/HRH1/SYN2/GNAI2/GSK3B/DLG1/KIT/PPP3CA/ADRB2/SYNPO/GLRA1/GRIA1/DRD1/EDN1/RIMS1/HTR1B/CNR1/EGFR/PTPRN2/MIR30B/SLC24A2/P…	177
GO_POSITIVE_REGULATION_OF_CELL_DEATH	176/2921	712/43216	1.00511e-52	5.2733e-51	1.88965e-51	PLEKHG5/MIR34A/TNFRSF8/GADD45A/BCL10/DDX20/NGF/ADAMTSL4/ARHGEF2/FASLG/PHLDA3/IL19/ATF3/CAPN2/DKK1/KCNMA1/ANKRD1/ADAM8/ADM/TRAF6/FOSL1/GAL/MMP3/GAPDH/ANO6/VDR/CRADD/EGLN3/BMP4/BMF/SMAD3/AKAP13/TNFRSF12A/GRIN2A/NLRP1/SAP30BP/GADD45B/GRIK5/YWHAQ/XDH/EIF2AK3/BIN1/FAP/ITGA6/PRKRA/CREB1/NGEF/PRNP/SRC/TGM2/PLCG1/MYBL2/STK4/PREX1/BMP7/NTSR1/TIAM1/TIMP3/ATG7/PPARG/WNT5A/RYBP/GSK3B/PIK3CB/TP63/SLIT2/PDCD6/…	176
GO_CELLULAR_HOMEOSTASIS	176/2921	970/43216	1.31118e-33	3.74433e-32	1.34175e-32	WDTC1/PPT1/EDN2/FGGY/FASLG/QSOX1/ATP2B4/KCNMA1/GOT1/BAG3/HPX/ADM/P2RY6/MTNR1B/TRPC6/DRD2/THY1/ITPR2/ANO6/VDR/TXNRD1/CMKLR1/AKAP6/PTGER2/GLRX5/BDKRB1/ANXA2/SMAD3/GRIN2A/MT2A/JPH3/NXN/NR1D1/ATP6V0A1/GRIK5/PLCH2/KCNK3/SLC8A1/THADA/PRKCE/TTC7A/CALM2/RTN4/HK2/MAP4K4/PTPRN/TRPM8/ACKR3/FKBP1A/PRNP/TGM2/PLCG1/KCNB1/SLC9A8/MIR133A2/NTSR1/RTEL1/TIAM1/TXNRD2/TXN2/SLC4A7/CCR1/WNT5A/ZBTB20/SLC12A8/GATA2/PIK3C…	176
GO_REGULATION_OF_RESPONSE_TO_EXTERNAL_STIMULUS	175/2921	784/43216	8.73173e-46	3.7641e-44	1.34884e-44	AJAP1/MIR34A/MST1L/PUM1/EDN2/APCS/TNFSF4/NMT2/ERCC6/PLAU/PIK3AP1/HTRA1/ADAM8/TRIM44/TRAF6/STX3/MMP3/DRD2/ETS1/CD9/ANO6/CMKLR1/ANXA2/SMAD3/SEMA7A/IL16/SEMA4B/CDH13/NLRP1/SOX15/ADORA2B/MIR142/SOCS3/NPLOC4/NOP53/DYSF/IL1R1/FAP/EPHA4/SCG2/TGM2/TIAM1/BCR/PPARG/CCR1/MST1/SEMA3F/SEMA3B/WNT5A/PROS1/TBC1D23/PHLDB2/MGLL/AGTR1/SLIT2/SEMA5A/OTULIN/ADAMTS12/IL6ST/ZSWIM6/FGF1/FGF18/DRD1/EDN1/MAPK13/NT5E/CNR1/N…	175
GO_REGULATION_OF_NEURON_DIFFERENTIATION	174/2921	650/43216	1.55616e-57	9.75195e-56	3.49454e-56	KDM1A/HEYL/NGF/ARHGEF2/PBX1/DNM3/GPR37L1/SYT2/DKK1/ZNF365/ANKRD1/LRRC4C/SHANK2/TRPC6/THY1/BMP4/NEDD4/SEMA7A/SEMA4B/TNFRSF12A/ZFHX3/TRPV2/RARA/ROCK1/CDH2/CRTC1/SOX11/RTN4/MAP4K4/GLI2/BIN1/DLX1/DLX2/CHN1/HECW2/CFLAR/TRAK2/FN1/EPHA4/NGEF/ZMYND8/PREX1/ADNP/BMP7/CDH4/TIAM1/THRB/ULK4/SEMA3F/SEMA3B/WNT5A/GSK3B/GATA2/PLXND1/TNIK/SLIT2/PPP3CA/SEMA5A/ZSWIM6/MAP1B/ARSB/EFNA5/SPOCK1/BMP5/RIMS1/CNR1/RTN4IP1/C…	174
GO_MULTI_ORGANISM_REPRODUCTIVE_PROCESS	174/2921	994/43216	2.88688e-31	7.42905e-30	2.66215e-30	PUM1/COL16A1/PHC2/DDX20/ATP2B4/CAPN2/FMN2/ZMIZ1/DEAF1/SYT8/ADM/ARNTL/WT1/FOSL1/TRPC6/CADM1/ETS1/CD9/VDR/KDM2B/RXFP2/BMP4/PAQR5/BNC1/MMP2/PMFBP1/TEKT3/RARA/GIP/SMURF2/FSTL3/PSG2/PLB1/NPHP1/ACVR1/IGFBP5/SRC/PABPC1L/CTCFL/TCFL5/LIF/OSBP2/APOL2/MAFF/TOB2/FBLN1/THRB/TP63/KIT/EREG/TRIP13/ADAMTS16/CCT5/ROPN1L/PRLR/SPEF2/MROH2B/SELENOP/GLRA1/SH3PXD2B/DRD1/ADAMTS2/EDN1/TCP11/TEAD3/CNR1/GJA10/PRDM1/GJA1/SY…	174
GO_CATION_TRANSMEMBRANE_TRANSPORT	173/2921	845/43216	5.48074e-40	1.93196e-38	6.92304e-39	RGS4/FASLG/ATP2B4/CNIH3/KCNMA1/KCNQ1/SLC3A2/GAL/SHANK2/P2RY6/MTNR1B/TRPC6/DRD2/THY1/CRACR2A/SCNN1A/ITPR2/ALG10B/ANO6/SLC7A1/AKAP6/BDKRB1/NEDD4/ANXA2/HCN4/RASGRF1/GRIN2A/RRAD/JPH3/PIEZO1/TRPV2/ASIC2/ATP6V0A1/PIEZO2/PLCH2/KCNS3/OSR1/KCNK3/SLC8A1/THADA/PRKCE/CALM2/DYSF/KCNIP3/BIN1/TMEM163/KCNH7/HECW2/CAB39/TRPM8/FKBP1A/PRNP/COX4I2/PLCG1/KCNS1/KCNB1/SLC9A8/ATP5F1E/MIR133A2/NTSR1/KCNJ6/KCNJ15/CACNG2/S…	173
GO_MUSCLE_STRUCTURE_DEVELOPMENT	172/2921	656/43216	1.81788e-55	1.02529e-53	3.67403e-54	MIR34A/KDM1A/HEYL/HIVEP3/TGFBR3/COL11A1/BCL9/LMNA/RGS4/TNNI1/ATF3/HLX/CAPN2/ZBTB18/SMYD3/DKK1/MYPN/ANKRD1/ANKRD2/TCF7L2/ADAM12/ADM/ARNTL/WT1/EHD1/FGF3/TAGLN/BCL9L/KRT8/TBX3/AKAP6/BMP4/ASB2/COPS2/TPM1/SMAD3/ITGA11/AKAP13/ZFHX3/SOX15/KDM6B/FLOT2/COPRS/RARA/HLF/CDH2/FHOD3/SMAD7/SOX11/SDC1/SLC8A1/DYSF/FHL2/BIN1/ACVR1/TANC1/XIRP2/CFLAR/CREB1/IGFBP5/DNER/COL6A3/GPC1/FKBP1A/NFATC2/LAMA5/MIR133A2/TBX1/LI…	172
GO_HEART_DEVELOPMENT	170/2921	569/43216	7.60172e-64	5.65368e-62	2.02595e-62	HEYL/TGFBR3/COL11A1/NOTCH2/LMNA/RGS4/TNNI1/DKK1/BICC1/ZMIZ1/ANKRD1/ADM/MICAL2/PARVA/WT1/FGF3/C2CD3/TBX3/AKAP6/BMP4/FLRT2/FBN1/NEDD4/ANXA2/TPM1/SMAD6/SMAD3/AKAP13/SALL1/FOXL1/KDM6B/RARA/ROCK1/FHOD3/SMAD2/SMAD7/SOX11/OSR1/LTBP1/SLC8A1/RTN4/FHL2/PAX8/GLI2/ACVR1/XIRP2/CREB1/FKBP1A/ASXL1/STK4/SNAI1/SALL4/BMP7/MIR133A2/TBX1/MB/SCUBE1/PPARG/WNT5A/ADAMTS9/HEG1/PLXND1/SLIT2/RBPJ/DNAH5/BASP1/OXCT1/ADAMTS6/…	170
GO_CELL_MORPHOGENESIS_INVOLVED_IN_NEURON_DIFFERENTIATION	170/2921	575/43216	4.23135e-63	3.07933e-61	1.10345e-61	RERE/EPHA2/NGF/DNM3/LHX4/ZNF365/MYPN/LRRC4C/SHANK2/TRPC6/DRD2/THY1/NECTIN1/SPTB/NRXN3/FLRT2/RPS6KA5/EVL/NEDD4/SEMA7A/SEMA4B/TNFRSF12A/TUBB3/TRPV2/TBCD/PTPRM/CDH2/RTN4/GLI2/CHN1/HECW2/TRAK2/CREB1/FN1/EPHA4/DOCK10/NGEF/GPC1/BTBD3/SRC/PLCG1/ADNP/DOK5/BMP7/CDH4/TIAM1/RBFOX2/TRIOBP/TOP2B/SEMA3F/SEMA3B/WNT5A/ALCAM/GSK3B/PLXND1/PIK3CB/TNIK/SLIT2/PPP3CA/PALLD/SEMA5A/CTNND2/EMB/ZSWIM6/MAP1B/EFNA5/MYOT/SLI…	170
GO_REGULATION_OF_GROWTH	169/2921	684/43216	1.28274e-50	6.38353e-49	2.28749e-49	NPPB/CDA/PPT1/CDKN2C/TGFBR3/NGF/NOTCH2/RGS4/SYT2/HLX/NRG3/ADRB1/NANOS1/PHLDA2/USP47/WT1/SIPA1/GAL/DRD2/TCHP/KDM2B/AKAP6/BMP4/BDKRB1/SMAD3/SEMA7A/SEMA4B/TNFRSF12A/MT2A/BCAR1/SOX15/TRPV2/PPP1R9B/SOCS3/RPTOR/RTN4/CREB1/FN1/IGFBP5/SH3BP4/FOXS1/STK4/ADNP/CDH4/PPARG/SEMA3F/SEMA3B/WNT5A/DCBLD2/GSK3B/PLS1/AGTR1/SLIT2/RBPJ/PLAC8/WWC2/SEMA5A/BASP1/SELENOP/MAP1B/EFNA5/SPOCK1/HBEGF/ADRB2/SLIT3/SH3PXD2B/NEDD9…	169
GO_NEGATIVE_REGULATION_OF_CELLULAR_COMPONENT_ORGANIZATION	169/2921	685/43216	1.59351e-50	7.87217e-49	2.82093e-49	PEX14/CAPZB/KDM1A/ARHGEF2/LMNA/DNM3/WASHC2C/DKK1/ZNF365/STN1/BAG3/TRPC6/THY1/HNRNPA1/TCHP/SACS/BMP4/PPM1A/SPTB/EVL/SMAD6/SEMA7A/SNX33/SEMA4B/CLEC16A/SMG6/TBCD/ARHGAP28/ROCK1/FHOD3/ACAA2/NOP53/RTN4/MAP4K4/DPP4/FAP/CFLAR/TRAK2/EPHA4/NGEF/PRNP/SRC/BMP7/PMEPA1/RTEL1/LIF/TRIOBP/FBLN1/SEMA3F/SEMA3B/WNT5A/PHLDB2/GSK3B/IQCJ-SCHIP1/SLIT2/PPP3CA/TRIP13/SEMA5A/EFNA5/RAD50/SPOCK1/DUSP22/HMGA1/MAD1L1/SEMA3C/S…	169
GO_PROTEIN_MODIFICATION_BY_SMALL_PROTEIN_CONJUGATION_OR_REMOVAL	169/2921	1063/43216	1.69902e-25	3.20305e-24	1.14779e-24	PEX14/KDM1A/WDTC1/PSMB2/MYSM1/BCL10/TRIM33/C10orf90/EIF3F/USP47/PRMT3/TRIM44/TRAF6/RAG1/KDM2B/DCAF11/ASB2/MTA1/COPS2/NEDD4/SMAD3/KLHL36/NXN/USP32/SMURF2/SOCS3/CBX4/FOXK2/SMAD2/SMAD7/NOP53/PRKCE/DYSF/TANK/HECW2/PSMD1/USP40/COPS8/ASB1/FKBP1A/RNF24/ASXL1/UBE2V1/SUMO1P1/RAE1/RAD18/ATG7/UBA3/RYBP/USP17L22/DCUN1D4/SH3RF1/ASB5/PDCD6/MED10/UBE2QL1/OTULIN/WDR70/JADE2/KLHL3/SH3RF2/ADRB2/FBXO9/UBE3D/MINDY4/…	169
GO_CELLULAR_RESPONSE_TO_HORMONE_STIMULUS	168/2921	687/43216	1.15787e-49	5.55777e-48	1.99159e-48	WDTC1/HEYL/TNFSF4/SMYD3/GOT1/ARNTL/PDE3B/WT1/P2RY6/VDR/PXN/NCOR2/RXFP2/PTGER2/BMP4/ESRRB/FBN1/NEDD4/NR2E3/AKAP13/BCAR1/NR1D1/RARA/ATP6V0A1/SOCS3/RAB31/ROCK1/AKAP8/NR2F6/PRKCE/FHL2/PAX8/LYPD1/CFLAR/CREB1/IRS1/RAMP1/SSTR4/SOGA1/SRC/PTPN1/BMP7/PMEPA1/RUNX1/RBFOX2/PPARG/THRB/GNAI2/AGTR1/TP63/SLIT2/KIT/PGRMC2/MGARP/ADCY2/PRLR/EFNA5/AP3S1/NR3C1/SLIT3/EDN1/HDAC9/INHBA/IGFBP1/EGFR/CAV2/PTK2/GNAQ/TNC/TSC1…	168
GO_EXOCYTOSIS	168/2921	894/43216	5.07013e-34	1.4602e-32	5.23251e-33	CDA/TAGLN2/QSOX1/SYT2/PLAU/TSPAN14/EXOC6/ADAM8/SYT8/AMPD3/COPB1/CD44/STX3/SYT12/ALDH3B1/SYTL2/DRD2/SNX19/CRACR2A/VWF/CD9/ANO6/GPR84/ACTN1/EXOC3L4/ANXA2/COTL1/CRISPLD2/ADORA2B/ATP6V0A1/PECAM1/RAB31/ROCK1/PIP5K1C/ADGRE5/GRIK5/SDC1/RAPGEF4/FN1/CAB39/PSMD1/SPP2/DSN1/BPI/SDC4/KCNB1/BCR/TIMP3/NFAM1/ATG7/PDCD6IP/CCR1/GNAI2/PROS1/GSK3B/GATA2/GYG1/KIT/ANXA3/PLAC8/LPCAT1/SELENOP/ARSB/DOCK2/STK10/DRD1/RIMS1…	168
GO_CARBOHYDRATE_DERIVATIVE_METABOLIC_PROCESS	168/2921	935/43216	1.35001e-31	3.55521e-30	1.27398e-30	NPPB/EPHA2/CDA/HSPG2/PPT1/ST3GAL3/AK5/COL11A1/ACP6/MUC1/APCS/UCK2/GALNT2/PFKP/TCF7L2/MUC5AC/AMPD3/GUCY1A2/ST8SIA1/TMTC1/ALG10B/PHLDA1/MGAT4C/LUM/PPCDC/ACSBG1/CHSY1/ST3GAL2/FOXL1/PEMT/MGAT5B/SDC1/GFPT1/HK2/ST3GAL5/RPIA/ST6GAL2/SULT1C4/HS6ST1/TRAK2/B3GNT7/RAMP1/GPC1/SDC4/SLC35C2/ATP5F1E/B3GALT5/MFNG/GALNT15/OXSM/ST6GAL1/DLG1/KIT/ADCY2/EGFLAM/HBEGF/NDST1/MGAT1/GMDS/GMPR/NT5E/NT5C3A/UPP1/TPST1/PRKAG2…	168
GO_CYTOKINE_PRODUCTION	167/2921	756/43216	4.29213e-43	1.66949e-41	5.9825e-42	TNFRSF8/EPHA2/PUM1/BCL10/ARHGEF2/TNFSF4/IL19/CAPN2/ANKRD2/ADAM8/TRAF6/DRD2/CADM1/GAPDH/HDAC7/LUM/CMKLR1/RPS6KA5/SMAD3/SEMA7A/CREBBP/LITAF/ADGRG1/MAF/NLRP1/ADORA2B/RARA/NPLOC4/SMAD7/AKAP8/BCL3/NOP53/LTBP1/DYSF/EIF2AK3/IL1R1/IL37/ITGB6/CREB1/FN1/ASB1/PRNP/SRC/BPI/NFATC2/RUNX1/NFAM1/WNT5A/TBC1D23/ZBTB20/HEG1/IGF2BP2/DLG1/RBPJ/KIT/EREG/IL6ST/PDE4D/CSF2/IRF1/FLT4/MAPK13/HDAC9/IGF2BP3/NOD1/INHBA/CD36/T…	167
GO_IMPORT_INTO_CELL	167/2921	776/43216	1.54698e-41	5.75272e-40	2.06144e-40	HSPG2/PPT1/PEAR1/RGS4/DNM3/SYT2/ATP2B4/RHOU/DKK1/LOXL4/SYT8/HPX/ADM/LDLRAD3/SLC3A2/EHD1/DRD2/CD9/ANO6/SLC38A1/SCARB1/SLC7A1/RIN3/NEDD4/MYO1E/ANXA2/HCN4/SNX33/CDH13/EPN2/COLEC12/RAB31/ROCK1/PIP5K1C/TRIP10/SLC8A1/BIN1/DNER/SH3BP4/ACKR3/RAMP1/PRNP/RIN2/SRC/PTPN1/NTSR1/TMPRSS15/KCNJ6/KCNJ15/MYH9/CACNG2/PPARG/WNT5A/SLC12A8/GATA2/PIK3CB/DLG1/PPP3CA/SNX18/FCHO2/ADRB2/GRIA1/DOCK2/DRD1/TINAG/MYO6/HTR1B/SN…	167
GO_REGULATION_OF_ION_TRANSPORT	166/2921	681/43216	7.06796e-49	3.32194e-47	1.19039e-47	MIR34A/RGS4/SYT2/ATP2B4/CNIH3/CAMK2G/KCNMA1/SYT8/KCNQ1/SYT12/GAL/SHANK2/P2RY6/MTNR1B/TRPC6/DRD2/THY1/CRACR2A/ALG10B/ANO6/AKAP6/BDKRB1/NEDD4/ANXA2/HCN4/RASGRF1/IL16/GRIN2A/RRAD/JPH3/RCVRN/TRPV2/ASIC2/YWHAQ/KCNS3/OSR1/SLC8A1/THADA/PRKCE/CALM2/DYSF/KCNIP3/BIN1/KCNH7/HECW2/CAB39/FKBP1A/PRNP/SSTR4/PLCG1/KCNS1/KCNB1/MIR133A2/NTSR1/KCNJ6/KCNJ15/CACNG2/CCR1/GNAI2/MYLK/DLG1/ANXA3/PDE4D/ADRB2/GRIA1/KCNIP1/…	166
GO_REGULATION_OF_CELLULAR_RESPONSE_TO_STRESS	166/2921	721/43216	2.43909e-45	1.02533e-43	3.67418e-44	MIR34A/KDM1A/MAP3K6/GADD45A/DDAH1/MUC1/ARHGEF2/IER5/GPR37L1/FMN2/ERCC6/DKK1/ZNF365/CAMK2G/ANKRD1/BAG3/USP47/ARNTL/CD44/TRAF6/CREB3L1/MMP3/THY1/NUAK1/AJUBA/MAP4K5/VASH1/MAPK8IP3/CREBBP/RMI2/MEAK7/RPTOR/GADD45B/XDH/SPRED2/EIF2AK3/NPAS2/MAP4K4/IL37/FIGN/EPHA4/ACKR3/SNAI1/UBE2V1/PTPN1/BMP7/RAE1/MIR133A2/RTEL1/TIAM1/WNT7B/ATG7/ULK4/WNT5A/GSK3B/TNIK/DLG1/SH3RF1/WDR70/SH3RF2/FLT4/DUSP22/EDN1/HMGA1/CCN2/…	166
GO_REGULATION_OF_SECRETION	166/2921	784/43216	2.43283e-40	8.66601e-39	3.1054e-39	NPPB/WLS/TNFSF4/SYT2/ANKRD1/TCF7L2/ADAM8/SYT8/KCNQ1/ARNTL/TRAF6/SYT12/GAL/SYTL2/MTNR1B/DRD2/CADM1/GAPDH/ITPR2/NLRP1/ADORA2B/MYO18A/NR1D1/GIP/MIDN/GRIK5/SOX11/KCNS3/SDC1/PRKCE/MAP4K4/PAX8/DPP4/RAPGEF4/CREB1/FN1/IRS1/SSTR4/SRC/SDC4/KCNB1/GNAS/NTSR1/TIAM1/BCR/LIF/PDCD6IP/GNAI2/WNT5A/GSK3B/GATA2/AGTR1/SLC2A2/PPP3CA/OXCT1/EFNA5/TIFAB/DRD1/EDN1/RIMS1/MYO6/HTR1B/CNR1/HDAC9/INHBA/EGFR/CFTR/MIR29B1/CHD7/S…	166
GO_EPITHELIAL_CELL_DIFFERENTIATION	165/2921	765/43216	3.52968e-41	1.29129e-39	4.62724e-40	AJAP1/MIR34A/KAZN/EPHA2/ACTL8/ADAMTSL4/TAGLN2/USH2A/PKP3/ARNTL/WT1/EHF/TAGLN/APOLD1/VDR/KRT80/KRT7/KRT86/KRT81/KRT79/KRT78/KRT8/KRT18/TBX3/FRMD6/BMP4/PRKCH/CEP152/MYO1E/ANXA2/SMAD3/PPL/SALL1/MAF/KDM6B/RARA/KRT32/PECAM1/ROCK1/CDH2/SOX11/OSR1/SDC1/FOSL2/XDH/PAX8/ACVR1/DHRS9/CREB1/STK4/BMP7/LAMA5/RUNX1/TBX1/LIF/TRIOBP/MAFF/SCUBE1/WNT7B/PPARG/THRB/SLC4A7/WNT5A/UPK1B/GSK3B/HEG1/TP63/CLDN1/RBPJ/EREG/SH…	165
GO_INORGANIC_ION_TRANSMEMBRANE_TRANSPORT	165/2921	833/43216	2.584e-36	8.09652e-35	2.90133e-35	RGS4/FASLG/ATP2B4/KCNMA1/KCNQ1/SLC3A2/GAL/P2RY6/MTNR1B/TRPC6/DRD2/THY1/CRACR2A/ANO2/SCNN1A/ITPR2/ALG10B/ANO6/AKAP6/BDKRB1/NEDD4/ANXA2/HCN4/GRIN2A/RRAD/JPH3/TRPV2/ASIC2/ATP6V0A1/PLCH2/KCNS3/OSR1/KCNK3/SLC8A1/THADA/PRKCE/CALM2/DYSF/KCNIP3/BIN1/TMEM163/KCNH7/HECW2/CAB39/TRPM8/FKBP1A/PRNP/COX4I2/PLCG1/KCNS1/KCNB1/SLC9A8/ATP5F1E/MIR133A2/NTSR1/KCNJ6/KCNJ15/CACNG2/SLC12A8/KCNMB2/CLDN16/DLG1/ANKH/PDE4D/…	165
GO_RESPONSE_TO_BIOTIC_STIMULUS	165/2921	1012/43216	3.90771e-26	7.59982e-25	2.72334e-25	EPHA2/PUM1/BCL10/FASLG/TNFSF4/CAPN2/LYST/ERCC6/ANKRD1/HTRA1/CYP2E1/IFITM1/ADM/TRIM44/TRAF6/FOSL1/GAPDH/KRT8/SCARB1/PTGER2/BDKRB1/SMAD3/LITAF/COTL1/NLRP1/NR1D1/RARA/NPLOC4/AKAP8/BCL3/NOP53/PRKCE/EIF2AK3/IL37/PRKRA/CFLAR/CCL20/SRC/BPI/BCR/ATG7/WNT5A/ADAMTS9/CCDC80/UPK1B/GSK3B/CLDN1/RBPJ/ANXA3/PLAC8/CCT5/PDE4D/CSF2/IRF1/EDN1/HMGA1/CNR1/NOD1/NT5C3A/CD36/CDK6/TRIM56/CHD7/TRIB1/PDCD1LG2/NFIB/ABCA1/TNFS…	165
GO_INTERSPECIES_INTERACTION_BETWEEN_ORGANISMS	163/2921	917/43216	3.96941e-30	9.45951e-29	3.38974e-29	MXRA8/EPHA2/PSMB2/APCS/NMT2/SMC3/IFITM1/HPX/EIF3F/IPO7/COPB1/HTATIP2/PC/CADM1/NECTIN1/GAPDH/KRT7/KRT8/KRT18/HNRNPA1/SCARB1/GTF2F2/NEDD4/ANXA2/SMAD3/IL16/CREBBP/VAC14/NLRP1/RPTOR/RPL17/RPL36/CRTC1/CALM2/BIN1/ITGB6/TANK/DPP4/PRKRA/CFLAR/CREB1/FN1/RPL37A/SP100/ACKR3/SRC/TOP1/PLCG1/CHD6/RAE1/RPS21/RPL3/FBLN1/ATG7/TOP2B/UBP1/PDCD6IP/ITGB5/CLDN1/DLG1/IL6ST/SLC22A5/RAD50/DOCK2/HMGA1/RPL10A/EGFR/CD36/CDH…	163
GO_EMBRYONIC_MORPHOGENESIS	162/2921	578/43216	1.36023e-56	8.07546e-55	2.89378e-55	MTHFR/ZBTB17/EPHA2/WLS/BCL10/COL11A1/PBX1/HLX/DKK1/DEAF1/ADM/MICAL2/TRAF6/C2CD3/TXNRD1/TBX3/KDM2B/BMP4/FBN1/SMAD3/CREBBP/SALL1/MMP2/KDM6B/RARA/SOCS3/LAMA3/SMAD2/SOX11/OSR1/AFF3/PAX8/EN1/GLI2/ACVR1/DLX2/PRKRA/FN1/MAFB/STK4/SDC4/SNAI1/SALL4/BMP7/GNAS/LAMA5/ARFRP1/TBX1/BCR/TRIOBP/WNT7B/COL7A1/WNT5A/LRIG1/COL8A1/PHLDB2/ITGB5/GATA2/TP63/DLG1/SHROOM3/FBN2/TIFAB/NDST1/FOXI1/EDN1/RUNX2/BMP5/COL12A1/INHBA…	162
GO_REGULATION_OF_IMMUNE_RESPONSE	162/2921	1092/43216	2.5412e-21	3.79665e-20	1.3605e-20	MIR34A/PUM1/PSMB2/BCL10/MUC1/APCS/TNFSF4/HLX/PIK3AP1/PLPP4/ADAM8/IFITM1/MUC5AC/HPX/TRAF6/LPXN/CLCF1/DRD2/CADM1/THY1/CMKLR1/PRKCH/RPS6KA5/SMAD3/SEMA7A/CREBBP/BCAR1/ADORA2B/NR1D1/RARA/SKAP1/SOCS3/NPLOC4/COLEC12/SMAD7/NOP53/PRKCE/RTN4/IL1R1/TANK/PSMD1/FKBP1A/PRNP/SRC/PLCG1/UBE2V1/PTPN1/NFATC2/RUNX1/BCR/NFAM1/PPARG/WNT5A/PROS1/GATA2/PIK3CB/KIT/EREG/PPP3CA/OTULIN/MYO10/IL7R/IL6ST/PDE4D/IRF1/DUSP22/CNR…	162
GO_REGULATION_OF_CELLULAR_CATABOLIC_PROCESS	160/2921	807/43216	2.73138e-35	8.28968e-34	2.97054e-34	VPS13D/PUM1/PSMB2/QSOX1/ATP2B4/NANOS1/BAG3/ADAM8/PKP3/PRR5L/GAPDH/ATG101/SCARB1/SAMD4A/ESRRB/BMF/NEDD4/ANXA2/SNX33/CLEC16A/SMG6/ATP6V0A1/RPTOR/MTCL1/ROCK1/SMAD7/NOP53/HK2/RUFY4/EPHA4/IRS1/PSMD1/SH3BP4/SOGA1/PTPN1/TIMP3/ATG7/ABHD5/EXOSC7/RYBP/ZBTB20/GSK3B/PIK3CB/IGF2BP2/TENT4A/DAP/SH3RF2/ADRB2/RBM24/CNR1/TAB2/SNX9/IGF2BP3/NOD1/MET/PRKAG2/YTHDF3/YWHAZ/TRIB1/PTK2/XPA/RAD23B/DAB2IP/PSMB7/TSC1/PARK7/N…	160
GO_WOUND_HEALING	159/2921	540/43216	8.86308e-59	5.65899e-57	2.02786e-57	AJAP1/MIR34A/CAPZB/KDM1A/BCL9/PEAR1/APCS/LGR6/ANXA8/PLAU/CD44/EHD1/TRPC6/ETS1/VWF/CD9/ITPR2/ANO6/ELK3/SH2B3/SCARB1/AJUBA/PRKCH/RAD51B/ITPK1/ANXA2/TPM1/SMAD3/TNFRSF12A/PPL/ENO3/SOX15/PIK3R5/PECAM1/SMAD2/SDC1/PRKCE/DYSF/FAP/CFLAR/FN1/SRC/SDC4/GNAS/MYH9/MAFF/SCUBE1/FBLN1/WNT5A/PROS1/DCBLD2/PHLDB2/MYLK/GATA2/PIK3CB/EREG/PPP3CA/IRF1/HBEGF/EDN1/DST/IGFBP1/EGFR/CD36/MIR29B1/CPQ/YWHAZ/ZFPM2/PLEC/GNAQ/TNC…	159
GO_CELL_SURFACE_RECEPTOR_SIGNALING_PATHWAY_INVOLVED_IN_CELL_CELL_SIGNALING	158/2921	615/43216	9.64202e-50	4.66123e-48	1.67032e-48	PSMB2/ROR1/WLS/VANGL1/BCL9/RGS4/LGR6/DKK1/BICC1/TCF7L2/USP47/DKK3/ARNTL/SHANK2/DRD2/BCL9L/BMP4/DAAM1/PPM1A/SMAD3/GRIN2A/CBLN1/SALL1/FOXL1/NXN/SMURF2/CDH2/GRIK5/SDC1/GLI2/PSMD1/SRC/STK4/ZMYND8/NTSR1/TIAM1/RUNX1/PRDM15/WNT7B/LRRFIP2/LIMD1/WNT5A/GSK3B/TNIK/RBPJ/PPP3CA/SEMA5A/CTNND2/OTULIN/ADRB2/G3BP1/GLRA1/RIMS1/IGFBP1/EGFR/MAGI2/MET/WNT16/MIR29B1/TMEM64/CTHRC1/MIR30B/GNAQ/TLE4/TLE1/KLF4/DAB2IP/PSMB…	158
GO_POSITIVE_REGULATION_OF_TRANSFERASE_ACTIVITY	158/2921	642/43216	3.95191e-47	1.81949e-45	6.52002e-46	MAP3K6/GADD45A/BCL10/NGF/DDR2/ATP2B4/ERCC6/DKK1/NRG3/DUSP5/CACUL1/ADAM8/TRAF6/DRD2/DAZAP2/AJUBA/MAP4K5/BMP4/ATG14/AKAP13/MAPK8IP3/PIK3R5/ADORA2B/RPTOR/GADD45B/CALM2/TGFA/MAP4K4/EPHA4/IRS1/CAB39/COPS8/PRNP/SRC/STK4/SDC4/UBE2V1/PTPN1/ADNP/CASS4/TIAM1/CARD10/PRR5/WNT7B/NEK10/WNT5A/PIK3CB/TNIK/DLG1/DCUN1D4/KIT/EREG/PDGFC/ADCY2/PRLR/EFNA5/RAD50/FGF1/ADRB2/FGF18/STK10/NEDD9/EDN1/PKIB/TAB2/SNX9/NOD1/EGF…	158
GO_CELLULAR_LIPID_METABOLIC_PROCESS	158/2921	881/43216	1.12252e-29	2.61073e-28	9.35534e-29	HSPG2/PPT1/ABCA4/ACP6/ASAH2/PLPP4/INPP5A/CYP2E1/OSBPL5/ALDH3B1/ST8SIA1/ALG10B/SCARB1/ATG14/LIPC/ACSBG1/LPCAT2/ST3GAL2/PIK3R5/PEMT/SOCS3/ACAA2/PIP5K1C/PLCH2/SDC1/PLB1/TTC7A/ST3GAL5/DHRS9/IRS1/GPC1/SRC/PLCG1/SDC4/PNPLA3/PPARG/ABHD5/CCDC71/MGLL/PIK3CB/AGTR1/KIT/GPAT3/LPCAT1/NDUFS6/FABP6/MBOAT1/CNR1/ALDH8A1/SYNJ2/FAM126A/EGFR/CD36/CCDC71L/TBXAS1/PRKAG2/NSMAF/PDP1/SDC2/EFR3A/PTK2/TYRP1/KLF4/DAB2IP/PTG…	158
GO_RNA_METABOLIC_PROCESS	158/2921	1554/43216	1.90258e-07	9.41965e-07	3.37546e-07	KDM1A/SRSF10/PUM1/PTBP2/DDX20/PRCC/UTP25/SMNDC1/WT1/TRMT112/RPUSD4/DCPS/TMTC1/DDX23/HNRNPA1/KRR1/NCOR2/GTF2F2/MBNL2/BMP4/AHNAK2/DIS3L/SMAD3/SMG6/SNHG29/RNU2-1/PPP1R9B/ELP2/SMAD2/NOP53/THADA/TSN/RBMS1/PRKRA/WDR75/DIS3L2/RALY/AAR2/RPRD1B/SNORA60/PABPC1L/SNORD12C/RPS21/HELZ2/PRPF6/PCBP3/RBFOX2/EXOSC7/TRA2B/EREG/PPP3CA/TENT4A/SNORD123/PTCD2/SRFBP1/CLK4/ATXN1/RBM24/RPL10A/QKI/EGFR/CHD7/MYBL1/LINC01151…	158
GO_AXON_DEVELOPMENT	156/2921	507/43216	1.44455e-60	9.87549e-59	3.53881e-59	EPHA2/TSPAN2/NGF/LHX4/MYPN/LRRC4C/DRD2/THY1/NECTIN1/SPTB/NRXN3/FLRT2/RPS6KA5/EVL/SEMA7A/SEMA4B/MAPK8IP3/TNFRSF12A/TUBB3/TRPV2/PTPRM/CDH2/RTN4/GLI2/CHN1/TRAK2/CREB1/FN1/EPHA4/GPC1/SRC/PLCG1/ADNP/DOK5/BMP7/CDH4/TIAM1/TOP2B/SEMA3F/SEMA3B/WNT5A/ALCAM/GSK3B/PLXND1/PIK3CB/SLIT2/PALLD/SEMA5A/EMB/ZSWIM6/MAP1B/EFNA5/MYOT/CTNNA1/SLIT3/CNR1/COBL/LIMK1/SEMA3C/SEMA3E/SEMA3A/SEMA3D/PLXNA4/MATN2/EXT1/PTK2/NFIB/…	156
GO_DEVELOPMENTAL_PROCESS_INVOLVED_IN_REPRODUCTION	156/2921	667/43216	1.47471e-43	5.94099e-42	2.12891e-42	LHX8/DDX20/PBX1/LHX4/FMN2/HTRA1/DEAF1/PHLDA2/ADM/WT1/FOSL1/VDR/KRT8/TBX3/RXFP2/BMP4/VASH1/PAQR5/SALL1/ADGRG1/SOX15/RARA/PLCD3/SOCS3/FSTL3/OSR1/SDC1/NPHP1/GLI2/HS6ST1/ACVR1/PTPRN/ASB1/SRC/PABPC1L/STK4/SNAI1/TFAP2C/BMP7/LIF/OSBP2/WNT7B/PPARG/WNT5A/GATA2/TP63/DLG1/SLIT2/RBPJ/KIT/EREG/TRIP13/ROPN1L/BASP1/CSF2/TIFAB/CTNNA1/ADAM19/SLIT3/TCP11/BMP5/PRDM1/PACRG/INHBA/EGFR/SEMA3A/CFTR/CHD7/GRHL2/ZFPM2/WAS…	156
GO_PROTEIN_LOCALIZATION_TO_ORGANELLE	156/2921	907/43216	2.80722e-27	5.82799e-26	2.08842e-26	PEX14/VPS13D/LMNA/DNM3/SEC16B/RHOU/WASHC2C/BAG3/IPO7/EHD1/C2CD3/C12orf66/NEDD1/IPO4/BMP4/BMF/NEDD4/SMAD3/RPL17/RPL36/TIMM44/GRIK5/BCL3/NOP53/YWHAQ/RTN4/CEP68/HK2/EIF2AK3/RPL37A/SP100/SH3BP4/SNAP25-AS1/CEP250/SRC/PKIG/BMP7/RPS21/ARFRP1/PEX26/LIF/CACNG2/CARD10/RPL3/GSK3B/NMD3/TP63/DLG1/PPP3CA/MGARP/CCT5/DRD1/RPL10A/SYNE1/MICALL2/CD36/YWHAZ/XPA/UBE2J2/PARK7/LRRC7/ANKRD13C/SH3GLB1/RPL5/RAB29/RASSF5/T…	156
GO_EMBRYO_DEVELOPMENT_ENDING_IN_BIRTH_OR_EGG_HATCHING	154/2921	620/43216	1.69339e-46	7.44212e-45	2.66683e-45	MTHFR/EPHA2/WDTC1/BCL10/COL11A1/PBX1/CAPN2/DKK1/ZMIZ1/PLPP4/DEAF1/PHLDA2/ADM/TRAF6/FOSL1/C2CD3/KRT8/TBX3/KDM2B/BMP4/VASH1/ITPK1/COPS2/MYO1E/TPM1/SMAD3/ARNT2/ANKRD11/PEMT/RARA/PLCD3/TANC2/SOCS3/SMAD2/SOX11/OSR1/RTN4/EN1/GLI2/HS6ST1/ACVR1/DLX1/DLX2/PLCG1/STK4/SDC4/ZNF335/SNAI1/SALL4/BMP7/GNAS/STMN3/TBX1/LIF/MYH9/MFNG/MAFF/WNT7B/WNT5A/HEG1/GATA2/DLG1/RBPJ/SHROOM3/PDCD6/CSF2/NDST1/FOXI1/MGAT1/EDN1/RU…	154
GO_CELLULAR_RESPONSE_TO_NITROGEN_COMPOUND	154/2921	631/43216	1.81798e-45	7.69006e-44	2.75568e-44	KDM1A/WDTC1/COL16A1/ARHGEF2/ATP2B4/CAPN2/GOT1/KCNQ1/PDE3B/WT1/P2RY6/MMP3/ITPR2/PXN/AKAP6/FBN1/HCN4/MMP2/BCAR1/ATP6V0A1/PPP1R9B/SOCS3/RPTOR/COLEC12/RAB31/ROCK1/SLC8A1/LYPD1/CFLAR/CREB1/IGFBP5/EPHA4/IRS1/SH3BP4/PRNP/SOGA1/SRC/PTPN1/HRH1/ATG7/PPARG/GNAI2/GSK3B/AGTR1/SLIT2/MGARP/PDGFC/ADCY2/PRLR/PDE4D/AP3S1/CTNNA1/ADRB2/GLRA1/DRD1/EDN1/MAPK13/HTR1B/AHR/HDAC9/NOD1/IGFBP1/EGFR/CD36/CAV2/CFTR/PTK2/GNAQ/…	154
GO_PROTEIN_CATABOLIC_PROCESS	154/2921	903/43216	1.5311e-26	3.06582e-25	1.09862e-25	PLEKHG5/PSMB2/PPT1/UTP25/LYPLAL1/CAPN2/FMN2/CACUL1/ADAM8/USP47/ARNTL/DCAF11/MTA1/NEDD4/ANXA2/SMAD3/SNX33/GRIN2A/CLEC16A/NR1D1/USP32/SMURF2/NPLOC4/ROCK1/SMAD7/NOP53/DYSF/FAP/HECW2/EPHA4/PSMD1/USP40/GPC1/HM13/TIMP3/ATG7/PDCD6IP/WNT5A/ADAMTS9/RYBP/GSK3B/USP17L22/ASB5/LPCAT1/ADAMTS12/KLHL3/SH3RF2/FBXO9/SNX9/EGFR/UBE2H/CPA2/TRIB1/PTK2/CLTA/RAD23B/DAB2IP/PSMB7/UBE2J2/PARK7/AZIN2/NRDC/OMA1/UBE2U/RPL5/SE…	154
GO_SMALL_GTPASE_MEDIATED_SIGNAL_TRANSDUCTION	153/2921	554/43216	1.4272e-52	7.43025e-51	2.66257e-51	PLEKHG5/ARHGEF10L/BCAR3/ARHGAP29/NGF/NOTCH2/ARHGEF2/RGL1/RHOU/SIPA1L2/DNMBP/RRAS2/SIPA1/SRGAP1/PLEKHG3/RASGRF1/AKAP13/ADGRG1/RRAD/PLEKHG4/CDH13/PECAM1/ARHGAP28/RAB31/ROCK1/TRIP10/RASGRP3/CDC42EP3/MAP4K4/RND3/RAPGEF4/CHN1/DOCK10/NGEF/RIN2/SRC/ARHGAP40/PREX1/STMN3/RGS19/TIAM1/BCR/CYTH4/HEG1/AGTR1/SLIT2/ARHGAP10/PLEKHG4B/TRIO/ARHGAP26/G3BP1/DOCK2/ARHGAP18/TIAM2/RAPGEF5/LIMK1/RASA4B/MET/ABCA1/LPAR1/R…	153
GO_REGULATION_OF_ESTABLISHMENT_OF_PROTEIN_LOCALIZATION	153/2921	728/43216	7.56547e-37	2.41524e-35	8.65484e-36	WLS/TNFSF4/SEC16B/PTPN14/RHOU/ANKRD1/TCF7L2/BAG3/ADAM8/ARNTL/PRR5L/TRAF6/MTNR1B/DRD2/CADM1/GAPDH/ITPR2/BMP4/PPM1A/SMAD3/NLRP1/MYO18A/NR1D1/GIP/MTCL1/MIDN/YWHAQ/KCNS3/PKDCC/PRKCE/MAP4K4/DPP4/RAPGEF4/FN1/IRS1/SP100/PRNP/SRC/PKIG/KCNB1/PTPN1/TIAM1/WNT5A/GSK3B/SLC2A2/TP63/PPP3CA/ICE1/CCT5/OXCT1/EFNA5/SH3TC2/CNR1/MICALL2/HDAC9/EGFR/CD36/CFTR/MIR29B1/TCAF2/YWHAZ/UBE2J2/PARK7/SLC2A1/SH3GLB1/CD58/PDZK1/A…	153
GO_CELLULAR_CHEMICAL_HOMEOSTASIS	152/2921	806/43216	4.80969e-31	1.22376e-29	4.38525e-30	WDTC1/PPT1/EDN2/FASLG/ATP2B4/KCNMA1/GOT1/HPX/ADM/P2RY6/MTNR1B/TRPC6/DRD2/THY1/ITPR2/VDR/CMKLR1/AKAP6/PTGER2/BDKRB1/ANXA2/SMAD3/GRIN2A/MT2A/JPH3/NR1D1/ATP6V0A1/GRIK5/PLCH2/KCNK3/SLC8A1/THADA/PRKCE/TTC7A/CALM2/RTN4/HK2/MAP4K4/PTPRN/TRPM8/ACKR3/FKBP1A/PRNP/TGM2/PLCG1/KCNB1/SLC9A8/MIR133A2/NTSR1/TIAM1/SLC4A7/CCR1/WNT5A/ZBTB20/GATA2/PIK3CB/AGTR1/TRA2B/CLDN16/PPP3CA/OXCT1/PDE4D/EFNA5/SYNPO/GRIA1/ADRA1B…	152
GO_SKELETAL_SYSTEM_DEVELOPMENT	151/2921	515/43216	1.37081e-55	7.79635e-54	2.79376e-54	EPHA2/COL11A1/TRIM45/NOTCH2/PBX1/DEAF1/CD44/SERPINH1/SNX19/ANO6/VDR/LUM/CMKLR1/TBX3/RFLNA/BMP4/TTC9/FOXN3/FBN1/ANXA2/SMAD3/AKAP13/CHSY1/MMP2/MAF/ANKRD11/RARA/SMAD2/SOX11/OSR1/PKDCC/EIF2AK3/EN1/GLI2/DLX1/DLX2/PRKRA/SPP2/COL6A3/ASXL1/SRC/SNAI1/BMP7/GNAS/COL6A2/TBX1/WNT7B/CSRNP1/COL7A1/WNT5A/TP63/DLG1/KIT/PDGFC/TLL1/ANKH/ADAMTS12/FBN2/TIFAB/TGFBI/NDST1/FGF18/SH3PXD2B/EDN1/RUNX2/BMP5/COL12A1/GJA1/CCN…	151
GO_CYTOKINE_MEDIATED_SIGNALING_PATHWAY	151/2921	769/43216	7.248e-33	2.0187e-31	7.23387e-32	MIR34A/TNFRSF8/PSMB2/EDN2/MUC1/FASLG/TNFSF18/TNFSF4/IL19/RHOU/CAMK2G/IFITM1/HPX/CD44/TRIM44/TRAF6/STX3/CLCF1/MMP3/KRT8/KRT18/CMKLR1/RPS6KA5/ANXA2/IL16/TNFRSF12A/MMP2/MT2A/SOCS3/SDC1/IL1R1/IL37/FN1/PTPRN/IRS1/CCL20/SP100/PSMD1/ACKR3/UBE2V1/PTPN1/LAMA5/RUNX1/LIF/PPARG/CCR1/WNT5A/PIK3CB/SLIT2/KIT/EREG/OTULIN/PRLR/IL7R/IL6ST/CSF2/IRF1/SLIT3/EDN1/TAB2/NOD1/CD36/YWHAZ/TNFRSF11B/TNFSF8/PSMB7/PADI2/IFI6/…	151
GO_ION_HOMEOSTASIS	151/2921	811/43216	3.22342e-30	7.7362e-29	2.77221e-29	NPPB/PPT1/EDN2/FASLG/ATP2B4/KCNMA1/GOT1/HPX/ADM/P2RY6/MTNR1B/TRPC6/DRD2/THY1/SCNN1A/ITPR2/VDR/CMKLR1/AKAP6/PTGER2/BDKRB1/ANXA2/SMAD3/HCN4/GRIN2A/MT2A/JPH3/ATP6V0A1/SMAD7/PLCH2/KCNK3/SLC8A1/THADA/PRKCE/TTC7A/CALM2/TRPM8/ACKR3/FKBP1A/PRNP/SRC/TGM2/PLCG1/SLC9A8/MIR133A2/NTSR1/SLC4A7/CCR1/GNAI2/WNT5A/SLC12A8/GATA2/PIK3CB/AGTR1/CLDN16/PDE4D/KLHL3/SYNPO/GRIA1/ADRA1B/DRD1/EDN1/HTR1B/IBTK/CNR1/EGFR/CD36/…	151
GO_AMEBOIDAL_TYPE_CELL_MIGRATION	148/2921	461/43216	3.43895e-60	2.30444e-58	8.25778e-59	PLEKHG5/EPHA2/S100A2/DDR2/NANOS1/MIR483/PRR5L/ETS1/HDAC7/PXN/SCARB1/CLEC14A/BMP4/VASH1/EVL/SEMA7A/SEMA4B/BCAR1/CDH13/PECAM1/SMURF2/PTPRM/SLC8A1/PRKCE/RTN4/MAP4K4/ACVR1/DPP4/FAP/FN1/TNS1/SCG2/SP100/SRC/PLCG1/SDC4/BMP7/LAMA5/TBX1/MYH9/CARD10/PPARG/SEMA3F/SEMA3B/WNT5A/ADAMTS9/GATA2/PLXND1/SLIT2/KIT/ANXA3/PDCD6/SEMA5A/ARSB/HBEGF/FGF1/FGF18/FLT4/EDN1/HDAC9/BMPER/SEMA3C/SEMA3E/SEMA3A/SEMA3D/MET/PTK2/MI…	148
GO_SENSORY_ORGAN_DEVELOPMENT	148/2921	534/43216	4.32871e-51	2.17013e-49	7.7765e-50	EPHA2/ROR1/BCAR3/COL11A1/FASLG/ATP2B4/USH2A/KCNQ1/WT1/FJX1/MTNR1B/THY1/NECTIN1/HOXC13/KDM2B/BMP4/ESRRB/FBN1/SMAD3/NR2E3/SALL1/MAF/RARA/SDK2/PTPRM/SOX11/OSR1/KCNK3/NPHP1/PAX8/GLI2/DLX1/DLX2/PRKRA/MAFB/SDC4/BMP7/TBX1/BCR/TRIOBP/WNT7B/THRB/SLC4A7/WNT5A/LRIG1/COL8A1/GATA2/OTOL1/DLG1/RBPJ/KIT/FAT1/LPCAT1/FBN2/TIFAB/FOXI1/SH3PXD2B/EDN1/BMP5/PRDM1/NOX3/BMPER/INHBA/EGFR/WNT16/CHD7/GRHL2/CTHRC1/ZHX2/BNC2/…	148
GO_REGULATION_OF_SYSTEM_PROCESS	148/2921	609/43216	1.72531e-43	6.90941e-42	2.47594e-42	NPPB/EDN2/LMNA/RGS4/TNNI1/PPP1R12B/ATP2B4/CAMK2G/KCNMA1/ADRB1/KCNQ1/ADM/GAL/SHANK2/MTNR1B/DRD2/ITPR2/AKAP6/PTGER2/TPM1/SMAD3/HCN4/GRIN2A/CBLN1/ADORA2B/ASIC2/ROCK1/SMAD7/KCNK3/SLC8A1/CALM2/EIF2AK3/KCNIP3/BIN1/IGFBP5/SRC/ZMYND8/GNAS/MIR133A2/NTSR1/CACNG2/LMCD1/HRH1/THRB/GNAI2/MGLL/AGTR1/KCNMB2/DLG1/GSX2/KIT/PPP3CA/IL6ST/PDE4D/SLC22A5/TIFAB/HBEGF/ADRB2/GLRA1/ADRA1B/KCNIP1/EDN1/RIMS1/GJA1/CCN2/UTRN/I…	148
GO_EXTRACELLULAR_STRUCTURE_ORGANIZATION	147/2921	421/43216	3.0431e-65	2.34042e-63	8.38674e-64	HSPG2/COL16A1/COL11A1/ADAMTSL4/DDR2/CAPN2/LOXL4/HTRA1/ADAM12/ADAM8/WT1/CD44/CREB3L1/SERPINH1/MMP3/ETS1/VWF/LUM/SCARB1/MMP17/FLRT2/FBN1/LIPC/MYO1E/ANXA2/SMAD3/ITGA11/THSD4/MMP2/CRISPLD2/PECAM1/LAMA3/BCL3/SDC1/ITGB6/DPP4/FAP/ITGA6/CFLAR/FN1/COL6A3/SDC4/BMP7/LAMA5/COL6A2/SCUBE1/FBLN1/FBLN2/PDCD6IP/COL7A1/ADAMTS9/COL8A1/ABI3BP/PHLDB2/CCDC80/ITGB5/AGTR1/OTOL1/TLL1/EGFLAM/FBN2/TGFBI/ADAM19/SH3PXD2B/ADA…	147
GO_MORPHOGENESIS_OF_AN_EPITHELIUM	147/2921	525/43216	2.33586e-51	1.17978e-49	4.22766e-50	AJAP1/MTHFR/EPHA2/PSMB2/ROR1/BCL10/VANGL1/PBX1/DKK1/DEAF1/ADM/MICAL2/WT1/CD44/TRAF6/C2CD3/VDR/TBX3/KDM2B/AJUBA/BMP4/DAAM1/SMAD3/SALL1/RARA/SMURF2/SOCS3/SOX11/OSR1/PAX8/GLI2/ACVR1/HOXD11/IGFBP5/EPHA4/PSMD1/SRC/TGM2/STK4/SDC4/SNAI1/SALL4/BMP7/LAMA5/TIAM1/RIPK4/LIF/WNT7B/WNT5A/PHLDB2/PLXND1/TP63/DLG1/SLIT2/RBPJ/SHROOM3/ADAMTS16/ADAMTS12/KLHL3/HBEGF/FGF1/EDN1/BMP5/COBL/EGFR/MAGI2/SEMA3C/SEMA3E/SEMA3A…	147
GO_POSITIVE_REGULATION_OF_KINASE_ACTIVITY	147/2921	568/43216	9.39839e-47	4.24055e-45	1.51957e-45	MAP3K6/GADD45A/BCL10/NGF/DDR2/ATP2B4/ERCC6/DKK1/NRG3/DUSP5/CACUL1/ADAM8/TRAF6/DRD2/DAZAP2/AJUBA/MAP4K5/BMP4/ATG14/AKAP13/MAPK8IP3/PIK3R5/ADORA2B/RPTOR/GADD45B/CALM2/TGFA/MAP4K4/EPHA4/IRS1/CAB39/COPS8/PRNP/SRC/STK4/SDC4/UBE2V1/PTPN1/ADNP/CASS4/TIAM1/CARD10/PRR5/WNT7B/NEK10/WNT5A/PIK3CB/TNIK/DLG1/KIT/EREG/PDGFC/ADCY2/PRLR/EFNA5/RAD50/FGF1/ADRB2/FGF18/STK10/NEDD9/EDN1/TAB2/SNX9/NOD1/EGFR/PRKAG2/PTK2…	147
GO_REGULATION_OF_PROTEOLYSIS	147/2921	714/43216	2.1731e-34	6.31224e-33	2.26195e-33	BCL10/NGF/FASLG/ANXA8/ADAM8/USP47/SPON1/CD44/LDLRAD3/RAG1/C2CD3/SERPINH1/GAPDH/CRADD/EGLN3/PAPLN/ANXA2/SMAD3/SNX33/GRIN2A/CLEC16A/NLRP1/ROCK1/SMAD7/NOP53/XDH/CRIM1/EIF2AK3/BIN1/TANK/CFLAR/FN1/EPHA4/SPP2/COL6A3/PRNP/CST5/SRC/WFDC3/TIMP3/MYH9/FBLN1/PPARG/COL7A1/RYBP/PROS1/GSK3B/TP63/SH3RF1/PDCD6/DAP/SPOCK1/SH3RF2/CCN2/SNX9/COL28A1/NOD1/MIR29B1/TRIB1/PTK2/RAD23B/KLF4/GSN/DAB2IP/CRB2/PARK7/RPS6KA1/IF…	147
GO_CELLULAR_RESPONSE_TO_DNA_DAMAGE_STIMULUS	147/2921	825/43216	2.21765e-27	4.64676e-26	1.66513e-26	MIR34A/EPHA2/KDM1A/GADD45A/MUC1/PHLDA3/FMN2/ZBTB18/ERCC6/ZNF365/ANKRD1/SMC3/USP47/CD44/TRAF6/TNKS1BP1/SSRP1/CRADD/NUAK1/EGLN3/RAD51B/FOXN3/MTA1/COPS2/NEDD4/MPG/RMI2/ZBTB4/NPLOC4/BCL3/NOP53/SPRED2/NPAS2/EPC2/TANK/FIGN/PMS1/NABP1/SP100/ACKR3/COPS8/SNAI1/UBE2V1/NFATC2/RTEL1/ASCC2/RAD18/XPC/CHCHD6/ZBTB38/TP63/RFC1/PDS5A/TRIP13/TENT4A/WDR70/RAD50/RBM24/HMGA1/MYO6/EEPD1/EGFR/MCM7/NSMCE2/HNRNPK/XPA/RAD2…	147
GO_CELLULAR_AMIDE_METABOLIC_PROCESS	147/2921	1013/43216	1.41767e-18	1.82064e-17	6.52413e-18	MTHFR/PUM1/PPT1/ASAH2/NANOS1/MIR483/EIF3F/SPON1/TRMT112/RPUSD4/GAPDH/EIF4B/SAMD4A/DIO2/EIF5/ACSBG1/PEMT/MIR365B/RARA/ROCK1/CTIF/RPL17/RPL36/BCL3/MRPL33/ST3GAL5/EIF2AK3/BIN1/RPL37A/IGFBP5/EPHA4/PRNP/HM13/UQCC1/MIR298/RPS21/RPL3/OXSM/IGF2BP2/MTHFD2L/MRPL36/MTRR/ETF1/RBM24/RPL10A/MRPS10/QKI/IGF2BP3/EGFR/MIR29B1/NSMAF/YTHDF3/PDP1/MIR31/TSC1/RXRA/PARK7/EIF4G3/LIN28A/RPS6KA1/ELOVL1/CCN1/RPL5/GLRX2/MIR1…	147
GO_POSITIVE_REGULATION_OF_NERVOUS_SYSTEM_DEVELOPMENT	146/2921	534/43216	1.30323e-49	6.21147e-48	2.22583e-48	KDM1A/HEYL/NGF/ARHGEF2/GPR37L1/SYT2/DKK1/ZNF365/ANKRD1/CLCF1/SHANK2/TRPC6/DRD2/BMP4/PRKCH/FLRT2/SEMA7A/TNFRSF12A/CBLN1/TRPV2/ASIC2/RARA/MIR142/CRTC1/SOX11/GLI2/BIN1/DLX1/DLX2/CFLAR/FN1/EPHA4/SYNDIG1/ZNF335/ZMYND8/ADNP/BMP7/CDH4/TIAM1/LIF/PPARG/WNT5A/GATA2/PLXND1/SLIT2/GSX2/KIT/SEMA5A/IL6ST/MAP1B/ARSB/EFNA5/BMP5/RIMS1/CNR1/THBS2/COBL/LIMK1/MAGI2/SEMA3A/PLXNA4/CREB3L2/GDF6/WASHC5/LPAR1/DAB2IP/AGRN/…	146
GO_REGULATION_OF_TRANSMEMBRANE_TRANSPORT	146/2921	556/43216	2.8499e-47	1.3211e-45	4.73407e-46	RGS4/ATP2B4/CNIH3/KCNMA1/KCNQ1/GAL/SHANK2/P2RY6/MTNR1B/TRPC6/DRD2/THY1/CRACR2A/ALG10B/ANO6/AKAP6/BDKRB1/NEDD4/HCN4/RASGRF1/GRIN2A/RRAD/JPH3/ASIC2/GIP/ASPSCR1/YWHAQ/KCNS3/OSR1/SLC8A1/THADA/PRKCE/CALM2/DYSF/HK2/KCNIP3/BIN1/KCNH7/HECW2/IRS1/CAB39/FKBP1A/PRNP/PLCG1/KCNS1/KCNB1/MIR133A2/NTSR1/KCNJ6/KCNJ15/CACNG2/DLG1/ANXA3/PDE4D/ADRB2/GRIA1/KCNIP1/DRD1/EDN1/KCNK17/UTRN/CNKSR3/CFTR/TCAF2/PRKAG2/CHD7/PA…	146
GO_ORGANELLE_ASSEMBLY	146/2921	819/43216	3.18469e-27	6.59142e-26	2.36199e-26	KIF17/SPAG17/ARHGEF2/MAP10/MYPN/ANKRD1/HPS1/SMC3/ABLIM1/BAG3/C10orf90/TUBGCP2/PARVA/NRXN2/EHD1/SHANK2/C2CD3/DYNC2H1/ATG101/KRT8/BBS10/NEDD1/TCHP/ATG14/CEP152/TPM1/LRRC49/AKAP13/CBLN1/DYNLRB2/TEKT3/FHOD3/NOP53/SDC1/TMEM17/NPHP1/CFLAR/RUFY4/DYNLRB1/MAP1LC3A/CEP250/SRC/MYBL2/SDC4/LAMA5/RPL3/ATXN10/ATG7/PDCD6IP/LIMD1/DZIP1L/PLS1/ADAMTS16/DNAH5/CSF2/SYNPO/G3BP1/SH3PXD2B/EDN1/WASHC5/ASAP1/PGM5/RAB14/GS…	146
GO_PROTEIN_LOCALIZATION_TO_MEMBRANE	145/2921	612/43216	3.03639e-41	1.11686e-39	4.0022e-40	EPHA2/TSPAN14/PKP3/STX3/NRXN2/SYTL2/THY1/KRT18/PRKCH/SYNE3/ANKRD9/BMF/ANXA2/GRIN2A/ZDHHC7/FLOT2/SKAP1/MTCL1/RAB31/ROCK1/CDH2/RPL17/RPL36/GRIK5/YWHAQ/PKDCC/PRKCE/TTC7A/KCNIP3/LYPD1/RPL37A/RAMP1/PRNP/SNAP25-AS1/ZMYND8/KCNB1/LAMA5/RPS21/ARFRP1/TIAM1/PEX26/CACNG2/RPL3/PLS1/TNIK/TP63/DLG1/ZDHHC11B/ZDHHC11/FCHO2/SH3PXD2B/RPL10A/FAM126A/EGFR/MAGI2/TCAF2/YWHAZ/EFR3A/MUSK/GSN/AGRN/CLSTN1/EPHB2/LDLRAP1/MAC…	145
GO_OXIDATION_REDUCTION_PROCESS	144/2921	968/43216	3.45115e-19	4.59792e-18	1.64763e-18	MTHFR/UQCRHL/KDM1A/STK40/QSOX1/LBR/FH/CISD1/PPP1R3C/LOXL4/CYP2E1/PHLDA2/MICAL2/HTATIP2/FADS3/ALDH3B1/ME3/SDR9C7/TXNRD1/KDM2B/ENOX1/EGLN3/ESRRB/DIO2/GLRX5/CYB5B/VAT1L/NXN/KDM6B/NR1D1/CYB561/ACAA2/NOP53/XDH/GFPT1/DHRS9/IRS1/SMOX/COX4I2/CYP24A1/GNAS/TXNRD2/TXN2/PPARG/UQCRC1/GSK3B/GYG1/P3H2/SOD3/MTHFD2L/NDUFS6/MTRR/IL6ST/RFESD/GMPR/CNR1/RTN4IP1/ALDH8A1/NOX3/TBXAS1/PRKAG2/TYRP1/PTGS1/SARDH/PARK7/SH3BG…	144
GO_REGULATION_OF_CELL_MORPHOGENESIS	143/2921	476/43216	3.90285e-54	2.1302e-52	7.63342e-53	CAPZB/NGF/DNM3/SYT2/RHOU/WASHC2C/PARVA/CD44/LRRC4C/TRPC6/BCL9L/THY1/SYNE3/NEDD4/TPM1/SEMA7A/SEMA4B/TNFRSF12A/CFDP1/TRPV2/CDH2/CDC42EP3/RTN4/RND3/CHN1/HECW2/TRAK2/FN1/EPHA4/NGEF/SRC/PREX1/ADNP/CASS4/CDH4/TIAM1/MYH9/TRIOBP/FBLN1/LIMD1/SEMA3F/SEMA3B/WNT5A/GSK3B/PLXND1/TNIK/DLG1/SLIT2/KIT/SHROOM3/PPP3CA/SEMA5A/MYO10/ZSWIM6/MAP1B/EFNA5/NEDD9/RIMS1/ARHGAP18/LIMK1/SEMA3C/SEMA3E/SEMA3A/SEMA3D/PLXNA4/SDC2…	143
GO_REGULATION_OF_NEURON_PROJECTION_DEVELOPMENT	143/2921	489/43216	1.57553e-52	8.13981e-51	2.91684e-51	KDM1A/NGF/DNM3/SYT2/DKK1/ZNF365/ANKRD1/LRRC4C/SHANK2/TRPC6/THY1/NEDD4/SEMA7A/SEMA4B/TNFRSF12A/TRPV2/CDH2/CRTC1/RTN4/MAP4K4/CHN1/HECW2/CFLAR/TRAK2/FN1/EPHA4/NGEF/ZMYND8/PREX1/ADNP/BMP7/CDH4/TIAM1/ULK4/SEMA3F/SEMA3B/WNT5A/GSK3B/PLXND1/TNIK/SLIT2/PPP3CA/SEMA5A/ZSWIM6/MAP1B/ARSB/EFNA5/SPOCK1/BMP5/RIMS1/CNR1/RTN4IP1/COBL/LIMK1/MAGI2/SEMA3C/SEMA3E/SEMA3A/SEMA3D/PLXNA4/CREB3L2/SDC2/WASHC5/ASAP1/PTK2/KLF…	143
GO_POSITIVE_REGULATION_OF_MAPK_CASCADE	143/2921	538/43216	5.29469e-47	2.42125e-45	8.67637e-46	MAP3K6/GADD45A/NGF/NOTCH2/GPR37L1/ERCC6/DKK1/DUSP5/ADAM8/CD44/TRAF6/P2RY6/DRD2/AJUBA/MAP4K5/BMP4/SEMA7A/AKAP13/MAPK8IP3/PIK3R5/ADORA2B/ROCK1/CDH2/GADD45B/XDH/PRKCE/TGFA/IL37/CFLAR/EPHA4/CCL20/ACKR3/SSTR4/SRC/UBE2V1/PTPN1/DOK5/TIAM1/TBX1/LIF/WNT7B/NEK10/CCR1/GNAI2/WNT5A/PIK3CB/TNIK/KIT/PDGFC/SH3RF1/FGF1/SH3RF2/ADRB2/NDST1/ADRA1B/FGF18/FLT4/DUSP22/EDN1/CCN2/TAB2/NOD1/BMPER/EGFR/CD36/SEMA3A/CAV2/WNT…	143
GO_POSITIVE_REGULATION_OF_CELL_DEVELOPMENT	143/2921	544/43216	2.23379e-46	9.75374e-45	3.49518e-45	KDM1A/HEYL/NGF/ARHGEF2/SYT2/DKK1/ZNF365/ANKRD1/CLCF1/SHANK2/TRPC6/DRD2/AKAP6/BMP4/PRKCH/SEMA7A/TNFRSF12A/TRPV2/RARA/MIR142/CRTC1/SOX11/GLI2/BIN1/DLX1/DLX2/CFLAR/FN1/EPHA4/ZNF335/ZMYND8/PREX1/ADNP/CASS4/BMP7/CDH4/TIAM1/LIF/TRIOBP/PPARG/WNT5A/GATA2/PLXND1/SLIT2/GSX2/KIT/SEMA5A/IL6ST/MAP1B/ARSB/EFNA5/NEDD9/EDN1/BMP5/RIMS1/CNR1/COBL/LIMK1/MAGI2/SEMA3C/SEMA3A/PLXNA4/CREB3L2/GDF6/WASHC5/TRIB1/LPAR1/DAB…	143
GO_NEGATIVE_REGULATION_OF_PROTEIN_MODIFICATION_PROCESS	143/2921	602/43216	7.9527e-41	2.87828e-39	1.03141e-39	KDM1A/CDKN2C/GADD45A/KIRREL1/RGS4/ATP2B4/ATF3/SMYD3/SH3BP5L/DKK1/DUSP5/IPO7/PRMT3/TRIM44/PRR5L/DRD2/THY1/CTDSP2/BMP4/ATG14/PPP1R36/BDKRB1/SMAD6/NXN/HEXIM2/PPP1R9B/SOCS3/RPTOR/ROCK1/SMAD7/GADD45B/XDH/PRKCE/CALM2/SPRED2/DYSF/FKBP1A/PRNP/PKIG/PTPN1/BMP7/PMEPA1/PHACTR3/MIR133A2/PRDM15/LIF/TIMP3/ELFN2/FBLN1/GNAI2/GSK3B/HEG1/DLG1/SLIT2/PDE4D/SH3RF2/DUSP22/IBTK/PKIB/CNKSR3/LIMK1/MIR29B1/PRKAG2/TRIB1/PSC…	143
GO_ORGANIC_ACID_METABOLIC_PROCESS	143/2921	878/43216	9.49502e-23	1.55223e-21	5.5623e-22	MTHFR/WDTC1/PSMB2/EDN2/DDAH1/ATP2B4/FH/ASAH2/GOT1/CYP2E1/FADS3/PC/ME3/ART4/EGLN3/LIPC/ACSBG1/SLC7A5/PEMT/NR1D1/GIP/ACAA2/PRKCE/GFPT1/DHRS9/GAD1/IRS1/PSMD1/TXN2/PNPLA3/PPARG/BTD/OXSM/ABHD5/MGLL/ST6GAL1/KIT/MTHFD2L/NDUFS6/MTRR/EDN1/HMGCLL1/CNR1/ALDH8A1/OSBPL3/CD36/TBXAS1/PRKAG2/PDP1/TYRP1/PTGS1/PSMB7/SARDH/PARK7/FABP3/CTPS1/SLC2A1/ELOVL1/AKR1A1/OSBPL9/DPYD/SLC45A3/MAPKAPK2/LPGAT1/MTR/SIRT1/LIPF/CYP…	143
GO_CELLULAR_RESPONSE_TO_LIPID	142/2921	603/43216	4.34774e-40	1.5406e-38	5.52064e-39	HEYL/BCL10/TNFSF4/CAPN2/SMYD3/ANKRD1/ARNTL/TRAF6/P2RY6/VDR/NCOR2/SCARB1/PTGER2/BMP4/ESRRB/NEDD4/NR2E3/AKAP13/LITAF/NR1D1/RARA/AKAP8/NR2F6/OSR1/PRKCE/FHL2/IL37/CFLAR/CREB1/SSTR4/SRC/CYP24A1/BMP7/PMEPA1/RUNX1/TBX1/BCR/RBFOX2/WNT7B/PPARG/THRB/WNT5A/TP63/CLDN1/PGRMC2/MGARP/ADCY2/PDE4D/EFNA5/CSF2/NR3C1/EDN1/AHR/INHBA/EGFR/CD36/CFTR/TRIB1/PDCD1LG2/ABCA1/KLF4/LPAR1/TNC/DAB2IP/RXRA/PARK7/ERRFI1/PADI2/PDE…	142
GO_INFLAMMATORY_RESPONSE	141/2921	719/43216	1.0715e-30	2.68591e-29	9.62474e-30	EPHA2/HSPG2/TSPAN2/APCS/TNFSF4/PIK3AP1/ADAM8/ADM/CD44/GAL/MMP3/ETS1/ANO6/CMKLR1/PTGER2/RPS6KA5/BDKRB1/SMAD3/SEMA7A/NLRP1/KDM6B/ADORA2B/MIR142/SOCS3/ADGRE5/SDC1/IL1R1/IL37/ACVR1/ITGB6/FN1/SCG2/CCL20/TGM2/BCR/APOL2/NFAM1/SCUBE1/HRH1/PPARG/CCR1/WNT5A/TBC1D23/MGLL/AGTR1/RBPJ/KIT/OTULIN/ADAMTS12/IL6ST/NDST1/MAPK13/NT5E/CNR1/HDAC9/NOD1/EGFR/TPST1/CD36/MIR31/KLF4/DAB2IP/PTGS1/PARK7/JUN/PTGFR/IL6R/AIM2/E…	141
GO_LYMPHOCYTE_ACTIVATION	141/2921	720/43216	1.24614e-30	3.11213e-29	1.11521e-29	BCL10/NOTCH2/TNFSF18/TNFSF4/HLX/ZMIZ1/ADAM8/LMO1/CD44/TRAF6/RAG1/CLCF1/GAL/THY1/BMP4/NEDD4/SMAD3/FLOT2/RARA/SMAD7/BCL3/SOX11/GLI2/DPP4/DOCK10/FKBP1A/PRNP/SRC/MAFB/SDC4/ZNF335/PREX1/NFATC2/RUNX1/MYH9/MFNG/NFAM1/DLG1/RBPJ/KIT/PPP3CA/SH3RF1/PRLR/IL7R/IL6ST/IRF1/DOCK2/DUSP22/RUNX2/PRDM1/MAD1L1/AHR/HDAC9/INHBA/CDK6/CHD7/MIR30B/PDCD1LG2/TNFSF8/GSN/TSC1/ZNF683/CTPS1/LEPR/IL6R/LAX1/SOX13/RAB29/ITPKB/EXO1…	141
GO_MULTICELLULAR_ORGANISM_REPRODUCTION	141/2921	832/43216	4.01051e-24	6.95977e-23	2.49398e-23	PUM1/PHC2/DDX20/ATP2B4/FMN2/ZMIZ1/DEAF1/ARNTL/WT1/FOSL1/CADM1/ETS1/CD9/VDR/KDM2B/RXFP2/BMP4/PAQR5/BNC1/PMFBP1/TEKT3/RARA/FSTL3/NPHP1/ACVR1/PTPRN/SRC/PABPC1L/ADNP/CTCFL/TCFL5/LIF/OSBP2/APOL2/TOB2/THRB/TP63/SLIT2/KIT/EREG/TRIP13/ADAMTS16/ROPN1L/SPEF2/MROH2B/SLIT3/SH3PXD2B/DRD1/ADAMTS2/EDN1/TCP11/CNR1/GJA10/PRDM1/GJA1/SYNE1/IGF2R/PACRG/INHBA/EGFR/CFTR/MYBL1/WASHC5/RAD23B/RXRA/SPIN4/LIN28A/AZIN2/SCMH…	141
GO_POSITIVE_REGULATION_OF_CELLULAR_COMPONENT_BIOGENESIS	140/2921	518/43216	5.81338e-47	2.6406e-45	9.4624e-46	EPHA2/ARHGEF10L/COL16A1/KIRREL1/DNM3/WASHC2C/TRMT112/MMP3/THY1/PXN/AJUBA/FLRT2/EVL/BMF/TPM1/SMAD3/CBLN1/PIEZO1/ASIC2/SKAP1/ROCK1/SDC1/CDC42EP3/PRKCE/MAP4K4/NPHP1/BIN1/WDR75/CREB1/SYNDIG1/SRC/SDC4/ZMYND8/ADNP/BMP7/PDCD6IP/PHLDB2/GSK3B/CLDN1/DLG1/KIT/ICE1/EFNA5/CSF2/SYNPO/SH3PXD2B/EDN1/CCN2/SNX9/THBS2/COBL/LIMK1/CD36/MET/ASAP1/XPA/LPAR1/GSN/TSC1/AGRN/CLSTN1/EPHB2/SH3GLB1/AIM2/MPP7/NRP1/RHOBTB1/LRRT…	140
GO_NEGATIVE_REGULATION_OF_PHOSPHORUS_METABOLIC_PROCESS	140/2921	552/43216	1.8012e-43	7.17091e-42	2.56964e-42	CDA/CDKN2C/GADD45A/KIRREL1/RGS4/ATF3/GPATCH2/SMYD3/SH3BP5L/DKK1/DUSP5/IPO7/PRR5L/SYTL2/DRD2/THY1/CTDSP2/TMEM132D/AJUBA/BMP4/ATG14/PPP1R36/BDKRB1/SMAD6/HEXIM2/PPP1R9B/SOCS3/RPTOR/ROCK1/SMAD7/MIDN/GADD45B/XDH/CALM2/SPRED2/FKBP1A/PRNP/PKIG/PTPN1/BMP7/PMEPA1/PHACTR3/MIR133A2/PRDM15/LIF/TIMP3/ELFN2/FBLN1/GNAI2/GSK3B/HEG1/DLG1/SLIT2/PDE4D/SH3RF2/DUSP22/IBTK/PKIB/CNKSR3/INHBA/MIR29B1/PRKAG2/TRIB1/PSCA/G…	140
GO_RESPONSE_TO_INORGANIC_SUBSTANCE	139/2921	561/43216	6.37234e-42	2.42292e-40	8.68237e-41	MIR34A/TNFSF4/GPR37L1/SYT2/ATP2B4/CAPN2/ERCC6/KCNMA1/GOT1/CYP2E1/SYT8/SIPA1/FOSL1/SYT12/TRPC6/MMP3/DRD2/ETS1/CD9/KRT8/HNRNPA1/NEDD4/MT2A/KDM6B/GIP/FSTL3/SDC1/KCNK3/SLC8A1/CALM2/EIF2AK3/CFLAR/CREB1/PRNP/MAP1LC3A/SRC/ADNP/BMP7/MIR133A2/TXNRD2/MB/CACNG2/ATG7/WNT5A/CPNE4/KCNMB2/CLDN1/SOD3/KIT/PPP3CA/PDCD6/SELENOP/CSF2/GLRA1/EDN1/MAPK13/EGFR/CD36/RASA4B/MET/TNFRSF11B/KLF4/GSN/PARK7/CLIC4/JUN/AHCYL1/S1…	139
GO_MICROTUBULE_BASED_PROCESS	139/2921	732/43216	8.57908e-29	1.94191e-27	6.95871e-28	PEX14/KIF17/GADD45A/SPAG17/ARHGEF2/LMNA/NAV1/MAP10/FMN2/SMC3/BAG3/TACC2/C10orf90/TUBGCP2/C2CD3/DYNC2H1/GAPDH/KTN1/EML1/CEP152/LRRC49/MAPK8IP3/KIFC3/DYNLRB2/TUBB3/TEKT3/FLOT2/SKAP1/KIF2B/TBCD/MTCL1/CEP68/NCKAP5/FIGN/TRAK2/PARD3B/DYNLRB1/CEP250/MYBL2/RAE1/STMN3/MYH9/ARL8B/PDCD6IP/ULK4/PHLDB2/GSK3B/DLG1/MGARP/ROPN1L/DNAH5/MAP1B/EFNA5/AP3S1/STMND1/KIF6/DST/LCA5/MET/WASHC5/PTK2/NEK6/PTPA/NTMT1/MACF1/S…	139
GO_POSITIVE_REGULATION_OF_ORGANELLE_ORGANIZATION	136/2921	610/43216	1.03193e-35	3.21848e-34	1.15332e-34	VPS13D/ARHGEF10L/KDM1A/MUC1/LMNA/KIRREL1/RHOU/WASHC2C/HNRNPA1/PXN/DDHD1/JDP2/RPS6KA5/EVL/BMF/ANXA2/TPM1/SMAD3/CLEC16A/AKAP8/YWHAQ/SDC1/CDC42EP3/PRKCE/TGFA/HK2/BIN1/SRC/SDC4/RTEL1/LIF/PDCD6IP/WNT5A/GSK3B/TP63/DLG1/EREG/MGARP/SEMA5A/CCT5/CSF2/RAD50/ADRB2/SYNPO/SH3PXD2B/EDN1/PKIB/CCN2/SNX9/MICALL2/LIMK1/KMT2E/MET/YWHAZ/NSMCE2/ASAP1/LPAR1/GSN/TSC1/UBE2J2/PARK7/SH3GLB1/SHCBP1L/NEK7/NRP1/MAPK8/RHOBTB1/…	136
GO_SMALL_MOLECULE_BIOSYNTHETIC_PROCESS	136/2921	663/43216	1.01069e-31	2.6825e-30	9.61253e-31	MTHFR/CDA/WDTC1/EDN2/UCK2/ATP2B4/ATF3/LBR/ASAH2/IPMK/GOT1/CYP2E1/ADM/AMPD3/DKK3/FADS3/PC/P2RY6/GAPDH/VDR/LIPC/ENO3/NR1D1/PLCD3/GIP/ACAA2/PLCH2/XDH/DHRS9/GAD1/PLCB4/SOGA1/PLCG1/SNAI1/NTSR1/HRH1/OXSM/MST1/MGLL/CNBP/MTHFD2L/MTRR/PDE4D/FGF1/EDN1/HMGCLL1/BMP5/NT5E/ALDH8A1/OSBPL3/UPP1/CFTR/TBXAS1/PRKAG2/PTGS1/PARK7/ELOVL1/AKR1A1/OSBPL9/LEPR/PDE4B/DPYD/SLC45A3/LPGAT1/ITPKB/MTR/SIRT1/ADK/ELOVL3/CHST15/HS…	136
GO_REGULATION_OF_ANATOMICAL_STRUCTURE_SIZE	135/2921	500/43216	2.89886e-45	1.21108e-43	4.33981e-44	NPPB/CAPZB/KDM1A/WDTC1/EDN2/NGF/KIRREL1/WASHC2C/KCNMA1/ADRB1/ADM/MTNR1B/ANO6/SPTB/EVL/SEMA7A/SEMA4B/TNFRSF12A/ADORA2B/TRPV2/ASIC2/RPTOR/ARHGAP28/PTPRM/ROCK1/FHOD3/CDC42EP3/SLC8A1/PRKCE/RTN4/BIN1/CREB1/FN1/ARHGAP40/PREX1/ADNP/CDH4/TRIOBP/WNT7B/HRH1/SEMA3F/SEMA3B/WNT5A/GSK3B/SLC12A8/PLS1/AGTR1/KCNMB2/DLG1/SLIT2/SEMA5A/IL7R/MAP1B/EFNA5/ADRB2/ADRA1B/DRD1/EDN1/HTR1B/ARHGAP18/SNX9/EGFR/LIMK1/SEMA3C/SEM…	135
GO_REGULATION_OF_CELL_CYCLE_PROCESS	135/2921	792/43216	2.19916e-23	3.65698e-22	1.31045e-22	MIR34A/ZBTB17/TAS1R2/PSMB2/CDKN2C/GADD45A/MUC1/PBX1/ATP2B4/MAP10/SMC3/C10orf90/USP47/TNKS1BP1/DRD2/CTDSP2/CRADD/NEDD1/BMP4/RAD51B/FOXN3/CEP152/RMI2/SOX15/PPP1R9B/RPTOR/NOP53/PRKCE/CALM2/TGFA/BIN1/FAP/HECW2/PSMD1/CEP250/RPRD1B/L3MBTL1/BMP7/RAE1/MIR133A2/LIF/XPC/NEK10/PDCD6IP/WNT5A/RYBP/EREG/TRIP13/EDN1/CCN2/MAD1L1/EGFR/CDK6/KMT2E/CAV2/MIR29B1/NSMCE2/KLF4/DAB2IP/NEK6/PSMB7/SH3GLB1/CENPF/EPC1/PTEN/W…	135
GO_PROTEIN_MODIFICATION_BY_SMALL_PROTEIN_CONJUGATION	134/2921	862/43216	1.38396e-19	1.89225e-18	6.78073e-19	PEX14/KDM1A/WDTC1/PSMB2/BCL10/TRIM33/C10orf90/PRMT3/TRIM44/TRAF6/RAG1/KDM2B/DCAF11/ASB2/MTA1/NEDD4/KLHL36/NXN/SMURF2/SOCS3/CBX4/SMAD7/PRKCE/DYSF/HECW2/PSMD1/ASB1/FKBP1A/RNF24/UBE2V1/SUMO1P1/RAE1/RAD18/ATG7/UBA3/RYBP/DCUN1D4/SH3RF1/ASB5/PDCD6/MED10/UBE2QL1/OTULIN/WDR70/JADE2/KLHL3/SH3RF2/ADRB2/FBXO9/UBE3D/LIMK1/TRIM56/UBE2H/MED30/NSMCE2/PSMB7/UBE2J2/PARK7/UBE2U/RPL5/RASSF5/SIRT1/HERC4/PTEN/HECTD2/…	134
GO_POSTTRANSCRIPTIONAL_REGULATION_OF_GENE_EXPRESSION	134/2921	1109/43216	4.83249e-11	3.52819e-10	1.2643e-10	MIR34A/PUM1/PSMB2/MIR137HG/MIR556/NANOS1/MIR483/RPUSD4/GAPDH/EIF4B/NCOR2/MIR548X2/AJUBA/BMP4/SAMD4A/ATG14/DIO2/EIF5/SMAD3/MIR184/SMG6/MIR548H3/MIR365B/RARA/MIR142/ROCK1/SMAD2/CTIF/BCL3/EIF2AK3/TSN/PRKRA/MIR1302-4/IGFBP5/PSMD1/UQCC1/RAE1/MIR298/MIR133A2/MIR802/MIRLET7BHG/PPARG/EXOSC7/LIMD1/IGF2BP2/PPP3CA/TENT4A/MIR887/ETF1/RBM24/QKI/IGF2BP3/EGFR/MIR29B1/YTHDF3/YWHAZ/MIR1208/MIR30B/MIR31/PSMB7/TSC1…	134
GO_BEHAVIOR	133/2921	592/43216	2.57445e-35	7.91993e-34	2.83805e-34	PUM1/PPT1/LHX8/NGF/CAPN2/DKK1/DEAF1/NAV2/RAG1/NRXN2/FOSL1/GAL/SHANK2/MTNR1B/DRD2/MMP17/NRXN3/MTA1/RASGRF1/GRIN2A/ZFHX3/JPH3/GIP/CRTC1/PRKCE/NPHP1/EN1/LYPD1/TANC1/DPP4/GAD1/CREB1/EPHA4/PRNP/DYNLRB1/ADNP/NTSR1/TBX1/SEZ6L/HRH1/THRB/KIT/ANKH/SELENOP/CSF2/TIFAB/SYNPO/GLRA1/GRIA1/DRD1/ATXN1/ADGRF1/HTR1B/CNR1/EGFR/CHD7/SLC24A2/MUSK/TSC1/PARK7/EPHB2/HTR1D/DAB1/JUN/LEPR/SGIP1/NEGR1/ATP1A2/KCNK2/CXCL12/PSA…	133
GO_REGULATION_OF_SIGNALING_RECEPTOR_ACTIVITY	133/2921	596/43216	5.42361e-35	1.6242e-33	5.82021e-34	NPPB/EDN2/NGF/FASLG/TNFSF18/TNFSF4/IL19/CNIH3/DKK1/PLAU/NRG3/PHLDA2/ADM/DKK3/CLCF1/GAL/FGF3/SHANK2/BMP4/FBN1/RASGRF1/IL16/GRIN2A/MTRNR2L1/GIP/PRKCE/TGFA/IL37/LYPD1/SCG2/CCL20/CHGB/SRC/BMP7/LIF/CACNG2/WNT7B/WNT5A/DLG1/EREG/ANXA3/FGF5/PDGFC/PDE4D/CSF2/NRG2/HBEGF/FGF1/ADRB2/GRIA1/FGF18/EDN1/MLN/BMP5/CCN2/MACC1/INHBA/MTRNR2L6/GDF6/TNFRSF11B/PSCA/TNFSF8/PARK7/ERRFI1/EPHB2/ARTN/LRRC7/IL6R/NENF/TGFB2/WN…	133
GO_DNA_METABOLIC_PROCESS	133/2921	818/43216	3.56298e-21	5.27665e-20	1.89085e-20	KDM1A/GADD45A/TNFSF4/FMN2/ERCC6/ZNF365/STN1/SMC3/TCF7L2/USP47/WT1/RAG1/TNKS1BP1/SSRP1/CLCF1/HNRNPA1/NYNRIN/RAD51B/MTA1/COPS2/MPG/RMI2/SMG6/MYO18A/NPLOC4/NOP53/NPAS2/TSN/EPC2/FIGN/PMS1/NABP1/SP100/COPS8/SRC/TOP1/UBE2V1/CTCFL/GNAS/RTEL1/ASCC2/RAD18/XPC/TOP2B/RFC1/PDS5A/ANXA3/TRIP13/TENT4A/MTRR/CCT5/IL7R/WDR70/RAD50/HMGA1/NT5E/PKIB/EEPD1/EGFR/MCM7/KMT2E/MIR29B1/GRHL2/NSMCE2/XPA/RAD23B/PARK7/UBE2U/HF…	133
GO_CELL_CELL_SIGNALING_BY_WNT	132/2921	513/43216	8.83037e-42	3.32022e-40	1.18978e-40	PSMB2/ROR1/WLS/VANGL1/BCL9/LGR6/DKK1/BICC1/TCF7L2/USP47/DKK3/ARNTL/DRD2/BCL9L/DAAM1/PPM1A/SMAD3/SALL1/FOXL1/NXN/SMURF2/CDH2/SDC1/PSMD1/SRC/STK4/TIAM1/RUNX1/PRDM15/WNT7B/LRRFIP2/LIMD1/WNT5A/GSK3B/TNIK/RBPJ/PPP3CA/SEMA5A/CTNND2/OTULIN/G3BP1/IGFBP1/EGFR/MAGI2/MET/WNT16/MIR29B1/TMEM64/CTHRC1/GNAQ/TLE4/TLE1/KLF4/DAB2IP/PSMB7/SKI/GRHL3/MACF1/WNT9A/DISC1/PTEN/LZTS2/GRK5/ZRANB1/CTR9/CTNND1/SDHAF2/TSKU/AM…	132
GO_APOPTOTIC_SIGNALING_PATHWAY	132/2921	589/43216	6.10813e-35	1.82114e-33	6.52591e-34	EPHA2/KDM1A/BCL10/NGF/MUC1/ARHGEF2/LMNA/FASLG/PHLDA3/IL19/ATF3/ERCC6/ASAH2/ANKRD2/TCF7L2/BAG3/USP47/CD44/CREB3L1/KRT8/KRT18/CRADD/BMP4/BMF/SMAD3/TNFRSF12A/ACAA2/BCL3/YWHAQ/EIF2AK3/ACVR1/ITGA6/PRKRA/CFLAR/SCG2/SP100/ACKR3/SRC/STK4/SNAI1/PTPN1/TIMP3/GNAI2/GSK3B/TP63/SH3RF1/PDCD6/DAP/CSF2/CTNNA1/BMP5/INHBA/YWHAZ/HNRNPK/XPA/GSN/DAB2IP/PARK7/IFI6/JUN/IL6R/TGFB2/NRP1/CXCL12/MAPK8/RTKN2/SIRT1/SRGN/PTEN/…	132
GO_POSITIVE_REGULATION_OF_IMMUNE_RESPONSE	132/2921	887/43216	1.04747e-17	1.27734e-16	4.57726e-17	MIR34A/PUM1/PSMB2/BCL10/MUC1/APCS/TNFSF4/HLX/PIK3AP1/PLPP4/ADAM8/MUC5AC/HPX/TRAF6/LPXN/CLCF1/CADM1/THY1/CMKLR1/PRKCH/RPS6KA5/SEMA7A/CREBBP/BCAR1/ADORA2B/NR1D1/RARA/SKAP1/NPLOC4/COLEC12/NOP53/PRKCE/RTN4/IL1R1/TANK/PSMD1/PRNP/SRC/PLCG1/UBE2V1/NFATC2/RUNX1/NFAM1/WNT5A/PROS1/GATA2/PIK3CB/EREG/OTULIN/MYO10/IL6ST/PDE4D/IRF1/DUSP22/CNR1/TAB2/NOD1/LIMK1/CD36/PTK2/DAB2IP/PSMB7/FCN2/PARK7/PDE4B/PRKACB/IL6R…	132
GO_ENDOCYTOSIS	131/2921	637/43216	1.03566e-30	2.60572e-29	9.33739e-30	HSPG2/PPT1/PEAR1/DNM3/SYT2/RHOU/DKK1/LOXL4/SYT8/HPX/ADM/LDLRAD3/EHD1/DRD2/CD9/ANO6/SCARB1/RIN3/NEDD4/MYO1E/ANXA2/SNX33/CDH13/EPN2/COLEC12/RAB31/ROCK1/PIP5K1C/TRIP10/BIN1/DNER/SH3BP4/ACKR3/RAMP1/RIN2/SRC/PTPN1/TMPRSS15/MYH9/CACNG2/PPARG/WNT5A/GATA2/PIK3CB/PPP3CA/SNX18/FCHO2/ADRB2/GRIA1/DOCK2/TINAG/MYO6/HTR1B/SNX9/IGF2R/MAGI2/CD36/CAV2/CLTA/HNRNPK/ABCA1/GSN/FCN2/LDLRAP1/DNAJC6/SGIP1/RABGAP1L/MAPKAP…	131
GO_SEXUAL_REPRODUCTION	131/2921	823/43216	4.60831e-20	6.47075e-19	2.31875e-19	PUM1/PHC2/DDX20/ATP2B4/FMN2/ZMIZ1/DEAF1/SYT8/ARNTL/WT1/FOSL1/TRPC6/CADM1/CD9/KDM2B/RXFP2/BMP4/PAQR5/BNC1/PMFBP1/RARA/FSTL3/PLB1/NPHP1/ACVR1/SRC/PABPC1L/CTCFL/TCFL5/OSBP2/TOB2/THRB/TP63/KIT/EREG/TRIP13/ADAMTS16/CCT5/ROPN1L/SPEF2/MROH2B/SELENOP/GLRA1/DRD1/ADAMTS2/TCP11/CNR1/GJA10/PRDM1/GJA1/SYNE1/IGF2R/PACRG/INHBA/CFTR/MYBL1/WASHC5/RAD23B/SPIN4/PARK7/CLIC4/LIN28A/AZIN2/SCMH1/MAST2/LEPR/SHCBP1L/SIRT…	131
GO_REGULATION_OF_CYTOSKELETON_ORGANIZATION	130/2921	525/43216	3.04786e-39	1.0471e-37	3.75221e-38	ARHGEF10L/CAPZB/ARHGEF2/KIRREL1/RGS4/CAPN2/RHOU/WASHC2C/SMC3/C10orf90/PXN/SPTB/EVL/TPM1/SMAD3/AKAP13/TBCD/ARHGAP28/ROCK1/FHOD3/CDC42EP3/PRKCE/BIN1/RND3/CEP250/ARHGAP40/SDC4/PREX1/RAE1/STMN3/TRIOBP/PDCD6IP/PHLDB2/GSK3B/IQCJ-SCHIP1/DLG1/AFAP1/SLIT2/SEMA5A/MAP1B/EFNA5/SYNPO/SH3PXD2B/EDN1/STMND1/ARHGAP18/CCN2/SNX9/LIMK1/SEMA3E/MET/PTK2/LPAR1/GSN/SPTAN1/TSC1/GRHL3/CLIC4/TACSTD2/NRP1/CXCL12/RHOBTB1/SYN…	130
GO_NEGATIVE_REGULATION_OF_INTRACELLULAR_SIGNAL_TRANSDUCTION	130/2921	534/43216	2.10058e-38	7.03797e-37	2.52201e-37	MIR34A/EPHA2/KDM1A/MUC1/ARHGEF2/RGS4/PHLDA3/ATP2B4/ATF3/DUSP5/USP47/ARNTL/PDE3B/CD44/CREB3L1/MTNR1B/DRD2/HDAC7/C12orf66/AJUBA/BMP4/PPM1A/LITAF/NPLOC4/NOP53/XDH/CALM2/SPRED2/FHL2/TANK/SH3BP4/ACKR3/PRNP/SSTR4/SRC/SNAI1/PTPN1/BMP7/MIR133A2/STMN3/RCAN1/PRDM15/LIF/DEPDC5/TIMP3/FBLN1/LIMD1/GNAI2/GSK3B/HEG1/DLG1/SLIT2/WWC2/PDCD6/PDE4D/SH3RF2/DUSP22/CNKSR3/MAGI2/RASA4B/MET/MIR29B1/PSCA/TLE1/KLF4/LPAR1/RG…	130
GO_CIRCULATORY_SYSTEM_PROCESS	130/2921	548/43216	3.84235e-37	1.23246e-35	4.41645e-36	MTHFR/NPPB/EDN2/DDAH1/RGS4/GPR37L1/ATP2B4/KCNMA1/ADRB1/KCNQ1/ADM/NAV2/MTNR1B/DRD2/ITPR2/PTGER2/BDKRB1/TPM1/SMAD3/HCN4/AKAP13/ADORA2B/ASIC2/PTPRM/ROCK1/SMAD7/KCNK3/SLC8A1/CALM2/KCNIP3/BIN1/SRC/MIR133A2/NTSR1/RCAN1/BCR/CACNG2/HRH1/PPARG/THRB/GNAI2/HEG1/AGTR1/KCNMB2/DLG1/SLIT2/ADAMTS16/PDE4D/HBEGF/ADRB2/ADRA1B/KCNIP1/DRD1/EDN1/HTR1B/CNR1/GJA1/CCN2/EGFR/SEMA3A/CHD7/PTGS1/ECE1/HTR1D/PDE4B/AHCYL1/ATP1A…	130
GO_LIPID_BIOSYNTHETIC_PROCESS	130/2921	664/43216	2.56522e-28	5.71099e-27	2.04649e-27	WDTC1/EDN2/SLC44A3/DDX20/PBX1/CAPN2/LBR/ASAH2/CYP2E1/ADM/DKK3/FADS3/ALDH3B1/ST8SIA1/VDR/PITPNM2/SCARB1/AJUBA/LIPC/LPCAT2/ST3GAL2/VAC14/PITPNM3/PIK3R5/PEMT/NR1D1/GIP/ACAA2/PIP5K1C/ST3GAL5/DHRS9/CREB1/SNAI1/PNPLA3/OXSM/ZBTB20/MGLL/CNBP/PIK3CB/GPAT3/INPP4B/LPCAT1/PRLR/FGF1/EDN1/MBOAT1/BMP5/ALDH8A1/SYNJ2/OSBPL3/CFTR/TBXAS1/PRKAG2/NSMAF/RAB14/PTGS1/FABP3/ELOVL1/OSBPL9/RPE65/CCN1/ATP1A1/ETNK2/SLC45A3/L…	130
GO_CELLULAR_RESPONSE_TO_ORGANIC_CYCLIC_COMPOUND	129/2921	537/43216	1.80514e-37	5.90201e-36	2.11494e-36	KDM1A/HEYL/ATP2B4/SMYD3/ANKRD1/KCNQ1/ARNTL/WT1/P2RY6/ITPR2/VDR/NCOR2/AKAP6/BMP4/ESRRB/NEDD4/NR2E3/HCN4/AKAP13/NR1D1/RARA/PPP1R9B/COLEC12/NR2F6/SLC8A1/FHL2/GLI2/ITGA6/CFLAR/IGFBP5/SSTR4/SRC/CYP24A1/BMP7/RAE1/PMEPA1/RUNX1/RBFOX2/HRH1/ATG7/PPARG/THRB/TP63/PGRMC2/MGARP/ADCY2/PDE4D/EFNA5/CTNNA1/NR3C1/DRD1/EDN1/AHR/INHBA/EGFR/CFTR/ABCA1/KLF4/TNC/RXRA/PARK7/ERRFI1/PADI2/ALPL/PDE4B/ATP1A1/ATP1A2/ESRRG/NC…	129
GO_CARBOHYDRATE_DERIVATIVE_BIOSYNTHETIC_PROCESS	129/2921	658/43216	3.62703e-28	8.04844e-27	2.8841e-27	NPPB/CDA/HSPG2/PPT1/ST3GAL3/AK5/MUC1/UCK2/GALNT2/TCF7L2/MUC5AC/AMPD3/GUCY1A2/ST8SIA1/TMTC1/ALG10B/PHLDA1/MGAT4C/LUM/PPCDC/ACSBG1/CHSY1/ST3GAL2/FOXL1/MGAT5B/SDC1/GFPT1/ST3GAL5/ST6GAL2/HS6ST1/TRAK2/B3GNT7/RAMP1/GPC1/SDC4/SLC35C2/ATP5F1E/B3GALT5/MFNG/GALNT15/ST6GAL1/ADCY2/HBEGF/NDST1/MGAT1/GMDS/NT5E/UPP1/PRKAG2/PDP1/SDC2/EXT1/UAP1L1/AGRN/SDC3/CTPS1/ELOVL1/AKR1A1/AK4/TYW3/BCAN/PRELP/B3GALNT2/ATP5F1C/…	129
GO_ORGANELLE_LOCALIZATION	129/2921	684/43216	1.62535e-26	3.24361e-25	1.16233e-25	PEX14/ARHGEF2/DNM3/SEC16B/SYT2/CNIH3/FMN2/EXOC6/SYT8/STX3/SYT12/C2CD3/SYTL2/DRD2/NEDD1/ATG14/CLMN/SYNE3/CEP152/ADORA2B/KIF2B/CDH2/PIP5K1C/GRIK5/TGFA/NPHP1/BIN1/TRAK2/PARD3B/MLPH/SYNDIG1/CEP250/PABPC1L/KCNB1/SYN3/MYH9/ARL8B/SYN2/ANKRD28/COL7A1/TBC1D23/GSK3B/GATA2/NMD3/DLG1/KIT/MGARP/PDCD6/MAP1B/AP3S1/GRIA1/DRD1/RIMS1/HTR1B/CNR1/MAD1L1/MAGI2/BET1/CAV2/CFTR/YWHAZ/PTK2/DAB1/SEC22B/STX6/PLXNA2/CENPF/P…	129
GO_REGULATION_OF_GTPASE_ACTIVITY	128/2921	472/43216	3.41905e-43	1.33758e-41	4.79312e-42	EPHA2/ARHGEF10L/ARHGAP29/RGS4/RASAL2/SIPA1L2/ADRB1/SBF2/SIPA1/THY1/SRGAP1/RIC8B/AJUBA/RGS6/RIN3/EIF5/RASGRF1/PLEKHG4/TBCD/ARHGAP28/ASAP2/RASGRP3/MAP4K4/ITGA6/CHN1/EPHA4/DOCK10/CCL20/NGEF/SH3BP4/RIN2/ARHGAP40/PREX1/STMN3/TIAM1/BCR/DEPDC5/WNT5A/GSK3B/PLXND1/SLIT2/ARHGAP10/SNX18/EFNA5/ARHGAP26/DOCK2/NEDD9/ARHGAP18/TIAM2/SNX9/RASA4B/CAV2/PLXNA4/PTPRN2/RGS20/ASAP1/PTK2/GNAQ/RGS3/DAB2IP/GARNL3/TSC1/AGR…	128
GO_REGULATION_OF_ION_TRANSMEMBRANE_TRANSPORT	127/2921	471/43216	1.42115e-42	5.46498e-41	1.95833e-41	RGS4/ATP2B4/CNIH3/KCNMA1/KCNQ1/GAL/SHANK2/P2RY6/MTNR1B/TRPC6/DRD2/THY1/CRACR2A/ALG10B/ANO6/AKAP6/BDKRB1/NEDD4/HCN4/RASGRF1/GRIN2A/RRAD/JPH3/ASIC2/YWHAQ/KCNS3/OSR1/SLC8A1/THADA/PRKCE/CALM2/DYSF/KCNIP3/BIN1/KCNH7/HECW2/CAB39/FKBP1A/PRNP/PLCG1/KCNS1/KCNB1/MIR133A2/NTSR1/KCNJ6/KCNJ15/CACNG2/DLG1/ANXA3/PDE4D/ADRB2/GRIA1/KCNIP1/DRD1/KCNK17/UTRN/CNKSR3/CFTR/TCAF2/CHD7/PARK7/EPHB2/CLIC4/PDE4B/LRRC7/AHCYL…	127
GO_REGULATION_OF_CELLULAR_PROTEIN_LOCALIZATION	127/2921	520/43216	1.06954e-37	3.53105e-36	1.26533e-36	EPHA2/KDM1A/LMNA/SEC16B/PTPN14/RHOU/TCF7L2/BAG3/PRR5L/STX3/BMP4/PPM1A/PRKCH/SMAD3/SNX33/MTCL1/CDH2/YWHAQ/PKDCC/PRKCE/RTN4/EIF2AK3/LYPD1/SP100/PRNP/CEP250/SRC/PKIG/ZMYND8/KCNB1/PTPN1/LIF/CACNG2/CARD10/WNT5A/GSK3B/PLS1/NMD3/TP63/DLG1/ICE1/CCT5/SH3TC2/EPB41L2/MICALL2/EGFR/CD36/TCAF2/YWHAZ/GSN/UBE2J2/PARK7/EPHB2/LDLRAP1/SH3GLB1/PDZK1/STX6/RAB29/RASSF5/TRIM67/CNST/MAPK8/ANK3/SORBS1/LZTS2/TRIM8/BDNF/RD…	127
GO_PEPTIDE_SECRETION	127/2921	596/43216	2.23639e-31	5.79919e-30	2.0781e-30	WLS/ILDR2/TNFSF4/CAMK2G/ANKRD1/TCF7L2/ADAM8/ARNTL/TRAF6/GAL/MTNR1B/DRD2/CADM1/SNX19/GAPDH/ITPR2/LTBP2/CBLN1/NLRP1/TVP23B/MYO18A/NR1D1/GIP/CTAGE1/SMAD2/MIDN/KCNS3/PRKCE/DYSF/MAP4K4/PAX8/ITGB6/DPP4/RAPGEF4/FN1/PTPRN/SCG2/IRS1/SRC/KCNB1/TIAM1/WNT5A/SLC2A2/RBPJ/PPP3CA/OXCT1/EFNA5/EDN1/CNR1/HDAC9/EGFR/CD36/CFTR/MIR29B1/PTPRN2/CHD7/ABCA1/PARK7/SLC2A1/CD58/AIM2/KISS1/TGFB2/SRGN/MCU/ADRA2A/SERGEF/SAA1/AN…	127
GO_CELL_GROWTH	126/2921	471/43216	7.49703e-42	2.83463e-40	1.01577e-40	NPPB/CDA/PPT1/CDKN2C/NGF/RGS4/SYT2/NRG3/NANOS1/USP47/WT1/SIPA1/GAL/TCHP/KDM2B/AKAP6/BDKRB1/SMAD3/SEMA7A/AKAP13/SEMA4B/TNFRSF12A/BCAR1/TRPV2/PPP1R9B/RPTOR/RTN4/FN1/IGFBP5/SH3BP4/ADNP/CDH4/TIAM1/PPARG/SEMA3F/SEMA3B/WNT5A/DCBLD2/ALCAM/GSK3B/AGTR1/SLIT2/SEMA5A/MAP1B/EFNA5/SPOCK1/HBEGF/SLIT3/EDN1/RIMS1/GJA1/INHBA/IGFBP1/COBL/EGFR/LIMK1/SEMA3C/SEMA3E/SEMA3A/SEMA3D/PLXNA4/LHX2/CLSTN1/RPS6KA1/MACF1/ST7L/…	126
GO_REGULATION_OF_BODY_FLUID_LEVELS	126/2921	484/43216	1.67713e-40	6.03355e-39	2.16208e-39	NPPB/CAPZB/KDM1A/PEAR1/ANXA8/PLAU/ADM/EHD1/SYTL2/TRPC6/DRD2/VWF/CD9/SCNN1A/ITPR2/ANO6/VDR/SH2B3/PRKCH/RAD51B/ITPK1/ANXA2/PIK3R5/XDH/PRKCE/HK2/FAP/CREB1/SRC/GNAS/MYH9/MAFF/SCUBE1/FBLN1/GNAI2/PROS1/HEG1/GATA2/PIK3CB/TP63/CLDN1/ADCY2/PRLR/IRF1/TIFAB/EDN1/CD36/MET/CFTR/YWHAZ/ZFPM2/GNAQ/EPHB2/GRHL3/PAFAH2/PRKACB/USF1/CSRP1/JMJD1C/VCL/PAPSS2/NEURL1/ADRA2A/HBD/SAA1/PRCP/UBASH3B/FLI1/WNK1/SOCS2/OAS2/DOCK…	126
GO_LEUKOCYTE_MEDIATED_IMMUNITY	126/2921	865/43216	3.14125e-16	3.48525e-15	1.24891e-15	CDA/BCL10/APCS/TNFSF4/QSOX1/LYST/PLAU/TSPAN14/ADAM8/HPX/AMPD3/COPB1/CD44/TRAF6/CLCF1/ALDH3B1/CADM1/CRACR2A/ANO6/GPR84/ANXA2/COTL1/CRISPLD2/ADORA2B/ATP6V0A1/PECAM1/RAB31/ROCK1/SMAD7/ADGRE5/BCL3/IL1R1/CAB39/PSMD1/DSN1/BPI/BCR/NFAM1/ATG7/GATA2/GYG1/DLG1/KIT/ANXA3/PLAC8/LPCAT1/IL7R/ARSB/DOCK2/STK10/DUSP22/IGF2R/CD36/KMT2E/PTPRN2/RAB14/GSN/PSMB7/SPTAN1/PADI2/LRRC7/CD58/S100A11/FCGR2A/PKP1/EXO1/MBL2/PS…	126
GO_REGULATION_OF_PROTEIN_SERINE_THREONINE_KINASE_ACTIVITY	125/2921	508/43216	1.78445e-37	5.86269e-36	2.10085e-36	MAP3K6/CDKN2C/GADD45A/NGF/RGS4/ATP2B4/ERCC6/DKK1/DUSP5/ADAM8/IPO7/TRAF6/THY1/DAZAP2/AJUBA/MAP4K5/BMP4/CDKN3/AKAP13/MAPK8IP3/PIK3R5/ADORA2B/HEXIM2/RPTOR/GADD45B/CALM2/SPRED2/TGFA/EPHA4/CAB39/SRC/PKIG/STK4/UBE2V1/PTPN1/BMP7/MIR133A2/TIAM1/WNT7B/NEK10/MST1/WNT5A/HEG1/PIK3CB/TNIK/KIT/PDGFC/FGF1/ADRB2/FGF18/DUSP22/EDN1/PKIB/TAB2/NOD1/EGFR/PRKAG2/TRIB1/LPAR1/RGS3/DAB2IP/EPHB2/DIRAS3/LAX1/MAPKAPK2/SIRT1…	125
GO_REGULATION_OF_DEFENSE_RESPONSE	125/2921	762/43216	2.64704e-20	3.77162e-19	1.35153e-19	PUM1/PSMB2/BCL10/MUC1/APCS/TNFSF4/ERCC6/PIK3AP1/HTRA1/ADAM8/MUC5AC/HPX/TRIM44/TRAF6/RAG1/MMP3/DRD2/CADM1/ETS1/RPS6KA5/SMAD3/SEMA7A/CREBBP/NLRP1/ADORA2B/NR1D1/MIR142/SOCS3/NPLOC4/COLEC12/NOP53/PRKCE/RTN4/IL1R1/TANK/PSMD1/SRC/TGM2/UBE2V1/PTPN1/BCR/PPARG/WNT5A/TBC1D23/MGLL/AGTR1/EREG/OTULIN/ADAMTS12/IL6ST/IRF1/MAPK13/NT5E/CNR1/TAB2/NOD1/EGFR/CD36/MIR31/KLF4/DAB2IP/PSMB7/PARK7/JAK1/PRKACB/AIM2/MAPKAP…	125
GO_INNATE_IMMUNE_RESPONSE	125/2921	972/43216	3.57767e-12	2.94212e-11	1.05429e-11	PUM1/PSMB2/BCL10/MUC1/ARHGEF2/APCS/LYST/CAMK2G/PIK3AP1/ADAM8/IFITM1/MUC5AC/HPX/IPO7/CD44/TRAF6/DRD2/CADM1/GAPDH/RPS6KA5/EVL/CREBBP/MT2A/NLRP1/NR1D1/SOCS3/NPLOC4/COLEC12/AKAP8/NOP53/PRKCE/RTN4/TANK/CCL20/SP100/PSMD1/SRC/UBE2V1/PTPN1/PPARG/WNT5A/CLDN1/EREG/OTULIN/IRF1/EDN1/FBXO9/PRDM1/TAB2/NOD1/CD36/TRIM56/GSN/DAB2IP/PSMB7/FCN2/ZNF683/IFI6/JAK1/PRKACB/CD58/AIM2/MAPKAPK2/IRF6/MBL2/IFIT2/TRIM8/IFITM3…	125
GO_CELL_ACTIVATION_INVOLVED_IN_IMMUNE_RESPONSE	124/2921	702/43216	6.09508e-23	1.00369e-21	3.59664e-22	CDA/NOTCH2/TNFSF18/TNFSF4/QSOX1/HLX/PLAU/TSPAN14/ADAM8/AMPD3/COPB1/CD44/CLCF1/ALDH3B1/CRACR2A/ANO6/GPR84/ANXA2/COTL1/CRISPLD2/ADORA2B/RARA/ATP6V0A1/PECAM1/RAB31/ROCK1/SMAD7/ADGRE5/BCL3/PRKCE/DYSF/DOCK10/CAB39/PSMD1/DSN1/BPI/BCR/MFNG/NFAM1/ATG7/GATA2/GYG1/KIT/ANXA3/PLAC8/LPCAT1/ARSB/DOCK2/STK10/IGF2R/CD36/PTPRN2/RAB14/GSN/PSMB7/SPTAN1/TSC1/PADI2/ZNF683/LRRC7/CD58/S100A11/FCGR2A/PKP1/EXO1/PSAP/VCL/…	124
GO_METAL_ION_HOMEOSTASIS	123/2921	655/43216	3.63454e-25	6.66627e-24	2.38881e-24	NPPB/EDN2/FASLG/ATP2B4/KCNMA1/GOT1/HPX/ADM/P2RY6/MTNR1B/TRPC6/DRD2/THY1/SCNN1A/ITPR2/VDR/CMKLR1/AKAP6/PTGER2/BDKRB1/ANXA2/SMAD3/GRIN2A/MT2A/JPH3/PLCH2/KCNK3/SLC8A1/THADA/PRKCE/TTC7A/CALM2/TRPM8/ACKR3/FKBP1A/PRNP/TGM2/PLCG1/MIR133A2/NTSR1/CCR1/GNAI2/WNT5A/SLC12A8/GATA2/PIK3CB/AGTR1/CLDN16/PDE4D/SYNPO/GRIA1/ADRA1B/DRD1/EDN1/HTR1B/IBTK/CNR1/EGFR/CD36/CHD7/TMEM64/SLC24A2/LPAR1/PTGFR/ATP1A1/ATP1A2/KIS…	123
GO_CELLULAR_ION_HOMEOSTASIS	123/2921	663/43216	1.10708e-24	1.98219e-23	7.10304e-24	PPT1/EDN2/FASLG/ATP2B4/KCNMA1/GOT1/HPX/ADM/P2RY6/MTNR1B/TRPC6/DRD2/THY1/ITPR2/VDR/CMKLR1/AKAP6/PTGER2/BDKRB1/ANXA2/SMAD3/GRIN2A/MT2A/JPH3/ATP6V0A1/PLCH2/KCNK3/SLC8A1/THADA/PRKCE/TTC7A/CALM2/TRPM8/ACKR3/FKBP1A/PRNP/TGM2/PLCG1/SLC9A8/MIR133A2/NTSR1/SLC4A7/CCR1/WNT5A/GATA2/PIK3CB/AGTR1/CLDN16/PDE4D/SYNPO/GRIA1/ADRA1B/DRD1/EDN1/HTR1B/IBTK/CNR1/CD36/CFTR/CHD7/TMEM64/SLC24A2/LPAR1/CLIC4/PTGFR/ATP1A1/AT…	123
GO_REGULATION_OF_MITOTIC_CELL_CYCLE	123/2921	667/43216	1.9162e-24	3.39498e-23	1.21657e-23	PSMB2/CDKN2C/GADD45A/MUC1/PRCC/PBX1/ASAH2/SMC3/USP47/TNKS1BP1/CTDSP2/CRADD/NEDD1/BMP4/RAD51B/FOXN3/CEP152/SMAD3/PPP1R9B/RPTOR/NOP53/TGFA/FAP/NABP1/HECW2/PSMD1/CEP250/L3MBTL1/BMP7/RAE1/MIR133A2/XPC/TOP2B/DLG1/EREG/TRIP13/EDN1/MAD1L1/EGFR/MAGI2/CDK6/KMT2E/CAV2/MIR29B1/NSMCE2/KLF4/NEK6/PSMB7/BRINP2/NEK7/CENPF/WNT9A/ZWINT/SIRT1/PTEN/AFAP1L2/WEE1/RDX/WNT10B/HMGA2/E2F7/BTG1/IGF1/PCID2/PSMC6/DACT1/ZFP36…	123
GO_MUSCLE_TISSUE_DEVELOPMENT	121/2921	406/43216	1.50775e-45	6.41789e-44	2.2998e-44	HEYL/HIVEP3/TGFBR3/COL11A1/BCL9/LMNA/RGS4/TNNI1/ATF3/HLX/ZBTB18/DKK1/ANKRD1/ANKRD2/ARNTL/WT1/FGF3/BCL9L/TBX3/AKAP6/BMP4/ASB2/COPS2/TPM1/SMAD3/AKAP13/SOX15/KDM6B/RARA/HLF/FHOD3/SMAD7/SOX11/OSR1/SLC8A1/FHL2/ACVR1/XIRP2/CFLAR/CREB1/IGFBP5/DNER/GPC1/FKBP1A/BMP7/TBX1/MAFF/WNT5A/ADAMTS9/MYLK/HEG1/DLG1/RBPJ/PPP3CA/PTCD2/EDN1/RBM24/BMP5/HDAC9/SEMA3C/CAV2/CHD7/ZFPM2/PGM5/TSC1/RXRA/SKI/DMRTA2/CENPF/KCNK2/T…	121
GO_CELL_PROJECTION_ASSEMBLY	121/2921	554/43216	5.25522e-31	1.33211e-29	4.77352e-30	EPHA2/CAPZB/KIF17/SPAG17/DNM3/RHOU/ABLIM1/PARVA/EHD1/C2CD3/DYNC2H1/EMP1/ANO6/BBS10/NEDD1/TCHP/AJUBA/EVL/CEP152/LRRC49/DYNLRB2/CDH13/TEKT3/PPP1R9B/ROCK1/CDC42EP3/TMEM17/NPHP1/ITGA6/DYNLRB1/CEP250/SRC/ZMYND8/LAMA5/ATXN10/MYLK/DZIP1L/TNIK/SLIT2/KIT/ADAMTS16/DNAH5/MYO10/COBL/PODXL/ASAP1/LPAR1/GSN/AGRN/TACSTD2/SSX2IP/SRGAP2/DISC1/NRP1/VCL/NEURL1/CFAP46/EPS8L2/RDX/EPS8/SSH1/WASF3/ARF6/SYNE2/PLEK2/TTC8/…	121
GO_CHROMATIN_ORGANIZATION	121/2921	697/43216	9.13426e-22	1.41791e-20	5.08096e-21	RERE/MTHFR/PADI1/PADI3/KDM1A/MYSM1/MUC1/LMNA/SMYD3/KAT6B/KCNQ1OT1/PRMT3/RAG1/HDAC7/KDM2B/IPO4/DPF3/JDP2/RPS6KA5/MTA1/CREBBP/SOX15/KDM6B/COPRS/CBX4/AKAP8/EPC2/ASXL1/PHF20/TOP1/CHD6/L3MBTL1/PABPC1L/ZNF335/SNAI1/CTCFL/CECR2/LIF/CBX7/RYBP/GATA2/TP63/PRDM5/WDR70/JADE2/NR3C1/DRD1/HMGA1/ARID1B/HDAC9/KMT2E/CHD7/CDKN2B-AS1/ZNF462/NTMT1/SKI/PADI2/SCMH1/NUCKS1/EPC1/MAPK8/JMJD1C/SIRT1/CTR9/KDM2A/EMSY/EED/HMG…	121
GO_AMIDE_BIOSYNTHETIC_PROCESS	121/2921	837/43216	2.1582e-15	2.24373e-14	8.04025e-15	PUM1/PPT1/ASAH2/NANOS1/MIR483/EIF3F/TRMT112/RPUSD4/GAPDH/EIF4B/SAMD4A/DIO2/EIF5/ACSBG1/PEMT/MIR365B/RARA/ROCK1/CTIF/RPL17/RPL36/BCL3/MRPL33/ST3GAL5/EIF2AK3/RPL37A/IGFBP5/UQCC1/MIR298/RPS21/RPL3/IGF2BP2/MRPL36/ETF1/RBM24/RPL10A/MRPS10/QKI/IGF2BP3/EGFR/MIR29B1/NSMAF/YTHDF3/PDP1/MIR31/TSC1/RXRA/EIF4G3/LIN28A/RPS6KA1/ELOVL1/CCN1/RPL5/MIR181A1/PPP1R15B/ELOVL3/NEURL1/DNAJC24/PDHX/HSD17B12/MIRLET7A2/TNF…	121
GO_CELL_SUBSTRATE_ADHESION	120/2921	341/43216	7.68926e-54	4.13023e-52	1.48004e-52	AJAP1/COL16A1/DDR2/WASHC2C/PLAU/PARVA/CD44/THY1/VWF/PXN/AJUBA/ACTN1/SMAD6/SMAD3/ITGA11/TNFRSF12A/CDH13/SKAP1/PECAM1/TBCD/ROCK1/PRKCE/MAP4K4/ITGB6/ITGA6/FN1/SRC/SDC4/PREX1/CASS4/LAMA5/TIAM1/TRIOBP/FBLN1/FBLN2/ADAMTS9/COL8A1/ABI3BP/PHLDB2/CCDC80/GSK3B/ITGB5/PIK3CB/ADAMTS12/EGFLAM/EDIL3/EFNA5/SPOCK1/DUSP22/NEDD9/PTPRK/CCN2/UTRN/MICALL2/CD36/SEMA3E/CDK6/COL26A1/LAMB1/PTK2/TSC1/MACF1/TACSTD2/CCN1/SRGA…	120
GO_REGULATION_OF_CELL_ACTIVATION	120/2921	606/43216	1.09216e-26	2.19993e-25	7.8833e-26	BCL10/TNFSF18/TNFSF4/HLX/ZMIZ1/ADAM8/LMO1/TRAF6/RAG1/CLCF1/GAL/THY1/CD9/BMP4/SOX15/ADORA2B/FLOT2/MYO18A/RARA/MIR142/SMAD7/SOX11/GLI2/DPP4/PRNP/SRC/BPI/SDC4/ZNF335/NFATC2/RUNX1/BCR/NFAM1/WNT5A/GATA2/DLG1/SH3RF1/IL7R/IL6ST/IRF1/DUSP22/CNR1/PRDM1/CCN2/MAD1L1/AHR/INHBA/MIR30B/PDCD1LG2/GSN/ZNF683/RPS6KA1/IL6R/LAX1/SOX13/ITPKB/DLG5/MAPK8IP1/LRRC32/UBASH3B/TIRAP/PAWR/IGF1/UNG/PCID2/LGALS3/ZFP36L1/AKT1/T…	120
GO_REGULATION_OF_ACTIN_FILAMENT_BASED_PROCESS	119/2921	385/43216	1.22427e-46	5.48733e-45	1.96634e-45	ARHGEF10L/CAPZB/KIRREL1/RGS4/RHOU/WASHC2C/PXN/FRMD6/SPTB/EVL/TPM1/SMAD3/HCN4/AKAP13/ARHGAP28/ROCK1/FHOD3/CDC42EP3/PRKCE/BIN1/RND3/ARHGAP40/SDC4/PREX1/MIR133A2/MYH9/TRIOBP/PHLDB2/DLG1/SLIT2/SEMA5A/PDE4D/EFNA5/SYNPO/SH3PXD2B/EDN1/ARHGAP18/CCN2/SNX9/LIMK1/SEMA3E/MET/LPAR1/GSN/SPTAN1/TSC1/GRHL3/TACSTD2/PDE4B/ATP1A1/ATP1A2/NRP1/CXCL12/RHOBTB1/CTNNA3/SYNPO2L/FCHSD2/NOX4/RDX/CACNA1C/EPS8/CAPZA3/LIMA1/LR…	119
GO_ACTIN_FILAMENT_ORGANIZATION	119/2921	397/43216	4.24081e-45	1.76085e-43	6.30986e-44	ARHGEF10L/CAPZB/ARHGEF2/KIRREL1/RGS4/RHOU/FMN2/WASHC2C/MICAL2/PXN/RFLNA/SPTB/ACTN1/EVL/TPM1/SMAD3/BCAR1/PPP1R9B/ARHGAP28/ROCK1/FHOD3/CDC42EP3/PRKCE/BIN1/RND3/MYO1B/SRC/ARHGAP40/SDC4/PREX1/CASS4/TRIOBP/PHLDB2/ITGB5/PLS1/DLG1/SLIT2/SHROOM3/FAT1/SEMA5A/CTNNA1/SYNPO/SH3PXD2B/NEDD9/ARHGAP18/CCN2/SNX9/MICALL2/COBL/LIMK1/MET/LPAR1/GSN/SPTAN1/TSC1/PLS3/TACSTD2/ARHGAP12/NRP1/CXCL12/RHOBTB1/SYNPO2L/SORBS1/…	119
GO_CELLULAR_PROTEIN_CATABOLIC_PROCESS	119/2921	752/43216	3.843e-18	4.83785e-17	1.73361e-17	PSMB2/PPT1/CAPN2/CACUL1/USP47/ARNTL/DCAF11/MTA1/NEDD4/ANXA2/CLEC16A/NR1D1/USP32/SMURF2/NPLOC4/SMAD7/NOP53/FAP/HECW2/EPHA4/PSMD1/USP40/HM13/PDCD6IP/RYBP/GSK3B/USP17L22/ADAMTS12/KLHL3/SH3RF2/FBXO9/UBE2H/CPA2/TRIB1/PTK2/CLTA/RAD23B/DAB2IP/PSMB7/UBE2J2/PARK7/OMA1/UBE2U/RPL5/TRIM67/SIRT1/DNAJB12/PTEN/ZRANB1/VPS37C/BIRC2/RDX/USP28/WNT10B/LRP1/TMTC3/KCTD10/NUDT15/PSMC6/DACT1/SEL1L/AKT1/USP3/RHBDF1/USP7/…	119
GO_SYNAPSE_ORGANIZATION	118/2921	405/43216	2.45123e-43	9.70172e-42	3.47654e-42	DNM3/DKK1/ZNF365/LRRC4C/NRXN2/SHANK2/CNTN5/DRD2/NECTIN1/ACTN1/FLRT2/NEDD4/CBLN1/ASIC2/SDK2/CDH2/TANC1/EPHA4/DOCK10/DNER/NGEF/PRNP/SYNDIG1/ZMYND8/ADNP/TIAM1/SEZ6L/CACNG2/WNT7B/SEMA3F/WNT5A/PLXND1/DLG1/CTNND2/EFNA5/MYOT/SYNPO/DRD1/MDGA1/ADGRF1/GJA10/UTRN/THBS2/MAGI2/SEMA3E/YWHAZ/MIR30B/PTK2/MUSK/TNC/DAB2IP/TSC1/AGRN/CLSTN1/EPHB2/NRDC/BCAN/RAB29/NRP1/ARHGAP22/ANK3/LRRTM3/SRGN/DLG5/PTEN/NEURL1/CTBP2/…	118
GO_EPITHELIAL_CELL_PROLIFERATION	117/2921	423/43216	1.6849e-40	6.03355e-39	2.16208e-39	MIR34A/EPHA2/MST1L/TGFBR3/TCF7L2/HTRA1/DEAF1/MIR483/EHF/VDR/SCARB1/BMP4/VASH1/SMAD3/CDH13/NR1D1/RPTOR/PTPRM/SOX11/OSR1/XDH/RTN4/TGFA/DYSF/FAP/CFLAR/IGFBP5/PTPRN/SCG2/PLCG1/TBX1/PPARG/MST1/WNT5A/COL8A1/GATA2/PIK3CB/AGTR1/TP63/DLG1/KIT/EREG/PDCD6/SEMA5A/FGF1/FLT4/BMP5/PTPRK/BMPER/EGFR/CDK6/LAMB1/CAV2/WNT16/MIR29B1/MIR30B/NFIB/DAB2IP/ERRFI1/RPS6KA1/TACSTD2/JUN/IRF6/TGFB2/JCAD/NRP1/CXCL12/SIRT1/PTEN/…	117
GO_REGULATION_OF_TRANS_SYNAPTIC_SIGNALING	117/2921	433/43216	2.09126e-39	7.33348e-38	2.6279e-38	PLEKHG5/NGF/RGS4/DKK1/NRG3/LRRC4C/STX3/SYT12/SHANK2/DRD2/GRIK4/RASGRF1/GRIN2A/CBLN1/JPH3/ADORA2B/RARA/GIP/PPP1R9B/CDH2/CRTC1/GRIK5/PRKCE/CREB1/EPHA4/PRNP/PLCB4/SRC/PLCG1/ZMYND8/KCNB1/ADNP/NTSR1/BCR/SYN3/CACNG2/HRH1/GNAI2/GSK3B/KIT/PPP3CA/ADRB2/SYNPO/GRIA1/DRD1/EDN1/RIMS1/HTR1B/CNR1/EGFR/MIR30B/SLC24A2/CLSTN1/EPHB2/ATP1A2/KISS1/SLC30A1/SNAP47/SRGN/PTEN/LGI1/NEURL1/BDNF/RIN1/RAP1B/SYT1/SSH1/SIPA1L1…	117
GO_CELL_DIVISION	117/2921	579/43216	7.46066e-27	1.5209e-25	5.45002e-26	TAS1R2/ARHGEF2/MAP10/FMN2/REEP3/SMC3/PPP2R2D/INSC/FGF3/DRD2/NEDD1/ESRRB/SNX33/BCAR1/KIF2B/SPC24/PRKCE/CALM2/TGFA/FIGN/PARD3B/DIS3L2/DSN1/TOP1/RAE1/PRDM15/CECR2/SPECC1L/MYH9/TRIOBP/ARL8B/PDCD6IP/GNAI2/PIK3CB/TP63/PDS5A/KIT/EREG/FGF5/PDGFC/SNX18/FGF1/NR3C1/NEDD9/TEAD3/EPB41L2/SNX9/MAD1L1/MACC1/CDK6/WASHC5/NSMCE2/CLTA/NEK6/SH3GLB1/HMCN1/CENPF/TGFB2/PARD3/ZWINT/ANK3/ANXA11/LZTS2/WEE1/MRGPRX2/UVRAG/SO…	117
GO_MYELOID_LEUKOCYTE_ACTIVATION	117/2921	646/43216	1.22094e-22	1.98638e-21	7.11805e-22	CDA/EDN2/QSOX1/PLAU/TSPAN14/ADAM8/AMPD3/COPB1/CD44/TRAF6/ALDH3B1/CRACR2A/ANO6/GPR84/ANXA2/COTL1/CRISPLD2/ADORA2B/MYO18A/ATP6V0A1/MIR142/PECAM1/RAB31/ROCK1/ADGRE5/PRKCE/DYSF/CAB39/PSMD1/DSN1/BPI/PREX1/BCR/NFAM1/ATG7/WNT5A/GATA2/GYG1/RBPJ/KIT/ANXA3/PLAC8/LPCAT1/ARSB/CSF2/DOCK2/STK10/CNR1/IGF2R/CD36/KMT2E/PTPRN2/RAB14/GSN/PSMB7/SPTAN1/PADI2/JUN/LRRC7/CD58/S100A11/FCGR2A/PKP1/BATF3/PSAP/VCL/MRGPRX2/C…	117
GO_CELL_JUNCTION_ORGANIZATION	116/2921	288/43216	2.16751e-59	1.41055e-57	5.0546e-58	EPHA2/COL16A1/PKP3/CADM1/THY1/NECTIN1/CD9/RASSF8/HDAC7/AJUBA/PRKCH/ACTN1/TLN2/SMAD3/KIFC3/CDH13/SDK2/TBCD/ROCK1/LAMA3/CDH2/SMAD7/PIP5K1C/MAP4K4/NPHP1/XIRP2/ITGA6/FN1/TNS1/SRC/SDC4/CDH22/SNAI1/CDH4/LAMA5/RUNX1/PDCD6IP/PHLDB2/HEG1/CLDN1/DLG1/CTNND2/CDH18/EFNA5/CTNNA1/DUSP22/DST/GJA1/PTPRK/MICALL2/CDHR3/GRHL2/PTK2/PLEC/TSC1/MACF1/LAMC2/PKP1/LAMB3/TGFB2/MPP7/NRP1/PARD3/FRMPD2/VCL/DLG5/PTEN/SORBS1/CD1…	116
GO_REPRODUCTIVE_SYSTEM_DEVELOPMENT	116/2921	431/43216	6.75572e-39	2.28614e-37	8.1922e-38	LHX8/LHX4/HTRA1/PHLDA2/ADM/WT1/FOSL1/VDR/KRT8/TBX3/RXFP2/BMP4/VASH1/SALL1/ADGRG1/SOX15/RARA/PLCD3/SOCS3/FSTL3/OSR1/SDC1/GLI2/HS6ST1/PTPRN/ASB1/SRC/STK4/SNAI1/TFAP2C/BMP7/LIF/WNT7B/PPARG/WNT5A/GATA2/TP63/DLG1/SLIT2/RBPJ/KIT/EREG/NDUFS6/BASP1/CSF2/TIFAB/CTNNA1/ADAM19/SLIT3/BMP5/PRDM1/INHBA/EGFR/SEMA3A/CHD7/GRHL2/ZFPM2/PTK2/TNC/RXRA/CCN1/LHX9/ETNK2/TGFB2/NCOA4/ARID5B/SIRT1/PSAP/PTEN/BIRC2/PLEKHA5/FR…	116
GO_GLAND_DEVELOPMENT	116/2921	437/43216	2.91207e-38	9.70882e-37	3.47909e-37	EPHA2/MST1L/WLS/TGFBR3/PBX1/HLX/NRG3/DEAF1/DKK3/WT1/RAG1/DRD2/ETS1/VDR/TBX3/BMP4/SMAD3/SALL1/RARA/SMAD2/FSTL3/XDH/RTN4/HK2/PAX8/GLI2/CFLAR/CREB1/IGFBP5/ASXL1/SRC/TGM2/MAFB/BMP7/LAMA5/TBX1/WNT7B/THRB/MST1/WNT5A/GATA2/PLXND1/TP63/CLDN1/RBPJ/PRLR/PTCD2/IGF2R/MAD1L1/COBL/EGFR/SEMA3C/SEMA3A/MET/NFIB/TNC/RXRA/RPS6KA1/JUN/AK4/ELF3/IRF6/TGFB2/NRP1/ARID5B/PSAP/PTEN/NEURL1/FRS2/E2F7/SOCS2/OAS2/ARHGAP5/ARF6…	116
GO_LEUKOCYTE_DIFFERENTIATION	116/2921	507/43216	1.02119e-31	2.69978e-30	9.67446e-31	EPHA2/TSPAN2/NOTCH2/APCS/TNFSF4/HLX/LBR/ZMIZ1/ADAM8/TRAF6/RAG1/CLCF1/BMP4/FBN1/ANXA2/RARA/SMAD7/FSTL3/BCL3/GLI2/CREB1/DOCK10/SRC/MAFB/PREX1/NFATC2/GNAS/RUNX1/LIF/MYH9/MFNG/TOB2/NFAM1/PPARG/CCR1/GATA2/RBPJ/KIT/SH3RF1/IL7R/CSF2/IRF1/DOCK2/RUNX2/PRDM1/HDAC9/INHBA/CDK6/CHD7/TMEM64/TRIB1/MIR30B/TNFSF8/TSC1/ZNF683/JUN/LEPR/SOX13/BATF3/ITPKB/KLF6/SIRT1/PTPRJ/UBASH3B/KITLG/PCID2/ACIN1/CEBPE/ZFP36L1/LRRK1…	116
GO_SENSORY_PERCEPTION	116/2921	960/43216	9.62821e-10	6.05611e-09	2.17016e-09	TAS1R2/PPT1/ROR1/ABCA4/COL11A1/USH2A/OPN4/HPS1/ABLIM1/KCNQ1/OR51B6/NAV2/OR4C46/CNTN5/DRD2/SCNN1A/BBS10/LUM/OR4N2/BDKRB1/NR2E3/GRIN2A/KIFC3/RCVRN/TRPV2/ASIC2/GIP/PIEZO2/NR2F6/TRPM8/NTSR1/TBX1/CRYBB1/TIMP3/TRIOBP/THRB/LRIG1/MGLL/KIT/TAS2R1/TGFBI/GLRA1/EDN1/RIMS1/MYO6/CNR1/GJA10/CD36/CHD7/SLC24A2/NXNL2/TACSTD2/RPE65/OR10J5/HMCN1/OR14K1/OR2W3/CXCL12/PCDH15/PSAP/EPS8L2/OR52H1/MRGPRX2/OR6Q1/OR5B3/ANO1/…	116
GO_OSSIFICATION	115/2921	382/43216	7.90511e-44	3.2037e-42	1.14802e-42	EPHA2/COL11A1/DDR2/PBX1/DKK1/IFITM1/RRAS2/TRAF6/CREB3L1/ANO6/HDAC7/RFLNA/BMP4/SMAD6/SMAD3/ITGA11/SEMA7A/CHSY1/MMP2/FSTL3/SOX11/OSR1/SLC8A1/PKDCC/EIF2AK3/FHL2/GLI2/ACVR1/IGFBP5/ZHX3/SNAI1/CYP24A1/BMP7/GNAS/TOB2/WNT7B/LIMD1/CCR1/WNT5A/TP63/RBPJ/ANKH/IL6ST/FBN2/ADRB2/FGF18/SH3PXD2B/RUNX2/BMP5/CCN2/EGFR/CDK6/MIR29B1/MMP16/TMEM64/CTHRC1/EXT1/PTK2/TNC/SKI/ALPL/ZBTB40/CCN1/TUFT1/IL6R/TGFB2/GDF10/SRGN/CO…	115
GO_EMBRYONIC_ORGAN_DEVELOPMENT	115/2921	423/43216	4.94024e-39	1.68018e-37	6.0208e-38	EPHA2/COL11A1/PBX1/HLX/PHLDA2/ADM/MICAL2/C2CD3/KRT8/SH2B3/TBX3/KDM2B/BMP4/VASH1/FBN1/SMAD3/SALL1/RARA/PLCD3/SOCS3/SMAD2/SOX11/OSR1/PKDCC/PAX8/EN1/GLI2/HS6ST1/ACVR1/DLX2/PRKRA/MAFB/STK4/SNAI1/BMP7/GNAS/TBX1/BCR/LIF/TRIOBP/WNT7B/WNT5A/LRIG1/TBC1D23/GATA2/TRA2B/DLG1/RBPJ/KIT/PDGFC/FBN2/CSF2/TIFAB/NDST1/FOXI1/EDN1/RUNX2/BMP5/PRDM1/COBL/EGFR/WNT16/CHD7/MMP16/GRHL2/CTHRC1/ZFPM2/RAD23B/CRB2/MFAP2/EPHB2/…	115
GO_RESPONSE_TO_PEPTIDE	115/2921	503/43216	2.00911e-31	5.25006e-30	1.88132e-30	WDTC1/TGFBR3/ARHGEF2/GOT1/ADM/PDE3B/GAL/PXN/FBN1/BCAR1/NLRP1/ATP6V0A1/GIP/SOCS3/RAB31/ROCK1/CFLAR/CREB1/IGFBP5/PTPRN/EPHA4/IRS1/PRNP/SOGA1/SRC/PTPN1/BMP7/PPARG/GNAI2/GSK3B/AGTR1/EREG/MGARP/ADCY2/PRLR/AP3S1/ADRB2/EDN1/CCN2/HDAC9/NOD1/IGFBP1/CD36/CAV2/PTK2/KLF4/TSC1/ERRFI1/FABP3/SLC2A1/RPE65/PRKACB/AHCYL1/USF1/ATP6V1G3/NUCKS1/CXCL12/SIRT1/PTEN/SORBS1/VWA2/SIK2/LRP1/RAP1B/SOCS2/IGF1/APPL2/MAX/ZFP36L…	115
GO_REGULATION_OF_VESICLE_MEDIATED_TRANSPORT	115/2921	513/43216	1.333e-30	3.31682e-29	1.18856e-29	PPT1/SYT2/DKK1/SYT8/EHD1/SYT12/DRD2/ANO6/SCARB1/ANXA2/SNX33/CDH13/ADORA2B/MYO18A/RAB31/ROCK1/GRIK5/SDC1/PKDCC/DYSF/BIN1/RAPGEF4/SRC/SDC4/KCNB1/PTPN1/BCR/PPARG/PDCD6IP/GNAI2/WNT5A/GSK3B/GATA2/PIK3CB/PPP3CA/DOCK2/DRD1/RIMS1/HTR1B/CNR1/MAGI2/CD36/CFTR/HNRNPK/LDLRAP1/DNAJC6/SGIP1/RAB29/CNST/NRP1/MBL2/PTEN/ADRA2A/CD151/PTPRJ/RDX/SORL1/BICD1/LRP1/RAP1B/SYT1/APPL2/STXBP6/PRKD1/ARF6/LGALS3/CALM1/MFGE8/GR…	115
GO_NEGATIVE_REGULATION_OF_CELL_CYCLE	115/2921	638/43216	4.22528e-22	6.68148e-21	2.39426e-21	MIR34A/ZBTB17/PSMB2/CDKN2C/GADD45A/NOTCH2/MUC1/PRCC/SMC3/TCF7L2/IPO7/USP47/TNKS1BP1/SIPA1/CTDSP2/CRADD/BMP4/CDKN3/PPM1A/VASH1/FOXN3/SMAD3/ZFHX3/HEXIM2/PPP1R9B/RPTOR/NOP53/SOX11/BIN1/FAP/NABP1/CAB39/PSMD1/PRNP/BMP7/MIR133A2/LIF/XPC/TOP2B/RYBP/DLG1/TRIP13/IRF1/PTPRK/MAD1L1/INHBA/EGFR/MAGI2/CDK6/KMT2E/MIR29B1/PRKAG2/KLF4/DAB2IP/PSMB7/PRKACB/BRINP2/IRF6/CENPF/TGFB2/WNT9A/EPC1/ZWINT/PTEN/WEE1/EED/USP2…	115
GO_TISSUE_MIGRATION	114/2921	357/43216	2.58331e-46	1.12076e-44	4.01616e-45	PLEKHG5/EPHA2/S100A2/NANOS1/MIR483/ETS1/HDAC7/PXN/SCARB1/CLEC14A/BMP4/VASH1/EVL/BCAR1/CDH13/PECAM1/PTPRM/PRKCE/RTN4/MAP4K4/DPP4/FAP/SCG2/SP100/SRC/PLCG1/MYH9/CARD10/PPARG/WNT5A/ADAMTS9/GATA2/PLXND1/SLIT2/KIT/ANXA3/PDCD6/SEMA5A/ARSB/HBEGF/FGF1/FGF18/FLT4/EDN1/HDAC9/BMPER/SEMA3A/MET/GRHL2/PTK2/MIR31/KLF4/DAB2IP/MACF1/TACSTD2/JUN/TGFB2/JCAD/NRP1/SIRT1/PTEN/PRCP/AMOTL1/STRAP/STARD13/PRKD1/ARF6/AKT1/T…	114
GO_RAS_PROTEIN_SIGNAL_TRANSDUCTION	114/2921	437/43216	7.62146e-37	2.42169e-35	8.67796e-36	PLEKHG5/ARHGEF10L/ARHGAP29/NGF/NOTCH2/ARHGEF2/RHOU/DNMBP/RRAS2/PLEKHG3/RASGRF1/AKAP13/ADGRG1/PLEKHG4/CDH13/PECAM1/RAB31/ROCK1/RASGRP3/CDC42EP3/MAP4K4/RND3/NGEF/PREX1/STMN3/TIAM1/BCR/CYTH4/HEG1/AGTR1/PLEKHG4B/TRIO/G3BP1/TIAM2/LIMK1/RASA4B/MET/ABCA1/LPAR1/RAB14/DAB2IP/PARK7/EPHB2/JUN/SSX2IP/RAB29/TGFB2/ITPKB/TRIM67/NRP1/RHOBTB1/SYNPO2L/ADRA2A/EPS8L2/ARHGAP42/RDX/USP28/ARHGEF12/PLEKHG6/EPS8/RAP1B/KI…	114
GO_SIGNAL_RELEASE	114/2921	458/43216	8.88696e-35	2.63802e-33	9.45317e-34	PPT1/WLS/ILDR2/SYT2/CAMK2G/TCF7L2/SYT8/ADM/ARNTL/STX3/NRXN2/SYT12/GAL/MTNR1B/DRD2/SNX19/ITPR2/TBX3/ADORA2B/NR1D1/GIP/SMAD2/MIDN/PIP5K1C/GRIK5/SOX11/KCNS3/PRKCE/MAP4K4/PAX8/DPP4/GAD1/RAPGEF4/CREB1/PTPRN/IRS1/KCNB1/GNAS/TIAM1/LIF/SYN3/SYN2/GSK3B/AGTR1/SLC2A2/PPP3CA/OXCT1/EFNA5/DRD1/EDN1/RIMS1/HTR1B/CNR1/INHBA/EGFR/CFTR/PTPRN2/CHD7/PARK7/SLC2A1/KISS1/SLC30A1/SNAP47/CHAT/MCU/ADRA2A/CTBP2/ANO1/CACNA1C…	114
GO_MUSCLE_SYSTEM_PROCESS	114/2921	471/43216	1.43801e-33	4.07215e-32	1.45923e-32	EDN2/LMNA/RGS4/RCSD1/TNNI1/PPP1R12B/ATP2B4/CAMK2G/KCNMA1/ANKRD2/KCNQ1/DRD2/SSPN/PXN/AKAP6/TPM1/SMAD3/HCN4/AKAP13/CAMTA2/ADORA2B/ROCK1/SMAD7/SLC8A1/CALM2/DYSF/BIN1/CFLAR/IGFBP5/MIR133A2/TIAM1/MB/LMCD1/MYLK/ITGB5/DLG1/KIT/PPP3CA/NDUFS6/IL6ST/PDE4D/TIFAB/MYOT/ADRB2/GLRA1/ADRA1B/DRD1/EDN1/MLN/GJA1/CCN2/UTRN/MYL10/PTK2/KLF4/GSN/ERRFI1/HTR1D/PDE4B/ATP1A1/ATP1A2/CTNNA3/VCL/MYOF/SORBS1/ADRA2A/ARHGAP42/CA…	114
GO_FOREBRAIN_DEVELOPMENT	113/2921	378/43216	9.3805e-43	3.62784e-41	1.30001e-41	KDM1A/LHX8/ATP2B4/DKK1/NRG3/TACC2/DRD2/ETS1/TBX3/KDM2B/BMP4/CCDC85C/SEMA7A/SALL1/ADGRG1/KDM6B/RARA/CDH2/SLC8A1/RTN4/GLI2/DLX1/DLX2/CREB1/BTBD3/SSTR4/SRC/ZNF335/WNT7B/TOP2B/WNT5A/GSK3B/GATA2/TRA2B/SLIT2/RBPJ/GSX2/ANXA3/SEMA5A/DNAH5/NDST1/DRD1/INHBA/EGFR/SEMA3A/CDK6/LAMB1/PLXNA4/CHD7/EXT1/NFIB/AGTPBP1/LPAR1/DAB2IP/LHX2/TSC1/SKI/EPHB2/SLC2A1/DMRTA2/DAB1/GNG12/BCAN/SRGAP2/NRP1/CXCL12/PTEN/CRTAC1/SLC1…	113
GO_MUSCLE_ORGAN_DEVELOPMENT	113/2921	407/43216	2.51202e-39	8.71864e-38	3.12426e-38	HEYL/HIVEP3/TGFBR3/COL11A1/BCL9/RGS4/TNNI1/ATF3/HLX/ZBTB18/DKK1/ANKRD1/ANKRD2/ARNTL/WT1/FGF3/TAGLN/BCL9L/AKAP6/BMP4/ASB2/COPS2/TPM1/SMAD3/ITGA11/ZFHX3/SOX15/COPRS/HLF/SMAD7/SOX11/XIRP2/CFLAR/CREB1/DNER/COL6A3/GPC1/FKBP1A/LAMA5/TBX1/LIF/MAFF/WNT5A/MYLK/HEG1/RBPJ/PPP3CA/BASP1/PTCD2/TIFAB/HBEGF/EDN1/RBM24/UTRN/HDAC9/CAV2/CHD7/ZFPM2/RXRA/SKI/DMRTA2/CENPF/KCNK2/TGFB2/ARID5B/SIRT1/PTEN/NEURL1/ALX4/WNT1…	113
GO_PROTEIN_COMPLEX_OLIGOMERIZATION	111/2921	528/43216	4.71689e-27	9.70332e-26	3.47711e-26	PEX14/CDA/BCL10/CAMK2G/SBF2/EHD1/MMP3/VWF/EVL/BMF/ANXA2/COLEC12/KCTD1/CRTC1/KCNS3/EIF2AK3/CAB39/TRPM8/PRNP/HM13/SRC/TGM2/KCNS1/KCNB1/COL6A2/SCUBE1/ATXN10/PDCD6IP/OTOL1/TRA2B/TP63/CLDN1/CTNNA1/GLRA1/SNX9/SLC22A1/NOD1/MAGI2/CAV2/TRPS1/TSC1/RXRA/SKI/SH3GLB1/AIM2/KCTD3/MCU/LGI1/VWA2/HBD/TRIM34/KCNA4/SLC1A2/AHNAK/AQP11/KCTD14/BIRC2/SORL1/KCNC2/SYT1/APPL2/KCTD10/HRK/TMEM120B/ALOX5AP/KCTD12/CLYBL/OXA1L/…	111
GO_NEGATIVE_REGULATION_OF_LOCOMOTION	110/2921	398/43216	4.11079e-38	1.36381e-36	4.88713e-37	MIR34A/SRGAP2B/NRG3/IFITM1/MIR483/DRD2/THY1/SRGAP1/VASH1/EVL/TPM1/SEMA7A/SEMA4B/ADGRG1/PTPRM/SMAD7/IGFBP5/SP100/ZMYND8/MIR133A2/BCR/CARD10/FBLN1/PPARG/SEMA3F/SEMA3B/WNT5A/ADAMTS9/PHLDB2/SLIT2/SEMA5A/CTNNA1/DUSP22/BMP5/PTPRK/MAGI2/SEMA3C/SEMA3E/SEMA3A/SEMA3D/MIR29B1/TRIB1/KLF4/DAB2IP/PADI2/CLIC4/TACSTD2/SRGAP2/NRP1/CXCL12/VCL/DLG5/PTEN/TRIM8/PTPRJ/STRAP/LRP1/STARD13/DACH1/AKT1/THBS1/FRMD5/SEMA6D/A…	110
GO_SECOND_MESSENGER_MEDIATED_SIGNALING	110/2921	442/43216	1.35839e-33	3.86286e-32	1.38423e-32	NPPB/EDN2/ADGRL4/DDAH1/ATP2B4/ADRB1/INPP5A/ADM/PDE3B/GAL/P2RY6/MTNR1B/GUCY1A2/DRD2/ITPR2/CMKLR1/RXFP2/AKAP6/PTGER2/AKAP13/GRIN2A/ADGRG1/CDH13/JPH3/ADORA2B/GIP/PPP1R9B/ADGRE5/SLC8A1/CALM2/EIF2AK3/FHL2/RAPGEF4/CCL20/ACKR3/RAMP1/FKBP1A/PRNP/SSTR4/PLCG1/ADNP/NFATC2/GNAS/MIR133A2/RCAN1/LMCD1/HRH1/CCR1/GNAI2/GSK3B/AGTR1/PPP3CA/ADCY2/PDE4D/ADRB2/ADRA1B/DRD1/EDN1/TCP11/ADGRF1/ADGRG6/AHR/EGFR/CD36/GNAQ/AB…	110
GO_NEGATIVE_REGULATION_OF_PHOSPHORYLATION	110/2921	446/43216	3.23772e-33	9.09248e-32	3.25822e-32	CDKN2C/GADD45A/KIRREL1/RGS4/ATF3/SMYD3/SH3BP5L/DKK1/DUSP5/IPO7/PRR5L/DRD2/THY1/CTDSP2/AJUBA/BMP4/ATG14/BDKRB1/SMAD6/HEXIM2/SOCS3/RPTOR/SMAD7/MIDN/GADD45B/XDH/CALM2/SPRED2/PRNP/PKIG/PTPN1/BMP7/PMEPA1/MIR133A2/PRDM15/LIF/TIMP3/FBLN1/HEG1/DLG1/SLIT2/PDE4D/SH3RF2/DUSP22/IBTK/PKIB/CNKSR3/INHBA/MIR29B1/PRKAG2/TRIB1/PSCA/GNAQ/KLF4/RGS3/DAB2IP/PARK7/ERRFI1/EPHB2/JUN/LAX1/PPP1R15B/PARD3/SIRT1/PTEN/MAPK8IP…	110
GO_NEGATIVE_REGULATION_OF_TRANSPORT	110/2921	506/43216	4.07652e-28	8.89997e-27	3.18924e-27	MIR34A/RGS4/BAG3/MTNR1B/DRD2/NEDD4/SNX33/RRAD/ACAA2/MIDN/YWHAQ/OSR1/PKDCC/THADA/PRKCE/CALM2/DYSF/MAP4K4/BIN1/HECW2/FN1/IRS1/SP100/CAB39/PKIG/KCNB1/MIR133A2/NTSR1/BCR/LIF/GNAI2/PPP3CA/MAP1B/TIFAB/EDN1/HTR1B/CNR1/HDAC9/INHBA/CD36/MIR29B1/TCAF2/PARK7/EPHB2/ATP1A2/SLC30A1/ANK3/SRGN/PTEN/ADRA2A/SERGEF/LRRC32/CARD16/CARD18/WNK1/TNFRSF1A/RAP1B/BEST3/APPL2/STXBP6/PRKD1/ARF6/LGALS3/CALM1/AKT1/THBS1/RHBDF1…	110
GO_REGULATION_OF_HORMONE_LEVELS	110/2921	512/43216	1.17183e-27	2.494e-26	8.93706e-27	NGF/ILDR2/CAMK2G/TCF7L2/ADM/DKK3/ARNTL/GAL/MTNR1B/DRD2/SNX19/ITPR2/VDR/TBX3/SCARB1/DIO2/NR1D1/GIP/SMAD2/MIDN/SOX11/KCNS3/PLB1/PRKCE/MAP4K4/PAX8/DPP4/DHRS9/RAPGEF4/CREB1/PTPRN/IRS1/KCNB1/GNAS/SLCO4A1/TIAM1/LIF/AGTR1/SLC2A2/PPP3CA/OXCT1/EFNA5/EDN1/BMP5/CNR1/ALDH8A1/SLC22A1/INHBA/EGFR/CFTR/PTPRN2/CHD7/CPQ/PARK7/ECE1/SLC2A1/RPE65/ATP1A1/KISS1/CHAT/MCU/CYP26A1/ADRA2A/HSD17B12/ANO1/CACNA1C/HSD17B6/LRP1…	110
GO_RESPONSE_TO_EXTRACELLULAR_STIMULUS	110/2921	519/43216	3.92035e-27	8.0893e-26	2.89874e-26	MTHFR/BCL10/ATF3/ADRB1/ADM/SIPA1/FOSL1/VDR/HNRNPA1/C12orf66/ATG14/CHSY1/CLEC16A/ADORA2B/PEMT/RARA/GIP/PPP1R9B/RPTOR/SLC8A1/EIF2AK3/ITGA6/CREB1/MAP1LC3A/SRC/KCNB1/ADNP/CYP24A1/BMP7/DEPDC5/TXN2/ATG7/PPARG/GNAI2/FSTL1/DAP/OXCT1/ARSB/ADRB2/CNR1/UPP1/EGFR/TNFRSF11B/ABCA1/TNC/GSN/TSC1/ALPL/SLC2A1/OMA1/JUN/SGIP1/SH3GLB1/USF1/GLRX2/NUAK2/NENF/MAPK8/SIRT1/PTEN/CYP26A1/SLC1A2/TMEM135/SIK2/ADIPOR2/AVPR1A/AP…	110
GO_RESPONSE_TO_BACTERIUM	110/2921	672/43216	5.90612e-18	7.36144e-17	2.63792e-17	EPHA2/BCL10/FASLG/TNFSF4/CAPN2/LYST/ANKRD1/CYP2E1/ADM/TRAF6/SCARB1/PTGER2/BDKRB1/LITAF/NLRP1/NR1D1/RARA/AKAP8/BCL3/PRKCE/IL37/CFLAR/CCL20/SRC/BPI/BCR/WNT5A/ADAMTS9/CCDC80/UPK1B/CLDN1/RBPJ/ANXA3/PLAC8/PDE4D/CSF2/EDN1/CNR1/NOD1/CD36/CHD7/TRIB1/PDCD1LG2/NFIB/ABCA1/TNFSF8/RAB14/DAB2IP/FCN2/ALPL/JUN/PDE4B/GNG12/PTGFR/IFI44/IL6R/HMCN1/RGS1/RAB29/MAPKAPK2/MAPK8/MBL2/CTR9/CARD16/TIRAP/TNFRSF1A/OAS2/CEBPE…	110
GO_NEGATIVE_REGULATION_OF_HYDROLASE_ACTIVITY	109/2921	459/43216	2.25335e-31	5.82088e-30	2.08587e-30	NGF/APCS/GPATCH2/ANXA8/USP47/CD44/RAG1/SERPINH1/SYTL2/GAPDH/TMEM132D/PPP1R36/PAPLN/PPP1R9B/ROCK1/CRIM1/THADA/BIN1/CFLAR/SPP2/SH3BP4/COL6A3/FKBP1A/CST5/SRC/WFDC3/PHACTR3/TIMP3/ELFN2/COL7A1/GNAI2/PROS1/GSK3B/SLIT2/SH3RF1/SPOCK1/SH3RF2/COL28A1/HDAC9/MIR29B1/PTPRN2/KLF4/DAB2IP/CRB2/PTPA/TSC1/PARK7/RPS6KA1/IFI6/SPOCD1/LEPR/TGFB2/WNT9A/CNST/SIRT1/CST6/DLG2/BIRC2/CARD16/CARD18/RDX/SORL1/APLP2/WNK1/BICD1…	109
GO_RESPONSE_TO_TOXIC_SUBSTANCE	109/2921	521/43216	2.09517e-26	4.15839e-25	1.49013e-25	MIR34A/KDM1A/RGS4/GPR37L1/CAPN2/ERCC6/KCNMA1/CYP2E1/ABTB2/FOSL1/TRPC6/DRD2/ETS1/ITPR2/HNRNPA1/TXNRD1/GRIN2A/MT2A/NXN/KDM6B/PEMT/RARA/SDC1/SLC8A1/PRKCE/LYPD1/CREB1/MAP1LC3A/SRC/BMP7/MIR133A2/RGS19/TXNRD2/MB/CLDN1/SOD3/PPP3CA/OXCT1/GLRA1/DRD1/EDN1/RPL10A/MAPK13/HTR1B/CNR1/AHR/HDAC9/CD36/MET/XPA/KLF4/TNC/GSN/PTGS1/PARK7/AKR1A1/JUN/ATP1A2/GLRX2/PPP1R15B/SLC30A1/SIRT1/PSAP/PTEN/GSTO2/HBD/BIRC2/EPS8/KC…	109
GO_DEPHOSPHORYLATION	108/2921	471/43216	1.05749e-29	2.46795e-28	8.84372e-29	ACP6/PTPN14/GPATCH2/NTPCR/CAMK2G/PPP1R3C/DUSP5/PLPP4/LHPP/PPP2R2D/INPP5A/SYTL2/DRD2/CTDSP2/PPM1H/PTPRQ/NUAK1/TMEM132D/CDKN3/PPM1A/PPP1R36/SMAD3/SMG6/PPP1R9B/PTPRM/ROCK1/CALM2/PTPRN/ALPP/FKBP1A/RPRD1B/PTPN1/PHACTR3/RCAN1/ELFN2/GNAI2/GSK3B/DLG1/PPP3CA/INPP4B/SH3RF2/PPP2R2B/DUSP22/NT5E/PTPRK/SYNJ2/NT5C3A/MAGI2/PTPRN2/PDP1/PTPA/TSC1/ALPL/SPOCD1/DNAJC6/PLPPR4/ATP1A1/PPP1R15B/TGFB2/CNST/PTEN/PTPRJ/SDHA…	108
GO_ORGANOPHOSPHATE_BIOSYNTHETIC_PROCESS	108/2921	553/43216	1.20089e-23	2.04212e-22	7.31779e-23	NPPB/PPT1/AK5/SLC44A3/UCK2/CAPN2/IPMK/LHPP/AMPD3/P2RY6/GUCY1A2/NNMT/PITPNM2/AJUBA/PPCDC/ACSBG1/LPCAT2/VAC14/PITPNM3/PIK3R5/RCVRN/ADORA2B/PEMT/PLCD3/PIP5K1C/PLCH2/PLCB4/PLCG1/ATP5F1E/NTSR1/HRH1/PIK3CB/NMNAT3/MTHFD2L/GPAT3/INPP4B/LPCAT1/ADCY2/RAD50/MBOAT1/SYNJ2/UPP1/PRKAG2/PDP1/RAB14/FABP3/CTPS1/ELOVL1/AKR1A1/AK4/ETNK2/LPGAT1/ITPKB/ATP5F1C/CHAT/ADK/PAPSS2/PTEN/ELOVL3/FAR1/PDHX/HSD17B12/STARD10/PIK3…	108
GO_POSITIVE_REGULATION_OF_CELL_ADHESION	107/2921	401/43216	1.31743e-35	4.07141e-34	1.45896e-34	COL16A1/BCL10/TNFSF18/TNFSF4/HLX/ZMIZ1/ADAM8/CD44/TRAF6/RAG1/STX3/THY1/ETS1/TPM1/SMAD3/ADGRG1/ZFHX3/CDH13/PIEZO1/FLOT2/RARA/SKAP1/ROCK1/SMAD7/FSTL3/PRKCE/DYSF/MAP4K4/GLI2/DPP4/ITGA6/FN1/SRC/TGM2/SDC4/PREX1/CASS4/BMP7/RUNX1/TRIOBP/FBLN2/WNT5A/COL8A1/ABI3BP/CCDC80/GSK3B/PPP3CA/MYO10/IL7R/EGFLAM/IL6ST/EDIL3/ADAM19/NEDD9/UTRN/CD36/CDK6/COL26A1/PODXL/MIR30B/PDCD1LG2/TSC1/CCN1/IL6R/TGFB2/ITPKB/NRP1/CXC…	107
GO_MULTICELLULAR_ORGANISMAL_HOMEOSTASIS	107/2921	475/43216	9.51488e-29	2.14656e-27	7.69203e-28	KDM1A/EDN2/ABCA4/ILDR2/USH2A/FH/ERCC6/ADRB1/NANOS1/ADAM8/AMPD3/ARNTL/TRAF6/DRD2/SCNN1A/BBS10/CMKLR1/ESRRB/DIO2/ANKRD11/KDM6B/TRPV2/PEMT/NR1D1/CRTC1/TRPM8/SRC/GNAS/NTSR1/GATA2/TP63/CLDN1/RBPJ/PLAC8/PDGFC/LPCAT1/ADCY2/PRLR/SLC22A5/ADRB2/DRD1/CNR1/GJA1/CCN2/NOX3/EGFR/CD36/MET/CFTR/TMEM64/TNFRSF11B/NXNL2/MFAP2/GRHL3/NRDC/OMA1/LEPR/SGIP1/RPE65/PRKACB/ESRRG/PCDH15/LIPA/ELOVL3/PRCP/NOX4/UBASH3B/ADIPOR2/…	107
GO_T_CELL_ACTIVATION	106/2921	458/43216	1.54785e-29	3.57538e-28	1.28121e-28	BCL10/TNFSF18/TNFSF4/HLX/ZMIZ1/ADAM8/LMO1/CD44/TRAF6/RAG1/THY1/BMP4/NEDD4/SMAD3/FLOT2/RARA/SMAD7/BCL3/GLI2/DPP4/FKBP1A/PRNP/SRC/MAFB/SDC4/PREX1/NFATC2/RUNX1/MYH9/DLG1/KIT/PPP3CA/SH3RF1/PRLR/IL7R/IL6ST/IRF1/DOCK2/DUSP22/RUNX2/PRDM1/MAD1L1/CDK6/CHD7/MIR30B/PDCD1LG2/TNFSF8/GSN/TSC1/ZNF683/CTPS1/LEPR/IL6R/LAX1/SOX13/RAB29/ITPKB/DLG5/CD151/MAPK8IP1/LRRC32/PAWR/IGF1/LGALS3/ZFP36L1/AKT1/CCL2/TBX21/YES1/…	106
GO_ANION_TRANSPORT	106/2921	606/43216	1.77103e-19	2.39726e-18	8.59041e-19	ABCA4/RGS4/SLC16A12/ABCC2/OSBPL5/SLC3A2/P2RY6/DRD2/ANO2/ANO6/SLC38A1/PITPNM2/SCARB1/SLC7A1/SLC38A6/SLCO3A1/SLC7A5/ABCC3/SLC16A5/OSR1/PRNP/SSTR4/SLC35C2/PRELID3B/SLCO4A1/NTSR1/PPARG/SLC4A7/SLC12A8/SLC2A2/ANKH/EMB/GLRA1/EDN1/RIMS1/TTYH3/CD36/CFTR/SLC13A4/TCAF2/PRKAG2/ABCA1/RXRA/CLIC4/FABP3/SLC2A1/LRRC8D/AHCYL1/PDZK1/ATP1A2/PSAP/SLC1A2/ANO1/FOLR3/STARD10/SLC38A4/SLC16A7/AVPR1A/BEST3/SYT1/SLC17A8/TRP…	106
GO_GAMETE_GENERATION	106/2921	676/43216	4.97578e-16	5.4492e-15	1.95268e-15	PUM1/PHC2/DDX20/ATP2B4/FMN2/ZMIZ1/DEAF1/ARNTL/WT1/FOSL1/CADM1/KDM2B/RXFP2/BMP4/PAQR5/BNC1/PMFBP1/RARA/FSTL3/NPHP1/ACVR1/SRC/PABPC1L/CTCFL/TCFL5/OSBP2/TOB2/TP63/KIT/EREG/TRIP13/ADAMTS16/ROPN1L/SPEF2/MROH2B/ADAMTS2/TCP11/CNR1/GJA10/PRDM1/GJA1/SYNE1/IGF2R/PACRG/INHBA/CFTR/MYBL1/WASHC5/RAD23B/SPIN4/LIN28A/AZIN2/SCMH1/MAST2/SHCBP1L/SIRT1/HERC4/NEURL1/ETV6/CAPZA3/IGF1/DIAPH3/AKT1/BCL2L10/ABHD2/MARF1/SP…	106
GO_POSITIVE_REGULATION_OF_GTPASE_ACTIVITY	105/2921	399/43216	2.16434e-34	6.31224e-33	2.26195e-33	EPHA2/ARHGEF10L/ARHGAP29/RGS4/RASAL2/SIPA1L2/ADRB1/SIPA1/THY1/SRGAP1/RIC8B/RGS6/RIN3/EIF5/RASGRF1/PLEKHG4/TBCD/ARHGAP28/ASAP2/RASGRP3/MAP4K4/ITGA6/CHN1/DOCK10/CCL20/RIN2/ARHGAP40/PREX1/TIAM1/BCR/DEPDC5/WNT5A/GSK3B/ARHGAP10/SNX18/ARHGAP26/DOCK2/NEDD9/ARHGAP18/TIAM2/SNX9/RASA4B/CAV2/RGS20/ASAP1/GNAQ/RGS3/DAB2IP/GARNL3/TSC1/AGRN/ERRFI1/GRHL3/SMAP2/JUN/RGS5/RABGAP1L/RGS1/SRGAP2/RGS7/ARHGAP12/NRP1/ARH…	105
GO_DIVALENT_INORGANIC_CATION_TRANSPORT	105/2921	475/43216	1.60216e-27	3.378e-26	1.21048e-26	MIR34A/RGS4/FASLG/ATP2B4/CAMK2G/SLC3A2/P2RY6/TRPC6/DRD2/THY1/CRACR2A/ITPR2/ANO6/VDR/AKAP6/BDKRB1/ANXA2/IL16/GRIN2A/RRAD/JPH3/RCVRN/TRPV2/PLCH2/SLC8A1/THADA/PRKCE/CALM2/DYSF/BIN1/TMEM163/TRPM8/RAMP1/FKBP1A/PRNP/PLCG1/MIR133A2/NTSR1/CACNG2/CCR1/GNAI2/MYLK/CLDN16/PPP3CA/PDE4D/DRD1/IBTK/CCN2/PKD1L1/CHD7/SLC24A2/PDE4B/ATP1A2/SLC30A1/PSEN2/CXCL12/MCU/ADRA2A/TCN1/AHNAK/UBASH3B/CACNA2D4/CACNA1C/TRPC4/LGA…	105
GO_IMMUNE_RESPONSE_REGULATING_SIGNALING_PATHWAY	105/2921	662/43216	3.09421e-16	3.43869e-15	1.23223e-15	MIR34A/PUM1/PSMB2/BCL10/MUC1/PIK3AP1/PLPP4/MUC5AC/TRAF6/LPXN/THY1/CMKLR1/PRKCH/RPS6KA5/CREBBP/BCAR1/NR1D1/SKAP1/NPLOC4/COLEC12/NOP53/PRKCE/RTN4/TANK/PSMD1/PRNP/SRC/PLCG1/UBE2V1/NFATC2/RUNX1/NFAM1/PIK3CB/KIT/PPP3CA/OTULIN/MYO10/PDE4D/IRF1/DUSP22/TAB2/NOD1/LIMK1/CD36/PTK2/DAB2IP/PSMB7/JUN/PDE4B/PRKACB/FCGR2A/RAB29/MAPKAPK2/MAPK8/PTPRJ/BIRC2/TIRAP/WNK1/PAWR/APPL2/PSMC6/LGALS3/EIF2B2/CALM1/NFATC3/MYH…	105
GO_REGULATION_OF_VASCULATURE_DEVELOPMENT	104/2921	421/43216	1.55011e-31	4.06633e-30	1.45714e-30	MIR34A/NPPB/EPHA2/HSPG2/DDAH1/FASLG/ADAM12/MIR483/ADM/PDE3B/HTATIP2/WT1/CREB3L1/ETS1/HDAC7/BMP4/VASH1/TNFRSF12A/EPN2/PTPRM/ROCK1/XDH/HK2/CFLAR/SP100/PLCG1/NFATC2/BMP7/RUNX1/CARD10/PPARG/WNT5A/ADAMTS9/GATA2/PLXND1/AGTR1/KIT/ANXA3/PDCD6/SEMA5A/FGF1/FGF18/THBS2/HDAC9/BMPER/SEMA3E/MIR29B1/MIR30B/MIR31/KLF4/DAB2IP/JAK1/IL6R/TGFB2/JCAD/NRP1/SIRT1/HMGA2/BTG1/FLT1/STARD13/SPRY2/COL4A2/PRKD1/THBS1/PKM/MIN…	104
GO_ORGANIC_CYCLIC_COMPOUND_CATABOLIC_PROCESS	104/2921	601/43216	8.61856e-19	1.1153e-17	3.99661e-18	CDA/PUM1/PSMB2/ENTPD7/NANOS1/PKP3/AMPD3/PRR5L/TNKS1BP1/DCPS/SCARB1/SAMD4A/DIS3L/SMG6/ROCK1/CTIF/RPL17/RPL36/XDH/RPL37A/PSMD1/DIS3L2/CYP24A1/RPS21/HELZ2/CECR2/RPL3/EXOSC7/IGF2BP2/TENT4A/PDE4D/ETF1/MGAT1/RBM24/RPL10A/NT5E/ALDH8A1/IGF2BP3/NT5C3A/UPP1/YTHDF3/YWHAZ/ZHX2/PSMB7/LIN28A/ERI3/PDE4B/RPL5/DPYD/PKP1/MAPKAPK2/MIRLET7A2/TIRAP/DERA/HSD17B6/TDG/UNG/OAS2/PAN3/NUDT15/PCID2/RPS29/PSMC6/ZFP36L1/AKT1/…	104
GO_CELL_CYCLE_PHASE_TRANSITION	104/2921	618/43216	6.57797e-18	8.16876e-17	2.92721e-17	PSMB2/CDKN2C/GADD45A/MUC1/PBX1/PPP1R12B/ATP2B4/RHOU/CACUL1/PPP2R2D/USP47/TNKS1BP1/CTDSP2/PHLDA1/CRADD/NEDD1/AJUBA/CDKN3/RAD51B/ESRRB/FOXN3/CEP152/PPP1R9B/RPTOR/AKAP8/NOP53/CALM2/ACVR1/HECW2/PSMD1/CEP250/MIR133A2/XPC/NEK10/PPP3CA/TRIP13/MAD1L1/INHBA/EGFR/CDK6/MCM7/KMT2E/MIR29B1/NSMCE2/KLF4/NEK6/PSMB7/CENPF/PTEN/WEE1/POLA2/RDX/EPS8/BCAT1/WNT10B/HMGA2/E2F7/PPP1R12A/LATS2/PCID2/PSMC6/DACT1/MAX/ZFP36L…	104
GO_PEPTIDYL_TYROSINE_MODIFICATION	103/2921	360/43216	3.28618e-37	1.05909e-35	3.79516e-36	EPHA2/ROR1/ARHGEF2/DDR2/TNFSF18/SH3BP5L/ERCC6/HPX/CD44/CLCF1/THY1/PECAM1/SOCS3/PKDCC/PRKCE/TGFA/EPHA4/PRNP/SRC/PTPN1/ADNP/CASS4/LIF/KIT/EREG/PDGFC/PRLR/IL6ST/EFNA5/CSF2/HBEGF/CLK4/FLT4/DUSP22/NEDD9/IBTK/EGFR/TPST1/CD36/MET/PTK2/MUSK/ERRFI1/EPHB2/JAK1/IL6R/NRP1/NEURL1/ADRA2A/AFAP1L2/WEE1/BDNF/PTPRJ/NOX4/TNFRSF1A/STYK1/KITLG/IGF1/FLT1/NTRK3/IQGAP1/IGF1R/LRRK1/GREM1/MAP2K3/ITGB3/YES1/AXL/PTPRC/ADAM1…	103
GO_REGULATION_OF_PROTEIN_COMPLEX_ASSEMBLY	103/2921	427/43216	2.55463e-30	6.19703e-29	2.22066e-29	PEX14/CAPZB/ARHGEF2/KIRREL1/WASHC2C/DKK1/MMP3/BBS10/AJUBA/PPM1A/SPTB/EVL/BMF/SMAD6/PIEZO1/SKAP1/TBCD/ARHGAP28/FHOD3/NOP53/CDC42EP3/PRKCE/BIN1/CREB1/SRC/ARHGAP40/PREX1/PMEPA1/TRIOBP/GSK3B/DLG1/SLIT2/ICE1/CSF2/ARHGAP18/SNX9/CD36/MET/ASAP1/XPA/ABCA1/GSN/DAB2IP/SPTAN1/PARK7/SH3GLB1/AIM2/MPP7/RHOBTB1/FCHSD2/BIRC2/RDX/SORL1/EPS8/CAPZA3/WNT10B/HRK/PAN3/STXBP6/ARF6/NIN/PSMC6/DACT1/FMN1/TMOD3/ERCC4/SOST/G…	103
GO_LEUKOCYTE_MIGRATION	103/2921	485/43216	1.46175e-25	2.77118e-24	9.93032e-25	MST1L/EDN2/TNFSF18/LYST/ADAM8/CD44/SLC3A2/THY1/ANO6/CMKLR1/BDKRB1/IL16/SLC7A5/PECAM1/ROCK1/PIP5K1C/SDC1/DYSF/IL1R1/IL37/GYPC/ITGA6/FN1/SCG2/CCL20/GPC1/SRC/PLCG1/SDC4/PREX1/BCR/MYH9/HRH1/CCR1/MST1/WNT5A/PROS1/PIK3CB/SLIT2/KIT/PDE4D/STK10/EDN1/BMP5/SDC2/PADI2/SDC3/ARTN/PDE4B/CD58/IL6R/TGFB2/CXCL12/SAA1/TIRAP/WNK1/EPS8/KITLG/SELPLG/FLT1/LGALS3/AKT1/THBS1/GREM1/CCL2/ITGB3/TBX21/ITGA3/CD300H/YES1/ADAM…	103
GO_MICROTUBULE_CYTOSKELETON_ORGANIZATION	103/2921	533/43216	2.97736e-22	4.77507e-21	1.71111e-21	PEX14/GADD45A/SPAG17/ARHGEF2/LMNA/NAV1/MAP10/FMN2/SMC3/TACC2/C10orf90/TUBGCP2/C2CD3/GAPDH/EML1/CEP152/LRRC49/TUBB3/SKAP1/KIF2B/TBCD/MTCL1/CEP68/NCKAP5/FIGN/PARD3B/CEP250/MYBL2/RAE1/STMN3/MYH9/PDCD6IP/ULK4/PHLDB2/GSK3B/DLG1/DNAH5/MAP1B/EFNA5/STMND1/DST/MET/WASHC5/PTK2/NEK6/PTPA/NTMT1/SSX2IP/CEP350/NEK7/SRGAP2/DISC1/PARD3/CCSER2/LZTS2/NEURL1/CFAP46/WEE1/UVRAG/CEP295/SIK3/BICD1/PPP1R12A/SPRY2/NIN/SY…	103
GO_ACTIVATION_OF_IMMUNE_RESPONSE	103/2921	708/43216	1.76378e-13	1.61096e-12	5.77277e-13	MIR34A/PUM1/PSMB2/BCL10/MUC1/APCS/PIK3AP1/PLPP4/MUC5AC/TRAF6/LPXN/THY1/CMKLR1/PRKCH/RPS6KA5/CREBBP/BCAR1/NR1D1/SKAP1/NPLOC4/COLEC12/NOP53/PRKCE/RTN4/TANK/PSMD1/PRNP/SRC/PLCG1/UBE2V1/NFATC2/RUNX1/NFAM1/PROS1/PIK3CB/OTULIN/MYO10/PDE4D/IRF1/DUSP22/TAB2/NOD1/LIMK1/CD36/PTK2/DAB2IP/PSMB7/FCN2/PDE4B/PRKACB/AIM2/FCGR2A/RAB29/MAPKAPK2/MBL2/PTPRJ/BIRC2/TIRAP/WNK1/PAWR/APPL2/PSMC6/LGALS3/EIF2B2/MYH2/PSMC5/…	103
GO_REGULATION_OF_CELLULAR_COMPONENT_SIZE	102/2921	367/43216	1.16645e-35	3.62136e-34	1.29769e-34	CAPZB/KDM1A/WDTC1/NGF/KIRREL1/WASHC2C/KCNMA1/ANO6/SPTB/EVL/SEMA7A/SEMA4B/TNFRSF12A/TRPV2/RPTOR/ARHGAP28/FHOD3/CDC42EP3/PRKCE/RTN4/BIN1/CREB1/FN1/ARHGAP40/PREX1/ADNP/CDH4/TRIOBP/WNT7B/SEMA3F/SEMA3B/WNT5A/GSK3B/SLC12A8/PLS1/DLG1/SLIT2/SEMA5A/IL7R/MAP1B/EFNA5/EDN1/ARHGAP18/SNX9/LIMK1/SEMA3C/SEMA3E/SEMA3A/SEMA3D/PLXNA4/GSN/SPTAN1/TSC1/MACF1/LRRC8D/NRP1/CXCL12/RHOBTB1/PTEN/BDNF/FCHSD2/TMEM123/RDX/EPS8…	102
GO_MONOVALENT_INORGANIC_CATION_TRANSPORT	102/2921	526/43216	3.62914e-22	5.7793e-21	2.07097e-21	RGS4/ATP2B4/KCNMA1/KCNQ1/SLC3A2/GAL/MTNR1B/DRD2/SCNN1A/ALG10B/ANO6/SLC38A1/AKAP6/SLC38A6/NEDD4/HCN4/ASIC2/ATP6V0A1/KCNS3/OSR1/KCNK3/SLC8A1/PRKCE/KCNIP3/BIN1/KCNH7/HECW2/CAB39/PRNP/COX4I2/KCNS1/KCNB1/SLC9A8/ATP5F1E/MIR133A2/KCNJ6/KCNJ15/SLC4A7/SLC12A8/KCNMB2/DLG1/SLC22A5/KLHL3/ADRB2/KCNIP1/DRD1/KCNK17/NKAIN2/UTRN/CNKSR3/SLC13A4/SLC24A2/TSC1/PARK7/AHCYL1/ATP1A1/ATP1A2/ATP6V1G3/KCNH1/KCNK2/ATP5F1C/A…	102
GO_CELL_JUNCTION_ASSEMBLY	101/2921	239/43216	3.21499e-54	1.76903e-52	6.33919e-53	EPHA2/COL16A1/PKP3/THY1/CD9/HDAC7/AJUBA/PRKCH/ACTN1/TLN2/SMAD3/CDH13/TBCD/ROCK1/LAMA3/CDH2/SMAD7/PIP5K1C/MAP4K4/NPHP1/ITGA6/FN1/TNS1/SRC/SDC4/CDH22/SNAI1/CDH4/LAMA5/RUNX1/PDCD6IP/PHLDB2/HEG1/CLDN1/DLG1/CTNND2/CDH18/EFNA5/CTNNA1/DUSP22/DST/GJA1/PTPRK/MICALL2/CDHR3/GRHL2/PTK2/PLEC/TSC1/MACF1/LAMC2/PKP1/LAMB3/MPP7/NRP1/PARD3/FRMPD2/VCL/DLG5/PTEN/SORBS1/CD151/PTPRJ/CTNND1/LRP1/RAP1B/FERMT2/FMN1/THBS1…	101
GO_REGULATION_OF_SMALL_GTPASE_MEDIATED_SIGNAL_TRANSDUCTION	101/2921	332/43216	4.40713e-39	1.50644e-37	5.39821e-38	PLEKHG5/ARHGEF10L/ARHGAP29/NGF/NOTCH2/ARHGEF2/RHOU/SIPA1L2/DNMBP/SIPA1/SRGAP1/PLEKHG3/RASGRF1/AKAP13/ADGRG1/PLEKHG4/ARHGAP28/TRIP10/MAP4K4/CHN1/NGEF/SRC/ARHGAP40/PREX1/STMN3/TIAM1/BCR/CYTH4/HEG1/SLIT2/ARHGAP10/PLEKHG4B/TRIO/ARHGAP26/ARHGAP18/TIAM2/RASA4B/MET/ABCA1/LPAR1/DAB2IP/GARNL3/EPHB2/SSX2IP/SRGAP2/TGFB2/ITPKB/TRIM67/ARHGAP12/NRP1/ARHGAP22/RHOBTB1/SYNPO2L/EPS8L2/ARHGAP42/RDX/ARHGEF12/ARHGAP3…	101
GO_REGULATION_OF_BINDING	101/2921	365/43216	3.82327e-35	1.15004e-33	4.12108e-34	PEX14/KDM1A/TGFBR3/NGF/DKK1/TCF7L2/PHLDA2/SPON1/TRAF6/BMP4/ANXA2/SMAD3/RARA/ARHGAP28/ROCK1/SMAD2/BCL3/SOX11/CALM2/EPHA4/SP100/FKBP1A/SRC/STK4/ADNP/TIAM1/LIF/MFNG/PPARG/WNT5A/GSK3B/PLXND1/NMD3/PPP3CA/ADRB2/CD36/MET/CTHRC1/ZNF462/KLF4/DAB2IP/LHX2/SKI/PARK7/STPG1/LDLRAP1/JUN/NUCKS1/DISC1/NRP1/MAPK8/IFIT2/CRTAC1/CTBP2/BDNF/CARD16/CARD18/SORL1/UBASH3B/TIRAP/LRP1/HMGA2/IGF1/TDG/LGALS3/DACT1/AKT1/TFAP4/…	101
GO_REGULATION_OF_PEPTIDE_SECRETION	101/2921	476/43216	4.63869e-25	8.43943e-24	3.02421e-24	WLS/TNFSF4/ANKRD1/TCF7L2/ADAM8/ARNTL/TRAF6/MTNR1B/DRD2/CADM1/GAPDH/ITPR2/NLRP1/MYO18A/NR1D1/GIP/MIDN/KCNS3/PRKCE/MAP4K4/PAX8/DPP4/RAPGEF4/FN1/IRS1/SRC/KCNB1/TIAM1/WNT5A/SLC2A2/PPP3CA/OXCT1/EFNA5/CNR1/HDAC9/EGFR/CFTR/MIR29B1/CHD7/SLC2A1/CD58/AIM2/KISS1/TGFB2/SRGN/MCU/ADRA2A/SERGEF/SAA1/ANO1/LRRC32/CARD16/CARD18/CACNA1C/LRP1/KCNC2/IGF1/POSTN/RHBDF1/PIK3C3/CACNA1A/CD22/SPTBN1/IL1B/INHBB/GCG/SNAP25/M…	101
GO_PEPTIDE_BIOSYNTHETIC_PROCESS	101/2921	714/43216	1.69626e-12	1.4279e-11	5.11677e-12	PUM1/NANOS1/MIR483/EIF3F/TRMT112/RPUSD4/GAPDH/EIF4B/SAMD4A/DIO2/EIF5/MIR365B/RARA/ROCK1/CTIF/RPL17/RPL36/BCL3/MRPL33/EIF2AK3/RPL37A/IGFBP5/UQCC1/MIR298/RPS21/RPL3/IGF2BP2/MRPL36/ETF1/RBM24/RPL10A/MRPS10/QKI/IGF2BP3/EGFR/MIR29B1/YTHDF3/MIR31/TSC1/RXRA/EIF4G3/LIN28A/RPS6KA1/RPL5/MIR181A1/PPP1R15B/NEURL1/DNAJC24/MIRLET7A2/MTRF1/OXA1L/RPS29/ZFP36L1/EIF2B2/AKT1/THBS1/EFL1/MRPL46/TNRC6A/FTO/RPL13/CASC3…	101
GO_POSITIVE_REGULATION_OF_NEURON_DIFFERENTIATION	100/2921	365/43216	2.07424e-34	6.07727e-33	2.17774e-33	KDM1A/HEYL/NGF/ARHGEF2/SYT2/DKK1/ANKRD1/SHANK2/TRPC6/BMP4/SEMA7A/TNFRSF12A/TRPV2/RARA/CRTC1/SOX11/GLI2/DLX1/DLX2/CFLAR/FN1/EPHA4/ZMYND8/ADNP/BMP7/CDH4/TIAM1/WNT5A/GATA2/PLXND1/SLIT2/SEMA5A/MAP1B/ARSB/EFNA5/BMP5/RIMS1/CNR1/COBL/LIMK1/MAGI2/PLXNA4/CREB3L2/GDF6/WASHC5/LPAR1/DAB2IP/LIN28A/MACF1/DAB1/LRRC7/NEGR1/BRINP2/PLXNA2/TRIM67/NRP1/CXCL12/DLG5/PTEN/NEURL1/BDNF/LRP1/SYT1/SOCS2/SLITRK1/PRKD1/NIN/N…	100
GO_REGULATION_OF_DNA_BINDING_TRANSCRIPTION_FACTOR_ACTIVITY	100/2921	432/43216	6.04575e-28	1.31146e-26	4.69953e-27	PEX14/TNFRSF8/KDM1A/HEYL/ROR1/BCL10/ARHGEF2/DDR2/TNFSF18/TNFSF4/TCF7L2/ADAM8/TRAF6/FOSL1/CMKLR1/PRKCH/RPS6KA5/SMAD3/FLOT2/MED13/SMAD7/CRTC1/CFLAR/SP100/PRNP/FOXS1/UBE2V1/BMP7/RIPK4/NFAM1/PPARG/WNT5A/KIT/ANXA3/PPP3CA/DAP/OTULIN/EDN1/ADGRF1/TAB2/NOD1/CD36/TRIB1/KLF4/DAB2IP/PARK7/JUN/AIM2/MAPK8/ARID5B/RTKN2/SIRT1/PTEN/TRIM8/TRIM34/CARD16/TIRAP/ERC1/WNT10B/PRKD1/SAV1/AKT1/GREM1/GLIS2/USP7/JUP/FZD2/TR…	100
GO_REGULATION_OF_MEMBRANE_POTENTIAL	100/2921	433/43216	7.34964e-28	1.58415e-26	5.67669e-27	RGS4/CNIH3/KCNMA1/GOT1/ADRB1/KCNQ1/SHANK2/MTNR1B/DRD2/GRIK4/AKAP6/NEDD4/HCN4/GRIN2A/CBLN1/PIEZO1/ASIC2/PIEZO2/SMAD7/CRTC1/GRIK5/KCNK3/SLC8A1/BIN1/KCNH7/SRC/ZMYND8/KCNB1/MIR133A2/NTSR1/CACNG2/GSK3B/KCNMB2/DLG1/PPP3CA/ADRB2/GLRA1/GRIA1/DRD1/EDN1/KCNK17/RIMS1/CNR1/GJA1/CD36/CFTR/MIR30B/GNAQ/PARK7/IFI6/JUN/ATP1A1/ATP1A2/KCNH1/KCNK2/ANK3/CTNNA3/PTEN/CACNA1C/SCN8A/KCNC2/SSH1/AKT1/NTRK3/JUP/SCN4A/KCNJ2/…	100
GO_PATTERN_SPECIFICATION_PROCESS	100/2921	435/43216	1.08392e-27	2.3215e-26	8.31894e-27	WLS/PBX1/DKK1/BICC1/NRG3/MICAL2/WT1/C2CD3/HOXC13/TBX3/KDM2B/BMP4/SMAD6/SMAD3/CHSY1/ADGRG1/SMAD2/OSR1/PAX8/EN1/GLI2/ACVR1/DLX1/DLX2/HOXD11/MAFB/SNAI1/BMP7/TBX1/MFNG/WNT7B/SEMA3F/WNT5A/TRA2B/TP63/RBPJ/GSX2/SHROOM3/DNAH5/BASP1/TIFAB/FGF1/EDN1/BMP5/PKD1L1/COBL/SEMA3C/SEMA3A/CRB2/LHX2/SKI/GRHL3/SCMH1/DMRTA2/SSBP3/PRKACB/PLXNA2/NRP1/DCHS1/ALX4/EED/FRS2/TTC8/ALDH1A2/GREM1/HOXB9/SMAD4/CYP26B1/TTC21B/SATB…	100
GO_ORGANIC_HYDROXY_COMPOUND_METABOLIC_PROCESS	100/2921	485/43216	7.87201e-24	1.35567e-22	4.85793e-23	LBR/ASAH2/IPMK/GOT1/INPP5A/OSBPL5/DKK3/ALDH3B1/P2RY6/DRD2/VDR/DIO2/ITPK1/LIPC/GRIN2A/NR1D1/PLCD3/ACAA2/PLCH2/PLB1/DYSF/PAX8/DHRS9/PLCB4/PLCG1/SNAI1/CYP24A1/NTSR1/APOL2/HRH1/WNT5A/CNBP/KIT/INPP4B/FGF1/DRD1/BMP5/OSBPL3/CFTR/PRKAG2/CPQ/TYRP1/ABCA1/RXRA/PARK7/LDLRAP1/AKR1A1/OSBPL9/LEPR/RPE65/TGFB2/ITPKB/SIRT1/PTEN/LIPA/CYP26A1/MYOF/SORL1/LIMA1/SPTLC2/CALM1/SLC27A2/ALDH1A2/ALDH1A3/CETP/CDH3/ALDH3A2/OS…	100
GO_REGULATION_OF_METAL_ION_TRANSPORT	99/2921	382/43216	6.59606e-32	1.77151e-30	6.34809e-31	MIR34A/RGS4/ATP2B4/CAMK2G/KCNQ1/GAL/P2RY6/MTNR1B/TRPC6/DRD2/THY1/CRACR2A/ALG10B/ANO6/AKAP6/BDKRB1/NEDD4/ANXA2/IL16/RRAD/JPH3/RCVRN/TRPV2/OSR1/SLC8A1/THADA/PRKCE/CALM2/DYSF/KCNIP3/BIN1/HECW2/CAB39/FKBP1A/PRNP/PLCG1/KCNS1/MIR133A2/NTSR1/CCR1/GNAI2/MYLK/DLG1/PDE4D/ADRB2/KCNIP1/DRD1/NKAIN2/UTRN/CNKSR3/CHD7/PDE4B/AHCYL1/ATP1A1/ATP1A2/SLC30A1/PSEN2/CXCL12/ANK3/PTEN/ADRA2A/AHNAK/UBASH3B/WNK1/CACNA1C/KCN…	99
GO_DIVALENT_INORGANIC_CATION_HOMEOSTASIS	99/2921	508/43216	1.02006e-21	1.57271e-20	5.63568e-21	EDN2/FASLG/ATP2B4/GOT1/ADM/P2RY6/MTNR1B/TRPC6/DRD2/THY1/ITPR2/VDR/CMKLR1/AKAP6/PTGER2/BDKRB1/ANXA2/SMAD3/GRIN2A/MT2A/JPH3/PLCH2/KCNK3/SLC8A1/THADA/PRKCE/CALM2/TRPM8/ACKR3/FKBP1A/PRNP/TGM2/PLCG1/MIR133A2/NTSR1/CCR1/WNT5A/GATA2/PIK3CB/AGTR1/PDE4D/SYNPO/GRIA1/ADRA1B/DRD1/EDN1/HTR1B/IBTK/CNR1/EGFR/CD36/CHD7/TMEM64/SLC24A2/LPAR1/PTGFR/ATP1A2/KISS1/SLC30A1/CXCL12/ANK3/MCU/PDZD8/SAA1/UBASH3B/CACNA1C/LRP…	99
GO_NEGATIVE_REGULATION_OF_CELL_DEVELOPMENT	98/2921	335/43216	2.32913e-36	7.33188e-35	2.62733e-35	ARHGEF2/RGS4/PBX1/DNM3/GPR37L1/DKK1/ZNF365/NRG3/GAL/TRPC6/THY1/RFLNA/FBN1/SEMA7A/SEMA4B/ADGRG1/SOX11/RTN4/MAP4K4/DLX1/DLX2/TRAK2/EPHA4/NGEF/BMP7/FBLN1/THRB/SEMA3F/SEMA3B/WNT5A/GSK3B/SLIT2/PPP3CA/SEMA5A/EFNA5/SPOCK1/CTNNA1/SEMA3C/SEMA3E/SEMA3A/SEMA3D/MIR29B1/ZHX2/ASAP1/PTK2/LPAR1/LHX2/TSC1/SKI/EPHB2/LIN28A/DAB1/TACSTD2/RAB29/SRGAP2/NRP1/PTEN/SORL1/PTHLH/LRP1/IGF1/APPL2/POSTN/ARF6/SEMA6D/LINGO1/MIN…	98
GO_NEGATIVE_REGULATION_OF_IMMUNE_SYSTEM_PROCESS	98/2921	443/43216	8.41103e-26	1.61721e-24	5.79516e-25	MIR34A/BCL10/APCS/TNFSF4/HLX/HTRA1/LPXN/GAL/DRD2/THY1/BMP4/FBN1/NR1D1/RARA/NPLOC4/SMAD7/FSTL3/SOX11/PRNP/BPI/MAFB/SDC4/RUNX1/BCR/TOB2/PPARG/GATA2/DLG1/SLIT2/IL7R/IRF1/DUSP22/BMP5/CNR1/MAD1L1/INHBA/CDK6/TRIB1/MIR30B/PDCD1LG2/DAB2IP/PADI2/LAX1/TGFB2/ITPKB/CXCL12/DLG5/CTR9/PTPRJ/LRRC32/UBASH3B/PAWR/KITLG/LGALS3/ZFP36L1/AKT1/THBS1/WDR61/GREM1/CCL2/TBX21/SEC14L1/THOC1/CD22/AXL/PTPRC/MERTK/COL3A1/CTLA4…	98
GO_RESPONSE_TO_OXIDATIVE_STRESS	98/2921	445/43216	1.20977e-25	2.31291e-24	8.28815e-25	MIR34A/GPR37L1/CAPN2/ERCC6/ANKRD2/CYP2E1/ARNTL/PRR5L/FOSL1/ALDH3B1/TRPC6/MMP3/ETS1/TXNRD1/PXN/TPM1/MMP2/MEAK7/KDM6B/SDC1/SLC8A1/PRKRA/CFLAR/PTPRN/PRNP/MAP1LC3A/SRC/CHD6/BMP7/MIR133A2/TXNRD2/MB/TXN2/ATG7/SOD3/SELENOP/EDN1/MAPK13/PTPRK/EGFR/CD36/MET/WNT16/MIR29B1/XPA/KLF4/PTGS1/TSC1/PARK7/JUN/GLRX2/PPP1R15B/MTR/MAPK8/MBL2/SIRT1/PSAP/PDLIM1/NOX4/MSRB3/KCNC2/PAWR/NDUFA12/PRKD1/AKT1/PDE8A/DPEP1/CBX8/K…	98
GO_CARBOHYDRATE_METABOLIC_PROCESS	98/2921	556/43216	2.41194e-18	3.06266e-17	1.09748e-17	WDTC1/STK40/FGGY/ATF3/PPP1R3C/GOT1/INPP5A/PHLDA2/SLC3A2/PC/P2RY6/GAPDH/ST8SIA1/ESRRB/ITPK1/ST3GAL2/ENO3/NR1D1/MIDN/PRKCE/DYSF/HK2/ST3GAL5/RPIA/ST6GAL2/IGFBP5/IRS1/B3GNT7/SOGA1/SRC/RAE1/NTSR1/B3GALT5/HRH1/MST1/ZBTB20/GSK3B/GYG1/SLC2A2/IL6ST/NDST1/SYNJ2/PRKAG2/EXT1/PGM5/SLC2A1/AKR1A1/OMA1/LEPR/USF1/SLC45A3/SIRT1/CHST3/PTEN/MYOF/SORBS1/CHST15/NUP98/EXT2/NUP160/GLB1L3/CS/OTOGL/IGF1/CALM1/AKT1/NUP93/G…	98
GO_SENSORY_SYSTEM_DEVELOPMENT	97/2921	361/43216	1.15104e-32	3.1797e-31	1.13942e-31	EPHA2/BCAR3/FASLG/ATP2B4/WT1/FJX1/MTNR1B/THY1/NECTIN1/KDM2B/BMP4/FBN1/SMAD3/NR2E3/MAF/RARA/SDK2/PTPRM/SOX11/NPHP1/DLX1/DLX2/BMP7/WNT7B/THRB/WNT5A/COL8A1/DLG1/FAT1/LPCAT1/FBN2/SH3PXD2B/PRDM1/INHBA/EGFR/SEMA3A/WNT16/CHD7/GRHL2/ZHX2/AGTPBP1/KLF4/LHX2/RXRA/COL5A1/SKI/MFAP2/EPHB2/GRHL3/CLIC4/JUN/RPE65/CRB1/TGFB2/WNT9A/NRP1/TSKU/WNT5B/CACNA1C/FRS2/SLC17A8/COL4A1/MAX/TRPM1/ALDH1A2/NTRK3/ALDH1A3/ADAMTS18…	97
GO_POSITIVE_REGULATION_OF_CELL_PROJECTION_ORGANIZATION	97/2921	373/43216	2.03101e-31	5.28689e-30	1.89452e-30	KDM1A/NGF/DNM3/SYT2/ANKRD1/SHANK2/SEMA7A/TNFRSF12A/TRPV2/CRTC1/CDC42EP3/CFLAR/FN1/EPHA4/SRC/ZMYND8/ADNP/BMP7/CDH4/TIAM1/WNT5A/PLXND1/SLIT2/KIT/SEMA5A/MAP1B/ARSB/EFNA5/BMP5/RIMS1/CNR1/COBL/LIMK1/MAGI2/PLXNA4/CREB3L2/WASHC5/LPAR1/DAB2IP/AGRN/MACF1/LRRC7/NEGR1/PLXNA2/TRIM67/NRP1/CXCL12/DLG5/NEURL1/EPS8L2/BDNF/EPS8/LRP1/SYT1/SLITRK1/PRKD1/NIN/PLEK2/NTRK3/IQGAP1/CCP110/ITGA3/BCAS3/NEDD4L/RAC2/CDC42EP1…	97
GO_REGULATION_OF_CELL_CELL_ADHESION	97/2921	396/43216	3.43732e-29	7.85939e-28	2.81636e-28	BCL10/TNFSF4/HLX/ZMIZ1/ADAM8/CD44/TRAF6/RAG1/THY1/ETS1/CD9/BMP4/PIEZO1/FLOT2/RARA/SKAP1/SMAD7/FSTL3/GLI2/DPP4/ITGA6/PRNP/SRC/SDC4/BMP7/RUNX1/WNT5A/DLG1/MYO10/IL7R/IL6ST/EFNA5/IRF1/ADAM19/DUSP22/MDGA1/MAD1L1/PODXL/MIR30B/PTK2/PDCD1LG2/MIR31/KLF4/IL6R/LAX1/ITPKB/CXCL12/ANK3/DLG5/LRRC32/RDX/UBASH3B/WNK1/PAWR/IGF1/LGALS3/AKT1/CDH1/NFAT5/ADAMTS18/CCL2/TBX21/B4GALNT2/C1QTNF1/YES1/EBI3/SPINT2/PTPRC/NCK2…	97
GO_CELLULAR_COMPONENT_DISASSEMBLY	97/2921	534/43216	4.33395e-19	5.7514e-18	2.06097e-18	PEX14/VPS13D/CAPZB/ARHGEF2/DDR2/CAPN2/WASHC2C/DKK1/HTRA1/ADAM8/MICAL2/CD44/TRMT112/MMP3/ETS1/ATG14/SPTB/CLEC16A/MMP2/KIF2B/MRPL33/HK2/NCKAP5/DPP4/FAP/EPHA4/MAP1LC3A/STMN3/CECR2/TRIOBP/SCUBE1/ATG7/GSK3B/TLL1/MRPL36/SEMA5A/MAP1B/ETF1/ADRB2/SH3PXD2B/STMND1/HMGA1/MRPS10/MMP16/GSN/NEK6/SPTAN1/PARK7/PADI2/DNAJC6/STX5/UVRAG/RDX/EPS8/CAPZA3/LIMA1/LRP1/MTRF1/OXA1L/ACIN1/ATG2B/TMOD3/MRPL46/IGF1R/FZD2/WIPI1…	97
GO_MODIFICATION_DEPENDENT_MACROMOLECULE_CATABOLIC_PROCESS	97/2921	620/43216	1.00449e-14	1.00866e-13	3.61447e-14	PSMB2/CACUL1/USP47/ARNTL/DCAF11/MTA1/NEDD4/CLEC16A/USP32/SMURF2/NPLOC4/SMAD7/NOP53/HECW2/PSMD1/DIS3L2/USP40/EXOSC7/RYBP/GSK3B/USP17L22/KLHL3/SH3RF2/FBXO9/UBE2H/TRIB1/PTK2/RAD23B/PSMB7/UBE2J2/PARK7/UBE2U/RPL5/TRIM67/SIRT1/DNAJB12/PTEN/ZRANB1/VPS37C/BIRC2/USP28/WNT10B/KCTD10/PSMC6/SEL1L/AKT1/USP3/USP7/AMFR/ZNRF1/USP10/RFFL/TBX21/TRIM25/TLK2/PSMC5/CSNK1D/NEDD4L/TRIB2/PNPT1/USP34/SUMO1/ZFAND2B/CSNK2A…	97
GO_UROGENITAL_SYSTEM_DEVELOPMENT	96/2921	331/43216	2.65125e-35	8.11931e-34	2.90949e-34	HEYL/PBX1/WT1/MMP17/BMP4/FBN1/MYO1E/SMAD6/SMAD3/SALL1/RARA/PECAM1/SMAD2/SMAD7/FSTL3/SOX11/OSR1/SDC1/PAX8/GLI2/ITGA6/HOXD11/CFLAR/EPHA4/SDC4/BMP7/LAMA5/LIF/WNT7B/WNT5A/GATA2/AGTR1/TP63/DLG1/SLIT2/ADAMTS16/BASP1/PTCD2/KLHL3/FGF1/BMPER/MAGI2/PODXL/TNC/TSC1/RXRA/EPHB2/LIN28A/TACSTD2/IL6R/CENPF/TGFB2/NRP1/ARID5B/PSAP/DLG5/PTEN/CYP26A1/LZTS2/DCHS1/NUP160/AQP11/FRS2/COL4A1/FMN1/ALDH1A2/IQGAP1/GREM1/GLIS…	96
GO_TRANSMEMBRANE_RECEPTOR_PROTEIN_SERINE_THREONINE_KINASE_SIGNALING_PATHWAY	96/2921	347/43216	1.84521e-33	5.20348e-32	1.86463e-32	TGFBR3/TRIM33/DKK1/GOT1/HTRA1/DKK3/BCL9L/PXN/BMP4/PPM1A/LTBP2/FBN1/SMAD6/SMAD3/CREBBP/FAM83G/SMURF2/SMAD2/SMAD7/FSTL3/SOX11/LTBP1/ACVR1/DLX1/CREB1/FKBP1A/SRC/BMP7/PMEPA1/WNT5A/FSTL1/ITGB5/VEPH1/RBPJ/RGMB/FBN2/DUSP22/RUNX2/BMP5/PTPRK/BMPER/INHBA/MAGI2/CAV2/MIR29B1/GDF6/MIR30B/PTK2/CRB2/SKI/JUN/CCN1/CGN/TGFB2/PARD3/GDF10/SIRT1/LRRC32/STRAP/APPL2/FERMT2/THBS1/SKOR1/GREM1/VASN/NUP93/CDH5/NLK/SOST/ITG…	96
GO_RESPONSE_TO_PEPTIDE_HORMONE	96/2921	424/43216	4.17666e-26	8.07646e-25	2.89414e-25	WDTC1/TGFBR3/GOT1/ADM/PDE3B/GAL/PXN/FBN1/BCAR1/ATP6V0A1/GIP/SOCS3/RAB31/ROCK1/CFLAR/CREB1/IGFBP5/PTPRN/IRS1/SOGA1/SRC/PTPN1/BMP7/PPARG/GNAI2/AGTR1/EREG/MGARP/ADCY2/PRLR/AP3S1/EDN1/CCN2/HDAC9/IGFBP1/CAV2/PTK2/TSC1/ERRFI1/FABP3/SLC2A1/RPE65/PRKACB/AHCYL1/USF1/ATP6V1G3/NUCKS1/CXCL12/SIRT1/PTEN/SORBS1/VWA2/SIK2/RAP1B/SOCS2/APPL2/MAX/ZFP36L1/EIF2B2/AKT1/PKM/IQGAP1/IGF1R/ADCY7/GOT2/GLP2R/CDC6/BAIAP2/RO…	96
GO_REGULATION_OF_PEPTIDASE_ACTIVITY	96/2921	440/43216	7.89103e-25	1.42038e-23	5.08984e-24	BCL10/NGF/FASLG/ANXA8/USP47/CD44/RAG1/SERPINH1/GAPDH/CRADD/EGLN3/PAPLN/SMAD3/GRIN2A/NLRP1/XDH/CRIM1/EIF2AK3/BIN1/TANK/CFLAR/FN1/EPHA4/SPP2/COL6A3/CST5/SRC/WFDC3/TIMP3/FBLN1/PPARG/COL7A1/PROS1/TP63/SH3RF1/PDCD6/DAP/SPOCK1/CCN2/COL28A1/NOD1/MIR29B1/KLF4/GSN/CRB2/PARK7/RPS6KA1/IFI6/NRDC/CCN1/AIM2/WNT9A/SIRT1/CST6/BIRC2/CASP5/CARD16/CARD18/SORL1/APLP2/PCID2/SERPINA9/SERPINA3/AKT1/SERPINA6/THBS1/BCL2L…	96
GO_REGULATION_OF_HEMOPOIESIS	96/2921	441/43216	9.4298e-25	1.69286e-23	6.06624e-24	PSMB2/MYSM1/NOTCH2/APCS/TNFSF4/HLX/ZMIZ1/ADAM8/LMO1/TRAF6/RAG1/ETS1/BMP4/FBN1/CREBBP/RARA/SMAD7/FSTL3/GLI2/CREB1/PSMD1/MAFB/L3MBTL1/NFATC2/GNAS/RUNX1/LIF/RBFOX2/TOB2/NFAM1/CCR1/GATA2/SH3RF1/IL7R/CSF2/IRF1/PRDM1/INHBA/CDK6/KMT2E/TMEM64/TRIB1/MIR30B/PSMB7/ZNF683/JUN/SOX13/ITPKB/CTR9/UBASH3B/KITLG/PCID2/ACIN1/PSMC6/LGALS3/ZFP36L1/THBS1/WDR61/TNRC6A/IL34/TBX21/PSMC5/SIGLEC15/AXL/PTPRC/CYP26B1/CTLA4/I…	96
GO_REGULATION_OF_LYMPHOCYTE_ACTIVATION	96/2921	477/43216	3.87073e-22	6.14955e-21	2.20365e-21	BCL10/TNFSF18/TNFSF4/HLX/ZMIZ1/ADAM8/LMO1/TRAF6/RAG1/CLCF1/GAL/THY1/BMP4/FLOT2/RARA/SMAD7/SOX11/GLI2/DPP4/PRNP/SRC/SDC4/ZNF335/NFATC2/RUNX1/NFAM1/DLG1/SH3RF1/IL7R/IL6ST/IRF1/DUSP22/PRDM1/MAD1L1/AHR/INHBA/MIR30B/PDCD1LG2/GSN/ZNF683/IL6R/LAX1/SOX13/ITPKB/DLG5/MAPK8IP1/LRRC32/TIRAP/PAWR/IGF1/UNG/PCID2/LGALS3/ZFP36L1/AKT1/CCL2/TBX21/THOC1/YES1/EBI3/CD22/AXL/PTPRC/CYP26B1/NCK2/MERTK/IL1B/SLC39A10/CTLA…	96
GO_REGULATION_OF_NUCLEOBASE_CONTAINING_COMPOUND_METABOLIC_PROCESS	96/2921	502/43216	1.67617e-20	2.39331e-19	8.57626e-20	CDA/KDM1A/SRSF10/PTBP2/TNFSF4/FMN2/ERCC6/ZNF365/STN1/WT1/TRMT112/CLCF1/HNRNPA1/NCOR2/MBNL2/BMP4/AHNAK2/RMI2/SMG6/NPAS2/FIGN/WDR75/SRC/UBE2V1/RTEL1/RBFOX2/TRA2B/ANXA3/PPP3CA/CCT5/IL7R/WDR70/PTCD2/RAD50/CLK4/RBM24/PKIB/EGFR/MIR29B1/GRHL2/HNRNPK/LIN28A/AHCYL1/NEK7/NUCKS1/SIRT1/RBM20/NUP98/CTR9/AHNAK/BCDIN3D/ZC3H10/HMGA2/UNG/OAS2/RBM19/ZFP36L1/AKT1/USP7/ERCC4/POLR2A/TBX21/ERN1/RBFOX3/CBX8/THOC1/SMCHD…	96
GO_NEGATIVE_REGULATION_OF_CELL_MOTILITY	95/2921	351/43216	2.71551e-32	7.41071e-31	2.65557e-31	MIR34A/SRGAP2B/NRG3/IFITM1/MIR483/DRD2/THY1/SRGAP1/VASH1/EVL/TPM1/ADGRG1/PTPRM/SMAD7/IGFBP5/SP100/ZMYND8/MIR133A2/BCR/CARD10/FBLN1/PPARG/ADAMTS9/PHLDB2/SLIT2/CTNNA1/DUSP22/BMP5/PTPRK/MAGI2/SEMA3A/MIR29B1/TRIB1/KLF4/DAB2IP/PADI2/CLIC4/TACSTD2/SRGAP2/CXCL12/VCL/DLG5/PTEN/PTPRJ/STRAP/LRP1/STARD13/DACH1/AKT1/THBS1/FRMD5/SEMA6D/ABHD2/GREM1/CDH1/DPEP1/CCL2/JUP/APOH/SPINT2/RHOB/BMP10/CLASP1/COL3A1/TMEFF…	95
GO_RESPONSE_TO_OXYGEN_LEVELS	95/2921	393/43216	3.83766e-28	8.40559e-27	3.01208e-27	MIR34A/MTHFR/PSMB2/DDAH1/TGFBR3/LMNA/CAPN2/FMN2/PLAU/KCNMA1/ANKRD1/ADAM8/ADM/MALAT1/TRPC6/DRD2/ETS1/APOLD1/ITPR2/AJUBA/EGLN3/SMAD3/ARNT2/CREBBP/MMP2/ACAA2/NOP53/KCNK3/SLC8A1/PRKCE/HK2/DPP4/CFLAR/CREB1/PSMD1/COX4I2/SRC/BMP7/MB/TXN2/ATG7/PPARG/LIMD1/SOD3/RBPJ/MGARP/EDN1/CCN2/LPAR1/PSMB7/TSC1/SLC2A1/USF1/KCNK2/TGFB2/PSEN2/CXCL12/SIRT1/PTEN/PDLIM1/NOX4/BIRC2/CARD16/POSTN/PSMC6/ZFP36L1/AKT1/THBS1/PKM/…	95
GO_MYELOID_LEUKOCYTE_MEDIATED_IMMUNITY	95/2921	548/43216	2.44934e-17	2.92882e-16	1.04952e-16	CDA/QSOX1/PLAU/TSPAN14/ADAM8/AMPD3/COPB1/CD44/ALDH3B1/CRACR2A/ANO6/GPR84/ANXA2/COTL1/CRISPLD2/ADORA2B/ATP6V0A1/PECAM1/RAB31/ROCK1/ADGRE5/CAB39/PSMD1/DSN1/BPI/BCR/NFAM1/ATG7/GATA2/GYG1/KIT/ANXA3/PLAC8/LPCAT1/ARSB/DOCK2/STK10/IGF2R/CD36/KMT2E/PTPRN2/RAB14/GSN/PSMB7/SPTAN1/PADI2/LRRC7/CD58/S100A11/FCGR2A/PKP1/PSAP/VCL/MRGPRX2/COMMD9/PTPRJ/TCN1/FTH1/FOLR3/PRCP/DERA/RAP1B/PTPRB/LGALS3/SERPINA3/ATP8B4/…	95
GO_REGULATION_OF_GENE_EXPRESSION_EPIGENETIC	95/2921	837/43216	5.63688e-07	2.59703e-06	9.30628e-07	MIR34A/PUM1/MIR137HG/MIR556/ERCC6/MIR483/KCNQ1/KCNQ1OT1/NCOR2/MIR548X2/AJUBA/BMP4/MTA1/SMAD3/MIR184/MIR548H3/MIR365B/MIR142/SMAD2/TAF1B/TSN/PRKRA/MIR1302-4/PABPC1L/ZNF335/TFAP2C/RAE1/CTCFL/MIR298/MIR133A2/MIR802/MIRLET7BHG/PPARG/LIMD1/PPP3CA/MIR887/HMGA1/ARID1B/EGFR/MIR29B1/MIR1208/MIR30B/MIR31/CDKN2B-AS1/LHX2/PADI2/LIN28A/DIRAS3/MIR554/MIR181A1/EPC1/SIRT1/MIR202/NUP98/NUP160/MIR611/EED/MIRLET7A2…	95
GO_REGULATION_OF_DEVELOPMENTAL_GROWTH	94/2921	344/43216	2.52135e-32	6.93678e-31	2.48574e-31	TGFBR3/NGF/RGS4/SYT2/HLX/ADRB1/PHLDA2/WT1/GAL/DRD2/AKAP6/BMP4/SEMA7A/SEMA4B/TNFRSF12A/SOX15/TRPV2/RTN4/CREB1/FN1/FOXS1/STK4/ADNP/CDH4/SEMA3F/SEMA3B/WNT5A/GSK3B/PLS1/RBPJ/PLAC8/WWC2/SEMA5A/BASP1/MAP1B/EFNA5/ADRB2/SH3PXD2B/EDN1/RIMS1/LIMK1/SEMA3C/SEMA3E/SEMA3A/SEMA3D/MIR29B1/PLXNA4/CHD7/ZFPM2/PTK2/MUSK/AGRN/MACF1/KCNK2/NRP1/CXCL12/PTEN/BDNF/LRP1/SYT1/DUSP6/SOCS2/IGF1/LATS2/SAV1/AKT1/SEMA6D/NTRK3/FT…	94
GO_CELLULAR_RESPONSE_TO_DRUG	94/2921	362/43216	1.96205e-30	4.79392e-29	1.71787e-29	MIR34A/ARHGEF2/GPR37L1/SMYD3/ANKRD1/KCNQ1/TRPC6/MMP3/DCPS/ETS1/ITPR2/HNRNPA1/MT2A/KDM6B/PPP1R9B/SLC8A1/PRKCE/LYPD1/CFLAR/PRNP/MAP1LC3A/SRC/MIR133A2/ATG7/GNAI2/SLIT2/PPP3CA/ADCY2/EFNA5/CTNNA1/NR3C1/GLRA1/DRD1/EDN1/MAPK13/HTR1B/AHR/NOD1/EGFR/MET/CFTR/GNAQ/KLF4/AGRN/PARK7/ERRFI1/PDE4B/AIM2/MTR/SIRT1/PSAP/PTEN/CD69/HMGA2/RAP1B/KCNC2/PAWR/PPP1R12A/SSH1/PDE8A/TFAP4/ADCY7/CDH1/DPEP1/JUP/PPM1E/CBX8/GNA11…	94
GO_MUSCLE_CELL_DIFFERENTIATION	94/2921	377/43216	5.80614e-29	1.31866e-27	4.72531e-28	MIR34A/KDM1A/BCL9/LMNA/RGS4/CAPN2/SMYD3/DKK1/MYPN/ANKRD1/ANKRD2/ADAM12/ADM/WT1/EHD1/KRT8/TBX3/AKAP6/BMP4/TPM1/AKAP13/KDM6B/RARA/CDH2/FHOD3/SDC1/SLC8A1/DYSF/FHL2/BIN1/ACVR1/TANC1/CFLAR/IGFBP5/DNER/NFATC2/MIR133A2/TBX1/MYH9/RBPJ/KIT/EREG/PPP3CA/PTCD2/CTNNA1/EDN1/RBM24/SYNE1/HDAC9/CAV2/PGM5/TSC1/RXRA/SKI/KCNH1/EPC1/SIRT1/SYNPO2L/MYOF/BDNF/NOX4/WNT10B/AVPR1A/FRS2/IGF1/SETD3/AKT1/TMOD3/GREM1/NFATC3/GA…	94
GO_POSITIVE_REGULATION_OF_CATABOLIC_PROCESS	94/2921	417/43216	1.93381e-25	3.63556e-24	1.30278e-24	VPS13D/PUM1/NANOS1/BAG3/ADAM8/PRR5L/ESRRB/NEDD4/SNX33/CLEC16A/SMURF2/ROCK1/SMAD7/NOP53/PRKCE/HK2/HECW2/RUFY4/IRS1/SH3BP4/PTPN1/ATG7/ABHD5/WNT5A/ZBTB20/GSK3B/PIK3CB/ASB5/LPCAT1/SH3RF2/ADRB2/RBM24/SNX9/NOD1/YTHDF3/TRIB1/PTK2/DAB2IP/TSC1/PARK7/NRDC/SH3GLB1/SEC22B/TRIM67/SIRT1/PTEN/TRIM8/ADRA2A/PNPLA2/STX5/UVRAG/RDX/SORL1/LRP1/TMTC3/IGF1/PRKD1/PSMC6/DACT1/ZFP36L1/SPTLC2/AKT1/TNRC6A/FTO/PSMC5/CSNK1D/R…	94
GO_RESPONSE_TO_RADIATION	94/2921	442/43216	1.71478e-23	2.87982e-22	1.03196e-22	KDM1A/GADD45A/ABCA4/NMT2/ERCC6/OPN4/DEAF1/USP47/RAG1/TNKS1BP1/DRD2/MTA1/BMF/NEDD4/NR2E3/CREBBP/GRIN2A/RCVRN/ASIC2/NR2F6/CRTC1/BCL3/NPHP1/TANC1/TANK/NABP1/CREB1/DYNLRB1/RAD18/HRH1/XPC/KIT/SYNPO/DRD1/MAPK13/GJA10/PTPRK/EGFR/GNAQ/XPA/JUN/RPE65/IVL/ATP1A2/USF1/NUCKS1/OPN3/CXCL12/MAPK8/SIRT1/SLC1A2/XRRA1/NOX4/CARD16/USP28/CACNA2D4/HMGA2/KCNC2/CALM1/AKT1/TRPM1/ERCC4/TLK2/CIRBP/GNA11/PTPRC/RHOB/MAP3K20/…	94
GO_NEURON_PROJECTION_GUIDANCE	93/2921	270/43216	4.28729e-41	1.56002e-39	5.59022e-40	EPHA2/LHX4/MYPN/NECTIN1/SPTB/NRXN3/FLRT2/RPS6KA5/EVL/SEMA7A/SEMA4B/TUBB3/PTPRM/GLI2/CHN1/EPHA4/GPC1/SRC/PLCG1/DOK5/BMP7/CDH4/SEMA3F/SEMA3B/WNT5A/ALCAM/PLXND1/PIK3CB/SLIT2/PALLD/SEMA5A/EMB/ZSWIM6/EFNA5/MYOT/SLIT3/SEMA3C/SEMA3E/SEMA3A/SEMA3D/PLXNA4/MATN2/EXT1/PTK2/NFIB/LHX2/SPTAN1/EPHB2/ARTN/DAB1/LHX9/PLXNA2/ENAH/NRP1/CXCL12/LGI1/GFRA1/BDNF/LRP1/FRS2/SEMA6D/SMAD4/FEZ2/SPTBN1/B3GNT2/SEMA4F/GBX2/FLRT…	93
GO_REGULATION_OF_CELL_MORPHOGENESIS_INVOLVED_IN_DIFFERENTIATION	93/2921	297/43216	3.16579e-37	1.02517e-35	3.67363e-36	NGF/DNM3/WASHC2C/LRRC4C/TRPC6/THY1/NEDD4/SEMA7A/SEMA4B/TNFRSF12A/TRPV2/CDH2/RTN4/CHN1/HECW2/TRAK2/FN1/EPHA4/NGEF/PREX1/ADNP/CASS4/CDH4/TIAM1/TRIOBP/FBLN1/SEMA3F/SEMA3B/WNT5A/GSK3B/PLXND1/TNIK/SLIT2/PPP3CA/SEMA5A/ZSWIM6/MAP1B/EFNA5/NEDD9/LIMK1/SEMA3C/SEMA3E/SEMA3A/SEMA3D/PLXNA4/SDC2/PTK2/EPHB2/MACF1/DAB1/TACSTD2/PLXNA2/NRP1/CXCL12/PTEN/BDNF/LRP1/SSH1/POSTN/SLITRK1/NIN/SIPA1L1/SEMA6D/LINGO1/NTRK3/O…	93
GO_REGULATION_OF_WNT_SIGNALING_PATHWAY	93/2921	354/43216	1.51008e-30	3.73001e-29	1.33662e-29	PSMB2/WLS/LGR6/DKK1/BICC1/TCF7L2/USP47/DKK3/ARNTL/PPM1A/SMAD3/SALL1/FOXL1/NXN/SMURF2/CDH2/PSMD1/SRC/STK4/TIAM1/RUNX1/PRDM15/LIMD1/WNT5A/GSK3B/RBPJ/SEMA5A/CTNND2/OTULIN/G3BP1/IGFBP1/EGFR/MIR29B1/TMEM64/CTHRC1/GNAQ/TLE4/TLE1/DAB2IP/PSMB7/SKI/MACF1/DISC1/LZTS2/ZRANB1/CTNND1/SDHAF2/TSKU/WNK1/WNT5B/WNT10B/LRP1/LATS2/PSMC6/DACT1/LRRK1/GREM1/CDH3/NLK/JUP/SOST/ITGA3/PSMC5/CSNK1D/DAPK3/USP34/TRABD2A/TCF7L…	93
GO_RESPONSE_TO_STEROID_HORMONE	93/2921	386/43216	1.83409e-27	3.855e-26	1.38141e-26	HEYL/SMYD3/GOT1/ADM/ARNTL/FOSL1/VDR/NCOR2/PTGER2/BMP4/ESRRB/NEDD4/NR2E3/ACSBG1/AKAP13/NR1D1/RARA/NR2F6/SDC1/FHL2/CFLAR/SSTR4/SRC/BMP7/PMEPA1/RUNX1/RBFOX2/WNT7B/PPARG/THRB/TP63/CLDN1/SLIT2/ANXA3/PGRMC2/MGARP/NR3C1/SLIT3/EDN1/HTR1B/CCN2/EGFR/PAPPA/RXRA/PARK7/ERRFI1/PADI2/ALPL/ATP1A1/ATP1A2/ESRRG/TGFB2/NCOA4/SIRT1/AVPR1A/ZFP36L1/CALM1/THBS1/NTRK3/ABHD2/TFAP4/LBH/KDM3A/S100B/EP300/NR1D2/CTNNB1/FAM107…	93
GO_ESTABLISHMENT_OF_ORGANELLE_LOCALIZATION	93/2921	490/43216	1.12651e-19	1.54964e-18	5.55302e-19	PEX14/ARHGEF2/DNM3/SEC16B/SYT2/CNIH3/FMN2/SYT8/STX3/SYT12/DRD2/CLMN/SYNE3/ADORA2B/KIF2B/PIP5K1C/GRIK5/TGFA/TRAK2/PARD3B/MLPH/MYH9/ANKRD28/COL7A1/TBC1D23/GSK3B/GATA2/NMD3/DLG1/KIT/MGARP/PDCD6/MAP1B/AP3S1/GRIA1/DRD1/RIMS1/HTR1B/CNR1/MAD1L1/BET1/YWHAZ/PTK2/SEC22B/CENPF/SNAP47/PARD3/CTBP2/MRGPRX2/STX5/BICD1/BLOC1S1/RAP1B/SYT1/SPRY2/SYNE2/CALM1/RHOT2/CDH3/WIPI1/CSNK1D/SPIRE1/RAB27B/KIF3C/CLASP1/MAP2/M…	93
GO_REGULATION_OF_CATION_TRANSMEMBRANE_TRANSPORT	92/2921	331/43216	2.71117e-32	7.41071e-31	2.65557e-31	RGS4/ATP2B4/CNIH3/KCNQ1/GAL/SHANK2/P2RY6/MTNR1B/DRD2/THY1/CRACR2A/ALG10B/ANO6/AKAP6/BDKRB1/NEDD4/RASGRF1/GRIN2A/RRAD/JPH3/OSR1/SLC8A1/THADA/PRKCE/CALM2/DYSF/KCNIP3/BIN1/HECW2/CAB39/FKBP1A/PRNP/PLCG1/KCNS1/MIR133A2/NTSR1/CACNG2/DLG1/ANXA3/PDE4D/ADRB2/GRIA1/KCNIP1/DRD1/UTRN/CNKSR3/CHD7/PARK7/EPHB2/PDE4B/LRRC7/PDZK1/ATP1A2/SLC30A1/PSEN2/ANK3/PTEN/ADRA2A/AHNAK/DLG2/UBASH3B/WNK1/CACNA1C/KCNC2/CALM1/CE…	92
GO_REGULATION_OF_SUPRAMOLECULAR_FIBER_ORGANIZATION	92/2921	350/43216	2.97242e-30	7.15919e-29	2.56544e-29	ARHGEF10L/CAPZB/ARHGEF2/KIRREL1/RGS4/WASHC2C/PXN/SPTB/EVL/TPM1/SMAD3/AKAP13/TBCD/ARHGAP28/ROCK1/FHOD3/CDC42EP3/PRKCE/BIN1/ARHGAP40/SDC4/PREX1/TRIOBP/PHLDB2/DLG1/SLIT2/SEMA5A/MAP1B/SYNPO/SH3PXD2B/EDN1/ARHGAP18/CCN2/SNX9/LIMK1/MET/MIR29B1/LPAR1/GSN/SPTAN1/TSC1/PARK7/TACSTD2/NRP1/CXCL12/RHOBTB1/SYNPO2L/FCHSD2/NOX4/RDX/EPS8/CAPZA3/LIMA1/SSH1/ARF6/NIN/FMN1/TMOD3/PPM1E/BAIAP2/SPIRE1/SMAD4/ROCK2/SPTBN1/…	92
GO_NEGATIVE_REGULATION_OF_NERVOUS_SYSTEM_DEVELOPMENT	91/2921	306/43216	1.78212e-34	5.24407e-33	1.87917e-33	ARHGEF2/PBX1/DNM3/GPR37L1/DKK1/ZNF365/NRG3/TRPC6/THY1/SEMA7A/SEMA4B/ADGRG1/SOX11/RTN4/EIF2AK3/MAP4K4/DLX1/DLX2/TRAK2/EPHA4/NGEF/BMP7/THRB/SEMA3F/SEMA3B/WNT5A/GSK3B/SLIT2/PPP3CA/SEMA5A/SPOCK1/CTNNA1/SEMA3C/SEMA3E/SEMA3A/SEMA3D/ZHX2/ASAP1/PTK2/LPAR1/LHX2/TSC1/SKI/EPHB2/LIN28A/DAB1/PRKACB/RAB29/SRGAP2/NRP1/PTEN/SORL1/LRP1/APPL2/ARF6/SEMA6D/LINGO1/MINAR1/NTRK3/PMP22/OMG/GFAP/SEMA4F/IL1B/COL3A1/MAP2/E…	91
GO_EPIDERMIS_DEVELOPMENT	91/2921	458/43216	1.15647e-20	1.67243e-19	5.99302e-20	KAZN/EPHA2/MYSM1/USH2A/DKK1/PKP3/GAL/EMP1/VDR/KRT80/KRT7/KRT86/KRT81/KRT79/KRT78/KRT8/KRT18/HOXC13/BMP4/PRKCH/BNC1/PPL/FLOT2/KRT32/ROCK1/LAMA3/FOSL2/IGFBP5/STK4/SNAI1/LAMA5/RUNX1/TRIOBP/MAFF/SLC4A7/COL7A1/WNT5A/TP63/RBPJ/EREG/PALLD/CCN2/INHBA/EGFR/WNT16/GRHL2/KLF4/LHX2/ERRFI1/GRHL3/CLIC4/LCE6A/IVL/LAMC2/PKP1/ELF3/LAMB3/IRF6/TGFB2/PSAP/ALX4/CST6/PTHLH/WNT10B/SAV1/ZFP36L1/TGM5/CDH3/ALDH3A2/KRTAP4-8…	91
GO_EPITHELIAL_TUBE_MORPHOGENESIS	90/2921	313/43216	7.34263e-33	2.03668e-31	7.29828e-32	MTHFR/EPHA2/BCL10/PBX1/DEAF1/ADM/MICAL2/WT1/TRAF6/C2CD3/VDR/TBX3/KDM2B/BMP4/SMAD3/SALL1/RARA/SOX11/OSR1/PAX8/GLI2/ACVR1/HOXD11/EPHA4/SRC/STK4/SDC4/SALL4/BMP7/LAMA5/WNT5A/PLXND1/DLG1/SLIT2/RBPJ/SHROOM3/ADAMTS16/ADAMTS12/KLHL3/FGF1/EDN1/BMP5/COBL/SEMA3E/MET/PODXL/GRHL2/CTHRC1/TNC/LHX2/TSC1/SKI/GRHL3/CLIC4/TACSTD2/PRKACB/TGFB2/NRP1/DLG5/LZTS2/DCHS1/STARD13/SPRY2/COL4A1/FMN1/GREM1/FZD2/SMAD4/SPINT2/R…	90
GO_RESPONSE_TO_ACID_CHEMICAL	90/2921	336/43216	2.71597e-30	6.56488e-29	2.35248e-29	MTHFR/COL16A1/TGFBR3/TNFSF4/ATP2B4/CAPN2/DKK1/CYP2E1/SIPA1/P2RY6/CD9/KRT8/PTGER2/MMP2/PEMT/RARA/GIP/RPTOR/AKAP8/OSR1/PRKCE/CREB1/SH3BP4/ASXL1/SRC/TBX1/WNT7B/ATG7/PPARG/WNT5A/CLDN1/PDGFC/GLRA1/EDN1/CCN2/IGF2R/EGFR/CD36/ABCA1/KLF4/TNC/GSN/RXRA/FABP3/PTGFR/GDAP2/BRINP2/WNT9A/TOMM20/CYP26A1/NEURL1/SLC1A2/WNT5B/WNT10B/AVPR1A/COL4A1/AKT1/ALDH1A2/NTRK3/YES1/PIK3C3/KLF2/CYP26B1/INSIG2/COL3A1/COL5A2/PID1/…	90
GO_CELLULAR_RESPONSE_TO_PEPTIDE	90/2921	376/43216	2.11607e-26	4.17537e-25	1.49621e-25	WDTC1/ARHGEF2/GOT1/PDE3B/PXN/FBN1/BCAR1/ATP6V0A1/SOCS3/RAB31/ROCK1/CFLAR/CREB1/EPHA4/IRS1/PRNP/SOGA1/SRC/PTPN1/PPARG/GNAI2/GSK3B/AGTR1/MGARP/ADCY2/PRLR/AP3S1/ADRB2/EDN1/HDAC9/NOD1/IGFBP1/CD36/CAV2/PTK2/KLF4/TSC1/ERRFI1/RPE65/PRKACB/AHCYL1/USF1/ATP6V1G3/NUCKS1/SIRT1/PTEN/SORBS1/VWA2/SIK2/LRP1/RAP1B/SOCS2/IGF1/APPL2/MAX/ZFP36L1/AKT1/PKM/IGF1R/ADCY7/GLP2R/CDC6/BAIAP2/CACNA1A/KLF2/ROCK2/LPIN1/IL1B/IN…	90
GO_POSITIVE_REGULATION_OF_ESTABLISHMENT_OF_PROTEIN_LOCALIZATION	90/2921	436/43216	1.27702e-21	1.95541e-20	7.00705e-21	WLS/TNFSF4/SEC16B/RHOU/ANKRD1/TCF7L2/BAG3/ADAM8/PRR5L/DRD2/CADM1/GAPDH/PPM1A/SMAD3/NLRP1/MYO18A/GIP/MTCL1/YWHAQ/PRKCE/PRNP/SRC/KCNB1/WNT5A/GSK3B/TP63/ICE1/CCT5/OXCT1/MICALL2/EGFR/CFTR/TCAF2/YWHAZ/UBE2J2/SH3GLB1/CD58/PDZK1/AIM2/RAB29/TGFB2/CNST/MAPK8/ANK3/MCU/SAA1/ANO1/CEP295/SORL1/LRP1/IGF1/POSTN/CEMIP/CDH1/JUP/BCAS3/SPTBN1/IL1B/GCG/YWHAB/MIR155/ITGB2/RAC2/SREBF2/MYRIP/TFDP2/IL1RAP/TLR2/VEGFC/GOL…	90
GO_POSITIVE_REGULATION_OF_PROTEIN_SERINE_THREONINE_KINASE_ACTIVITY	89/2921	330/43216	3.26682e-30	7.81267e-29	2.79961e-29	MAP3K6/GADD45A/NGF/ATP2B4/ERCC6/DKK1/DUSP5/ADAM8/TRAF6/DAZAP2/AJUBA/MAP4K5/BMP4/AKAP13/MAPK8IP3/PIK3R5/ADORA2B/RPTOR/GADD45B/CALM2/TGFA/EPHA4/CAB39/SRC/STK4/UBE2V1/PTPN1/TIAM1/WNT7B/NEK10/WNT5A/PIK3CB/TNIK/KIT/PDGFC/FGF1/ADRB2/FGF18/EDN1/TAB2/NOD1/EGFR/LPAR1/DAB2IP/MAPKAPK2/SIRT1/ADRA2A/SAA1/NOX4/HMGA2/FRS2/KITLG/DUSP6/IGF1/FLT1/SPRY2/CALM1/AKT1/THBS1/CEMIP/NTRK3/IQGAP1/MAP2K3/CDC6/ERN1/PTPRC/ADA…	89
GO_REGULATION_OF_APOPTOTIC_SIGNALING_PATHWAY	89/2921	393/43216	2.61572e-24	4.6102e-23	1.65203e-23	KDM1A/BCL10/MUC1/ARHGEF2/LMNA/FASLG/IL19/ATF3/ASAH2/ANKRD2/TCF7L2/USP47/CD44/CREB3L1/CRADD/BMP4/BMF/SMAD3/TNFRSF12A/ACAA2/YWHAQ/EIF2AK3/ACVR1/ITGA6/PRKRA/CFLAR/SCG2/SP100/ACKR3/SRC/STK4/SNAI1/PTPN1/TIMP3/GNAI2/GSK3B/TP63/SH3RF1/CSF2/CTNNA1/BMP5/INHBA/YWHAZ/HNRNPK/GSN/DAB2IP/PARK7/IFI6/NRP1/CXCL12/MAPK8/RTKN2/SIRT1/PTEN/MAPK8IP1/IGF1/HRK/LGALS3/AKT1/THBS1/TFAP4/RFFL/DAPK3/NANOS3/PTPRC/WDR35/NCK2/I…	89
GO_ORGANOPHOSPHATE_METABOLIC_PROCESS	89/2921	529/43216	1.60622e-15	1.69065e-14	6.05833e-15	EPHA2/CDA/AK5/ACP6/PFKP/IPMK/PLPP4/INPP5A/OSBPL5/AMPD3/ATG14/ITPK1/LPCAT2/PIK3R5/PLCD3/SOCS3/PIP5K1C/PLCH2/PLB1/TTC7A/GFPT1/HK2/SULT1C4/IRS1/PLCB4/SRC/PLCG1/PNPLA3/OXSM/PIK3CB/NMNAT3/DLG1/KIT/INPP4B/LPCAT1/RAD50/GMPR/MBOAT1/NT5E/SYNJ2/FAM126A/NT5C3A/TPST1/EFR3A/PTK2/TJP2/KLF4/DAB2IP/PARK7/SERINC2/AK4/PLPPR4/ATP1A2/LPGAT1/ITPKB/PTEN/FAR1/DLG2/REXO2/PIK3C2G/PTHLH/SOCS2/FLT1/ABHD4/PRKD1/CALM1/EFL1/C…	89
GO_NEGATIVE_REGULATION_OF_CELL_ADHESION	88/2921	281/43216	2.67052e-35	8.14148e-34	2.91744e-34	AJAP1/MUC1/TNFSF4/HLX/PDE3B/LPXN/SIPA1/CD9/BMP4/CDH13/TBCD/SMAD7/MAP4K4/PRNP/SRC/SDC4/RUNX1/FBLN1/PHLDB2/PLXND1/DLG1/SEMA5A/EFNA5/IRF1/TGFBI/SPOCK1/DUSP22/MAD1L1/SEMA3E/PODXL/PLXNA4/MIR30B/PTK2/PDCD1LG2/MIR31/KLF4/TNC/DAB1/TACSTD2/LAX1/PLXNA2/CXCL12/DLG5/PTEN/LRRC32/RDX/UBASH3B/WNK1/LRP1/PAWR/POSTN/LGALS3/AKT1/THBS1/CDH1/ADAMTS18/TBX21/B4GALNT2/BCAS3/C1QTNF1/SPINT2/PTPRC/CTLA4/SERPINE2/CEBPB/MIR1…	88
GO_REGULATION_OF_EPITHELIAL_CELL_MIGRATION	88/2921	287/43216	1.64259e-34	4.8546e-33	1.73961e-33	EPHA2/MIR483/ETS1/HDAC7/SCARB1/BMP4/VASH1/EVL/BCAR1/PTPRM/PRKCE/RTN4/MAP4K4/SP100/SRC/PLCG1/CARD10/PPARG/WNT5A/ADAMTS9/GATA2/SLIT2/ANXA3/PDCD6/SEMA5A/ARSB/HBEGF/FGF1/FGF18/FLT4/EDN1/HDAC9/BMPER/SEMA3A/MET/PTK2/MIR31/KLF4/DAB2IP/MACF1/TACSTD2/JUN/TGFB2/JCAD/NRP1/SIRT1/PTEN/PRCP/AMOTL1/STRAP/STARD13/PRKD1/ARF6/AKT1/THBS1/MAP2K3/JUP/ITGB3/ITGA3/BCAS3/APOH/AKT3/ADAM17/ROCK2/RHOB/BMP10/ATOH8/CLASP1/MI…	88
GO_COAGULATION	88/2921	327/43216	8.20181e-30	1.92076e-28	6.88288e-29	CAPZB/KDM1A/PEAR1/ANXA8/PLAU/EHD1/TRPC6/VWF/CD9/ITPR2/ANO6/SH2B3/PRKCH/RAD51B/ITPK1/ANXA2/PIK3R5/PRKCE/FAP/SRC/GNAS/MYH9/MAFF/SCUBE1/FBLN1/PROS1/GATA2/PIK3CB/IRF1/EDN1/CD36/YWHAZ/ZFPM2/GNAQ/PAFAH2/PRKACB/USF1/CSRP1/JMJD1C/VCL/PAPSS2/ADRA2A/HBD/SAA1/PRCP/UBASH3B/DOCK9/THBS1/ADAMTS18/ITGB3/AKAP1/APOH/C1QTNF1/MYL12A/GATA6/SERPINB2/GNA11/AXL/EHD3/MERTK/COL3A1/SERPINE2/DGKD/PROCR/RAP2B/ANXA5/TRPC3/SLC…	88
GO_ACTIVATION_OF_PROTEIN_KINASE_ACTIVITY	88/2921	329/43216	1.33735e-29	3.09972e-28	1.11076e-28	MAP3K6/GADD45A/NGF/ERCC6/NRG3/DUSP5/TRAF6/DRD2/MAP4K5/BMP4/MAPK8IP3/ADORA2B/RPTOR/GADD45B/TGFA/MAP4K4/CAB39/COPS8/PRNP/SRC/STK4/UBE2V1/PTPN1/ADNP/CARD10/PRR5/WNT7B/WNT5A/PIK3CB/TNIK/DLG1/KIT/PDGFC/ADCY2/PRLR/EFNA5/FGF1/ADRB2/STK10/TAB2/NOD1/EGFR/PRKAG2/LPAR1/DAB2IP/PARK7/PRKACB/IL6R/MAPKAPK2/TGFB2/ADRA2A/SAA1/TIRAP/WNK1/FRS2/DUSP6/IGF1/AKT1/THBS1/NTRK3/GREM1/ADCY7/MAP2K3/ITGB3/ERN1/PTPRC/ALK/IL1B…	88
GO_POSITIVE_REGULATION_OF_CYTOKINE_PRODUCTION	88/2921	448/43216	1.08513e-19	1.49575e-18	5.35992e-19	TNFRSF8/PUM1/BCL10/ARHGEF2/TNFSF4/ADAM8/TRAF6/DRD2/CADM1/GAPDH/LUM/SMAD3/SEMA7A/CREBBP/NLRP1/ADORA2B/RARA/NPLOC4/BCL3/NOP53/EIF2AK3/IL1R1/IL37/CREB1/SRC/RUNX1/NFAM1/WNT5A/TBC1D23/ZBTB20/HEG1/EREG/IL6ST/PDE4D/CSF2/IRF1/FLT4/MAPK13/NOD1/CD36/PARK7/PDE4B/CD58/IL6R/AIM2/MAPKAPK2/ADRA2A/AFAP1L2/SAA1/PTPRJ/BIRC2/TIRAP/LRP1/POSTN/THBS1/SEC14L1/EBI3/PTPRC/ADAM17/ROCK2/SPTBN1/IL1B/CEBPB/MIR155/EP300/CTNNB…	88
GO_DNA_REPAIR	88/2921	526/43216	3.25442e-15	3.3474e-14	1.19952e-14	KDM1A/GADD45A/FMN2/ERCC6/ZNF365/SMC3/USP47/TNKS1BP1/SSRP1/RAD51B/MTA1/COPS2/MPG/RMI2/NPLOC4/NOP53/NPAS2/EPC2/FIGN/PMS1/NABP1/COPS8/UBE2V1/RTEL1/ASCC2/RAD18/XPC/RFC1/PDS5A/TRIP13/TENT4A/WDR70/RAD50/HMGA1/EEPD1/EGFR/NSMCE2/XPA/RAD23B/PARK7/UBE2U/NUCKS1/EXO1/SIRT1/SFR1/KDM2A/UVRAG/EMSY/USP28/HMGA2/TDG/UNG/USP3/USP7/ERCC4/MARF1/FTO/USP10/POLR2A/TRIM25/CBX8/SMCHD1/SPIRE1/INO80C/PWWP3A/SUMO1/EYA2/BACH1…	88
GO_REGULATION_OF_MAP_KINASE_ACTIVITY	87/2921	334/43216	2.25096e-28	5.0279e-27	1.80171e-27	MAP3K6/GADD45A/NGF/RGS4/ERCC6/DKK1/DUSP5/ADAM8/TRAF6/AJUBA/MAP4K5/BMP4/AKAP13/MAPK8IP3/PIK3R5/ADORA2B/GADD45B/SPRED2/TGFA/EPHA4/SRC/UBE2V1/PTPN1/BMP7/TIAM1/WNT7B/NEK10/WNT5A/PIK3CB/TNIK/KIT/PDGFC/FGF1/FGF18/DUSP22/EDN1/TAB2/NOD1/EGFR/TRIB1/LPAR1/RGS3/DAB2IP/EPHB2/LAX1/MAPKAPK2/ADRA2A/SAA1/MAPK8IP1/PTPRJ/NOX4/SORL1/FRS2/KITLG/DUSP6/IGF1/FLT1/SPRY2/THBS1/NTRK3/IQGAP1/IGF1R/MAP2K3/ERN1/PTPRC/TRIB2/A…	87
GO_PROCESS_UTILIZING_AUTOPHAGIC_MECHANISM	87/2921	482/43216	4.31378e-17	5.0687e-16	1.81633e-16	VPS13D/QSOX1/BAG3/DRD2/GAPDH/ATG101/ATG14/BMF/NEDD4/CLEC16A/TMEM208/ATP6V0A1/RPTOR/MTCL1/ROCK1/HK2/EVA1A/RUFY4/SH3BP4/MAP1LC3A/SOGA1/SRC/RGS19/ATG7/PIK3CB/DAP/ARSB/KLHL3/ADRB2/TAB2/NOD1/MET/PRKAG2/PTK2/XPA/TSC1/PARK7/LEPR/SH3GLB1/SEC22B/TOMM20/MAPK8/SIRT1/PSAP/TRIM8/VPS37C/UVRAG/DRAM1/PRKD1/SPTLC2/ATG2B/AKT1/ERCC4/USP10/GFAP/CLTC/TLK2/ERN1/WIPI1/RAB12/PIK3C3/EPG5/DAPK3/FEZ2/STAM2/CSNK2A1/TP53INP2…	87
GO_MITOCHONDRION_ORGANIZATION	87/2921	519/43216	4.14711e-15	4.25913e-14	1.52623e-14	VPS13D/LMNA/RHOU/BAG3/DDHD1/ATG14/BMF/CLEC16A/ACAA2/POLRMT/TIMM44/YWHAQ/HK2/TRAK2/MAP1LC3A/UQCC1/ATP5F1E/ATG7/NDUFAF3/GSK3B/CHCHD6/TP63/MGARP/NDUFS6/PTCD2/ADGRG6/MICALL2/COA1/CAV2/MIR29B1/YWHAZ/AGTPBP1/UBE2J2/PARK7/STPG1/IFI6/OMA1/JUN/SH3GLB1/RAB29/TOMM20/PITRM1/ATP5F1C/MAPK8/IFIT2/SDHAF2/TMEM135/NDUFA12/IGF1/HRK/OXA1L/CALM1/ATG2B/AKT1/RHOT2/WIPI1/NDUFV2/AKT3/WDR35/PNPT1/ERBB4/PID1/YWHAB/TOMM34/E…	87
GO_ENDOTHELIAL_CELL_MIGRATION	86/2921	270/43216	3.75377e-35	1.13417e-33	4.06423e-34	PLEKHG5/EPHA2/S100A2/MIR483/ETS1/HDAC7/PXN/SCARB1/CLEC14A/BMP4/VASH1/BCAR1/CDH13/PECAM1/PTPRM/DPP4/FAP/SCG2/SP100/PLCG1/MYH9/CARD10/PPARG/WNT5A/ADAMTS9/GATA2/PLXND1/SLIT2/ANXA3/PDCD6/SEMA5A/FGF1/FGF18/FLT4/EDN1/HDAC9/BMPER/MET/PTK2/MIR31/KLF4/DAB2IP/JCAD/NRP1/SIRT1/PTEN/PRCP/AMOTL1/STARD13/PRKD1/AKT1/THBS1/GREM1/MAP2K3/JUP/ITGB3/BCAS3/APOH/AKT3/ADAM17/ROCK2/RHOB/BMP10/ATOH8/ID1/MIR155/ITGB2/WNT7A…	86
GO_RENAL_SYSTEM_DEVELOPMENT	86/2921	294/43216	4.5666e-32	1.23488e-30	4.42512e-31	HEYL/PBX1/WT1/MMP17/BMP4/FBN1/MYO1E/SMAD6/SMAD3/SALL1/RARA/PECAM1/SMAD2/SMAD7/FSTL3/SOX11/OSR1/SDC1/PAX8/GLI2/ITGA6/HOXD11/CFLAR/EPHA4/SDC4/BMP7/LAMA5/LIF/WNT7B/WNT5A/AGTR1/DLG1/SLIT2/ADAMTS16/BASP1/PTCD2/KLHL3/FGF1/BMPER/MAGI2/PODXL/TSC1/LIN28A/TACSTD2/IL6R/CENPF/TGFB2/NRP1/ARID5B/DLG5/CYP26A1/LZTS2/DCHS1/NUP160/AQP11/COL4A1/FMN1/ALDH1A2/IQGAP1/GREM1/GLIS2/NUP93/ITGA3/SMAD4/WDPCP/CYP26B1/ADAMTS1…	86
GO_NEGATIVE_REGULATION_OF_RESPONSE_TO_EXTERNAL_STIMULUS	86/2921	349/43216	3.14334e-26	6.13087e-25	2.19695e-25	AJAP1/MIR34A/APCS/PLAU/HTRA1/DRD2/ETS1/CD9/ANXA2/SMAD3/SEMA7A/SEMA4B/SOCS3/NPLOC4/FAP/EPHA4/BCR/PPARG/SEMA3F/SEMA3B/WNT5A/PROS1/PHLDB2/SLIT2/SEMA5A/OTULIN/DRD1/EDN1/NT5E/SEMA3C/SEMA3E/SEMA3A/SEMA3D/TRIB1/MIR31/KLF4/PADI2/USF1/NENF/NRP1/PTEN/SAA1/CARD16/UBASH3B/TNFRSF1A/IGF1/APPL2/THBS1/SEMA6D/GREM1/ADCY7/CDH5/ADAMTS18/CCL2/APOH/SEC14L1/C1QTNF1/METRNL/SERPINB2/PTPRC/SEMA4F/CLASP1/SERPINE2/ADA/PTGI…	86
GO_ORGANIC_ANION_TRANSPORT	86/2921	481/43216	1.1801e-16	1.3446e-15	4.81828e-16	ABCA4/RGS4/SLC16A12/ABCC2/OSBPL5/SLC3A2/DRD2/ANO6/SLC38A1/PITPNM2/SCARB1/SLC7A1/SLC38A6/SLCO3A1/SLC7A5/ABCC3/SLC16A5/OSR1/SSTR4/SLC35C2/PRELID3B/SLCO4A1/NTSR1/PPARG/SLC4A7/SLC2A2/EMB/EDN1/RIMS1/CD36/CFTR/SLC13A4/PRKAG2/ABCA1/RXRA/FABP3/SLC2A1/LRRC8D/ATP1A2/PSAP/SLC1A2/FOLR3/STARD10/SLC38A4/SLC16A7/AVPR1A/SYT1/SLC17A8/TRPC4/AKT1/THBS1/ATP8B4/SLC27A2/CA12/CETP/GOT2/SLC1A4/SFXN5/FABP1/IL1B/PLA2R1/ST…	86
GO_ESTABLISHMENT_OF_PROTEIN_LOCALIZATION_TO_ORGANELLE	86/2921	545/43216	1.9943e-13	1.80689e-12	6.47485e-13	PEX14/VPS13D/LMNA/DNM3/RHOU/BAG3/IPO7/IPO4/BMP4/BMF/NEDD4/SMAD3/RPL17/RPL36/TIMM44/YWHAQ/HK2/RPL37A/SNAP25-AS1/PKIG/RPS21/PEX26/CACNG2/RPL3/TP63/PPP3CA/MGARP/CCT5/DRD1/RPL10A/MICALL2/CD36/YWHAZ/UBE2J2/LRRC7/SH3GLB1/RPL5/TOMM20/PITRM1/NCOA4/MAPK8/NUP98/VPS37C/SORL1/APPL2/OXA1L/RPS29/CALM1/AKT1/SLC27A2/LONP2/NUP93/CDH1/RPL13/JUP/ITGB3/CACNG5/AGPS/ZFAND2B/SNAP25/NXT1/YWHAB/TOMM34/RAC2/SREBF2/APPL1/I…	86
GO_MAINTENANCE_OF_LOCATION	85/2921	327/43216	1.10064e-27	2.34989e-26	8.42067e-27	VPS13D/FASLG/EHD1/P2RY6/DRD2/THY1/ITPR2/SCARB1/AKAP6/CLMN/SYNE3/BDKRB1/FBN1/TLN2/JPH3/GRIK5/BCL3/PLCH2/LTBP1/SLC8A1/PRKCE/CALM2/DYSF/HK2/SP100/FKBP1A/PLCG1/MIR133A2/NTSR1/PPARG/ABHD5/PDE4D/FBN2/DRD1/IBTK/SYNE1/CD36/CHD7/ABCA1/GSN/PARK7/ANKRD13C/ATP1A2/ANK3/SIRT1/SRGN/PNPLA2/FTH1/UVRAG/SORL1/UBASH3B/CACNA1C/SYNE2/CALM1/AKT1/POLR2M/CEMIP/FTO/JUP/ITGB3/PTPRC/IL1B/JPH2/YWHAB/ABCG1/SREBF2/FLNB/PKD2/AN…	85
GO_TELENCEPHALON_DEVELOPMENT	84/2921	248/43216	1.28391e-36	4.06051e-35	1.45505e-35	KDM1A/ATP2B4/NRG3/TACC2/DRD2/KDM2B/BMP4/CCDC85C/SEMA7A/SALL1/ADGRG1/KDM6B/RARA/CDH2/SLC8A1/RTN4/DLX1/DLX2/BTBD3/WNT5A/GSK3B/TRA2B/SLIT2/GSX2/ANXA3/DNAH5/DRD1/INHBA/EGFR/SEMA3A/CDK6/LAMB1/PLXNA4/CHD7/EXT1/NFIB/AGTPBP1/LPAR1/DAB2IP/LHX2/TSC1/SKI/EPHB2/SLC2A1/DMRTA2/DAB1/GNG12/BCAN/SRGAP2/NRP1/CXCL12/PTEN/CRTAC1/SLC1A2/TSKU/LRP1/AVPR1A/LHX5/NIN/SYNE2/ALDH1A3/IGF2BP1/ALK/COL3A1/ERBB4/SLC32A1/RTN4R/NF…	84
GO_IN_UTERO_EMBRYONIC_DEVELOPMENT	84/2921	342/43216	1.50978e-25	2.85424e-24	1.02279e-24	WDTC1/CAPN2/ZMIZ1/PLPP4/PHLDA2/ADM/FOSL1/C2CD3/KRT8/TBX3/VASH1/COPS2/MYO1E/TPM1/SMAD3/ARNT2/ANKRD11/PEMT/PLCD3/TANC2/SOCS3/SMAD2/RTN4/GLI2/HS6ST1/ACVR1/PLCG1/STK4/ZNF335/SNAI1/SALL4/BMP7/STMN3/LIF/MYH9/MFNG/MAFF/WNT7B/HEG1/GATA2/RBPJ/CSF2/MGAT1/EDN1/BMP5/PRDM1/EGFR/CHD7/GRHL2/ZFPM2/RXRA/CCN1/ELF3/ETNK2/SLC30A1/CTR9/WDR74/E2F7/IGF1/ZFP36L1/AKT1/RTF1/GATA6/SMAD4/KLF2/ELL/SPINT2/SP3/ADA/CEBPB/MYO18B…	84
GO_REGULATION_OF_LIPID_METABOLIC_PROCESS	84/2921	382/43216	3.92e-22	6.21324e-21	2.22647e-21	WDTC1/DDX20/RGL1/CAPN2/ANKRD1/ADM/DKK3/GAL/VDR/TXNRD1/NCOR2/SCARB1/ATG14/CREBBP/PIK3R5/NR1D1/GIP/SOCS3/NPAS2/FHL2/CREB1/IRS1/SRC/SNAI1/HELZ2/PPARG/ABHD5/ZBTB20/AGTR1/KIT/LPCAT1/FGF1/BMP5/CNR1/TIAM2/CD36/PRKAG2/NSMAF/PDP1/PTK2/ABCA1/KLF4/DAB2IP/RXRA/LDLRAP1/FABP3/CCN1/ATP1A1/SLC45A3/LPGAT1/SIRT1/PSAP/SORBS1/PNPLA2/ADIPOR2/TNFRSF1A/AVPR1A/SOCS2/APPL2/FLT1/PRKD1/SERPINA3/AKT1/LACTB/LONP2/FABP1/IL1B/…	84
GO_REGULATION_OF_CELLULAR_RESPONSE_TO_GROWTH_FACTOR_STIMULUS	83/2921	288/43216	1.7316e-30	4.26162e-29	1.52712e-29	TGFBR3/TRIM33/DKK1/GOT1/HTRA1/DKK3/CREB3L1/BCL9L/BMP4/PPM1A/FBN1/NEDD4/SMAD6/SMAD3/CREBBP/EPN2/SMURF2/SMAD2/SMAD7/FSTL3/SOX11/XDH/LTBP1/DLX1/CFLAR/GPC1/PTPN1/DOK5/PMEPA1/WNT5A/VEPH1/SLIT2/RBPJ/PDCD6/ADAMTS12/FBN2/FGF1/FGF18/RUNX2/BMPER/CAV2/MIR29B1/MIR30B/DAB2IP/CRB2/SKI/CCN1/JCAD/SIRT1/FGFBP3/MYOF/STRAP/FLT1/SPRY2/THBS1/SKOR1/NTRK3/GREM1/VASN/SOST/ITGB3/ITGA3/SMAD4/ADAM17/IL1B/EP300/CTNNB1/ROBO1…	83
GO_PROTEIN_LOCALIZATION_TO_CELL_PERIPHERY	83/2921	311/43216	6.35005e-28	1.37307e-26	4.9203e-27	EPHA2/TSPAN14/PKP3/STX3/SYTL2/KRT18/PRKCH/ANKRD9/ANXA2/GRIN2A/FLOT2/SKAP1/RAB31/ROCK1/CDH2/PKDCC/PRKCE/TTC7A/KCNIP3/LYPD1/RAMP1/PRNP/KCNB1/LAMA5/ARFRP1/CACNG2/PLS1/TNIK/DLG1/FCHO2/EPB41L2/FAM126A/EGFR/EFR3A/CLSTN1/EPHB2/LDLRAP1/MACF1/LRRC7/RAB29/SNAP47/CNST/ANK3/LGI1/SORBS1/DCHS1/PACS1/DLG2/RDX/TNFRSF1A/LRP1/GPC6/ARF6/LGALS3/GPHN/AKT1/GGA2/CDH1/JUP/ITGA3/CLTC/CACNG5/ROCK2/EHD3/SPTBN1/PID1/SNAP25/…	83
GO_CANONICAL_WNT_SIGNALING_PATHWAY	83/2921	329/43216	4.16585e-26	8.07646e-25	2.89414e-25	PSMB2/WLS/BCL9/LGR6/DKK1/BICC1/TCF7L2/USP47/DKK3/ARNTL/BCL9L/PPM1A/SMAD3/SMURF2/CDH2/SDC1/PSMD1/SRC/STK4/PRDM15/WNT7B/LIMD1/WNT5A/GSK3B/RBPJ/SEMA5A/CTNND2/OTULIN/G3BP1/IGFBP1/EGFR/MIR29B1/TMEM64/CTHRC1/GNAQ/TLE4/TLE1/KLF4/DAB2IP/PSMB7/WNT9A/PTEN/LZTS2/CTNND1/SDHAF2/WNK1/WNT5B/WNT10B/LATS2/PSMC6/DACT1/LRRK1/GREM1/CDH3/JUP/SOST/FZD2/PSMC5/CSNK1D/DAPK3/USP34/TCF7L1/CSNK1E/WNT7A/RBMS3/CTNNB1/MITF/RUV…	83
GO_MUSCLE_CONTRACTION	83/2921	359/43216	2.16759e-23	3.61336e-22	1.29482e-22	EDN2/RCSD1/TNNI1/PPP1R12B/KCNMA1/ANKRD2/KCNQ1/DRD2/SSPN/PXN/TPM1/HCN4/ADORA2B/ROCK1/SMAD7/SLC8A1/CALM2/DYSF/BIN1/MIR133A2/MB/MYLK/ITGB5/DLG1/KIT/NDUFS6/PDE4D/TIFAB/MYOT/ADRB2/GLRA1/ADRA1B/DRD1/EDN1/MLN/GJA1/CCN2/UTRN/MYL10/HTR1D/PDE4B/ATP1A1/ATP1A2/CTNNA3/VCL/MYOF/SORBS1/ADRA2A/ARHGAP42/CACNA1C/CALM1/SETD3/TMOD3/MYH8/MYH2/MAP2K3/KCNJ12/JUP/SCN4A/KCNJ2/MYL12A/DTNA/NEDD4L/DAPK3/ROCK2/EHD3/BMP10/CHR…	83
GO_LIPID_LOCALIZATION	83/2921	403/43216	5.52653e-20	7.744e-19	2.77501e-19	MIR34A/ABCA4/OSBPL5/EHD1/GAL/DRD2/APOLD1/ANO6/PITPNM2/SCARB1/LIPC/ANXA2/SLCO3A1/ABCC3/DYSF/SSTR4/PRELID3B/NTSR1/OSBP2/APOL2/PPARG/ABHD5/AGTR1/FABP6/EDN1/OSBPL3/INHBA/CD36/CFTR/PRKAG2/HNRNPK/ABCA1/RXRA/LDLRAP1/FABP3/OSBPL9/SIRT1/PSAP/PDZD8/PNPLA2/STARD10/SORL1/LIMA1/LRP1/AKT1/THBS1/ATP8B4/SLC27A2/STOML1/FTO/CETP/GOT2/ITGB3/TEX2/APOH/ABCA5/C1QTNF1/OSBPL1A/MFSD2B/FABP1/IL1B/PLA2R1/ATP9A/ABCG1/SREBF2…	83
GO_POSITIVE_REGULATION_OF_SECRETION	83/2921	412/43216	2.33294e-19	3.13903e-18	1.12485e-18	NPPB/WLS/TNFSF4/ANKRD1/TCF7L2/ADAM8/GAL/SYTL2/DRD2/CADM1/GAPDH/NLRP1/ADORA2B/MYO18A/GIP/SOX11/SDC1/PRKCE/CREB1/SSTR4/SRC/SDC4/KCNB1/NTSR1/PDCD6IP/GNAI2/WNT5A/GATA2/OXCT1/EDN1/CNR1/INHBA/EGFR/CFTR/CD58/AIM2/KISS1/TGFB2/CXCL12/MCU/SAA1/ANO1/LRP1/AVPR1A/SYT1/IGF1/POSTN/C1QTNF1/SMAD4/RAB27B/SPTBN1/IL1B/INHBB/CLASP1/PLA2R1/GCG/MIR155/ITGB2/CACNA1I/MYRIP/CCK/NLGN1/IL1RAP/TLR2/VEGFC/GOLPH3/PTGER4/ISL1/F…	83
GO_ENDOMEMBRANE_SYSTEM_ORGANIZATION	83/2921	419/43216	6.90951e-19	8.99299e-18	3.22257e-18	PDE4DIP/LMNA/FASLG/SEC16B/LYST/ANXA8/REEP3/DYNC2H1/SNX19/ANO6/SNX33/KIFC3/MYO18A/NPLOC4/RTN4/DYSF/EIF2AK3/BIN1/CREB1/PTPRN/PDCD6IP/FCHO2/SH3TC2/SYNE1/SNX9/CAV2/YWHAZ/ASAP1/ABCA1/GSN/NEK6/COL5A1/SGIP1/SH3GLB1/STX6/CRB1/RAB29/TGFB2/ANK3/SRGN/PSAP/PTEN/MYOF/VPS37C/STX5/AQP11/BLOC1S1/PRKD1/GOLGA5/AKT1/ATP8B4/NUP93/BCAS3/BAIAP2/CSNK1D/PIK3C3/PTPRC/LPIN1/EHD3/SPTBN1/CLASP1/STAM2/CAVIN2/TMEFF2/SERPINE2/…	83
GO_CELL_MATRIX_ADHESION	82/2921	224/43216	1.19126e-38	4.01118e-37	1.43738e-37	AJAP1/COL16A1/DDR2/PLAU/CD44/THY1/PXN/AJUBA/ACTN1/SMAD3/ITGA11/CDH13/SKAP1/PECAM1/ROCK1/MAP4K4/ITGB6/ITGA6/FN1/SRC/SDC4/LAMA5/TIAM1/ADAMTS9/PHLDB2/GSK3B/ITGB5/PIK3CB/ADAMTS12/EFNA5/DUSP22/PTPRK/CCN2/UTRN/CD36/SEMA3E/CDK6/PTK2/TSC1/MACF1/NRP1/COL13A1/VCL/PTEN/SORBS1/VWA2/PTPRJ/LRP1/POSTN/ITGBL1/FERMT2/FMN1/THBS1/IQGAP1/GREM1/JUP/ITGB3/ITGA3/BCAS3/DAPK3/COL5A3/ROCK2/WDPCP/LIMS1/CLASP1/COL3A1/SNED1/…	82
GO_RESPONSE_TO_TRANSFORMING_GROWTH_FACTOR_BETA	82/2921	255/43216	6.45058e-34	1.8499e-32	6.62897e-33	TGFBR3/TRIM33/ANKRD1/GOT1/HTRA1/DKK3/BCL9L/PXN/PPM1A/LTBP2/FBN1/SMAD6/SMAD3/CREBBP/ZFHX3/SMURF2/ROCK1/SMAD2/SMAD7/SOX11/LTBP1/ACVR1/DLX1/CFLAR/CREB1/SRC/PMEPA1/WNT5A/ITGB5/VEPH1/CLDN1/FBN2/NR3C1/DUSP22/EDN1/PTPRK/CAV2/MIR29B1/MIR30B/PTK2/SKI/JUN/CGN/TGFB2/PARD3/GDF10/SIRT1/LRRC32/NOX4/STRAP/SOX5/APPL2/POSTN/COL4A2/FERMT2/ZFP36L1/THBS1/SKOR1/VASN/CDH5/NLK/ITGA3/YES1/SMAD4/ADAM17/ROCK2/LIMS1/COL3A1…	82
GO_MESENCHYME_DEVELOPMENT	82/2921	276/43216	3.62277e-31	9.25242e-30	3.31554e-30	HEYL/TGFBR3/TCF7L2/WT1/BCL9L/BMP4/NEDD4/SMAD3/SEMA7A/SEMA4B/SMAD2/SMAD7/SOX11/OSR1/RTN4/ACVR1/FN1/SNAI1/BMP7/LAMA5/TIAM1/TBX1/SEMA3F/SEMA3B/WNT5A/PHLDB2/GSK3B/RBPJ/PDCD6/SEMA5A/BASP1/EDN1/RBM24/BMP5/SEMA3C/SEMA3E/SEMA3A/SEMA3D/WNT16/MIR29B1/ZFPM2/BNC2/DAB2IP/CRB2/TGFB2/NRP1/DLG5/PTEN/DCHS1/SDHAF2/STRAP/HMGA2/KITLG/ZFP36L1/SEMA6D/ALDH1A2/GREM1/VASN/SMAD4/SEMA4F/IL1B/CLASP1/ERBB4/GBX2/CTNNB1/ROBO2/…	82
GO_CAMERA_TYPE_EYE_DEVELOPMENT	82/2921	304/43216	5.98573e-28	1.30262e-26	4.66784e-27	EPHA2/BCAR3/ATP2B4/WT1/FJX1/MTNR1B/THY1/NECTIN1/KDM2B/BMP4/FBN1/SMAD3/NR2E3/MAF/RARA/SDK2/PTPRM/SOX11/NPHP1/DLX1/DLX2/BMP7/WNT7B/THRB/WNT5A/COL8A1/DLG1/FAT1/LPCAT1/FBN2/INHBA/EGFR/WNT16/CHD7/GRHL2/ZHX2/KLF4/LHX2/RXRA/SKI/EPHB2/GRHL3/CLIC4/JUN/RPE65/TGFB2/WNT9A/NRP1/TSKU/WNT5B/CACNA1C/FRS2/SLC17A8/COL4A1/MAX/ALDH1A2/NTRK3/ALDH1A3/CRYBA1/WDPCP/MERTK/SP3/NF2/WNT7A/CTNNB1/LAMB2/MITF/NECTIN3/IFT122/CC…	82
GO_POSITIVE_REGULATION_OF_CELLULAR_PROTEIN_LOCALIZATION	82/2921	319/43216	2.11329e-26	4.17537e-25	1.49621e-25	EPHA2/SEC16B/RHOU/TCF7L2/BAG3/PRR5L/STX3/PPM1A/PRKCH/SMAD3/SNX33/MTCL1/YWHAQ/PRKCE/RTN4/EIF2AK3/PRNP/CEP250/SRC/KCNB1/LIF/CACNG2/CARD10/GSK3B/PLS1/NMD3/TP63/DLG1/ICE1/CCT5/EPB41L2/MICALL2/EGFR/TCAF2/YWHAZ/UBE2J2/PARK7/EPHB2/SH3GLB1/PDZK1/RAB29/CNST/MAPK8/ANK3/SORBS1/TRIM8/RDX/SORL1/BICD1/LRP1/SSH1/ARF6/LGALS3/AKT1/CEMIP/IQGAP1/GLIS2/CDH1/JUP/ITGA3/BCAS3/ROCK2/SPTBN1/IL1B/ERBB4/YWHAB/ITGB2/RAC2/SR…	82
GO_CELLULAR_RESPONSE_TO_EXTERNAL_STIMULUS	82/2921	332/43216	3.80569e-25	6.96133e-24	2.49454e-24	TNFRSF8/GADD45A/BCL10/ATF3/ANKRD1/GOT1/BAG3/SIPA1/FOSL1/VDR/HNRNPA1/C12orf66/CRADD/ATG14/CLEC16A/PIEZO1/ADORA2B/PPP1R9B/RPTOR/PIEZO2/EIF2AK3/ITGA6/MAP1LC3A/KCNB1/ADNP/CYP24A1/DEPDC5/TXN2/ATG7/PPARG/DAP/IRF1/UPP1/EGFR/TNC/TSC1/SLC2A1/JUN/SH3GLB1/ATP1A1/ATP1A2/USF1/GLRX2/NUAK2/MAPK8/SIRT1/SLC1A2/CASP5/SIK2/TNFRSF1A/AVPR1A/SSH1/POSTN/NUDT15/PRKD1/MAX/AKT1/TNRC6A/WIPI1/KCNJ2/PIK3C3/AXL/PTPRC/IL1B/INH…	82
GO_REGULATION_OF_PROTEIN_CATABOLIC_PROCESS	82/2921	374/43216	1.48642e-21	2.24556e-20	8.04678e-21	PLEKHG5/FMN2/ADAM8/ARNTL/NEDD4/ANXA2/SMAD3/SNX33/GRIN2A/CLEC16A/SMURF2/ROCK1/SMAD7/NOP53/DYSF/HECW2/EPHA4/PSMD1/TIMP3/ATG7/WNT5A/RYBP/GSK3B/ASB5/LPCAT1/SH3RF2/SNX9/EGFR/TRIB1/PTK2/RAD23B/DAB2IP/PARK7/AZIN2/NRDC/RPL5/SEC22B/TRIM67/PTEN/ADRA2A/STX5/RDX/SORL1/WNT10B/LRP1/TMTC3/NUDT15/PSMC6/DACT1/AKT1/RHBDF1/USP7/CDH1/TLK2/PSMC5/TIMP2/CSNK1D/NEDD4L/TRIB2/IL1B/SUMO1/SERPINE2/CSNK2A1/CST3/USP25/RNF185/…	82
GO_MYELOID_CELL_DIFFERENTIATION	82/2921	379/43216	3.61679e-21	5.34464e-20	1.91521e-20	EPHA2/TGFBR3/TSPAN2/NOTCH2/APCS/LBR/TRAF6/ETS1/BMP4/ACTN1/FBN1/ANXA2/CREBBP/RARA/FSTL3/CREB1/SRC/MAFB/L3MBTL1/GNAS/RUNX1/LIF/MB/RBFOX2/MYH9/TOB2/PPARG/CCR1/GATA2/RBPJ/KIT/CSF2/INHBA/CDK6/KMT2E/TMEM64/TRIB1/JUN/BATF3/ITPKB/SIRT1/CTR9/UBASH3B/TIRAP/FLI1/KITLG/ACIN1/CEBPE/LGALS3/ZFP36L1/THBS1/TMOD3/WDR61/LRRK1/TNRC6A/IL34/SIGLEC15/KLF2/SP3/INPP5D/CEBPB/EP300/CTNNB1/MITF/FOXP1/MAEA/TLR2/IL31RA/PIK3R1…	82
GO_REGULATION_OF_INTRACELLULAR_TRANSPORT	82/2921	424/43216	5.0662e-18	6.3379e-17	2.27114e-17	SEC16B/PTPN14/RHOU/TCF7L2/BAG3/PRR5L/EHD1/DRD2/BMP4/PPM1A/NEDD4/ANXA2/SMAD3/ADORA2B/MTCL1/GRIK5/SP100/PRNP/SRC/PKIG/KCNB1/PTPN1/GSK3B/GATA2/ICE1/MAP1B/SH3TC2/DRD1/RIMS1/HTR1B/CNR1/MICALL2/CD36/TCAF2/UBE2J2/PARK7/LDLRAP1/SH3GLB1/PDZK1/RAB29/ANK3/RDX/SORL1/RAP1B/SYT1/PPP1R12A/CALM1/CEMIP/CDH3/CDH1/JUP/ITGB3/BCAS3/IL1B/IWS1/MAP2/MYLK2/ITGB2/RAC2/SREBF2/WNT7A/PFN2/NLGN1/PIK3R1/YIPF5/ABLIM3/WWC1/CPLX2…	82
GO_COVALENT_CHROMATIN_MODIFICATION	82/2921	458/43216	5.55235e-16	6.04152e-15	2.16494e-15	MTHFR/PADI1/PADI3/KDM1A/MYSM1/MUC1/LMNA/SMYD3/KAT6B/PRMT3/RAG1/HDAC7/KDM2B/DPF3/JDP2/RPS6KA5/MTA1/CREBBP/KDM6B/COPRS/AKAP8/EPC2/ASXL1/PHF20/ZNF335/CTCFL/LIF/RYBP/GATA2/PRDM5/WDR70/JADE2/DRD1/HDAC9/KMT2E/NTMT1/SKI/PADI2/EPC1/MAPK8/JMJD1C/SIRT1/CTR9/KDM2A/EED/HMGA2/SUDS3/PRKD1/SETD3/RTF1/USP3/WDR61/USP7/CBX8/SMAD4/KDM4B/KDM3A/SMYD1/KANSL3/IL1B/IWS1/GCG/EYA2/PAXBP1/HLCS/EP300/CTNNB1/ATXN7/RUVBL1/MEC…	82
GO_CONNECTIVE_TISSUE_DEVELOPMENT	81/2921	269/43216	2.94395e-31	7.54721e-30	2.70449e-30	COL11A1/WT1/CD44/SERPINH1/SNX19/LUM/RFLNA/BMP4/ANXA2/SMAD3/CHSY1/MAF/RARA/OSR1/PKDCC/EIF2AK3/GLI2/DLX2/CFLAR/COL6A3/SNAI1/BMP7/GNAS/COL6A2/WNT7B/COL7A1/WNT5A/ADAMTS12/OXCT1/TGFBI/FGF18/SH3PXD2B/EDN1/RUNX2/BMP5/COL12A1/CCN2/CREB3L2/GDF6/MATN2/TRPS1/NFIB/COL27A1/COL5A1/CCN1/IL6R/PRRX1/WNT9A/MBL2/ARID5B/SIRT1/VWA2/CHRDL2/WNT5B/SOX5/PTHLH/WNT10B/HMGA2/SPTLC2/GREM1/FTO/VIT/BMP10/SATB2/COL6A1/WNT7A/CTN…	81
GO_PEPTIDYL_SERINE_MODIFICATION	81/2921	309/43216	1.02963e-26	2.08016e-25	7.45409e-26	BCAR3/ATP2B4/GALNT2/SMYD3/ERCC6/DKK1/CD44/TNKS1BP1/PRKCH/RPS6KA5/MGAT5B/RPTOR/ROCK1/SMAD7/PRKCE/EIF2AK3/CAB39/SRC/TOP1/STK4/LIF/WNT5A/GSK3B/STK32B/EGFLAM/PDE4D/DRD1/MAPK13/CNKSR3/EGFR/NEK6/SH2D3C/NTMT1/PARK7/MAST2/MAPKAPK2/MAPK8/WNK1/HMGA2/LATS2/DCLK1/SPRY2/PRKD1/GALNT16/AKT1/NTRK3/NLK/TLK2/ERN1/CSNK1D/MAST3/AKT3/ROCK2/VRK2/NCK2/GALNT13/GCG/GALNT3/STK39/CSNK2A1/CSNK1E/PLCL2/ATR/PFN2/PAK2/CAMK2D/D…	81
GO_LEUKOCYTE_CELL_CELL_ADHESION	81/2921	335/43216	3.30966e-24	5.77315e-23	2.06876e-23	BCL10/TNFSF4/HLX/ZMIZ1/ADAM8/CD44/TRAF6/RAG1/THY1/ETS1/BMP4/FLOT2/RARA/SKAP1/PECAM1/ROCK1/SMAD7/GLI2/DPP4/PRNP/SRC/SDC4/BMP7/RUNX1/DLG1/IL7R/IL6ST/IRF1/STK10/DUSP22/NT5E/MAD1L1/MIR30B/PDCD1LG2/MIR31/KLF4/IL6R/LAX1/ITPKB/CXCL12/DLG5/LRRC32/WNK1/PAWR/IGF1/SELPLG/LGALS3/AKT1/NFAT5/CCL2/TBX21/YES1/EBI3/PTPRC/NCK2/IL1B/CTLA4/ADA/CEBPB/MIR155/ITGB2/RAC2/IL12A/PAK2/IL21/GOLPH3/PIK3R1/NDFIP1/ADTRP/CD83/R…	81
GO_RESPONSE_TO_METAL_ION	81/2921	366/43216	1.40371e-21	2.12535e-20	7.61604e-21	SYT2/KCNMA1/GOT1/SYT8/SYT12/DRD2/NEDD4/MT2A/FSTL3/SDC1/KCNK3/CALM2/EIF2AK3/CREB1/PRNP/MAP1LC3A/CACNG2/WNT5A/CPNE4/KCNMB2/CLDN1/SOD3/KIT/PPP3CA/PDCD6/GLRA1/EDN1/EGFR/RASA4B/TNFRSF11B/GSN/PARK7/CLIC4/JUN/AHCYL1/S100A16/KCNH1/SLC30A1/ITPKB/MAPK8/ANK3/ANXA11/PTEN/DLG2/WNK1/KCNC2/SYT1/ALOX5AP/GPHN/CALM1/AKT1/THBS1/IQGAP1/ADCY7/CDH1/CPNE7/DPEP1/NEDD4L/SUMO1/ENTPD6/SCN5A/NLGN1/EIF2B5/PKD2/CAMK2D/ANXA5/T…	81
GO_CELLULAR_RESPONSE_TO_ABIOTIC_STIMULUS	80/2921	315/43216	2.02946e-25	3.80481e-24	1.36343e-24	TNFRSF8/KDM1A/GADD45A/BCL10/ARHGEF2/RCSD1/NMT2/OPN4/ANKRD1/GOT1/BAG3/USP47/TNKS1BP1/SIPA1/CRADD/BMF/NEDD4/CREBBP/PIEZO1/PIEZO2/DYSF/TANK/CAB39/XPC/MYLK/IRF1/MAPK13/PTPRK/EGFR/XPA/ERRFI1/SLC2A1/RPE65/LRRC8D/ATP1A1/ATP1A2/NUCKS1/OPN3/MAPK8/SIRT1/PTEN/NOX4/CASP5/CARD16/USP28/TNFRSF1A/AVPR1A/HMGA2/ZFP36L1/CALM1/AKT1/TRPM1/ERCC4/TLK2/KCNJ2/GNA11/RHOB/IL1B/MAP3K2/STK39/MAP3K20/EP300/ATR/MME/MAPK10/PKD2…	80
GO_HORMONE_TRANSPORT	80/2921	318/43216	3.96714e-25	7.23709e-24	2.59336e-24	ILDR2/CAMK2G/TCF7L2/ADM/ARNTL/GAL/MTNR1B/DRD2/SNX19/ITPR2/TBX3/NR1D1/GIP/SMAD2/MIDN/SOX11/KCNS3/PRKCE/MAP4K4/PAX8/DPP4/RAPGEF4/CREB1/PTPRN/IRS1/KCNB1/GNAS/SLCO4A1/TIAM1/LIF/AGTR1/SLC2A2/PPP3CA/OXCT1/EFNA5/EDN1/CNR1/SLC22A1/INHBA/EGFR/CFTR/PTPRN2/CHD7/PARK7/SLC2A1/KISS1/MCU/ADRA2A/ANO1/CACNA1C/LRP1/KCNC2/C1QTNF1/TTR/SMAD4/CACNA1A/IL1B/INHBB/GCG/SNAP25/MYRIP/KALRN/ANXA5/CPE/ISL1/CRHBP/BMP6/ITPR3/PP…	80
GO_RESPONSE_TO_ANTIBIOTIC	80/2921	327/43216	2.80165e-24	4.91233e-23	1.7603e-23	MIR34A/KDM1A/RGS4/GPR37L1/CAPN2/CYP2E1/FOSL1/TRPC6/DRD2/ETS1/ITPR2/HNRNPA1/GRIN2A/KDM6B/PEMT/RARA/SDC1/SLC8A1/PRKCE/MAP1LC3A/SRC/MIR133A2/RGS19/MB/CLDN1/ADCY2/OXCT1/EFNA5/GLRA1/EDN1/RPL10A/MAPK13/HTR1B/CNR1/AHR/MET/CFTR/KLF4/TNC/GSN/PARK7/ALPL/JUN/JAK1/GLRX2/PPP1R15B/SIRT1/PSAP/PTEN/BIRC2/EPS8/KCNC2/PAWR/PDE8A/NTRK3/ADCY7/GOT2/CBX8/KLF2/AXL/RHOB/FABP1/ID1/ADA/MIR155/RSRC1/SETD7/SLC1A3/CRHBP/PDGFR…	80
GO_REGULATION_OF_CYTOSOLIC_CALCIUM_ION_CONCENTRATION	80/2921	354/43216	6.22292e-22	9.77186e-21	3.50167e-21	EDN2/FASLG/ATP2B4/GOT1/ADM/P2RY6/MTNR1B/TRPC6/DRD2/THY1/ITPR2/CMKLR1/AKAP6/PTGER2/BDKRB1/ANXA2/SMAD3/GRIN2A/JPH3/PLCH2/KCNK3/SLC8A1/PRKCE/CALM2/ACKR3/FKBP1A/PRNP/TGM2/PLCG1/MIR133A2/NTSR1/CCR1/WNT5A/GATA2/AGTR1/PDE4D/SYNPO/GRIA1/ADRA1B/DRD1/EDN1/HTR1B/IBTK/CNR1/CD36/CHD7/TMEM64/LPAR1/PTGFR/ATP1A2/KISS1/SAA1/UBASH3B/CACNA1C/LRP1/AVPR1A/TRPC4/CALM1/TRPM1/CEMIP/C1QTNF1/CACNA1A/PTPRC/JPH2/CCR3/PTH1R/…	80
GO_MONOCARBOXYLIC_ACID_METABOLIC_PROCESS	80/2921	472/43216	2.8268e-14	2.72054e-13	9.74885e-14	WDTC1/EDN2/ASAH2/CYP2E1/FADS3/PC/ME3/LIPC/ACSBG1/NR1D1/GIP/ACAA2/PRKCE/IRS1/PNPLA3/PPARG/BTD/OXSM/ABHD5/MGLL/KIT/NDUFS6/EDN1/CNR1/ALDH8A1/OSBPL3/CD36/TBXAS1/PRKAG2/PDP1/TYRP1/PTGS1/PARK7/FABP3/ELOVL1/OSBPL9/SLC45A3/LPGAT1/SIRT1/CYP26A1/ELOVL3/PDHX/HSD17B12/ADIPOR2/TNFRSF1A/AVPR1A/IGF1/APPL2/ALOX5AP/PCCA/AKT1/SLC27A2/ALDH1A2/ABHD2/ALDH1A3/LONP2/GOT2/ALDH3A2/OSBPL1A/ME2/FABP1/ACOXL/INSIG2/KYNU/ACSS…	80
GO_HEART_MORPHOGENESIS	79/2921	253/43216	9.89801e-32	2.63739e-30	9.4509e-31	HEYL/TGFBR3/COL11A1/NOTCH2/TNNI1/DKK1/ZMIZ1/ANKRD1/MICAL2/PARVA/C2CD3/TBX3/BMP4/FLRT2/NEDD4/TPM1/SMAD6/SMAD3/RARA/SMAD7/SOX11/RTN4/FHL2/ACVR1/XIRP2/FKBP1A/ASXL1/SNAI1/BMP7/TBX1/WNT5A/HEG1/PLXND1/SLIT2/RBPJ/PTCD2/SLIT3/BMP5/ADGRG6/SEMA3C/WNT16/CHD7/GRHL2/ZFPM2/PTK2/RXRA/COL5A1/JUN/CCN1/TGFB2/NRP1/SYNPO2L/DCHS1/SAV1/ALDH1A2/FZD2/GATA6/SMAD4/BMP10/MYLK2/ADAMTS1/CTNNB1/ROBO2/ROBO1/PKD2/FAT4/CPE/NIPBL…	79
GO_REGULATION_OF_ACTIN_FILAMENT_ORGANIZATION	79/2921	262/43216	1.44953e-30	3.59357e-29	1.28773e-29	ARHGEF10L/CAPZB/KIRREL1/RGS4/WASHC2C/PXN/SPTB/EVL/TPM1/SMAD3/ARHGAP28/ROCK1/FHOD3/CDC42EP3/PRKCE/BIN1/ARHGAP40/SDC4/PREX1/TRIOBP/PHLDB2/DLG1/SLIT2/SEMA5A/SYNPO/SH3PXD2B/ARHGAP18/CCN2/SNX9/LIMK1/MET/LPAR1/GSN/SPTAN1/TSC1/TACSTD2/NRP1/CXCL12/RHOBTB1/SYNPO2L/FCHSD2/NOX4/RDX/EPS8/CAPZA3/LIMA1/SSH1/ARF6/FMN1/TMOD3/PPM1E/BAIAP2/SPIRE1/ROCK2/SPTBN1/NCK2/CLASP1/TMEFF2/ID1/NF2/CDC42EP1/PFN2/LIMCH1/SYNPO2/…	79
GO_NEGATIVE_REGULATION_OF_GROWTH	79/2921	263/43216	1.93684e-30	4.74948e-29	1.70194e-29	NPPB/CDA/PPT1/CDKN2C/NOTCH2/RGS4/ADRB1/WT1/SIPA1/GAL/TCHP/BMP4/BDKRB1/SMAD3/SEMA7A/SEMA4B/MT2A/PPP1R9B/RTN4/IGFBP5/SH3BP4/STK4/PPARG/SEMA3F/SEMA3B/WNT5A/DCBLD2/SLIT2/PLAC8/WWC2/SEMA5A/ADRB2/SLIT3/GJA1/INHBA/CD36/SEMA3C/SEMA3E/SEMA3A/SEMA3D/PTK2/ST7L/KCNK2/TGFB2/GNG4/NRP1/MBL2/SIRT1/PTEN/PTPRJ/TIRAP/ADIPOR2/BTG1/SOCS2/SAV1/MEG3/SEMA6D/MINAR1/GREM1/SMAD4/PNPT1/BMP10/SEMA4F/MAP2/SERPINE2/RTN4R/SEMA5…	79
GO_SKIN_DEVELOPMENT	79/2921	412/43216	3.42178e-17	4.04164e-16	1.44829e-16	KAZN/EPHA2/MYSM1/DKK1/PKP3/GAL/VDR/KRT80/KRT7/KRT86/KRT81/KRT79/KRT78/KRT8/KRT18/HOXC13/PRKCH/PPL/KRT32/ROCK1/FOSL2/ITGA6/IGFBP5/STK4/SNAI1/GNAS/LAMA5/RUNX1/WNT5A/TP63/CLDN1/RBPJ/EREG/PALLD/ADAMTS2/INHBA/EGFR/MET/WNT16/GRHL2/LHX2/COL5A1/ERRFI1/GRHL3/CLIC4/LCE6A/IVL/PKP1/IRF6/TGFB2/PSAP/ALX4/WNT10B/SAV1/ZFP36L1/TGM5/CDH3/KRTAP4-8/KRTAP4-9/KRT15/JUP/ITGA3/KRT23/KRTAP4-11/SMAD4/COL5A3/ROCK2/CYP26B1/…	79
GO_REGULATION_OF_CELLULAR_AMIDE_METABOLIC_PROCESS	79/2921	463/43216	2.82987e-14	2.72054e-13	9.74885e-14	PUM1/NANOS1/MIR483/SPON1/RPUSD4/GAPDH/EIF4B/SAMD4A/DIO2/EIF5/MIR365B/RARA/ROCK1/CTIF/BCL3/EIF2AK3/BIN1/IGFBP5/EPHA4/PRNP/UQCC1/MIR298/IGF2BP2/ETF1/RBM24/QKI/IGF2BP3/MIR29B1/NSMAF/YTHDF3/PDP1/MIR31/TSC1/RXRA/EIF4G3/LIN28A/RPS6KA1/CCN1/RPL5/MIR181A1/PPP1R15B/LRRTM3/NEURL1/DNAJC24/SORL1/MIRLET7A2/TNFRSF1A/IGF1/MTRF1/ZFP36L1/EIF2B2/AKT1/THBS1/TNRC6A/FTO/CASC3/IGF2BP1/CIRBP/DAPK3/NANOS3/ROCK2/NCK2/MIR…	79
GO_POSITIVE_REGULATION_OF_NEURON_PROJECTION_DEVELOPMENT	78/2921	273/43216	1.84746e-28	4.14026e-27	1.48363e-27	KDM1A/NGF/SYT2/ANKRD1/SHANK2/SEMA7A/TNFRSF12A/TRPV2/CRTC1/CFLAR/FN1/EPHA4/ZMYND8/ADNP/BMP7/CDH4/TIAM1/WNT5A/PLXND1/SLIT2/SEMA5A/MAP1B/ARSB/EFNA5/BMP5/RIMS1/CNR1/COBL/LIMK1/MAGI2/PLXNA4/CREB3L2/WASHC5/LPAR1/DAB2IP/MACF1/LRRC7/NEGR1/PLXNA2/TRIM67/NRP1/CXCL12/DLG5/NEURL1/BDNF/LRP1/SYT1/SLITRK1/PRKD1/NIN/NTRK3/IQGAP1/ITGA3/NEDD4L/EP300/PLXNB2/GOLGA4/ROBO2/ROBO1/KALRN/NLGN1/RAPGEF2/TENM3/ENC1/DPYSL3/F…	78
GO_GLIOGENESIS	78/2921	283/43216	2.51837e-27	5.24441e-26	1.8793e-26	MXRA8/CDKN2C/ROR1/TSPAN2/GPR37L1/ZNF488/ZNF365/CLCF1/CD9/PRKCH/ADGRG1/MIR142/CDH2/SOX11/RTN4/BIN1/DLX1/DLX2/CREB1/EPHA4/DNER/GPC1/TIAM1/LIF/PPARG/GSX2/FGF5/IL6ST/SH3TC2/DRD1/ADGRG6/EGFR/CDK6/LAMB1/MATN2/NFIB/LPAR1/GSN/DAB2IP/SKI/LIN28A/DAB1/SLC45A3/SRGAP2/TGFB2/PARD3/PTEN/LRP1/WASF3/TRPC4/SYNE2/EIF2B2/AKT1/NTRK3/IL34/CCL2/GFAP/IL1B/SERPINE2/B4GALT5/S100B/NF2/CTNNB1/LAMB2/EIF2B5/ETV5/TLR2/DAAM2/LA…	78
GO_REGIONALIZATION	78/2921	342/43216	1.11446e-21	1.71035e-20	6.12891e-21	WLS/PBX1/DKK1/WT1/HOXC13/TBX3/KDM2B/BMP4/SMAD6/SMAD3/CHSY1/ADGRG1/SMAD2/OSR1/PAX8/EN1/GLI2/ACVR1/DLX1/DLX2/HOXD11/MAFB/SNAI1/TBX1/WNT7B/SEMA3F/WNT5A/TRA2B/TP63/RBPJ/GSX2/BASP1/TIFAB/FGF1/EDN1/PKD1L1/COBL/SEMA3C/SEMA3A/CRB2/LHX2/SKI/SCMH1/DMRTA2/SSBP3/PRKACB/PLXNA2/NRP1/ALX4/EED/FRS2/ALDH1A2/GREM1/HOXB9/SMAD4/CYP26B1/TTC21B/GBX2/ETS2/EP300/CELSR1/BHLHE40/WNT7A/CTNNB1/ROBO2/ROBO1/IFT122/INTU/ISL1/C…	78
GO_REGULATION_OF_CELL_CYCLE_PHASE_TRANSITION	78/2921	475/43216	3.23672e-13	2.88238e-12	1.03288e-12	PSMB2/CDKN2C/GADD45A/MUC1/PBX1/ATP2B4/USP47/TNKS1BP1/CTDSP2/CRADD/NEDD1/RAD51B/FOXN3/CEP152/PPP1R9B/RPTOR/NOP53/HECW2/PSMD1/CEP250/MIR133A2/XPC/NEK10/TRIP13/MAD1L1/EGFR/CDK6/KMT2E/MIR29B1/NSMCE2/KLF4/NEK6/PSMB7/CENPF/PTEN/WEE1/RDX/WNT10B/HMGA2/E2F7/PCID2/PSMC6/DACT1/ZFP36L1/AKT1/TMOD3/TFAP4/CCP110/CCL2/CDC6/PSMC5/CSNK1D/PSMG2/CEP192/ADAM17/CLASP1/ADAMTS1/DONSON/SFI1/CSNK1E/EP300/UBE2E2/CNOT10/CTD…	78
GO_IMMUNE_RESPONSE_REGULATING_CELL_SURFACE_RECEPTOR_SIGNALING_PATHWAY	78/2921	495/43216	2.79116e-12	2.30654e-11	8.26531e-12	MIR34A/PSMB2/BCL10/MUC1/PLPP4/MUC5AC/TRAF6/LPXN/THY1/CMKLR1/PRKCH/RPS6KA5/CREBBP/BCAR1/SKAP1/PRKCE/PSMD1/PRNP/SRC/PLCG1/NFATC2/RUNX1/NFAM1/PIK3CB/KIT/PPP3CA/MYO10/PDE4D/DUSP22/TAB2/LIMK1/PTK2/PSMB7/JUN/PDE4B/PRKACB/FCGR2A/RAB29/MAPK8/PTPRJ/WNK1/PAWR/APPL2/PSMC6/LGALS3/EIF2B2/CALM1/NFATC3/MYH2/PSMC5/BAIAP2/YES1/CD22/PTPRC/SLC39A10/CTLA4/INPP5D/ADA/EP300/RFTN1/PLCL2/APPL1/FOXP1/EIF2B5/PAK2/TXK/MAPK…	78
GO_POSITIVE_REGULATION_OF_DEFENSE_RESPONSE	78/2921	507/43216	9.44893e-12	7.41023e-11	2.6554e-11	PUM1/PSMB2/BCL10/MUC1/TNFSF4/PIK3AP1/ADAM8/MUC5AC/HPX/TRAF6/CADM1/ETS1/RPS6KA5/CREBBP/ADORA2B/NR1D1/MIR142/NPLOC4/COLEC12/NOP53/PRKCE/RTN4/TANK/PSMD1/SRC/TGM2/UBE2V1/WNT5A/AGTR1/EREG/OTULIN/IL6ST/IRF1/MAPK13/CNR1/TAB2/NOD1/EGFR/CD36/DAB2IP/PSMB7/PARK7/PRKACB/AIM2/MAPKAPK2/BIRC2/TIRAP/TNFRSF1A/APPL2/PSMC6/PSMC5/SEC14L1/PIK3C3/IL1B/CEBPB/MIR155/ITGB2/EP300/RFTN1/CCK/APPL1/PARP9/IL12A/PAK2/TXK/IL21/…	78
GO_STRIATED_MUSCLE_CELL_DIFFERENTIATION	77/2921	285/43216	2.21707e-26	4.36197e-25	1.56308e-25	BCL9/LMNA/RGS4/CAPN2/SMYD3/DKK1/MYPN/ANKRD1/ANKRD2/ADAM12/WT1/EHD1/KRT8/TBX3/AKAP6/BMP4/TPM1/AKAP13/KDM6B/RARA/CDH2/FHOD3/SDC1/SLC8A1/DYSF/FHL2/ACVR1/TANC1/CFLAR/IGFBP5/DNER/NFATC2/MIR133A2/TBX1/MYH9/RBPJ/PPP3CA/PTCD2/EDN1/RBM24/HDAC9/CAV2/PGM5/TSC1/RXRA/SKI/KCNH1/SYNPO2L/MYOF/BDNF/NOX4/WNT10B/AVPR1A/FRS2/IGF1/AKT1/TMOD3/GREM1/GATA6/SMAD4/BMP10/CYP26B1/SMYD1/MYO18B/KLHL40/MYOZ2/SORBS2/NLN/LOX/PDG…	77
GO_CELL_CHEMOTAXIS	77/2921	299/43216	6.22023e-25	1.12263e-23	4.02285e-24	PLEKHG5/MIR34A/EPHA2/MST1L/EDN2/LYST/ADAM8/PARVA/ANO6/CMKLR1/IL16/BCAR1/PIP5K1C/DYSF/IL37/SCG2/CCL20/ACKR3/PREX1/TIAM1/HRH1/CCR1/MST1/WNT5A/AGTR1/SLIT2/KIT/SEMA5A/PDE4D/HBEGF/FGF1/FGF18/EDN1/MET/LPAR1/PADI2/PDE4B/IL6R/TGFB2/NRP1/CXCL12/SAA1/TIRAP/WNK1/FLT1/PRKD1/LGALS3/THBS1/GREM1/CCL2/HOXB9/CD300H/ADAM17/IL1B/STK39/ITGB2/RAC2/CCR3/ACKR4/IL12A/CXCL8/CXCL6/FGF2/VEGFC/ITGA1/F2RL1/THBS4/LOX/PDGFRB/D…	77
GO_STRESS_ACTIVATED_PROTEIN_KINASE_SIGNALING_CASCADE	77/2921	309/43216	5.85019e-24	1.01005e-22	3.61945e-23	MAP3K6/GADD45A/ERCC6/DKK1/TRAF6/MAP4K5/MAPK8IP3/ADORA2B/GADD45B/XDH/MAP4K4/IL37/EPHA4/STK4/UBE2V1/PTPN1/TIAM1/WNT7B/ULK4/WNT5A/TNIK/DLG1/SH3RF1/SH3RF2/STK10/FLT4/DUSP22/EDN1/MAPK13/CCN2/TAB2/NOD1/EGFR/SEMA3A/WNT16/GDF6/TRIB1/DAB2IP/SH2D3C/MIR181A1/MAPKAPK2/TGFB2/MAPK8/MAPK8IP1/TIRAP/DACT1/ZFP36L1/AKT1/IGF1R/MAP2K3/ERN1/IL1B/MAP3K2/STK39/MAP3K20/WNT7A/MECOM/PAK2/RELL1/MAPK10/NEK1/PTGER4/F2RL1/DUSP…	77
GO_REGULATION_OF_T_CELL_ACTIVATION	77/2921	312/43216	1.12189e-23	1.91762e-22	6.87166e-23	BCL10/TNFSF18/TNFSF4/HLX/ZMIZ1/ADAM8/LMO1/TRAF6/RAG1/THY1/BMP4/FLOT2/RARA/SMAD7/GLI2/DPP4/PRNP/SRC/SDC4/NFATC2/RUNX1/DLG1/SH3RF1/IL7R/IL6ST/IRF1/DUSP22/PRDM1/MAD1L1/MIR30B/PDCD1LG2/GSN/ZNF683/IL6R/LAX1/SOX13/ITPKB/DLG5/MAPK8IP1/LRRC32/PAWR/IGF1/LGALS3/AKT1/CCL2/TBX21/YES1/EBI3/PTPRC/CYP26B1/NCK2/IL1B/CTLA4/ADA/CEBPB/MIR155/RAC2/CTNNB1/IL12A/PAK2/IL21/DROSHA/PIK3R1/CAMK4/NDFIP1/CD83/RIPOR2/FYN/GLI…	77
GO_LYMPHOCYTE_DIFFERENTIATION	77/2921	347/43216	1.17121e-20	1.69014e-19	6.05649e-20	NOTCH2/TNFSF4/HLX/ZMIZ1/ADAM8/RAG1/CLCF1/BMP4/RARA/SMAD7/BCL3/GLI2/DOCK10/MAFB/PREX1/NFATC2/RUNX1/MFNG/NFAM1/RBPJ/KIT/SH3RF1/IL7R/IRF1/DOCK2/RUNX2/PRDM1/HDAC9/INHBA/CDK6/CHD7/MIR30B/TNFSF8/TSC1/ZNF683/LEPR/SOX13/ITPKB/KLF6/PTPRJ/PCID2/ZFP36L1/TBX21/AXL/POU2F2/PTPRC/ADAM17/CYP26B1/MERTK/SP3/CTLA4/INPP5D/ADA/MIR155/EP300/PLCL2/CMTM7/CTNNB1/FOXP1/DROSHA/PTGER4/PIK3R1/CAMK4/FNIP1/NDFIP1/CD83/ATG5/LFN…	77
GO_MRNA_METABOLIC_PROCESS	77/2921	563/43216	3.34833e-09	2.02154e-08	7.24405e-09	KDM1A/SRSF10/PTBP2/DDX20/PRCC/SMNDC1/DCPS/DDX23/HNRNPA1/GTF2F2/MBNL2/RNU2-1/RALY/AAR2/RPRD1B/PABPC1L/PRPF6/PCBP3/RBFOX2/TRA2B/EREG/TENT4A/PTCD2/RBM24/QKI/HNRNPK/RNU5E-1/RNU1-1/RNU11/RNU5F-1/AHCYL1/RNVU1-14/TSEN15/SNRPE/RBM20/NUP98/CTR9/DDX47/STRAP/ZC3H10/RBM19/PAN3/ACIN1/RNU6-8/LGALS3/ZFP36L1/SNRPN/RNU6-9/POLR2A/CASC3/ERN1/RBFOX3/THOC1/CIRBP/GEMIN6/PNPT1/IWS1/CWC22/RBM39/CTNNBL1/ADARB1/CSDC2/RNU1…	77
GO_REGULATION_OF_CELL_SUBSTRATE_ADHESION	75/2921	212/43216	2.66544e-34	7.70929e-33	2.76257e-33	AJAP1/COL16A1/DDR2/WASHC2C/PLAU/THY1/SMAD3/CDH13/SKAP1/TBCD/ROCK1/PRKCE/MAP4K4/ITGA6/FN1/SRC/SDC4/PREX1/CASS4/TRIOBP/FBLN1/FBLN2/COL8A1/ABI3BP/PHLDB2/CCDC80/GSK3B/PIK3CB/EGFLAM/EDIL3/EFNA5/SPOCK1/DUSP22/NEDD9/UTRN/CD36/SEMA3E/CDK6/COL26A1/PTK2/TSC1/MACF1/TACSTD2/CCN1/NRP1/PTEN/HSD17B12/PTPRJ/LRP1/POSTN/FMN1/THBS1/IQGAP1/GREM1/JUP/ITGA3/BCAS3/DAPK3/ROCK2/VIT/WDPCP/LIMS1/CLASP1/NF2/RAC2/FAM107A/MEL…	75
GO_SENSORY_ORGAN_MORPHOGENESIS	75/2921	253/43216	1.47645e-28	3.31981e-27	1.18963e-27	EPHA2/BCAR3/COL11A1/FASLG/FJX1/THY1/NECTIN1/HOXC13/KDM2B/BMP4/FBN1/NR2E3/SALL1/SDK2/PTPRM/SOX11/OSR1/PAX8/GLI2/PRKRA/MAFB/BMP7/TBX1/BCR/TRIOBP/THRB/WNT5A/LRIG1/COL8A1/GATA2/FAT1/FBN2/TIFAB/FOXI1/EDN1/PRDM1/WNT16/CHD7/CTHRC1/ZHX2/AGTPBP1/COL5A1/SKI/MFAP2/EPHB2/GRHL3/RPE65/PRRX1/CRB1/WNT9A/TSKU/FRS2/SPRY2/TRPM1/ALDH1A3/FZD2/WDPCP/CYP26B1/INSIG2/SP3/COL5A2/GBX2/CELSR1/CTNNB1/NECTIN3/IFT122/TENM3/NIP…	75
GO_REGULATION_OF_TRANSPORTER_ACTIVITY	75/2921	273/43216	3.12559e-26	6.11387e-25	2.19086e-25	MIR34A/CNIH3/GAL/SHANK2/P2RY6/MTNR1B/TRPC6/DRD2/CRACR2A/ALG10B/AKAP6/NEDD4/RASGRF1/GRIN2A/RRAD/JPH3/OSR1/THADA/PRKCE/CALM2/DYSF/HECW2/CAB39/FKBP1A/PRNP/KCNS1/MIR133A2/NTSR1/CACNG2/PPARG/DLG1/ANXA3/PDE4D/ADRB2/GRIA1/UTRN/CNKSR3/CFTR/TCAF2/PARK7/EPHB2/PDE4B/LRRC7/AHCYL1/PDZK1/ATP1A2/ANK3/PTEN/ADRA2A/AHNAK/DLG2/WNK1/KCNC2/CALM1/SHISA9/CACNG5/NEDD4L/EHD3/STK39/SUMO1/KCNE4/JPH2/KCNG1/NLGN1/PKD2/ANK2/C…	75
GO_CALCIUM_ION_TRANSMEMBRANE_TRANSPORT	75/2921	314/43216	3.54651e-22	5.66104e-21	2.02859e-21	FASLG/ATP2B4/P2RY6/TRPC6/DRD2/THY1/CRACR2A/ITPR2/ANO6/AKAP6/BDKRB1/ANXA2/GRIN2A/RRAD/JPH3/TRPV2/PLCH2/SLC8A1/THADA/PRKCE/CALM2/DYSF/BIN1/TRPM8/FKBP1A/PRNP/PLCG1/MIR133A2/NTSR1/CACNG2/PDE4D/DRD1/IBTK/PKD1L1/CHD7/SLC24A2/PDE4B/ATP1A2/PSEN2/MCU/ADRA2A/AHNAK/UBASH3B/CACNA2D4/CACNA1C/TRPC4/CALM1/SLC24A4/TRPM1/CEMIP/PKD1L2/CACNG5/CACNA1A/CACNG6/PTPRC/EHD3/SUMO1/JPH2/CACNA1I/PKD2/ANK2/CAMK2D/ANXA5/TRPC3…	75
GO_REGULATION_OF_NEUROTRANSMITTER_LEVELS	75/2921	332/43216	1.21656e-20	1.75185e-19	6.27762e-20	PPT1/DDAH1/RGS4/SYT2/ATP2B4/SYT8/STX3/NRXN2/SYT12/DRD2/SLC38A1/SMAD3/GRIN2A/ADORA2B/PIP5K1C/GRIK5/GAD1/NTSR1/SYN3/SYN2/GSK3B/DRD1/EDN1/RIMS1/HTR1B/CNR1/CD36/PTPRN2/KLF4/SARDH/PARK7/DPYD/ATP1A2/SLC30A1/SNAP47/CHAT/CTBP2/SLC1A2/RAP1B/SYT1/CALM1/AKT1/GFAP/KLF2/ROCK2/WDR35/IL1B/SNAP25/SLC32A1/PTGIS/ITGB2/WNT7A/ERC2/CADPS/PFN2/PTX3/NLGN1/PKD2/SLC7A11/TLR2/AGXT2/SLC1A3/CPLX2/SLC29A1/STX11/PRKN/ADCY1/ST…	75
GO_REGULATION_OF_SMALL_MOLECULE_METABOLIC_PROCESS	75/2921	343/43216	9.15446e-20	1.26962e-18	4.54959e-19	CDA/WDTC1/PSMB2/ATP2B4/PHLDA2/ADM/DKK3/P2RY6/VDR/NCOR2/ESRRB/NR1D1/GIP/MIDN/PRKCE/IGFBP5/IRS1/PSMD1/SOGA1/SRC/SNAI1/NTSR1/HRH1/PPARG/MST1/GSK3B/KIT/FGF1/BMP5/CNR1/PRKAG2/PDP1/PSMB7/PARK7/LDLRAP1/FABP3/LEPR/SLC45A3/LPGAT1/SIRT1/SORBS1/ADIPOR2/AVPR1A/IGF1/APPL2/CLYBL/PSMC6/AKT1/LONP2/PSMC5/C1QTNF1/ME2/FABP1/IL1B/INSIG2/GCG/ABCG1/EP300/SREBF2/PTH1R/MAEA/SLC7A11/NLN/STARD4/BMP6/PRKN/IGFBP3/SDHAF3/FAM…	75
GO_POSITIVE_REGULATION_OF_PROTEOLYSIS	75/2921	350/43216	3.1401e-19	4.19175e-18	1.50208e-18	BCL10/NGF/FASLG/ADAM8/SPON1/CRADD/EGLN3/SMAD3/SNX33/GRIN2A/NLRP1/SMAD7/NOP53/XDH/EIF2AK3/TANK/CFLAR/FN1/EPHA4/SRC/MYH9/FBLN1/PPARG/GSK3B/PDCD6/DAP/SH3RF2/CCN2/SNX9/NOD1/MIR29B1/TRIB1/PTK2/GSN/DAB2IP/NRDC/CCN1/AIM2/TRIM67/SIRT1/PTEN/ADRA2A/CASP5/TMTC3/PSMC6/AKT1/BCL2L10/TFAP4/PSMC5/CSNK1D/ROCK2/TRIB2/WDR35/IL1B/SUMO1/RNF185/CSNK1E/CCK/KLHL40/ROBO1/PCOLCE2/MAGEF1/MELTF/PLK2/CSNK1A1/CYFIP2/RIPK1/RNF…	75
GO_REGULATION_OF_PEPTIDYL_TYROSINE_PHOSPHORYLATION	74/2921	250/43216	3.77516e-28	8.32256e-27	2.98233e-27	ARHGEF2/TNFSF18/SH3BP5L/ERCC6/HPX/CD44/CLCF1/THY1/PECAM1/SOCS3/PRKCE/TGFA/EPHA4/PRNP/SRC/PTPN1/ADNP/CASS4/LIF/KIT/EREG/PDGFC/IL6ST/EFNA5/CSF2/HBEGF/DUSP22/NEDD9/IBTK/EGFR/CD36/ERRFI1/IL6R/NRP1/NEURL1/ADRA2A/AFAP1L2/BDNF/PTPRJ/NOX4/TNFRSF1A/KITLG/IGF1/IQGAP1/LRRK1/GREM1/ITGB3/YES1/PTPRC/ADAM17/NCK2/ERBB4/ITGB2/NF2/SH3BP5/CCK/PARP9/RAP2B/IL12A/PAK2/ZFYVE28/IL21/RICTOR/ISL1/IL31RA/THBS4/FYN/RELN/NCA…	74
GO_POSITIVE_REGULATION_OF_RESPONSE_TO_EXTERNAL_STIMULUS	74/2921	313/43216	1.2815e-21	1.95783e-20	7.01576e-21	PUM1/EDN2/TNFSF4/ADAM8/TRAF6/STX3/ETS1/ANO6/CMKLR1/SMAD3/IL16/CDH13/ADORA2B/MIR142/DYSF/SCG2/TGM2/TIAM1/CCR1/WNT5A/AGTR1/SLIT2/SEMA5A/IL6ST/FGF18/EDN1/MAPK13/CNR1/NOD1/EGFR/MET/LPAR1/PARK7/ARTN/IL6R/USF1/NRP1/CXCL12/TIRAP/WNK1/TNFRSF1A/LRP1/PRKD1/THBS1/NTRK3/APOH/ADAM17/IL1B/STK39/CEBPB/MIR155/ITGB2/RAC2/APPL1/IL12A/CXCL8/IL21/FGF2/MGST2/TLR2/DDX60/VEGFC/PTGER4/CD180/F2RL1/THBS4/PDGFRB/BMP6/RIPOR…	74
GO_NEGATIVE_REGULATION_OF_ORGANELLE_ORGANIZATION	74/2921	369/43216	2.65675e-17	3.16565e-16	1.13439e-16	CAPZB/KDM1A/ARHGEF2/LMNA/WASHC2C/STN1/BAG3/HNRNPA1/TCHP/BMP4/SPTB/CLEC16A/SMG6/TBCD/ARHGAP28/FHOD3/ACAA2/SRC/BMP7/RTEL1/LIF/TRIOBP/PHLDB2/IQCJ-SCHIP1/SLIT2/TRIP13/RAD50/HMGA1/MAD1L1/MET/GSN/SPTAN1/SKI/OMA1/TACSTD2/SEC22B/CENPF/SIRT1/RDX/EPS8/CAPZA3/LIMA1/IGF1/PCID2/AKT1/TMOD3/ERCC4/CCP110/PSMG2/SMAD4/FEZ2/SPTBN1/KDM3A/CLASP1/TMEFF2/MAP2/MIR155/PFN2/DUSP1/JARID2/ATG5/PRKN/KIF25/PPP1R9A/CAPZA2/INSI…	74
GO_PROTEASOMAL_PROTEIN_CATABOLIC_PROCESS	74/2921	463/43216	4.99711e-12	4.03105e-11	1.4445e-11	PSMB2/ARNTL/DCAF11/MTA1/NEDD4/CLEC16A/NR1D1/SMURF2/NPLOC4/SMAD7/NOP53/HECW2/PSMD1/HM13/RYBP/GSK3B/SH3RF2/FBXO9/UBE2H/TRIB1/RAD23B/DAB2IP/PSMB7/UBE2J2/PARK7/UBE2U/SIRT1/DNAJB12/BIRC2/WNT10B/TMTC3/KCTD10/NUDT15/PSMC6/SEL1L/AKT1/RHBDF1/USP7/AMFR/ZNRF1/RFFL/TBX21/TRIM25/TLK2/PSMC5/CSNK1D/NEDD4L/TRIB2/SUMO1/ZFAND2B/HSPA13/USP25/RNF185/CSNK1E/CTNNB1/KLHL40/WWTR1/MAEA/TRIM2/FBXL7/SKP2/PLK2/ENC1/CSNK1A1/…	74
GO_PROTEIN_KINASE_B_SIGNALING	73/2921	269/43216	3.26184e-25	6.03172e-24	2.16142e-24	MIR34A/EPHA2/PEAR1/PHLDA3/PIK3AP1/TCF7L2/ADAM8/FGF3/DRD2/PIK3R5/NOP53/XDH/RTN4/TGFA/IGFBP5/IRS1/SRC/PIK3CB/DLG1/KIT/EREG/FGF5/PDCD6/SEMA5A/NRG2/HBEGF/FGF1/FGF18/EGFR/MAGI2/MET/MIR29B1/PTK2/KLF4/PARK7/LIN28A/SIRT1/PTEN/PTPRJ/NOX4/FRS2/KITLG/IGF1/SPRY2/ZFP36L1/AKT1/THBS1/IGF1R/CRYBA1/CCL2/C1QTNF1/AXL/MERTK/IL1B/ERBB4/RAC2/BTC/FGF2/RICTOR/PIK3R1/LOX/PDGFRB/ADTRP/FYN/HIP1/NRG1/MTDH/STK3/ANGPT1/NTRK2/…	73
GO_REGULATION_OF_LEUKOCYTE_DIFFERENTIATION	73/2921	271/43216	5.34673e-25	9.67557e-24	3.46717e-24	NOTCH2/APCS/TNFSF4/HLX/ZMIZ1/ADAM8/TRAF6/RAG1/BMP4/FBN1/RARA/SMAD7/FSTL3/GLI2/CREB1/MAFB/NFATC2/GNAS/RUNX1/LIF/TOB2/NFAM1/CCR1/GATA2/SH3RF1/IL7R/IRF1/PRDM1/INHBA/CDK6/TMEM64/TRIB1/MIR30B/ZNF683/JUN/SOX13/ITPKB/UBASH3B/KITLG/PCID2/ACIN1/ZFP36L1/IL34/TBX21/SIGLEC15/AXL/PTPRC/CYP26B1/CTLA4/INPP5D/ADA/CEBPB/MIR155/CTNNB1/MITF/FOXP1/DROSHA/PIK3R1/CAMK4/NDFIP1/RIPK1/CD83/GLI3/LRRC17/SHH/EGR3/IL7/KLF10/…	73
GO_CELLULAR_RESPONSE_TO_OXIDATIVE_STRESS	73/2921	298/43216	2.5737e-22	4.14733e-21	1.48617e-21	MIR34A/GPR37L1/ANKRD2/ARNTL/PRR5L/ALDH3B1/TRPC6/MMP3/ETS1/TXNRD1/PXN/TPM1/MMP2/MEAK7/KDM6B/PRKRA/CFLAR/MAP1LC3A/SRC/CHD6/BMP7/MIR133A2/TXNRD2/ATG7/SOD3/MAPK13/PTPRK/EGFR/CD36/MET/WNT16/MIR29B1/KLF4/TSC1/PARK7/JUN/GLRX2/MTR/MAPK8/SIRT1/PSAP/NOX4/MSRB3/KCNC2/PAWR/PRKD1/AKT1/PDE8A/DPEP1/CBX8/KLF2/AXL/RHOB/PNPT1/VRK2/FABP1/PLA2R1/MIR155/CTNNB1/ETV5/PKD2/SLC7A11/RIPK1/FYN/NCOA7/PRKN/AGAP3/MSRA/ANXA1/F…	73
GO_CELLULAR_RESPONSE_TO_PEPTIDE_HORMONE_STIMULUS	73/2921	313/43216	5.58655e-21	8.18394e-20	2.93265e-20	WDTC1/GOT1/PDE3B/PXN/FBN1/BCAR1/ATP6V0A1/SOCS3/RAB31/ROCK1/CFLAR/CREB1/IRS1/SOGA1/SRC/PTPN1/PPARG/GNAI2/AGTR1/MGARP/ADCY2/PRLR/AP3S1/EDN1/HDAC9/IGFBP1/CAV2/PTK2/TSC1/ERRFI1/RPE65/PRKACB/AHCYL1/USF1/ATP6V1G3/NUCKS1/SIRT1/PTEN/SORBS1/VWA2/SIK2/RAP1B/SOCS2/APPL2/MAX/ZFP36L1/AKT1/PKM/IGF1R/ADCY7/GLP2R/CDC6/BAIAP2/ROCK2/LPIN1/IL1B/INHBB/GCG/GRB14/PID1/LPIN3/APPL1/ANXA5/PIK3R1/CRHBP/PHIP/FYN/ADCY1/BAIA…	73
GO_ERK1_AND_ERK2_CASCADE	73/2921	313/43216	5.58655e-21	8.18394e-20	2.93265e-20	EPHA2/NOTCH2/ATF3/CD44/P2RY6/DRD2/BMP4/SEMA7A/CFLAR/FN1/CCL20/ACKR3/SSTR4/SRC/PTPN1/MIR133A2/TIAM1/LIF/TIMP3/FBLN1/NEK10/CCR1/GNAI2/DLG1/KIT/PDGFC/FGF18/FLT4/CCN2/CNKSR3/NOD1/BMPER/EGFR/CD36/PSCA/KLF4/DAB2IP/ERRFI1/EPHB2/JUN/CCN1/NRP1/PTEN/NOX4/TIRAP/LRP1/RAP1B/FRS2/DUSP6/IGF1/FLT1/SPRY2/ZFP36L1/PDE8A/CRYBA1/CCL2/SMAD4/PTPRC/IL1B/GCG/ERBB4/FGF2/RAPGEF2/PTGER4/F2RL1/PDGFRB/DUSP1/ANGPT1/GLIPR2/TLR4…	73
GO_PROTEIN_DEPHOSPHORYLATION	73/2921	315/43216	8.27882e-21	1.20497e-19	4.31792e-20	PTPN14/CAMK2G/PPP1R3C/DUSP5/LHPP/PPP2R2D/DRD2/CTDSP2/PPM1H/PTPRQ/NUAK1/CDKN3/PPM1A/PPP1R36/PPP1R9B/PTPRM/ROCK1/CALM2/PTPRN/FKBP1A/RPRD1B/PTPN1/PHACTR3/RCAN1/ELFN2/GNAI2/GSK3B/DLG1/PPP3CA/SH3RF2/PPP2R2B/DUSP22/PTPRK/MAGI2/PTPRN2/PDP1/PTPA/TSC1/DNAJC6/PPP1R15B/PTEN/PTPRJ/SDHAF2/UBASH3B/PTPRB/PPP1R12A/DUSP6/SSH1/LGALS3/CALM1/MYH8/PPM1E/PTPRC/ROCK2/PPP1R1C/SLC39A10/YWHAB/EYA2/PPP4R1L/TPTE/CTDSPL/PTPR…	73
GO_MALE_GAMETE_GENERATION	73/2921	543/43216	1.74465e-08	9.68645e-08	3.47107e-08	PUM1/PHC2/ATP2B4/ARNTL/CADM1/KDM2B/BNC1/PMFBP1/RARA/FSTL3/NPHP1/TCFL5/OSBP2/TP63/KIT/TRIP13/ADAMTS16/ROPN1L/SPEF2/MROH2B/ADAMTS2/TCP11/CNR1/GJA1/SYNE1/IGF2R/PACRG/CFTR/MYBL1/RAD23B/AZIN2/SCMH1/MAST2/SHCBP1L/SIRT1/HERC4/NEURL1/CAPZA3/DIAPH3/BCL2L10/ABHD2/SMAD4/NANOS3/AXL/CYP26B1/KDM3A/TSGA10/MERTK/SPAG16/AGFG1/HSF2BP/PIWIL3/MEI1/TTLL1/DAZL/NECTIN3/TXNRD3/RUVBL1/ETV5/RAI14/CDYL/GGNBP1/RNF8/MEA1/PGM…	73
GO_RESPONSE_TO_LIGHT_STIMULUS	72/2921	308/43216	8.98249e-21	1.30179e-19	4.66486e-20	KDM1A/ABCA4/NMT2/ERCC6/OPN4/DEAF1/USP47/RAG1/DRD2/MTA1/BMF/NEDD4/NR2E3/CREBBP/GRIN2A/RCVRN/ASIC2/NR2F6/CRTC1/BCL3/NPHP1/TANC1/CREB1/DYNLRB1/RAD18/HRH1/XPC/KIT/SYNPO/DRD1/MAPK13/GJA10/PTPRK/EGFR/GNAQ/XPA/RPE65/IVL/ATP1A2/USF1/OPN3/MAPK8/SIRT1/SLC1A2/CARD16/USP28/CACNA2D4/KCNC2/CALM1/AKT1/TRPM1/ERCC4/CIRBP/GNA11/EP300/BHLHE40/CCK/SEMA5B/ATR/MME/IL12A/MAPK10/TRPC3/SLC7A11/SLC1A3/PIK3R1/POLK/DUSP1/GU…	72
GO_PROTEIN_HOMOOLIGOMERIZATION	72/2921	335/43216	1.35674e-18	1.74571e-17	6.25561e-18	PEX14/CDA/BCL10/EHD1/VWF/EVL/BMF/COLEC12/KCTD1/CRTC1/KCNS3/EIF2AK3/TRPM8/PRNP/HM13/SRC/TGM2/KCNS1/KCNB1/SCUBE1/ATXN10/PDCD6IP/OTOL1/TP63/CLDN1/GLRA1/SLC22A1/RXRA/SKI/KCTD3/LGI1/VWA2/KCNA4/SLC1A2/AQP11/KCTD14/KCNC2/SYT1/APPL2/KCTD10/HRK/ALOX5AP/KCTD12/CLYBL/PKM/ALDH1A3/KCNJ12/KCNJ2/C1QTNF1/SMAD4/KCNF1/EHD3/PNPT1/GLS/DGKD/KCNG1/TMCC1/NLGN1/LNX1/PKD2/ANXA5/HCN1/PAM/DPYSL3/RIPK1/ITPR3/KIF25/KCND2/KCN…	72
GO_PHAGOCYTOSIS	72/2921	350/43216	1.69159e-17	2.04076e-16	7.31292e-17	PEAR1/PLPP4/P2RY6/ANO6/SCARB1/MYO18A/RARA/PECAM1/COLEC12/RAB31/PIP5K1C/PRKCE/DYSF/SRC/TGM2/PLCG1/BCR/MYH9/PPARG/GATA2/PIK3CB/ANXA3/MYO10/DOCK2/LIMK1/CD36/MET/PTK2/ABCA1/RAB14/GSN/FCN2/LEPR/FCGR2A/ARHGAP12/MBL2/RHOBTB1/ANXA11/PTEN/PTPRJ/LRP1/APPL2/CEBPE/THBS1/MFGE8/MYH2/SPACA3/CCL2/ITGB3/BAIAP2/YES1/AXL/PTPRC/ARHGAP25/MERTK/IL1B/ITGB2/APPL1/PTX3/TLR2/PIK3R1/F2RL1/MEGF10/CYFIP2/ATG5/FYN/WIPF3/MSR1/…	72
GO_GENERATION_OF_PRECURSOR_METABOLITES_AND_ENERGY	72/2921	500/43216	1.16804e-09	7.28597e-09	2.61088e-09	UQCRHL/STK40/FH/PFKP/CISD1/PPP1R3C/PHLDA2/ME3/GAPDH/TXNRD1/ESRRB/GLRX5/ENO3/NR1D1/CYB561/NOP53/XDH/GFPT1/HK2/IRS1/COX4I2/RAE1/GNAS/ATP5F1E/TXNRD2/UQCRC1/ZBTB20/GSK3B/GYG1/NDUFS6/IL6ST/PRKAG2/PARK7/SH3BGRL3/AKR1A1/LEPR/GLRX2/ATP5F1C/SORBS1/ENO4/NUP98/NUP160/SDHAF2/NOX4/BLOC1S1/CS/HSD17B6/AVPR1A/NDUFA12/IGF1/OXA1L/CALM1/AKT1/PKM/NUP93/NDUFV2/ME2/GYS1/PNPT1/PID1/ACSS2/GBE1/TXNRD3/SDHA/GNPDA1/PPARD/A…	72
GO_POSITIVE_REGULATION_OF_MAP_KINASE_ACTIVITY	71/2921	256/43216	3.52664e-25	6.48596e-24	2.32419e-24	MAP3K6/GADD45A/NGF/ERCC6/DKK1/DUSP5/ADAM8/TRAF6/AJUBA/MAP4K5/BMP4/AKAP13/MAPK8IP3/PIK3R5/ADORA2B/GADD45B/TGFA/EPHA4/SRC/UBE2V1/PTPN1/TIAM1/WNT7B/NEK10/WNT5A/PIK3CB/TNIK/KIT/PDGFC/FGF1/FGF18/EDN1/TAB2/NOD1/EGFR/LPAR1/DAB2IP/MAPKAPK2/ADRA2A/SAA1/NOX4/FRS2/KITLG/DUSP6/IGF1/FLT1/THBS1/NTRK3/IQGAP1/MAP2K3/ERN1/PTPRC/ALK/IL1B/MAP3K2/STK39/MAP3K20/ROBO1/MAPK10/FGF2/ITGA1/PDGFRB/RIPK1/FGD2/TPD52L1/SAMD5/…	71
GO_RHYTHMIC_PROCESS	71/2921	278/43216	7.11899e-23	1.16945e-21	4.19064e-22	OPN4/ARNTL/MTNR1B/DRD2/ETS1/ENOX1/MTA1/CREBBP/ZFHX3/NR1D1/HLF/NR2F6/CRTC1/GFPT1/NPAS2/CREB1/PTPRN/SRC/TOP1/ADNP/ATG7/PPARG/GSK3B/SLIT2/EREG/CSF2/SLIT3/AHR/INHBA/EGFR/GNAQ/JUN/RPE65/KISS1/TGFB2/OPN3/MAPK8/SIRT1/PTEN/CIPC/GPR176/NTRK3/CSNK1D/GNA11/AXL/ROCK2/PROKR1/CSNK2A1/ID1/ADA/ADAMTS1/CSNK1E/EP300/BHLHE40/NR1D2/ROBO2/PTX3/NLGN1/MAPK10/NOCT/PAM/ADCY1/SERPINE1/NAMPT/KCND2/EGR3/KLF10/KLF9/NTRK2/NFI…	71
GO_COGNITION	71/2921	293/43216	1.87298e-21	2.82323e-20	1.01168e-20	PPT1/LHX8/NGF/DKK1/DEAF1/RAG1/NRXN2/FOSL1/SHANK2/DRD2/NRXN3/RASGRF1/GRIN2A/JPH3/GIP/CRTC1/EN1/TANC1/CREB1/PRNP/ADNP/NTSR1/HRH1/KIT/TIFAB/SYNPO/GRIA1/DRD1/ATXN1/ADGRF1/CNR1/EGFR/CHD7/SLC24A2/MUSK/EPHB2/JUN/ATP1A2/KCNK2/PTEN/BDNF/RIN1/TTC8/AMFR/ITGA3/SLC1A4/SNAP25/CEBPB/DOP1B/S100B/EP300/CCK/FAM107A/KALRN/MME/SLC7A11/TLR2/NIPBL/PLK2/CRHBP/CAMK4/ITPR3/FYN/PRKN/ADCY1/RELN/DGKI/TUSC3/ADCY8/NTRK2/SHC3	71
GO_AGING	71/2921	318/43216	2.56253e-19	3.4343e-18	1.23065e-18	MIR34A/LMNA/DKK1/ZMIZ1/DNMBP/ADM/ARNTL/TRPC6/NUAK1/TBX3/VASH1/LITAF/ENO3/CREB1/IGFBP5/PRNP/ATG7/TP63/CLDN1/PPP3CA/NDUFS6/PDE4D/CTNNA1/EDN1/HMGA1/CNR1/CCN2/IGFBP1/CDK6/WNT16/NSMCE2/GSN/NEK6/JUN/GLRX2/PRELP/SIRT1/PTEN/SLC1A2/NOX4/LRP1/HMGA2/PAWR/COL4A2/AKT1/AMFR/KRTAP4-8/KRTAP4-9/TIMP2/AKT3/PNPT1/LIMS1/KYNU/PLA2R1/INPP5D/SLC32A1/ADA/ITGB2/PTH1R/ATR/MME/EIF2B5/PLK2/PDGFRB/EEF1E1/PPP1R9A/SERPINE1/NAM…	71
GO_REGULATION_OF_CHROMOSOME_ORGANIZATION	71/2921	321/43216	4.4427e-19	5.88418e-18	2.10855e-18	MTHFR/KDM1A/MUC1/LMNA/STN1/HNRNPA1/JDP2/RPS6KA5/RMI2/SMG6/AKAP8/HECW2/SRC/ZNF335/CTCFL/RTEL1/LIF/GATA2/TRIP13/CCT5/WDR70/RAD50/HMGA1/PKIB/MAD1L1/KMT2E/NSMCE2/NEK6/SKI/PADI2/SHCBP1L/NEK7/CENPF/MAPK8/SIRT1/CTR9/EED/PCID2/PRKD1/RTF1/WDR61/USP7/ERCC4/CDC6/TLK2/PSMG2/SMAD4/KDM3A/IL1B/IWS1/GCG/TLK1/PAXBP1/CTNNB1/ATR/CENPE/CAMK2D/SETD7/NIPBL/ISL1/SLF1/DUSP1/NSD1/JARID2/ATG5/MAP3K4/SNAI2/ATAD2/PARP10/PHF…	71
GO_REGULATION_OF_MULTI_ORGANISM_PROCESS	71/2921	400/43216	7.67945e-14	7.15903e-13	2.56538e-13	PUM1/APCS/ERCC6/SMC3/HTRA1/IFITM1/TRIM44/TRAF6/PC/GAPDH/GTF2F2/ANXA2/SMURF2/NPLOC4/NOP53/PLB1/TOP2B/GLRA1/TCP11/CNR1/NOD1/INHBA/CD36/CAV2/TRIB1/GSN/JUN/AIM2/NUCKS1/MBL2/TRIM8/IFITM3/BIRC2/CARD16/TIRAP/HMGA2/IGF1/TFAP4/POLR2A/TRIM25/SEC14L1/VAPA/IL1B/INHBB/ADA/MIR155/ADARB1/APOBEC3C/EP300/FOXP1/PARP9/PTX3/CXCL8/CXCL6/DDX60/CD180/F2RL1/LHFPL2/CHD1/BMP6/TRIM38/TRAF3IP2/HS3ST5/SASH1/PRKN/SRPK2/AGO2/P…	71
GO_ANATOMICAL_STRUCTURE_HOMEOSTASIS	71/2921	414/43216	4.35995e-13	3.85728e-12	1.38223e-12	FGGY/ABCA4/ILDR2/USH2A/FH/ERCC6/ZNF365/STN1/NANOS1/BAG3/ADAM8/TRAF6/TNKS1BP1/HNRNPA1/BBS10/ESRRB/ANKRD11/SMG6/SP100/SRC/GNAS/RTEL1/GATA2/RFC1/LPCAT1/CCT5/SLC22A5/RAD50/ADRB2/HTR1B/CNR1/PKIB/CCN2/EGFR/TMEM64/TNFRSF11B/NSMCE2/NXNL2/RPE65/NEK7/EXO1/PCDH15/LIPA/POLA2/NOX4/UBASH3B/STRAP/SERPINA3/LRRK1/USP7/ERCC4/CDH3/ITGB3/SIGLEC15/AKT3/STK39/CHRNA1/INPP5D/TP53INP2/RAC2/CTNNB1/PTH1R/ATR/WWTR1/BBS12/LO…	71
GO_ADHERENS_JUNCTION_ORGANIZATION	70/2921	140/43216	4.76583e-44	1.95486e-42	7.00509e-43	COL16A1/CADM1/THY1/NECTIN1/RASSF8/AJUBA/ACTN1/SMAD3/KIFC3/CDH13/TBCD/ROCK1/CDH2/SMAD7/PIP5K1C/MAP4K4/SRC/SDC4/CDH22/CDH4/LAMA5/PHLDB2/CDH18/EFNA5/CTNNA1/DUSP22/PTPRK/CDHR3/PTK2/TSC1/MACF1/NRP1/VCL/DLG5/PTEN/SORBS1/PLEKHA7/PTPRJ/CTNND1/RDX/LRP1/ARF6/FERMT2/FMN1/THBS1/IQGAP1/GREM1/CDH8/CDH11/CDH5/CDH3/CDH1/JUP/BCAS3/CDH20/DAPK3/ROCK2/WDPCP/LIMS1/CLASP1/IQSEC1/CTNNB1/FAM107A/NECTIN3/LIMCH1/CDH9/TRIP…	70
GO_REGULATION_OF_TRANSMEMBRANE_RECEPTOR_PROTEIN_SERINE_THREONINE_KINASE_SIGNALING_PATHWAY	70/2921	237/43216	1.21369e-26	2.43746e-25	8.73447e-26	TGFBR3/TRIM33/DKK1/GOT1/HTRA1/DKK3/BCL9L/BMP4/PPM1A/FBN1/SMAD6/SMAD3/CREBBP/SMURF2/SMAD2/SMAD7/FSTL3/SOX11/LTBP1/ACVR1/DLX1/FKBP1A/BMP7/PMEPA1/WNT5A/VEPH1/RBPJ/FBN2/BMP5/BMPER/INHBA/MAGI2/CAV2/MIR29B1/GDF6/MIR30B/CRB2/SKI/CCN1/TGFB2/GDF10/SIRT1/STRAP/THBS1/SKOR1/GREM1/VASN/NUP93/SOST/ITGA3/SMAD4/ADAM17/SPTBN1/BMP10/INHBB/EP300/WWTR1/SNX25/FST/NREP/LOX/BMP6/CITED2/HIPK2/SHH/CCN3/HSPA5/ENG/ABL1/CHR…	70
GO_RESPONSE_TO_MOLECULE_OF_BACTERIAL_ORIGIN	70/2921	341/43216	5.30387e-17	6.19975e-16	2.22164e-16	BCL10/FASLG/TNFSF4/CAPN2/ANKRD1/ADM/TRAF6/SCARB1/PTGER2/BDKRB1/LITAF/NR1D1/RARA/AKAP8/PRKCE/IL37/SRC/BCR/WNT5A/CLDN1/PDE4D/CSF2/EDN1/CNR1/CD36/TRIB1/PDCD1LG2/ABCA1/DAB2IP/ALPL/JUN/PDE4B/GNG12/PTGFR/MAPKAPK2/MAPK8/CTR9/CARD16/TIRAP/CEBPE/AKT1/LOXL1/CCL2/AXL/ADAM17/WDR35/IL1B/CEBPB/CSF2RB/FOXP1/PLSCR4/IL12A/CXCL8/CXCL6/NOCT/MGST2/TLR2/PTGER4/ERBIN/CD180/SPARC/BMP6/PPARD/AKIRIN2/SASH1/SERPINE1/MTDH/…	70
GO_NEGATIVE_REGULATION_OF_PROTEOLYSIS	70/2921	351/43216	2.58141e-16	2.87825e-15	1.0314e-15	NGF/ANXA8/USP47/CD44/RAG1/SERPINH1/GAPDH/PAPLN/CLEC16A/ROCK1/NOP53/CRIM1/BIN1/CFLAR/EPHA4/SPP2/COL6A3/PRNP/CST5/SRC/WFDC3/TIMP3/COL7A1/RYBP/PROS1/SH3RF1/SPOCK1/COL28A1/MIR29B1/KLF4/CRB2/PARK7/RPS6KA1/IFI6/RPL5/WNT9A/CST6/BIRC2/CARD16/CARD18/SORL1/APLP2/PCID2/SERPINA9/SERPINA3/AKT1/SERPINA6/THBS1/USP7/DPEP1/RFFL/TLK2/TIMP2/SERPINB2/SPINT2/FABP1/SERPINE2/CSNK2A1/CST3/CST7/USP25/KLHL40/PAK2/FNIP1/PI…	70
GO_ORGANELLE_FISSION	70/2921	459/43216	1.59412e-10	1.11112e-09	3.98163e-10	SEC16B/MAP10/FMN2/SMC3/PPP2R2D/DDHD1/BMP4/RAD51B/PPP1R9B/AKAP8/TGFA/HECW2/DIS3L2/DSN1/L3MBTL1/MYBL2/BMP7/LIF/TOP2B/WNT5A/PDS5A/EREG/TRIP13/TENT4A/RAD50/EDN1/MAD1L1/CAV2/MYBL1/WASHC5/NSMCE2/NEK6/HFM1/CENPF/ZWINT/TMEM135/EPS8/IGF1/PCID2/ERCC4/MARF1/SYCE1L/CDC6/SPIRE1/PSMG2/CEP192/DAPK3/CYP26B1/IL1B/CLASP1/MEI1/BTC/CENPE/MAP9/NIPBL/KIF2A/SLF1/SLC25A46/PDGFRB/KIF4B/CCNJL/DUSP1/BOD1/GGNBP1/PHIP/PRKN/K…	70
GO_DEVELOPMENTAL_GROWTH_INVOLVED_IN_MORPHOGENESIS	69/2921	229/43216	7.43302e-27	1.51984e-25	5.44623e-26	NGF/SYT2/GAL/BMP4/SEMA7A/SEMA4B/TNFRSF12A/SALL1/TRPV2/RTN4/FN1/ADNP/CDH4/TIAM1/WNT7B/SEMA3F/SEMA3B/WNT5A/ALCAM/GSK3B/SLIT2/SEMA5A/MAP1B/EFNA5/FGF1/SLIT3/RIMS1/COBL/LIMK1/MAGI2/SEMA3C/SEMA3E/SEMA3A/SEMA3D/PLXNA4/TNC/LHX2/MACF1/NRP1/CXCL12/VCL/LZTS2/BDNF/LRP1/SYT1/DCLK1/POSTN/SPRY2/NIN/FMN1/SEMA6D/NTRK3/IQGAP1/NEDD4L/SEMA4F/MAP2/FLRT3/RTN4R/GOLGA4/CTNNB1/LAMB2/SEMA5B/FSTL4/CYFIP2/PRKN/SHH/SH3GL2/AB…	69
GO_REGULATION_OF_MUSCLE_SYSTEM_PROCESS	69/2921	258/43216	1.64042e-23	2.76179e-22	9.89666e-23	EDN2/LMNA/RGS4/TNNI1/PPP1R12B/ATP2B4/CAMK2G/KCNMA1/KCNQ1/AKAP6/TPM1/SMAD3/HCN4/ADORA2B/ROCK1/SMAD7/SLC8A1/CALM2/BIN1/IGFBP5/MIR133A2/LMCD1/DLG1/KIT/PPP3CA/IL6ST/PDE4D/TIFAB/ADRB2/ADRA1B/EDN1/CCN2/UTRN/PTK2/KLF4/ERRFI1/PDE4B/ATP1A1/ATP1A2/CTNNA3/ADRA2A/ARHGAP42/CACNA1C/TNFRSF1A/IGF1/CALM1/SETD3/JUP/SCN4A/KCNJ2/SMAD4/DAPK3/ROCK2/EHD3/BMP10/SUMO1/MYLK2/ADA/MIR155/PDE9A/SCN5A/ANK2/CAMK2D/TRPC3/GUCY1A…	69
GO_EMBRYONIC_ORGAN_MORPHOGENESIS	69/2921	284/43216	5.85842e-21	8.56367e-20	3.06873e-20	EPHA2/COL11A1/HLX/MICAL2/C2CD3/TBX3/KDM2B/BMP4/FBN1/SMAD3/SALL1/SMAD2/SOX11/OSR1/PAX8/GLI2/ACVR1/DLX2/PRKRA/MAFB/BMP7/GNAS/TBX1/BCR/TRIOBP/WNT5A/LRIG1/GATA2/DLG1/FBN2/TIFAB/NDST1/FOXI1/EDN1/RUNX2/WNT16/CHD7/MMP16/GRHL2/CTHRC1/CRB2/MFAP2/EPHB2/GRHL3/TBX15/PRRX1/WNT9A/ALX4/FRS2/SPRY2/ALDH1A3/FZD2/WDPCP/INSIG2/SP3/SATB2/GBX2/CELSR1/CTNNB1/PKD2/NIPBL/MTHFD1L/HOXA3/GLI3/HIPK2/INSIG1/SHH/FOXE1/ENG	69
GO_REGULATION_OF_BLOOD_CIRCULATION	69/2921	299/43216	1.21642e-19	1.66654e-18	5.97193e-19	EDN2/RGS4/ATP2B4/ADRB1/KCNQ1/ADM/DRD2/ITPR2/PTGER2/TPM1/HCN4/ASIC2/SMAD7/KCNK3/SLC8A1/CALM2/KCNIP3/BIN1/MIR133A2/CACNG2/HRH1/THRB/AGTR1/KCNMB2/DLG1/PDE4D/HBEGF/ADRA1B/KCNIP1/EDN1/GJA1/CCN2/EGFR/SEMA3A/ECE1/PDE4B/AHCYL1/ATP1A1/ATP1A2/TGFB2/CTNNA3/ADRA2A/ARHGAP42/CACNA2D4/CACNA1C/AVPR1A/CALM1/AKT1/KCNJ12/JUP/CACNG5/KCNJ2/CACNG6/EHD3/BMP10/SUMO1/KCNE4/ADA/SCN5A/KCNIP4/ANK2/CAMK2D/F2RL1/ITPR3/CACNA2D…	69
GO_GLYCOPROTEIN_BIOSYNTHETIC_PROCESS	69/2921	341/43216	1.92852e-16	2.17175e-15	7.78231e-16	ST3GAL3/MUC1/GALNT2/TCF7L2/MUC5AC/ST8SIA1/TMTC1/ALG10B/PHLDA1/MGAT4C/CHSY1/ST3GAL2/FOXL1/MGAT5B/GFPT1/ST3GAL5/ST6GAL2/HS6ST1/TRAK2/B3GNT7/RAMP1/SLC35C2/B3GALT5/MFNG/GALNT15/ST6GAL1/HBEGF/NDST1/MGAT1/EXT1/BCAN/B3GALNT2/CHST3/CHST15/EXT2/STT3A/ALG10/GALNT6/PAWR/TMTC3/IGF1/GALNT16/GLCE/B4GALNT2/ST8SIA5/B3GNT2/GALNT13/GALNT5/GALNT3/B4GALT5/CTNNB1/GXYLT2/CHST13/B3GNT5/XXYLT1/GALNTL6/GOLPH3/VCAN/MAN2A1…	69
GO_RNA_CATABOLIC_PROCESS	69/2921	394/43216	3.33231e-13	2.96361e-12	1.06199e-12	PUM1/PSMB2/NANOS1/PKP3/PRR5L/TNKS1BP1/DCPS/SAMD4A/DIS3L/SMG6/ROCK1/CTIF/RPL17/RPL36/RPL37A/PSMD1/DIS3L2/RPS21/HELZ2/RPL3/EXOSC7/IGF2BP2/TENT4A/ETF1/RBM24/RPL10A/IGF2BP3/YTHDF3/YWHAZ/ZHX2/PSMB7/LIN28A/RPL5/PKP1/MAPKAPK2/MIRLET7A2/TIRAP/OAS2/PAN3/PCID2/RPS29/PSMC6/ZFP36L1/AKT1/WDR61/TNRC6A/FTO/RPL13/CASC3/IGF2BP1/PSMC5/ERN1/CIRBP/NANOS3/ROCK2/PNPT1/YWHAB/CSDC2/DAZL/CNOT10/CNOT6L/EXOSC9/NOCT/DROSHA/…	69
GO_POSITIVE_REGULATION_OF_CELL_CYCLE	69/2921	400/43216	6.98054e-13	6.09604e-12	2.18447e-12	MIR34A/ZBTB17/TAS1R2/GADD45A/MUC1/PBX1/MAP10/TNKS1BP1/FOSL1/DRD2/CRADD/TBX3/RAD51B/SOX15/RARA/RPTOR/PRKCE/TGFA/FAP/SRC/WNT5A/EREG/EDN1/CCN2/EGFR/KMT2E/NSMCE2/DAB2IP/TGFB2/MRGPRX2/CEP295/RDX/WNT10B/HMGA2/E2F7/IGF1/PCID2/AKT1/TMOD3/TFAP4/CDC6/THOC1/GATA6/ADAM17/ROCK2/IL1B/ADAMTS1/EP300/UBE2E2/CNOT10/TFDP2/BTC/CNOT6L/PKD2/NIPBL/PLK2/SLF1/PDGFRB/CCNJL/MIR30A/PHIP/CITED2/LFNG/SRPK2/ANXA1/CDC14B/ABL1/D…	69
GO_GENE_SILENCING_BY_RNA	69/2921	699/43216	0.00110142	0.00273355	0.000979547	MIR34A/PUM1/MIR137HG/MIR556/MIR483/NCOR2/MIR548X2/AJUBA/BMP4/SMAD3/MIR184/MIR548H3/MIR365B/MIR142/SMAD2/TSN/PRKRA/MIR1302-4/RAE1/MIR298/MIR133A2/MIR802/MIRLET7BHG/PPARG/LIMD1/PPP3CA/MIR887/EGFR/MIR29B1/MIR1208/MIR30B/MIR31/LIN28A/MIR554/MIR181A1/MIR202/NUP98/NUP160/MIR611/MIRLET7A2/MIR613/MIR920/BCDIN3D/ZC3H10/MEG3/TNRC6A/NUP93/POLR2A/HELZ/MIR216A/MIR155/MIR648/MIR649/PIWIL3/CNOT10/CNOT6L/DROSHA/…	69
GO_REGULATION_OF_PROTEIN_BINDING	68/2921	216/43216	9.53779e-28	2.04926e-26	7.34338e-27	PEX14/KDM1A/TGFBR3/DKK1/TCF7L2/PHLDA2/SPON1/BMP4/ANXA2/ROCK1/EPHA4/FKBP1A/SRC/STK4/ADNP/TIAM1/MFNG/WNT5A/GSK3B/PLXND1/NMD3/ADRB2/CD36/MET/CTHRC1/DAB2IP/PARK7/STPG1/LDLRAP1/DISC1/NRP1/MAPK8/IFIT2/CRTAC1/BDNF/CARD16/CARD18/SORL1/UBASH3B/TIRAP/LRP1/TDG/LGALS3/DACT1/AKT1/AMFR/GCG/MAP2/ID1/CSNK1E/EP300/PLCL2/RAPGEF2/ISL1/PLK2/LOX/RIPOR2/PRKN/LFNG/MIR148A/HOXA3/HIPK2/NRG1/STK3/ANGPT1/HSPA5/ABL1/GNL3L	68
GO_MESENCHYMAL_CELL_DIFFERENTIATION	68/2921	217/43216	1.29847e-27	2.75487e-26	9.87188e-27	HEYL/TGFBR3/TCF7L2/BCL9L/BMP4/SMAD3/SEMA7A/SEMA4B/SMAD2/SMAD7/SOX11/OSR1/RTN4/ACVR1/FN1/SNAI1/BMP7/LAMA5/TIAM1/TBX1/SEMA3F/SEMA3B/WNT5A/PHLDB2/GSK3B/RBPJ/PDCD6/SEMA5A/EDN1/BMP5/SEMA3C/SEMA3E/SEMA3A/SEMA3D/WNT16/MIR29B1/DAB2IP/CRB2/TGFB2/NRP1/DLG5/PTEN/SDHAF2/STRAP/HMGA2/KITLG/SEMA6D/ALDH1A2/GREM1/VASN/SMAD4/SEMA4F/IL1B/CLASP1/ERBB4/GBX2/CTNNB1/SEMA5B/WWTR1/ISL1/FAM172A/SHH/LOXL2/NRG1/SNAI2/GLIPR2…	68
GO_REGULATION_OF_RAS_PROTEIN_SIGNAL_TRANSDUCTION	68/2921	233/43216	1.38093e-25	2.62532e-24	9.40765e-25	PLEKHG5/ARHGEF10L/NGF/NOTCH2/ARHGEF2/DNMBP/PLEKHG3/RASGRF1/AKAP13/ADGRG1/PLEKHG4/MAP4K4/NGEF/PREX1/STMN3/TIAM1/BCR/CYTH4/HEG1/PLEKHG4B/TRIO/TIAM2/RASA4B/MET/ABCA1/LPAR1/DAB2IP/EPHB2/SSX2IP/TGFB2/ITPKB/TRIM67/NRP1/SYNPO2L/EPS8L2/ARHGAP42/RDX/ARHGEF12/PLEKHG6/EPS8/KITLG/IGF1/SPRY2/ARF6/ITGA3/TIMP2/COL3A1/RTN4R/IQSEC1/ROBO1/KALRN/ARHGEF28/F2RL1/PDGFRB/RIPOR2/FGD2/DGKI/DLC1/PSD3/NRG1/ABRA/KANK1/FBP1/…	68
GO_PROTEIN_LOCALIZATION_TO_PLASMA_MEMBRANE	68/2921	252/43216	1.96964e-23	3.29148e-22	1.17948e-22	EPHA2/TSPAN14/PKP3/STX3/SYTL2/KRT18/PRKCH/ANKRD9/ANXA2/FLOT2/SKAP1/RAB31/ROCK1/CDH2/PKDCC/PRKCE/TTC7A/KCNIP3/LYPD1/RAMP1/PRNP/KCNB1/LAMA5/ARFRP1/PLS1/TNIK/DLG1/FCHO2/FAM126A/EGFR/EFR3A/EPHB2/LDLRAP1/MACF1/LRRC7/CNST/ANK3/SORBS1/DCHS1/PACS1/RDX/TNFRSF1A/LRP1/ARF6/LGALS3/AKT1/GGA2/CDH1/JUP/ITGA3/CLTC/ROCK2/EHD3/SPTBN1/PID1/GOLGA4/APPL1/NECTIN3/KCNIP4/TSPAN5/ANK2/RAPGEF2/GOLPH3/FYB1/PIK3R1/KIF13A/PT…	68
GO_CELL_CELL_ADHESION_VIA_PLASMA_MEMBRANE_ADHESION_MOLECULES	68/2921	274/43216	3.19286e-21	4.7493e-20	1.70188e-20	MYPN/LRRC4C/FAT3/CADM1/NECTIN1/AJUBA/CBLN1/CDH13/PECAM1/SDK2/PTPRM/CDH2/ACVR1/CDH22/CDH4/ALCAM/PIK3CB/CLDN1/CLDN16/ANXA3/PALLD/FAT1/CDH18/EMB/EFNA5/MYOT/MDGA1/CDHR3/KLF4/CRB2/CLSTN1/DAB1/MPZ/HMCN1/CRB1/TGFB2/PCDH15/DCHS1/WNK1/SLITRK1/CDH8/CDH11/CDH5/CDH3/CDH1/CDH20/FLRT3/VSTM2L/ITGB2/CELSR1/PLXNB2/CNTN6/ROBO2/ROBO1/NECTIN3/NLGN1/IL1RAP/GRID2/FAT4/DCHS2/TENM3/CDH9/PCDHGC3/TENM2/SDK1/PTPRD/IL1RAPL1…	68
GO_NEURON_DEATH	68/2921	346/43216	1.47835e-15	1.55849e-14	5.58473e-15	PPT1/NGF/FASLG/CAPN2/DKK1/ADAM8/RRAS2/CLCF1/MTNR1B/GAPDH/KDM2B/EGLN3/MEAK7/NLRP1/ROCK1/GRIK5/EN1/DLX1/CREB1/PRNP/MYBL2/KCNB1/ADNP/ATG7/THRB/WNT5A/GSK3B/TP63/TSC1/PARK7/JUN/RAB29/TGFB2/NRP1/SIRT1/BDNF/SORL1/LRP1/SSH1/MAX/AKT1/CCL2/AXL/VSTM2L/CEBPB/ITGB2/ADARB1/CTNNB1/CD200/GRID2/SLC7A11/TRIM2/ISL1/ITGA1/GRIK2/FYN/NCOA7/PRKN/SRPK2/NAMPT/HIPK2/ANGPT1/NTRK2/TLR4/HSPA5/STXBP1/ABL1/ELK1	68
GO_POST_TRANSLATIONAL_PROTEIN_MODIFICATION	68/2921	362/43216	1.51844e-14	1.50466e-13	5.39182e-14	MXRA8/WDTC1/PSMB2/QSOX1/RCN1/PRSS23/DCAF11/BMP4/KTN1/ASB2/ANKRD9/FBN1/COPS2/SOCS3/CDH2/FSTL3/LTBP1/EVA1A/FN1/IGFBP5/SCG2/PSMD1/SPP2/COPS8/ASB1/CHGB/ATG7/UBA3/FSTL1/ASB5/KLHL3/FBXO9/IGFBP1/LAMB1/SDC2/AGTPBP1/TNC/PSMB7/CCN1/PNPLA2/FOLH1/APLP2/SOCS2/WSB2/LMO7/PSMC6/DCAF5/MFGE8/ASB7/PSMC5/CST3/LAMB2/CP/MELTF/IGFBP7/FBXL7/SKP2/VCAN/FBXL4/ATG5/IGFBP3/ASB4/COPS6/DCAF13/FBXO32/ASB6/ASB9/CHRDL1	68
GO_PROTEIN_TARGETING	68/2921	422/43216	2.47802e-11	1.84097e-10	6.59699e-11	PEX14/VPS13D/RHOU/BAG3/AKAP6/LTBP2/NEDD4/ZDHHC7/MTCL1/RPL17/RPL36/TIMM44/TRAK2/RPL37A/PRNP/SNAP25-AS1/KCNB1/RPS21/PEX26/CACNG2/RPL3/MGARP/ZDHHC11B/ZDHHC11/RPL10A/MICALL2/TCAF2/UBE2J2/SH3GLB1/RPL5/PDZK1/TOMM20/PITRM1/PARD3/NCOA4/ANK3/VPS37C/SORL1/PAN3/OXA1L/RPS29/SLC27A2/CEMIP/LONP2/RPL13/AGPS/ZFAND2B/AP1S3/YWHAB/TOMM34/ITGB2/RAC2/SREBF2/NLGN1/COX18/SPCS3/ERBIN/ABLIM3/TRAM2/FYN/ZDHHC14/PRKN/TOMM7/…	68
GO_RNA_SPLICING	68/2921	462/43216	1.33202e-09	8.26316e-09	2.96104e-09	KDM1A/SRSF10/PTBP2/DDX20/PRCC/SMNDC1/WT1/DCPS/DDX23/HNRNPA1/GTF2F2/MBNL2/AHNAK2/RNU2-1/PPP1R9B/RALY/AAR2/PRPF6/RBFOX2/TRA2B/CLK4/RBM24/QKI/HNRNPK/RNU5E-1/RNU1-1/RNU11/RNU5F-1/RNVU1-14/TSEN15/SNRPE/RBM20/NUP98/AHNAK/DDX47/STRAP/ZC3H10/RBM19/ACIN1/RNU6-8/LGALS3/SNRPN/FAM98B/RNU6-9/POLR2A/CASC3/ERN1/RBFOX3/THOC1/CIRBP/GEMIN6/ZNF638/IWS1/CWC22/RBM39/CTNNBL1/RNU12/RBM15B/DBR1/MBNL1/RSRC1/FIP1L1/PIK3R1…	68
GO_RIBONUCLEOPROTEIN_COMPLEX_BIOGENESIS	68/2921	480/43216	6.54226e-09	3.82036e-08	1.369e-08	SRSF10/PTBP2/DDX20/UTP25/EIF3F/TRMT112/DDX23/EIF4B/KRR1/EIF5/RNU2-1/NOP53/WDR75/AAR2/RPS21/PRPF6/RPL3/EXOSC7/LIMD1/NMD3/MRPL36/SRFBP1/G3BP1/RPL10A/CHD7/TSC1/RNU5E-1/RNU1-1/RNU11/ERI3/RNU5F-1/RPL5/RNVU1-14/SNRPE/URB2/SIRT1/PTEN/METTL15/WDR74/DDX47/STRAP/BICD1/PAN3/RNU6-8/RNU6-9/EFL1/NIP7/CIRBP/GEMIN6/RNU12/SHQ1/RUVBL1/ATR/CNOT6L/EXOSC9/NOCT/DROSHA/NSA2/SRPK2/ERI1/DCAF13/AGO2/RCL1/PSIP1/EXOSC3/NOL8…	68
GO_DEFENSE_RESPONSE_TO_OTHER_ORGANISM	68/2921	544/43216	8.09284e-07	3.64906e-06	1.30761e-06	EPHA2/PUM1/TNFSF4/LYST/ERCC6/HTRA1/IFITM1/TRIM44/GAPDH/COTL1/NLRP1/NPLOC4/BCL3/NOP53/CCL20/BPI/ATG7/RBPJ/ANXA3/PLAC8/IRF1/NOD1/NT5C3A/CD36/TRIM56/TNFSF8/RAB14/FCN2/IFI6/IL6R/AIM2/MBL2/IFIT2/IFITM3/TRIM34/BIRC2/TIRAP/TNFRSF1A/OAS2/CEBPE/SPACA3/TRIM25/SEC14L1/PTPRC/ADAM17/AGBL5/IL1B/CEBPB/MIR155/ADAMTS5/ADARB1/APOBEC3C/FOXP1/PARP9/IL12A/CXCL6/TLR2/DDX60/DROSHA/SKP2/IL31RA/F2RL1/TRIM38/DEFB112/TRAF3…	68
GO_CARTILAGE_DEVELOPMENT	67/2921	207/43216	3.6918e-28	8.1654e-27	2.92601e-27	COL11A1/CD44/SERPINH1/SNX19/LUM/RFLNA/BMP4/ANXA2/SMAD3/CHSY1/MAF/RARA/OSR1/PKDCC/EIF2AK3/GLI2/DLX2/COL6A3/SNAI1/BMP7/GNAS/COL6A2/WNT7B/COL7A1/WNT5A/ADAMTS12/TGFBI/FGF18/EDN1/RUNX2/BMP5/COL12A1/CCN2/CREB3L2/GDF6/MATN2/TRPS1/NFIB/COL27A1/CCN1/PRRX1/WNT9A/MBL2/VWA2/CHRDL2/WNT5B/SOX5/PTHLH/WNT10B/HMGA2/GREM1/VIT/BMP10/SATB2/COL6A1/WNT7A/CTNNB1/PTH1R/FGF2/BMP6/COL21A1/HOXA3/GLI3/LOXL2/STC1/SNAI2/CCN3	67
GO_OSTEOBLAST_DIFFERENTIATION	67/2921	211/43216	1.317e-27	2.78545e-26	9.98145e-27	EPHA2/DDR2/IFITM1/RRAS2/CREB3L1/HDAC7/BMP4/SMAD6/SMAD3/ITGA11/SEMA7A/SOX11/FHL2/GLI2/ACVR1/IGFBP5/ZHX3/SNAI1/CYP24A1/BMP7/GNAS/WNT7B/LIMD1/TP63/IL6ST/FBN2/SH3PXD2B/RUNX2/CDK6/MIR29B1/TMEM64/CTHRC1/PTK2/TNC/SKI/ALPL/CCN1/IL6R/GDF10/PTHLH/WNT10B/IGF1/PRKD1/AKT1/GREM1/CLTC/RDH14/SATB2/TWIST2/RRBP1/ID1/TP53INP2/CEBPB/COL6A1/CTNNB1/PTH1R/WWTR1/NOCT/VCAN/LOX/PDLIM7/BMP6/GLI3/IGFBP3/SHH/SNAI2/PTCH1	67
GO_REGULATION_OF_SYNAPSE_STRUCTURE_OR_ACTIVITY	67/2921	229/43216	2.66725e-25	4.94573e-24	1.77227e-24	PPT1/DNM3/DKK1/DRD2/NECTIN1/FLRT2/NEDD4/CBLN1/ASIC2/CDH2/EPHA4/NGEF/PRNP/SYNDIG1/ZMYND8/ADNP/TIAM1/SEMA3F/WNT5A/EFNA5/MDGA1/THBS2/YWHAZ/MIR30B/PTK2/MUSK/DAB2IP/AGRN/CLSTN1/EPHB2/ARHGAP22/LRRTM3/SRGN/DLG5/PTEN/NEURL1/BDNF/SLC17A8/SSH1/SLITRK1/ARF6/SIPA1L1/NTRK3/CDH8/FLRT3/WNT7A/ROBO2/KALRN/NLGN1/ETV5/IL1RAP/GRID2/SLC7A11/TLR2/GPM6A/SPARC/FYN/DGKB/PPP1R9A/RELN/LRRN3/SYBU/PTPRD/NTRK2/ABL1/FRMPD4/IL1…	67
GO_POSITIVE_REGULATION_OF_DNA_BINDING_TRANSCRIPTION_FACTOR_ACTIVITY	67/2921	263/43216	1.3309e-21	2.01962e-20	7.23716e-21	TNFRSF8/KDM1A/ROR1/BCL10/ARHGEF2/DDR2/TNFSF18/ADAM8/TRAF6/FOSL1/PRKCH/RPS6KA5/SMAD3/FLOT2/CRTC1/CFLAR/UBE2V1/RIPK4/NFAM1/PPARG/WNT5A/KIT/ANXA3/PPP3CA/EDN1/ADGRF1/TAB2/NOD1/CD36/PARK7/AIM2/ARID5B/RTKN2/PTEN/TRIM8/TRIM34/CARD16/TIRAP/ERC1/WNT10B/PRKD1/SAV1/AKT1/GREM1/JUP/FZD2/TRIM25/ALK/IL1B/ITGB2/EP300/CTNNB1/CD200/IL1RAP/TLR2/RIPK1/TRIM38/ADCY1/RELN/HIPK2/SHH/MTDH/STK3/ABRA/ADCY8/TRAPPC9/TLR4	67
GO_HEART_PROCESS	67/2921	293/43216	6.84685e-19	8.92861e-18	3.1995e-18	EDN2/RGS4/ATP2B4/ADRB1/KCNQ1/ADM/DRD2/ITPR2/TPM1/HCN4/AKAP13/SMAD7/KCNK3/SLC8A1/CALM2/KCNIP3/BIN1/SRC/MIR133A2/CACNG2/THRB/GNAI2/DLG1/PDE4D/HBEGF/ADRA1B/KCNIP1/EDN1/GJA1/CCN2/SEMA3A/PDE4B/AHCYL1/ATP1A1/ATP1A2/TGFB2/CTNNA3/NOX4/CACNA2D4/CACNA1C/AVPR1A/CALM1/MAP2K3/KCNJ12/JUP/CACNG5/KCNJ2/NEDD4L/CACNG6/EHD3/BMP10/SUMO1/KCNE4/MYLK2/ADA/SCN5A/WWTR1/KCNIP4/ANK2/CAMK2D/ITPR3/ATG5/FYN/CACNA2D1/KCND2/STC…	67
GO_VESICLE_LOCALIZATION	67/2921	302/43216	3.69334e-18	4.66353e-17	1.67114e-17	DNM3/SEC16B/SYT2/CNIH3/SYT8/STX3/SYT12/DRD2/ADORA2B/CDH2/PIP5K1C/GRIK5/TGFA/TRAK2/MLPH/SYNDIG1/SYN3/SYN2/ANKRD28/COL7A1/TBC1D23/GSK3B/PDCD6/AP3S1/GRIA1/DRD1/RIMS1/HTR1B/CNR1/MAGI2/BET1/SEC22B/SNAP47/PTEN/CTBP2/STX5/BLOC1S1/RAP1B/SYT1/CALM1/CDH3/WIPI1/CSNK1D/RAB27B/CLASP1/MAP2/MREG/SNAP25/WNT7A/CTNNB1/ERC2/CADPS/PFN2/NLGN1/CPLX2/KIF13A/STX11/PRKN/ADCY1/STX1A/PCLO/EXOC4/DGKI/CHRNB3/SYBU/TRAPPC9/STX…	67
GO_GOLGI_VESICLE_TRANSPORT	67/2921	364/43216	6.49439e-14	6.09626e-13	2.18455e-13	CAPZB/SEC16B/CNIH3/EXOC6/OSBPL5/COPB1/KRT18/SPTB/PITPNM3/MYO18A/KIF2B/RAB31/CTAGE1/PKDCC/TGFA/MYO1B/ARFRP1/ANKRD28/COL7A1/PROS1/PDCD6/GRIA1/ERGIC1/IGF2R/BET1/CREB3L2/RAB14/SPTAN1/MACF1/SEC22B/STX6/CNST/ANK3/STX5/UVRAG/SORL1/CAPZA3/COG6/STXBP6/PRKD1/GOLGA5/GGA2/ANKFY1/WIPI1/CSNK1D/RAB12/VAPA/KIF3C/EHD3/SPTBN1/ATP9A/DOP1B/GOLGA4/CENPE/ANK2/GOLPH3/KIF2A/YIPF5/KIF4B/KIF13A/CAPZA2/EXOC4/CTAGE15/INSIG1…	67
GO_POSITIVE_REGULATION_OF_CELL_ACTIVATION	67/2921	388/43216	1.42314e-12	1.20398e-11	4.31438e-12	BCL10/TNFSF4/HLX/ZMIZ1/ADAM8/TRAF6/RAG1/CLCF1/THY1/SOX15/ADORA2B/FLOT2/RARA/MIR142/GLI2/DPP4/SRC/ZNF335/NFATC2/RUNX1/WNT5A/GATA2/IL7R/IL6ST/CCN2/MIR30B/PDCD1LG2/RPS6KA1/IL6R/ITPKB/TIRAP/IGF1/UNG/PCID2/AKT1/THBS1/SPACA3/CCL2/TBX21/YES1/EBI3/AXL/PTPRC/NCK2/IL1B/SLC39A10/CTLA4/INPP5D/ADA/MIR155/ITGB2/IL12A/PAK2/IL21/PIK3R1/F2RL1/PDGFRB/CD83/FYN/GLI3/SHH/EGR3/IL7/EXOSC3/ANXA1/TLR4/STXBP1	67
GO_REGULATION_OF_INNATE_IMMUNE_RESPONSE	67/2921	440/43216	4.16298e-10	2.75685e-09	9.87898e-10	PUM1/PSMB2/BCL10/MUC1/PIK3AP1/ADAM8/MUC5AC/HPX/TRAF6/DRD2/CADM1/RPS6KA5/CREBBP/NR1D1/SOCS3/NPLOC4/COLEC12/NOP53/PRKCE/RTN4/TANK/PSMD1/SRC/UBE2V1/PTPN1/PPARG/WNT5A/EREG/OTULIN/IRF1/TAB2/NOD1/CD36/DAB2IP/PSMB7/JAK1/PRKACB/AIM2/MAPKAPK2/BIRC2/TIRAP/APPL2/PSMC6/PSMC5/SEC14L1/PIK3C3/SUMO1/MIR155/IFNGR2/ITGB2/EP300/RFTN1/APPL1/PARP9/IL12A/PAK2/TXK/IL21/TLR2/DDX60/ERBIN/F2RL1/RIPK1/FYN/TRIL/IFNB1/TLR4	67
GO_NEGATIVE_REGULATION_OF_NEURON_DIFFERENTIATION	66/2921	222/43216	2.21177e-25	4.11243e-24	1.47366e-24	PBX1/DNM3/GPR37L1/DKK1/ZNF365/TRPC6/THY1/SEMA7A/SEMA4B/RTN4/MAP4K4/DLX1/DLX2/TRAK2/EPHA4/NGEF/BMP7/THRB/SEMA3F/SEMA3B/WNT5A/GSK3B/SLIT2/PPP3CA/SEMA5A/SPOCK1/SEMA3C/SEMA3E/SEMA3A/SEMA3D/ZHX2/ASAP1/PTK2/LPAR1/TSC1/EPHB2/DAB1/RAB29/NRP1/PTEN/LRP1/ARF6/SEMA6D/LINGO1/MINAR1/PMP22/OMG/GFAP/SEMA4F/MAP2/ID1/RTN4R/PTPRG/NEPRO/SEMA5B/NLGN1/RAPGEF2/ISL1/PLK2/NR2F1/FSTL4/DPYSL3/GLI3/SHH/STMN2/KANK1	66
GO_DEVELOPMENTAL_CELL_GROWTH	66/2921	228/43216	1.17864e-24	2.10476e-23	7.54226e-24	NGF/RGS4/SYT2/GAL/AKAP6/SEMA7A/AKAP13/SEMA4B/TNFRSF12A/TRPV2/RTN4/FN1/ADNP/CDH4/TIAM1/SEMA3F/SEMA3B/WNT5A/ALCAM/GSK3B/SLIT2/SEMA5A/MAP1B/EFNA5/SLIT3/EDN1/RIMS1/COBL/LIMK1/SEMA3C/SEMA3E/SEMA3A/SEMA3D/PLXNA4/LHX2/MACF1/NRP1/CXCL12/VCL/BDNF/LRP1/SYT1/IGF1/DCLK1/POSTN/NIN/SEMA6D/NTRK3/IQGAP1/NEDD4L/SEMA4F/MAP2/FLRT3/RTN4R/GOLGA4/CTNNB1/LAMB2/SEMA5B/SORBS2/FSTL4/CYFIP2/PRKN/SH3GL2/ABL1/AGTR2/L1CAM	66
GO_STEM_CELL_DIFFERENTIATION	66/2921	246/43216	1.23323e-22	2.00156e-21	7.17244e-22	PUM1/PSMB2/LMO1/BMP4/ESRRB/SEMA7A/SEMA4B/SOX11/OSR1/ACVR1/FN1/PSMD1/BMP7/LAMA5/RUNX1/TBX1/LIF/SEMA3F/SEMA3B/GATA2/TP63/RBPJ/KIT/PDCD6/SEMA5A/EDN1/RBM24/RUNX2/SEMA3C/SEMA3E/SEMA3A/SEMA3D/CDK6/PSMB7/LIN28A/TACSTD2/ZNF281/TGFB2/NRP1/SOX5/HMGA2/KITLG/PSMC6/SEMA6D/SHC4/ALDH1A2/GREM1/PSMC5/GATA6/SMAD4/PTPRC/LBH/SEMA4F/KDM3A/ERBB4/GBX2/WNT7A/SEMA5B/GPM6A/ISL1/FAM172A/JARID2/SHH/NRG1/SNAI2/ABL1	66
GO_REGULATION_OF_HORMONE_SECRETION	66/2921	263/43216	6.39069e-21	9.32159e-20	3.34032e-20	TCF7L2/ARNTL/GAL/MTNR1B/DRD2/ITPR2/NR1D1/GIP/MIDN/SOX11/KCNS3/PRKCE/MAP4K4/PAX8/DPP4/RAPGEF4/CREB1/IRS1/KCNB1/GNAS/TIAM1/LIF/AGTR1/SLC2A2/PPP3CA/OXCT1/EFNA5/EDN1/CNR1/INHBA/EGFR/CFTR/CHD7/SLC2A1/KISS1/MCU/ADRA2A/ANO1/CACNA1C/LRP1/KCNC2/C1QTNF1/SMAD4/CACNA1A/IL1B/INHBB/GCG/SNAP25/MYRIP/KALRN/ANXA5/ISL1/CRHBP/BMP6/ITPR3/PPARD/RFX6/PRKN/STX1A/BLK/SYBU/CCN3/ADCY8/RFX3/ANXA1/AGTR2	66
GO_POSITIVE_REGULATION_OF_GROWTH	66/2921	267/43216	1.53068e-20	2.19483e-19	7.86503e-20	TGFBR3/NGF/SYT2/HLX/USP47/WT1/DRD2/KDM2B/AKAP6/SEMA7A/TNFRSF12A/SOX15/TRPV2/RPTOR/CREB1/FN1/FOXS1/ADNP/CDH4/PLS1/RBPJ/SEMA5A/BASP1/MAP1B/EFNA5/HBEGF/SH3PXD2B/EDN1/RIMS1/IGFBP1/EGFR/LIMK1/CHD7/ZFPM2/AGRN/RPS6KA1/MACF1/TGFB2/NRP1/CXCL12/LGI1/BDNF/LRP1/AVPR1A/SYT1/IGF1/AKT1/NTRK3/GATA6/NEDD4L/ADAM17/BMP10/ERBB4/CSNK2A1/RFTN1/GOLGA4/EXOSC9/FGF2/NIPBL/PPARD/PIM1/PRKN/PRSS2/IL7/MIR222/L1CAM	66
GO_INTRACELLULAR_RECEPTOR_SIGNALING_PATHWAY	66/2921	276/43216	1.01793e-19	1.40599e-18	5.03825e-19	PUM1/HEYL/ARNTL/TRAF6/VDR/NCOR2/ESRRB/NEDD4/NR2E3/NR1D1/RARA/NPLOC4/NR2F6/NOP53/FHL2/ASXL1/SRC/UBE2V1/CYP24A1/PMEPA1/RUNX1/TBX1/RBFOX2/PPARG/THRB/DCBLD2/TP63/OTULIN/NR3C1/TAB2/AHR/NOD1/RXRA/PARK7/PADI2/ESRRG/NCOA4/SIRT1/CYP26A1/CTBP2/STARD10/PRCP/BIRC2/ALDH1A2/SEC14L1/LBH/CYP26B1/KDM3A/PTGIS/EP300/NR1D2/CTNNB1/FOXP1/DDX60/SKP2/ISL1/ERBIN/ZNF366/NR2F1/PPARD/PIM1/CITED2/SNAI2/CYP7B1/FABP5/TLR4	66
GO_NEGATIVE_REGULATION_OF_TRANSFERASE_ACTIVITY	66/2921	278/43216	1.53124e-19	2.0852e-18	7.47215e-19	CDKN2C/GADD45A/RGS4/SMYD3/SH3BP5L/DUSP5/IPO7/THY1/AJUBA/BMP4/HEXIM2/SOCS3/RPTOR/SMAD7/MIDN/GADD45B/SPRED2/SRC/PKIG/PTPN1/BMP7/MIR133A2/PPARG/GSK3B/HEG1/DUSP22/IBTK/PKIB/LIMK1/PRKAG2/TRIB1/GNAQ/RGS3/DAB2IP/PARK7/ERRFI1/EPHB2/RPL5/LAX1/SIRT1/PTEN/MAPK8IP1/PTPRJ/SORL1/UBASH3B/WNK1/DUSP6/LATS2/SPRY2/AKT1/IGF1R/TFAP4/PPM1E/PTPRC/TRIB2/IL1B/ADARB1/NF2/SH3BP5/WWTR1/PAK2/ZFYVE28/DUSP1/PRKN/ABL1/SPRY3	66
GO_NEGATIVE_REGULATION_OF_MITOTIC_CELL_CYCLE	66/2921	333/43216	2.49785e-15	2.58889e-14	9.27711e-15	PSMB2/CDKN2C/GADD45A/MUC1/PRCC/USP47/TNKS1BP1/CTDSP2/CRADD/BMP4/FOXN3/SMAD3/NOP53/FAP/NABP1/PSMD1/BMP7/MIR133A2/XPC/TOP2B/DLG1/TRIP13/MAD1L1/EGFR/MAGI2/CDK6/MIR29B1/KLF4/PSMB7/BRINP2/CENPF/WNT9A/ZWINT/PTEN/WEE1/HMGA2/E2F7/BTG1/PCID2/PSMC6/DACT1/ZFP36L1/CCL2/CDC6/PSMC5/TIMP2/PSMG2/PNPT1/MAP3K20/DONSON/EP300/CNOT10/CTDSPL/CTNNB1/FAM107A/TFDP2/CNOT6L/PKD2/FBXL7/PLK2/DUSP1/RIPK1/KIF25/ZNF655/CDC14B/A…	66
GO_NEGATIVE_REGULATION_OF_CELL_PROJECTION_ORGANIZATION	65/2921	183/43216	4.92929e-30	1.16648e-28	4.18001e-29	CAPZB/DNM3/DKK1/ZNF365/TRPC6/THY1/TCHP/EVL/SEMA7A/SEMA4B/RTN4/MAP4K4/TRAK2/EPHA4/NGEF/PRNP/SEMA3F/SEMA3B/WNT5A/SLIT2/PPP3CA/SEMA5A/SPOCK1/SEMA3C/SEMA3E/SEMA3A/SEMA3D/ASAP1/MIR30B/PTK2/LPAR1/TSC1/EPHB2/DAB1/TACSTD2/RAB29/NRP1/PTEN/LRP1/SPRY2/ARF6/SEMA6D/LINGO1/MINAR1/CCP110/PMP22/OMG/GFAP/ITGA3/SEMA4F/MAP2/ID1/RTN4R/PTPRG/SEMA5B/PFN2/NLGN1/RAPGEF2/PLK2/NR2F1/FSTL4/DPYSL3/FYN/STMN2/KANK1	65
GO_ESTABLISHMENT_OR_MAINTENANCE_OF_CELL_POLARITY	65/2921	205/43216	8.73161e-27	1.76933e-25	6.34025e-26	ARHGEF2/LMNA/RHOU/PARVA/FLOT2/MYO18A/MTCL1/ROCK1/RND3/PARD3B/MYH9/WNT7B/PDCD6IP/WNT5A/FRMD4B/GSK3B/DLG1/FAT1/MAP1B/CTNNA1/DOCK2/DST/PTK2/GSN/CRB2/LHX2/CLIC4/LRRC7/CRB1/FRMD4A/MPP7/PARD3/DLG5/WEE1/DLG2/AMOTL1/RAP1B/SPRY2/ARF6/CDH5/BCAS3/SPINT2/ROCK2/RHOB/WDPCP/CYP26B1/CLASP1/MAP2/PARD6B/PARVB/WNT7A/AMOTL2/GOLPH3/RICTOR/ERBIN/RHOBTB3/WWC1/CAP2/RIPOR2/UST/KIF25/FSCN1/SHH/KANK1/MAPKAP1	65
GO_EXTRINSIC_APOPTOTIC_SIGNALING_PATHWAY	65/2921	222/43216	1.31242e-24	2.33749e-23	8.37623e-24	BCL10/NGF/ARHGEF2/LMNA/FASLG/IL19/ATF3/TCF7L2/BAG3/KRT8/KRT18/CRADD/BMP4/SMAD3/TNFRSF12A/ACVR1/ITGA6/CFLAR/SCG2/SP100/SRC/STK4/TIMP3/GSK3B/SH3RF1/CSF2/CTNNA1/BMP5/INHBA/DAB2IP/PARK7/IFI6/IL6R/TGFB2/NRP1/PTEN/TNFRSF1A/DDX47/KITLG/IGF1/LGALS3/AKT1/THBS1/BCL2L10/RFFL/DAPK3/CD70/PTPRC/IL1B/ZSWIM2/EYA2/APPL1/IL12A/PAK2/PIK3R1/RIPK1/PHIP/FYN/SERPINE1/SNAI2/RB1CC1/IL7/STK3/MIR222/AGTR2	65
GO_REGULATION_OF_ENDOTHELIAL_CELL_MIGRATION	65/2921	225/43216	2.99752e-24	5.24217e-23	1.87849e-23	EPHA2/MIR483/ETS1/HDAC7/SCARB1/BMP4/VASH1/BCAR1/PTPRM/SP100/PLCG1/CARD10/PPARG/WNT5A/ADAMTS9/GATA2/SLIT2/ANXA3/PDCD6/SEMA5A/FGF1/FGF18/FLT4/EDN1/HDAC9/BMPER/MET/PTK2/MIR31/KLF4/DAB2IP/JCAD/NRP1/SIRT1/PRCP/AMOTL1/STARD13/PRKD1/AKT1/THBS1/MAP2K3/JUP/ITGB3/BCAS3/APOH/AKT3/ADAM17/ROCK2/RHOB/BMP10/ATOH8/MIR155/WNT7A/FOXP1/FGF2/VEGFC/PLK2/SPARC/MIR30A/SASH1/STC1/ANGPT1/ANXA1/ABL1/AGTR2	65
GO_CARDIAC_MUSCLE_TISSUE_DEVELOPMENT	65/2921	231/43216	1.49037e-23	2.51542e-22	9.01384e-23	TGFBR3/COL11A1/LMNA/RGS4/TNNI1/DKK1/ANKRD1/WT1/FGF3/TBX3/AKAP6/BMP4/TPM1/AKAP13/KDM6B/RARA/FHOD3/SMAD7/SLC8A1/FHL2/ACVR1/XIRP2/CREB1/FKBP1A/BMP7/WNT5A/ADAMTS9/HEG1/RBPJ/PTCD2/EDN1/BMP5/CHD7/ZFPM2/TSC1/RXRA/KCNK2/TGFB2/PTEN/NOX4/FRS2/IGF1/SAV1/ALDH1A2/GREM1/NDUFV2/GATA6/SMAD4/BMP10/ERBB4/MYLK2/JPH2/MYO18B/FGF2/SORBS2/ISL1/PDGFRB/RIPK1/JARID2/PIM1/ATG5/NRG1/ENG/MIR222/AGTR2	65
GO_PEPTIDE_HORMONE_SECRETION	65/2921	248/43216	1.02012e-21	1.57271e-20	5.63568e-21	ILDR2/CAMK2G/TCF7L2/ARNTL/GAL/MTNR1B/DRD2/SNX19/ITPR2/NR1D1/GIP/SMAD2/MIDN/KCNS3/PRKCE/MAP4K4/PAX8/DPP4/RAPGEF4/PTPRN/IRS1/KCNB1/TIAM1/SLC2A2/PPP3CA/OXCT1/EFNA5/EDN1/CNR1/EGFR/CFTR/PTPRN2/CHD7/PARK7/SLC2A1/KISS1/MCU/ADRA2A/ANO1/CACNA1C/LRP1/KCNC2/CACNA1A/IL1B/INHBB/GCG/SNAP25/MYRIP/KALRN/ANXA5/CPE/ISL1/CRHBP/ITPR3/PPARD/RFX6/PRKN/STX1A/PCLO/BLK/SYBU/CCN3/ADCY8/RFX3/ANXA1	65
GO_ORGANIC_ACID_BIOSYNTHETIC_PROCESS	65/2921	296/43216	2.00986e-17	2.41611e-16	8.65795e-17	MTHFR/WDTC1/EDN2/ATP2B4/ASAH2/GOT1/CYP2E1/FADS3/LIPC/NR1D1/GIP/DHRS9/GAD1/OXSM/MGLL/MTHFD2L/MTRR/EDN1/ALDH8A1/OSBPL3/TBXAS1/PRKAG2/PTGS1/PARK7/ELOVL1/AKR1A1/OSBPL9/DPYD/SLC45A3/LPGAT1/MTR/SIRT1/ELOVL3/HSD17B12/FOLH1/ADIPOR2/BCAT1/AVPR1A/ALOX5AP/SLC27A2/ALDH1A2/ABHD2/ALDH1A3/GOT2/OSBPL1A/INSIG2/KYNU/GLS/ACSS2/PTGIS/GGT5/GADL1/PLOD2/SCD5/MGST2/AGXT2/SLC1A3/STARD4/AASS/INSIG1/CYP7B1/FABP5/ANXA1/PSAT…	65
GO_PEPTIDYL_LYSINE_MODIFICATION	65/2921	382/43216	5.97681e-12	4.78145e-11	1.7134e-11	KDM1A/MUC1/LMNA/SMYD3/KAT6B/LOXL4/DPF3/RPS6KA5/GLRX5/CREBBP/CBX4/EPC2/PHF20/TGM2/ZNF335/SUMO1P1/RAE1/CTCFL/LIF/GATA2/PRDM5/JADE2/HDAC9/KMT2E/NSMCE2/PARK7/IVL/EPC1/SIRT1/NUP98/CTR9/NUP160/EED/BLOC1S1/SETD3/RTF1/LOXL1/WDR61/NUP93/SMAD4/KDM3A/SMYD1/KANSL3/IL1B/IWS1/GCG/SUMO1/METTL21A/EP300/CTNNB1/RUVBL1/PLOD2/MECOM/SETD7/ATPSCKMT/ISL1/LOX/NSD1/JARID2/ATG5/CPA4/LOXL2/SNAI2/PHF19/GNL3L	65
GO_DETECTION_OF_STIMULUS	65/2921	685/43216	0.00381013	0.00802832	0.00287689	TAS1R2/ABCA4/COL11A1/NMT2/OPN4/OR51B6/OR4C46/CADM1/SCARB1/OR4N2/NR2E3/PIEZO1/RCVRN/ASIC2/PIEZO2/NR2F6/CALM2/TRPM8/NTSR1/RAD18/KCNMB2/RFC1/KIT/TAS2R1/GJA10/NOX3/NOD1/PKD1L1/GNAQ/RPE65/OR10J5/OPN3/OR14K1/OR2W3/CXCL12/OR52H1/OR6Q1/OR5B3/ANO1/CACNA2D4/HMGA2/SYT1/OR11H12/CALM1/PKD1L2/JUP/GNA11/OR1M1/SERPINE2/ABCG1/OR11H1/SEMA5B/NPFFR2/PKD2/TRPC3/TLR2/NEK1/OR2Y1/GUCA1B/FYN/ASIC3/TRPM3/TMC1/TLR4/OR1J1	65
GO_REGULATION_OF_AXONOGENESIS	64/2921	182/43216	2.64323e-29	6.08482e-28	2.18045e-28	NGF/LRRC4C/THY1/SEMA7A/SEMA4B/TNFRSF12A/TRPV2/CDH2/RTN4/CHN1/TRAK2/FN1/EPHA4/ADNP/CDH4/TIAM1/SEMA3F/SEMA3B/WNT5A/GSK3B/PLXND1/SLIT2/SEMA5A/ZSWIM6/MAP1B/EFNA5/LIMK1/SEMA3C/SEMA3E/SEMA3A/SEMA3D/PLXNA4/PTK2/EPHB2/MACF1/DAB1/PLXNA2/NRP1/CXCL12/PTEN/BDNF/LRP1/SSH1/SLITRK1/NIN/SIPA1L1/SEMA6D/LINGO1/NTRK3/OMG/SEMA4F/MAP2/RTN4R/PLXNB2/WNT7A/GOLGA4/ROBO2/ROBO1/SEMA5B/FSTL4/UST/NTRK2/ABL1/L1CAM	64
GO_MORPHOGENESIS_OF_A_BRANCHING_STRUCTURE	64/2921	195/43216	2.38207e-27	4.97588e-26	1.78307e-26	RERE/EPHA2/PBX1/ADM/WT1/DRD2/VDR/TBX3/BMP4/SALL1/SOCS3/RTN4/PAX8/GLI2/ACVR1/DLX2/HOXD11/SRC/TGM2/STK4/BMP7/LAMA5/WNT5A/PLXND1/TP63/DLG1/SLIT2/ADAMTS16/FGF1/EDN1/PRDM1/SEMA3C/SEMA3E/SEMA3A/MET/GRHL2/TNC/RXRA/CLIC4/TACSTD2/NRP1/COL13A1/DLG5/DCHS1/FRS2/SPRY2/COL4A1/GREM1/SMAD4/SPINT2/GBX2/CELSR1/CTNNB1/ETV5/PKD2/FGF2/FAT4/GLI3/SHH/SNAI2/PTCH1/ENG/ABL1/AGTR2	64
GO_SKELETAL_SYSTEM_MORPHOGENESIS	64/2921	238/43216	4.7278e-22	7.45868e-21	2.67276e-21	COL11A1/SERPINH1/RFLNA/BMP4/FOXN3/ANXA2/SMAD3/CHSY1/MMP2/ANKRD11/RARA/SMAD2/SOX11/OSR1/DLX2/PRKRA/COL6A3/BMP7/GNAS/COL6A2/TBX1/CSRNP1/COL7A1/DLG1/FBN2/TIFAB/NDST1/FGF18/SH3PXD2B/RUNX2/COL12A1/CCN2/MMP16/MATN2/GRHL2/COL27A1/SKI/ALPL/TBX15/PRRX1/WNT9A/MBL2/ARID5B/COL13A1/VWA2/ALX4/WNT10B/FMN1/GREM1/VIT/CYP26B1/INSIG2/SATB2/COL6A1/WNT7A/CTNNB1/NIPBL/BMP6/COL21A1/MTHFD1L/HOXA3/GLI3/INSIG1/STC1	64
GO_REGULATION_OF_CALCIUM_ION_TRANSPORT	64/2921	244/43216	2.00119e-21	3.00979e-20	1.07854e-20	MIR34A/RGS4/CAMK2G/P2RY6/TRPC6/DRD2/THY1/CRACR2A/AKAP6/BDKRB1/ANXA2/IL16/RRAD/JPH3/RCVRN/TRPV2/SLC8A1/THADA/PRKCE/CALM2/DYSF/BIN1/FKBP1A/PRNP/PLCG1/MIR133A2/NTSR1/CCR1/GNAI2/MYLK/PDE4D/DRD1/CHD7/PDE4B/ATP1A2/SLC30A1/PSEN2/CXCL12/ADRA2A/AHNAK/UBASH3B/CACNA1C/LGALS3/CALM1/CEMIP/CCL2/EHD3/GCG/SUMO1/JPH2/CTNNB1/PKD2/ANK2/CAMK2D/TRPC3/PDGFRB/ATG5/FYN/HOXA3/CACNA2D1/STC1/GEM/TMC1/ABL1	64
GO_ESTABLISHMENT_OF_PROTEIN_LOCALIZATION_TO_MEMBRANE	64/2921	324/43216	7.75733e-15	7.85969e-14	2.81646e-14	STX3/KRT18/SYNE3/BMF/ZDHHC7/MTCL1/RAB31/RPL17/RPL36/YWHAQ/PKDCC/RPL37A/PRNP/SNAP25-AS1/KCNB1/RPS21/ARFRP1/PEX26/CACNG2/RPL3/TP63/ZDHHC11B/ZDHHC11/RPL10A/EGFR/TCAF2/YWHAZ/CLSTN1/MACF1/LRRC7/RPL5/PDZK1/SNAP47/CNST/PARD3/MAPK8/ANK3/VPS37C/OXA1L/RPS29/CALM1/CEMIP/GGA2/RPL13/SPTBN1/ZFAND2B/SNAP25/YWHAB/ITGB2/RFTN1/GOLGA4/NECTIN3/TFDP2/COX18/MAPK10/GOLPH3/KIF13A/TRAM2/FYN/ZDHHC14/EXOC4/AGK/STOM/HSPA5	64
GO_RECEPTOR_MEDIATED_ENDOCYTOSIS	64/2921	352/43216	4.17174e-13	3.69559e-12	1.32429e-12	HSPG2/PPT1/DNM3/DKK1/LOXL4/HPX/ADM/LDLRAD3/DRD2/CD9/SCARB1/NEDD4/ANXA2/COLEC12/RAB31/PIP5K1C/ACKR3/RAMP1/TMPRSS15/CACNG2/PIK3CB/FCHO2/ADRB2/GRIA1/TINAG/HTR1B/SNX9/IGF2R/MAGI2/CD36/CAV2/CLTA/HNRNPK/LDLRAP1/DNAJC6/SGIP1/SAA1/FCHSD2/SORL1/BICD1/LRP1/ARF6/GREM1/ITGB3/CLTC/CACNG5/PLA2R1/SNAP25/ITGB2/GRK3/ACKR4/CXCL8/MEGF10/SPARC/PDLIM7/HIP1/SERPINE1/MKLN1/MSR1/LOXL2/SBSPON/LRP12/ANGPT1/SH3GL2	64
GO_REGULATION_OF_INFLAMMATORY_RESPONSE	64/2921	354/43216	5.43578e-13	4.77699e-12	1.7118e-12	APCS/TNFSF4/PIK3AP1/ADAM8/MMP3/ETS1/SMAD3/SEMA7A/NLRP1/ADORA2B/MIR142/SOCS3/IL1R1/TGM2/BCR/PPARG/WNT5A/TBC1D23/MGLL/AGTR1/OTULIN/ADAMTS12/IL6ST/MAPK13/NT5E/CNR1/EGFR/MIR31/KLF4/PARK7/SAA1/BIRC2/TNFRSF1A/IGF1/APPL2/ADCY7/CDH5/METRNL/PTPRC/IL1B/STK39/ADA/PTGIS/CEBPB/MIR155/ITGB2/NR1D2/APPL1/FOXP1/CD200/IL21/MGST2/TLR2/DROSHA/RICTOR/PTGER4/ISL1/NDFIP1/PPARD/SERPINE1/CCN3/ANXA1/TLR4/MIR222	64
GO_COFACTOR_METABOLIC_PROCESS	64/2921	443/43216	8.38495e-09	4.82973e-08	1.7307e-08	MTHFR/PPT1/GOT1/HPX/PC/MMP3/NNMT/PPCDC/ACSBG1/PEMT/BTD/OXSM/NMNAT3/MTHFD2L/MTRR/MAT2B/NT5E/EGFR/PDP1/PARK7/ELOVL1/AKR1A1/AHCYL1/GLRX2/MTR/ELOVL3/HBD/FAR1/PDHX/HSD17B12/FOLH1/TCN1/CLYBL/PCCA/GPHN/CALM1/AKT1/GOT2/DPEP1/ME2/PXDN/KYNU/MMADHC/ACSS2/PTGIS/HLCS/GGT5/RAC2/PARP9/SCD5/COQ2/SLC7A11/MGST2/MMAA/MOCS2/NUDT12/FYN/MTHFD1L/NAMPT/PARP10/OPLAH/RFK/PSAT1/PTGES	64
GO_RESPIRATORY_SYSTEM_DEVELOPMENT	63/2921	195/43216	1.62947e-26	3.24361e-25	1.16233e-25	STK40/EDN2/WT1/BMP4/CRISPLD2/RARA/SMAD2/FSTL3/SOX11/PKDCC/GLI2/HS6ST1/CREB1/IGFBP5/ASXL1/LAMA5/LIF/WNT7B/THRB/WNT5A/HEG1/RBPJ/BASP1/FGF1/FGF18/ADAMTS2/FLT4/ATXN1/CCN2/EGFR/CHD7/GRHL2/ZFPM2/NFIB/TNC/SKI/ERRFI1/DLG5/LIPA/SPRY2/SAV1/ALDH1A2/ALDH1A3/ITGA3/SMCHD1/GATA6/KLF2/WDPCP/SP3/ID1/ADA/EP300/CELSR1/CTNNB1/MME/SLC7A11/MAN2A1/LOX/PDGFRB/SPARC/GLI3/TNS3/SHH	63
GO_TRANSFORMING_GROWTH_FACTOR_BETA_RECEPTOR_SIGNALING_PATHWAY	63/2921	198/43216	4.22934e-26	8.15504e-25	2.9223e-25	TGFBR3/TRIM33/GOT1/HTRA1/DKK3/BCL9L/PXN/PPM1A/LTBP2/FBN1/SMAD6/SMAD3/CREBBP/SMURF2/SMAD2/SMAD7/SOX11/LTBP1/ACVR1/CREB1/SRC/PMEPA1/ITGB5/VEPH1/FBN2/DUSP22/PTPRK/CAV2/MIR29B1/MIR30B/PTK2/SKI/JUN/CGN/TGFB2/PARD3/GDF10/SIRT1/LRRC32/STRAP/APPL2/FERMT2/THBS1/SKOR1/VASN/CDH5/NLK/ITGA3/SMAD4/ADAM17/COL3A1/ID1/EP300/APPL1/SNX25/NREP/LOX/MIR30A/CITED2/HIPK2/KLF10/HSPA5/ENG	63
GO_RHO_PROTEIN_SIGNAL_TRANSDUCTION	63/2921	201/43216	1.07483e-25	2.06076e-24	7.38458e-25	PLEKHG5/ARHGEF10L/ARHGAP29/ARHGEF2/RHOU/DNMBP/PLEKHG3/RASGRF1/AKAP13/ADGRG1/PLEKHG4/CDH13/PECAM1/ROCK1/CDC42EP3/RND3/NGEF/PREX1/TIAM1/BCR/HEG1/AGTR1/PLEKHG4B/TRIO/TIAM2/LIMK1/MET/ABCA1/LPAR1/NRP1/RHOBTB1/SYNPO2L/ADRA2A/EPS8L2/ARHGAP42/ARHGEF12/PLEKHG6/EPS8/ARHGAP5/RHOT2/ITGA3/ROCK2/RHOB/COL3A1/RTN4R/RAC2/CDC42EP1/CELSR1/ROBO1/KALRN/ARHGEF28/F2RL1/RHOBTB3/PDGFRB/RIPOR2/FGD2/GNA12/DLC1/ABRA/KANK1/A…	63
GO_REGULATION_OF_CHEMOTAXIS	63/2921	212/43216	2.77605e-24	4.88008e-23	1.74874e-23	MIR34A/MST1L/EDN2/STX3/ANO6/CMKLR1/SMAD3/SEMA7A/IL16/SEMA4B/CDH13/DYSF/SCG2/TIAM1/CCR1/MST1/SEMA3F/SEMA3B/WNT5A/SLIT2/SEMA5A/ZSWIM6/FGF1/FGF18/EDN1/SEMA3C/SEMA3E/SEMA3A/SEMA3D/MET/PLXNA4/LPAR1/PADI2/ARTN/IL6R/NRP1/CXCL12/TIRAP/WNK1/PRKD1/THBS1/SEMA6D/NTRK3/GREM1/CCL2/ADAM17/SEMA4F/STK39/RAC2/ROBO2/ROBO1/SEMA5B/IL12A/CXCL8/FGF2/VEGFC/F2RL1/THBS4/PDGFRB/DUSP1/RIPOR2/SERPINE1/CCN3	63
GO_FAT_CELL_DIFFERENTIATION	63/2921	217/43216	1.12201e-23	1.91762e-22	6.87166e-23	TCF7L2/ADRB1/MIR483/ARNTL/PTPRQ/CMKLR1/JDP2/SMAD6/SMAD3/NR1D1/DYSF/ITGA6/CREB1/ASXL1/STK4/MB/PPARG/CCDC71/WNT5A/GATA2/PLAC8/TRIO/ADRB2/SH3PXD2B/FBXO9/CCDC71L/MIR29B1/TMEM64/GDF6/ZFPM2/KLF4/LAMB3/GDF10/ARID5B/SIRT1/GRK5/CTBP2/WNT5B/WNT10B/HMGA2/TMEM120B/WDFY2/SAV1/ZFP36L1/AKT1/FTO/METRNL/ZBTB7C/TRIB2/INHBB/CEBPB/EP300/WWTR1/BBS12/NOCT/NIPBL/PPARD/TAF8/INSIG1/EBF2/SNAI2/RUNX1T1/STK3	63
GO_PROTEIN_AUTOPHOSPHORYLATION	63/2921	233/43216	7.23435e-22	1.13076e-20	4.05201e-21	DDR2/TNKS1BP1/THY1/CALM2/EIF2AK3/EPHA4/SRC/STK4/BCR/NEK10/GSK3B/TNIK/KIT/PDGFC/RAD50/STK10/CLK4/FLT4/EGFR/PTK2/MUSK/NEK6/ERRFI1/JUN/MAPKAPK2/GRK5/SIK2/WNK1/FLT1/PRKD1/CALM1/AKT1/IQGAP1/IGF1R/GREM1/NLK/ERN1/YES1/DAPK3/PTPRC/ALK/VRK2/STK39/ERBB4/MYLK2/ATR/RAP2B/PAK2/TXK/CAMK2D/VEGFC/CAMK4/PDGFRB/RIPK1/PIM1/FYN/EPHB4/BLK/GFRA2/SLA/NTRK2/ENG/ABL1	63
GO_POTASSIUM_ION_TRANSPORT	63/2921	239/43216	3.09681e-21	4.61657e-20	1.65431e-20	RGS4/KCNMA1/KCNQ1/GAL/MTNR1B/DRD2/ALG10B/ANO6/AKAP6/NEDD4/HCN4/KCNS3/KCNK3/KCNIP3/BIN1/KCNH7/CAB39/PRNP/KCNS1/KCNB1/SLC9A8/MIR133A2/KCNJ6/KCNJ15/SLC12A8/KCNMB2/DLG1/KCNIP1/DRD1/KCNK17/SLC24A2/TSC1/ATP1A1/ATP1A2/KCNH1/KCNK2/ANK3/PTEN/ADRA2A/KCNA4/KCNJ1/WNK1/KCNC2/SLC24A4/KCNJ12/KCNJ2/NEDD4L/KCNF1/STK39/SUMO1/KCNE4/SNAP25/KCNG1/KCNIP4/PKD2/ANK2/SLC1A3/HCN1/KCNQ5/KCND2/KCNU1/KCNS2/SLC9A7	63
GO_CELLULAR_RESPONSE_TO_STEROID_HORMONE_STIMULUS	63/2921	249/43216	3.10671e-20	4.3896e-19	1.57298e-19	HEYL/SMYD3/ARNTL/VDR/NCOR2/BMP4/ESRRB/NEDD4/NR2E3/AKAP13/NR1D1/RARA/NR2F6/FHL2/CFLAR/SSTR4/SRC/BMP7/PMEPA1/RUNX1/RBFOX2/PPARG/THRB/TP63/PGRMC2/MGARP/NR3C1/EDN1/EGFR/RXRA/PARK7/ERRFI1/PADI2/ATP1A1/ATP1A2/ESRRG/NCOA4/SIRT1/ZFP36L1/ABHD2/TFAP4/LBH/KDM3A/EP300/NR1D2/CTNNB1/FAM107A/FOXP1/NR3C2/SKP2/ISL1/ZNF366/NR2F1/CREBRF/ADTRP/PPARD/STC1/CYP7B1/HNF4G/FBXO32/KLF9/ANXA1/AGTR2	63
GO_REGULATION_OF_AUTOPHAGY	63/2921	316/43216	7.99369e-15	8.08689e-14	2.89788e-14	VPS13D/QSOX1/BAG3/GAPDH/ATG101/BMF/NEDD4/CLEC16A/ATP6V0A1/RPTOR/MTCL1/ROCK1/HK2/RUFY4/SH3BP4/SOGA1/ATG7/PIK3CB/DAP/ADRB2/TAB2/NOD1/MET/PRKAG2/PTK2/XPA/TSC1/PARK7/LEPR/SH3GLB1/SEC22B/MAPK8/SIRT1/PSAP/TRIM8/UVRAG/DRAM1/PRKD1/SPTLC2/AKT1/ERCC4/USP10/GFAP/TLK2/ERN1/RAB12/DAPK3/FEZ2/TP53INP2/EP300/SREBF2/SCOC/PLK2/SOGA3/PRKN/KIF25/TOMM7/NAMPT/EXOC4/RB1CC1/ATP6V1H/MTDH/ABL1	63
GO_CILIUM_ORGANIZATION	63/2921	367/43216	8.51144e-12	6.69053e-11	2.3975e-11	KIF17/SPAG17/ABLIM1/PARVA/EHD1/C2CD3/DYNC2H1/BBS10/NEDD1/TCHP/CEP152/LRRC49/DYNLRB2/TEKT3/TMEM17/NPHP1/DYNLRB1/CEP250/LAMA5/ATXN10/DZIP1L/ADAMTS16/DNAH5/LCA5/ASAP1/GSN/SSX2IP/DISC1/NEURL1/CFAP46/SYNE2/TTC8/CCP110/CFAP20/CSNK1D/CEP192/WDR35/KIF3C/EHD3/WDPCP/CFAP221/CLASP1/TTC21B/TMEM237/SPAG16/SFI1/CSNK1E/TTLL1/IFT122/WWTR1/CC2D2A/BBS12/INTU/FHDC1/NEK1/ABLIM3/ATG5/NUDCD3/LRGUK/TMEM67/RFX3/SAXO1/KI…	63
GO_SMALL_MOLECULE_CATABOLIC_PROCESS	63/2921	395/43216	2.0274e-10	1.38601e-09	4.96665e-10	CDA/DDAH1/ATP2B4/PFKP/GOT1/ENTPD7/INPP5A/ALDH3B1/SCARB1/ACAA2/SULT1C4/GAD1/IRS1/CYP24A1/NTSR1/TXN2/MTRR/OXCT1/MGAT1/HMGCLL1/NT5E/CNR1/ALDH8A1/SYNJ2/NT5C3A/UPP1/SARDH/AKR1A1/DPYD/PTEN/CYP26A1/DERA/BCAT1/ESD/NUDT15/PCCA/AKT1/SLC27A2/ABHD2/LONP2/GOT2/PLA2G15/ALDH3A2/LPIN1/CYP26B1/FABP1/ACOXL/KYNU/GLS/ENTPD6/LPIN3/ADA/APOBEC3C/GADL1/MMAA/AGXT2/GNPDA1/ADTRP/PPARD/TRERF1/HIBADH/AASS/GLDC	63
GO_ACTIN_FILAMENT_BUNDLE_ORGANIZATION	62/2921	155/43216	3.83991e-32	1.04371e-30	3.74007e-31	ARHGEF10L/FMN2/PXN/RFLNA/ACTN1/EVL/TPM1/SMAD3/ARHGAP28/ROCK1/RND3/MYO1B/SRC/SDC4/PHLDB2/ITGB5/PLS1/SYNPO/SH3PXD2B/NEDD9/CCN2/LIMK1/MET/LPAR1/TSC1/PLS3/TACSTD2/NRP1/SYNPO2L/SORBS1/NOX4/RDX/EPS8/LIMA1/PAWR/PPM1E/BAIAP2/SPIRE1/ROCK2/RHOB/CLASP1/TMEFF2/ID1/NF2/FAM107A/PFN2/LIMCH1/SYNPO2/FHDC1/PTGER4/PIK3R1/DPYSL3/PHACTR1/PRKN/FSCN1/ELN/PPP1R9A/BAIAP2L1/DLC1/ABL1/AIF1L/ARHGAP6	62
GO_BONE_DEVELOPMENT	62/2921	211/43216	1.24486e-23	2.11158e-22	7.5667e-23	TRIM45/NOTCH2/SERPINH1/ANO6/RFLNA/BMP4/TTC9/FOXN3/FBN1/ANXA2/AKAP13/CHSY1/ANKRD11/RARA/COL6A3/ASXL1/SRC/GNAS/COL6A2/COL7A1/KIT/PDGFC/TIFAB/FGF18/SH3PXD2B/RUNX2/COL12A1/GJA1/MMP16/MATN2/COL27A1/PLS3/SKI/ALPL/MBL2/COL13A1/PAPSS2/VWA2/DCHS1/FLI1/IGF1/LRRK1/GREM1/SIGLEC15/PTPRC/VIT/CYP26B1/INSIG2/COL6A1/EP300/FOXP1/FAT4/PTGER4/LOX/SPARC/BMP6/COL21A1/GLI3/LRRC17/INSIG1/STC1/ENG	62
GO_EAR_DEVELOPMENT	62/2921	215/43216	3.74911e-23	6.21911e-22	2.22857e-22	ROR1/COL11A1/USH2A/KCNQ1/BMP4/ESRRB/SALL1/MAF/OSR1/KCNK3/PAX8/GLI2/PRKRA/MAFB/SDC4/TBX1/BCR/TRIOBP/SLC4A7/WNT5A/LRIG1/GATA2/OTOL1/RBPJ/TIFAB/FOXI1/EDN1/BMP5/NOX3/BMPER/CHD7/CTHRC1/ECE1/EPHB2/GRHL3/PLPPR4/PRRX1/MAPKAPK2/KCNK2/TGFB2/PCDH15/PSAP/DCHS1/SLC17A8/SPRY2/NTRK3/ALDH1A3/FZD2/WDPCP/INSIG2/GBX2/PVALB/CELSR1/FAT4/NIPBL/PDGFRB/SPARC/ATG5/GLI3/INSIG1/SHH/TMC1	62
GO_POSITIVE_REGULATION_OF_VASCULATURE_DEVELOPMENT	62/2921	228/43216	1.10395e-21	1.69807e-20	6.08491e-21	MIR34A/DDAH1/ADAM12/ADM/ETS1/HDAC7/HK2/CFLAR/PLCG1/RUNX1/WNT5A/GATA2/AGTR1/KIT/ANXA3/PDCD6/SEMA5A/FGF1/FGF18/HDAC9/BMPER/MIR30B/MIR31/KLF4/JAK1/IL6R/JCAD/NRP1/SIRT1/HMGA2/BTG1/FLT1/PRKD1/THBS1/PKM/GREM1/CDH5/JUP/GATA6/AKT3/RHOB/IL1B/PTGIS/MIR155/ITGB2/CCR3/CXCL8/FGF2/RAPGEF2/VEGFC/ISL1/PLK2/MIR30A/SASH1/ASB4/SERPINE1/HIPK2/MTDH/AGO2/ANXA1/ENG/ABL1	62
GO_RESPONSE_TO_ALCOHOL	62/2921	234/43216	4.78158e-21	7.05049e-20	2.52649e-20	TGFBR3/RGS4/TNFSF4/CYP2E1/FOSL1/P2RY6/DRD2/ITPR2/PTGER2/GRIN2A/PEMT/RARA/SMAD2/AKAP8/PRKCE/RGS19/PPARG/CLDN1/SLIT2/ADCY2/OXCT1/EFNA5/CTNNA1/GLRA1/SLIT3/RPL10A/HTR1B/CNR1/AHR/INHBA/CFTR/ABCA1/KLF4/TNC/GSN/PTGFR/PTEN/BIRC2/EPS8/AVPR1A/KCNC2/CALM1/AKT1/NTRK3/ADCY7/GOT2/CDH1/JUP/KLF2/CTNNB1/IGFBP7/SETD7/PTGER4/CRHBP/SPARC/FYN/ADCY1/GNAI1/SPIDR/ADCY8/KLF9/PTCH1	62
GO_G_PROTEIN_COUPLED_RECEPTOR_SIGNALING_PATHWAY_COUPLED_TO_CYCLIC_NUCLEOTIDE_SECOND_MESSENGER	62/2921	255/43216	5.34307e-19	7.03539e-18	2.52108e-18	ADGRL4/GPR37L1/ATP2B4/ADRB1/ADM/MTNR1B/DRD2/RXFP2/PTGER2/AKAP13/ADGRG1/ADORA2B/ADGRE5/RAMP1/SSTR4/GNAS/MIR133A2/HRH1/CCR1/GNAI2/ADCY2/PDE4D/ADRB2/ADRA1B/DRD1/EDN1/ADGRF1/HTR1B/CNR1/ADGRG6/GNAQ/ABCA1/LPAR1/HTR1D/PTGFR/PRKACB/OR10J5/RGS1/PSAP/ADRA2A/GRK5/PTHLH/GPR176/ADCY7/GLP2R/CCL2/GNA11/GCG/CCR3/PTH1R/RXFP1/RAPGEF2/PTGER4/GNA12/NPY/ADCY1/GNAI1/GRM8/ADCY8/ANXA1/GNA14/AGTR2	62
GO_I_KAPPAB_KINASE_NF_KAPPAB_SIGNALING	62/2921	263/43216	2.76809e-18	3.50832e-17	1.25718e-17	PLEKHG5/ROR1/WLS/BCL10/FASLG/TRAF6/AJUBA/PPM1A/AKAP13/LITAF/ROCK1/BCL3/PRKCE/IL37/TANK/CFLAR/FKBP1A/TGM2/UBE2V1/WNT5A/TIFAB/CXXC5/GJA1/TAB2/NOD1/CD36/LURAP1L/TLE1/LPAR1/DAB2IP/NEK6/SIRT1/TRIM8/BIRC2/CARD16/TIRAP/ERC1/TNFRSF1A/PRKD1/AKT1/USP10/TRIM25/VAPA/ROCK2/IL1B/S100B/NKIRAS1/CTNNB1/TLR2/PLK2/F2RL1/NDFIP1/RIPK1/TRIM38/IRAK1BP1/TRAF3IP2/FYN/PRKN/MTDH/ANGPT1/TLR4/ABL1	62
GO_POSITIVE_REGULATION_OF_ION_TRANSPORT	62/2921	267/43216	6.12436e-18	7.61942e-17	2.73036e-17	KCNQ1/GAL/P2RY6/TRPC6/DRD2/THY1/CRACR2A/ALG10B/ANO6/AKAP6/BDKRB1/ANXA2/TRPV2/CALM2/SSTR4/PLCG1/NTSR1/CACNG2/CCR1/MYLK/DLG1/ADRB2/DRD1/EDN1/CNKSR3/CFTR/PARK7/EPHB2/FABP3/AHCYL1/PDZK1/CXCL12/ANK3/ADRA2A/WNK1/AVPR1A/KCNC2/LGALS3/CALM1/AKT1/CEMIP/CCL2/KCNJ2/EHD3/IL1B/PLA2R1/GCG/STK39/SUMO1/JPH2/CEBPB/SCN5A/CCK/PKD2/ANK2/TRPC3/PDGFRB/CACNA2D1/RELN/STC1/STXBP1/ABL1	62
GO_LEUKOCYTE_PROLIFERATION	62/2921	291/43216	5.01843e-16	5.48703e-15	1.96624e-15	TNFSF18/TNFSF4/LMO1/TRAF6/CLCF1/GAL/BMP4/SOX11/PRNP/SDC4/ZNF335/NFATC2/DLG1/KIT/SH3RF1/IL7R/IL6ST/IRF1/DOCK2/MAD1L1/AHR/MIR30B/PDCD1LG2/CTPS1/IL6R/DLG5/CD151/MAPK8IP1/LRRC32/TIRAP/PAWR/KITLG/IGF1/LGALS3/GREM1/IL34/EBI3/CD22/PTPRC/NCK2/IL1B/SLC39A10/CTLA4/INPP5D/ADA/CEBPB/MIR155/RAC2/PLCL2/CTNNB1/IL12A/IL21/CD180/F2RL1/NDFIP1/FYN/SHH/IL7/IFNB1/ANXA1/TLR4/ABL1	62
GO_VESICLE_ORGANIZATION	62/2921	319/43216	4.38225e-14	4.17733e-13	1.49692e-13	DNM3/FASLG/SEC16B/CNIH3/LYST/ANXA8/HPS1/STX3/SNX19/ANXA2/SNX33/MYO18A/GRIK5/SDC1/TGFA/DYSF/CREB1/PTPRN/SDC4/ANKRD28/PDCD6IP/COL7A1/PDCD6/GRIA1/BET1/CAV2/TYRP1/ABCA1/RAB14/SEC22B/STX6/SNAP47/SRGN/VPS37C/STX5/UVRAG/AQP11/BLOC1S1/SYT1/STXBP6/ANKFY1/CSNK1D/VAPA/PIK3C3/STAM2/SERPINE2/AGFG1/SNAP25/TMCC1/GOLPH3/CPLX2/KIF13A/TBPL1/VTA1/STX11/PRKN/STX1A/SAMD9L/INSIG1/TRAPPC9/ANXA1/STXBP1	62
GO_CELLULAR_PROCESS_INVOLVED_IN_REPRODUCTION_IN_MULTICELLULAR_ORGANISM	62/2921	343/43216	1.25515e-12	1.07394e-11	3.84837e-12	DDX20/FMN2/ZMIZ1/DEAF1/WT1/FOSL1/CD9/RXFP2/BMP4/PAQR5/RARA/NPHP1/ACVR1/SRC/PABPC1L/CTCFL/OSBP2/SLIT2/KIT/EREG/TRIP13/ROPN1L/SLIT3/TCP11/PRDM1/PACRG/INHBA/CFTR/MYBL1/WASHC5/LIN28A/MAST2/NEURL1/FOLR3/ETV6/CAPZA3/IGF1/AKT1/ABHD2/MARF1/SPACA3/SPIRE1/NANOS3/CYP26B1/KDM3A/INHBB/SPAG16/AGFG1/MEI1/TTLL1/DAZL/CTNNB1/ROBO2/NECTIN3/PTX3/ETV5/CDYL/RNF8/TBPL1/GALNTL5/FANCC/FAM9C	62
GO_REGULATION_OF_IMMUNE_EFFECTOR_PROCESS	62/2921	454/43216	1.14405e-07	5.80865e-07	2.08149e-07	PUM1/BCL10/TNFSF4/HLX/ERCC6/HTRA1/HPX/TRIM44/TRAF6/CLCF1/CADM1/SEMA7A/ADORA2B/MYO18A/RARA/NPLOC4/SMAD7/NOP53/IL1R1/BCR/WNT5A/PROS1/GATA2/IL7R/DUSP22/CD36/ZNF683/AIM2/TGFB2/PTPRJ/BIRC2/APPL2/UNG/LGALS3/TBX21/SEC14L1/THOC1/CD22/PTPRC/IL1B/MIR155/ITGB2/RAC2/APPL1/PARP9/IL12A/CXCL6/IL21/DDX60/F2RL1/NDFIP1/TRIM38/ATG5/TRAF3IP2/TRIL/ANGPT1/IFNB1/EXOSC3/ANXA1/TLR4/STXBP1/RAPGEF1	62
GO_REGULATION_OF_OSSIFICATION	61/2921	194/43216	5.22224e-25	9.47563e-24	3.39552e-24	DDR2/PBX1/DKK1/IFITM1/ANO6/HDAC7/RFLNA/BMP4/SMAD6/SMAD3/CHSY1/SOX11/OSR1/SLC8A1/PKDCC/ACVR1/IGFBP5/ZHX3/BMP7/GNAS/TOB2/WNT7B/LIMD1/CCR1/WNT5A/TP63/RBPJ/ANKH/IL6ST/FBN2/ADRB2/RUNX2/CDK6/MIR29B1/TMEM64/CTHRC1/PTK2/SKI/CCN1/IL6R/TGFB2/GDF10/SRGN/WNT10B/IGF1/PRKD1/GREM1/SOST/TWIST2/ID1/CEBPB/CTNNB1/INTU/NOCT/NIPBL/PTGER4/PDLIM7/BMP6/GLI3/SNAI2/PTCH1	61
GO_RESPONSE_TO_MECHANICAL_STIMULUS	61/2921	206/43216	1.81008e-23	3.03232e-22	1.08661e-22	TNFRSF8/GADD45A/BCL10/COL11A1/ANKRD1/GOT1/BAG3/NRXN2/FOSL1/DRD2/ETS1/CRADD/BDKRB1/PPL/PIEZO1/ASIC2/PIEZO2/SLC8A1/SRC/PPARG/XPC/KIT/IRF1/TIFAB/EDN1/PKD1L1/EGFR/XPA/TNC/SLC2A1/JUN/ATP1A1/ATP1A2/KCNK2/CXCL12/MAPK8/CASP5/TNFRSF1A/POSTN/AKT1/THBS1/PKD1L2/JUP/SOST/KCNJ2/IL1B/MAP3K2/COL3A1/SERPINE2/ABHD12/PKD2/SLC1A3/PTGER4/BMP6/FYN/LRP11/ASIC3/TMC1/PTCH1/TLR4/ENG	61
GO_GLIAL_CELL_DIFFERENTIATION	61/2921	209/43216	4.18871e-23	6.91443e-22	2.47774e-22	MXRA8/CDKN2C/ROR1/TSPAN2/GPR37L1/ZNF488/ZNF365/CLCF1/CD9/MIR142/CDH2/SOX11/BIN1/DLX1/DLX2/EPHA4/DNER/GPC1/LIF/PPARG/GSX2/FGF5/IL6ST/SH3TC2/DRD1/ADGRG6/EGFR/CDK6/NFIB/LPAR1/GSN/SKI/LIN28A/DAB1/SLC45A3/PARD3/PTEN/LRP1/WASF3/TRPC4/EIF2B2/AKT1/NTRK3/GFAP/IL1B/SERPINE2/B4GALT5/S100B/CTNNB1/LAMB2/EIF2B5/TLR2/DAAM2/LAMA2/GLI3/RELN/SHH/NRG1/NTRK2/TLR4/ABL1	61
GO_JNK_CASCADE	61/2921	211/43216	7.25652e-23	1.18916e-21	4.26125e-22	MAP3K6/GADD45A/ERCC6/DKK1/TRAF6/MAP4K5/MAPK8IP3/ADORA2B/GADD45B/MAP4K4/IL37/EPHA4/UBE2V1/PTPN1/TIAM1/WNT7B/ULK4/WNT5A/TNIK/SH3RF1/SH3RF2/FLT4/DUSP22/EDN1/CCN2/TAB2/NOD1/EGFR/SEMA3A/WNT16/TRIB1/DAB2IP/SH2D3C/MAPK8/MAPK8IP1/TIRAP/DACT1/AKT1/IGF1R/ERN1/IL1B/MAP3K2/MAP3K20/WNT7A/MECOM/MAPK10/PTGER4/F2RL1/RIPK1/FGD2/GRIK2/TPD52L1/SAMD5/SASH1/MAP3K4/PRKN/HIPK2/RB1CC1/STK3/TLR4/RAPGEF1	61
GO_NEUROTRANSMITTER_TRANSPORT	61/2921	266/43216	2.14616e-17	2.5754e-16	9.22874e-17	PPT1/RGS4/SYT2/SYT8/STX3/NRXN2/SYT12/DRD2/SLC38A1/ADORA2B/PIP5K1C/GRIK5/GAD1/NTSR1/SYN3/SYN2/GSK3B/CSF2/DRD1/EDN1/RIMS1/HTR1B/CNR1/SLC22A1/PTPRN2/PARK7/ATP1A2/SLC30A1/SNAP47/CHAT/CTBP2/SLC1A2/RAP1B/SYT1/SLC17A8/TRPC4/CALM1/GFAP/SEC14L1/SNAP25/SLC32A1/ADA/WNT7A/SLC6A6/ERC2/CADPS/PFN2/NLGN1/SLC7A11/SLC1A3/CPLX2/SLC29A1/STX11/PRKN/ADCY1/STX1A/PCLO/PPP1R9A/DGKI/CHRNB3/STXBP1	61
GO_REGULATION_OF_PROTEIN_STABILITY	61/2921	272/43216	6.67948e-17	7.75416e-16	2.77864e-16	LMNA/UTP25/BAG3/C10orf90/USP47/INSC/TRIM44/GAPDH/SMAD3/CREBBP/FLOT2/SMAD7/NOP53/RTN4/PRKRA/CREB1/EPHA4/USP40/PRNP/SRC/STK4/CCT5/GNAQ/GSN/TSC1/PARK7/SH3GLB1/RPL5/SIRT1/PTEN/USP28/WNT10B/IGF1/PRKD1/SAV1/DACT1/SEL1L/USP3/USP7/NLK/NEDD4L/USP34/SUMO1/ID1/B4GALT5/USP25/NF2/EP300/CMTM6/FAM107A/PFN2/ANK2/PIK3R1/CCNH/PRKN/TOMM7/HIP1/STK3/SAXO1/STXBP1/GNL3L	61
GO_ORGANIC_ACID_TRANSPORT	61/2921	326/43216	4.01466e-13	3.5611e-12	1.2761e-12	RGS4/SLC16A12/ABCC2/SLC3A2/DRD2/SLC38A1/SLC7A1/SLC38A6/SLCO3A1/SLC7A5/ABCC3/SLC16A5/OSR1/SSTR4/NTSR1/PPARG/EMB/EDN1/RIMS1/CD36/SLC13A4/PRKAG2/RXRA/FABP3/LRRC8D/ATP1A2/PSAP/SLC1A2/FOLR3/STARD10/SLC38A4/SLC16A7/AVPR1A/SYT1/SLC17A8/TRPC4/AKT1/THBS1/SLC27A2/GOT2/SLC1A4/SFXN5/FABP1/IL1B/PLA2R1/STK39/GLS/SNAP25/SLC32A1/SLC6A6/CCK/SLCO2A1/SLC7A11/SLC1A3/SFXN1/PPARD/STX1A/ANXA1/NTRK2/STXBP1/AGTR2	61
GO_NUCLEAR_TRANSPORT	61/2921	337/43216	1.78553e-12	1.4956e-11	5.35939e-12	DDX20/LMNA/PTPN14/TCF7L2/BAG3/IPO7/HTATIP2/HNRNPA1/XPOT/IPO4/BMP4/PPM1A/NEDD4/SMAD3/AKAP13/SMG6/SP100/PKIG/RAE1/GSK3B/NMD3/PPP3CA/ANP32C/DRD1/ATXN1/HMGA1/CD36/TSC1/PARK7/AHCYL1/SNRPE/LZTS2/NUP98/NUP160/PPP1R12A/APPL2/PCID2/AKT1/NUP93/CDH1/CASC3/JUP/THOC1/GEMIN6/IL1B/IWS1/AGFG1/NXT1/RBM15B/APPL1/RSRC1/FIP1L1/PIK3R1/BACH2/GLI3/TNPO3/SHH/ANGPT1/PSIP1/NXF3/AGTR2	61
GO_CARDIAC_CHAMBER_DEVELOPMENT	60/2921	167/43216	3.8058e-28	8.36288e-27	2.99678e-27	HEYL/TGFBR3/COL11A1/NOTCH2/TNNI1/PARVA/TBX3/BMP4/TPM1/SMAD6/SALL1/RARA/SMAD7/SOX11/LTBP1/FHL2/PAX8/ACVR1/XIRP2/FKBP1A/SALL4/BMP7/TBX1/WNT5A/HEG1/PLXND1/SLIT2/RBPJ/ADAMTS6/PTCD2/NDST1/SLIT3/BMP5/PRDM1/ADGRG6/SEMA3C/CHD7/GRHL2/ZFPM2/RXRA/CCN1/KCNK2/TGFB2/NRP1/FRS2/SAV1/FZD2/GATA6/SMAD4/BMP10/ADAMTS1/SCN5A/ROBO2/ROBO1/ANK2/CPE/ISL1/CITED2/NRG1/ENG	60
GO_DENDRITE_DEVELOPMENT	60/2921	221/43216	5.41047e-21	7.96044e-20	2.85257e-20	RERE/DNM3/ZNF365/SHANK2/TRPC6/NEDD4/CRTC1/HECW2/TRAK2/EPHA4/DOCK10/NGEF/BTBD3/ZMYND8/PREX1/BMP7/TIAM1/RBFOX2/GSK3B/TNIK/PPP3CA/CTNND2/MAP1B/BMP5/RTN4IP1/COBL/SEMA3A/SDC2/MATN2/ASAP1/LPAR1/DAB2IP/EPHB2/DAB1/SRGAP2/NRP1/DLG5/PTEN/NEURL1/DCLK1/ARF6/SIPA1L1/IQGAP1/NEDD4L/NCK2/MAP2/ID1/WNT7A/KALRN/NLGN1/PAK2/RAPGEF2/PLK2/FSTL4/FYN/SDK1/PPP1R9A/RELN/PTPRD/IL1RAPL1	60
GO_RESPONSE_TO_REACTIVE_OXYGEN_SPECIES	60/2921	231/43216	5.98735e-20	8.37239e-19	3.00018e-19	MIR34A/GPR37L1/CAPN2/ERCC6/CYP2E1/FOSL1/TRPC6/MMP3/ETS1/PXN/TPM1/MMP2/KDM6B/SDC1/SLC8A1/CFLAR/PTPRN/MAP1LC3A/SRC/BMP7/MIR133A2/TXNRD2/MB/SOD3/EDN1/MAPK13/PTPRK/EGFR/CD36/MET/KLF4/PARK7/JUN/GLRX2/PPP1R15B/MTR/MAPK8/SIRT1/PSAP/KCNC2/PAWR/AKT1/PDE8A/DPEP1/CBX8/KLF2/AXL/RHOB/FABP1/ADA/MIR155/PKD2/PDGFRB/DUSP1/RIPK1/FYN/AGAP3/ANXA1/FANCC/ABL1	60
GO_REGULATION_OF_STRESS_ACTIVATED_PROTEIN_KINASE_SIGNALING_CASCADE	60/2921	233/43216	9.5047e-20	1.3155e-18	4.71399e-19	MAP3K6/GADD45A/ERCC6/DKK1/TRAF6/MAP4K5/MAPK8IP3/GADD45B/XDH/MAP4K4/IL37/EPHA4/PTPN1/TIAM1/WNT7B/ULK4/WNT5A/TNIK/DLG1/SH3RF1/SH3RF2/FLT4/DUSP22/EDN1/CCN2/NOD1/EGFR/SEMA3A/WNT16/GDF6/DAB2IP/MIR181A1/TGFB2/MAPK8IP1/TIRAP/DACT1/AKT1/IGF1R/ERN1/IL1B/MAP3K2/MAP3K20/WNT7A/MECOM/RELL1/F2RL1/DUSP1/RIPK1/FGD2/GRIK2/TPD52L1/SAMD5/SASH1/MAP3K4/PRKN/HIPK2/RB1CC1/STK3/TLR4/RAPGEF1	60
GO_MUSCLE_CELL_PROLIFERATION	60/2921	241/43216	5.69553e-19	7.45597e-18	2.67179e-18	MIR34A/TGFBR3/TCF7L2/TRAF6/P2RY6/BMP4/TPM1/MMP2/CDH13/CFLAR/IGFBP5/TGM2/MIR133A2/PPARG/GNAI2/RBPJ/EREG/HBEGF/EDN1/HTR1B/EGFR/VIPR2/ZFPM2/TRIB1/KLF4/RXRA/LDLRAP1/JUN/IL6R/KCNK2/TGFB2/PTEN/IGF1/SAV1/AKT1/THBS1/ERN1/GATA6/BMP10/PDE1A/ERBB4/ADAMTS1/PAXBP1/CTNNB1/FOXP1/IL12A/FGF2/SKP2/MEGF10/PDGFRB/RIPK1/JARID2/PPARD/PIM1/IGFBP3/NAMPT/SHH/ANGPT1/CCN3/MIR222	60
GO_NEGATIVE_REGULATION_OF_KINASE_ACTIVITY	60/2921	250/43216	3.84569e-18	4.83785e-17	1.73361e-17	CDKN2C/GADD45A/RGS4/SMYD3/SH3BP5L/DUSP5/IPO7/THY1/AJUBA/BMP4/HEXIM2/SOCS3/RPTOR/MIDN/GADD45B/SPRED2/PKIG/PTPN1/BMP7/MIR133A2/HEG1/DUSP22/IBTK/PKIB/PRKAG2/TRIB1/GNAQ/RGS3/DAB2IP/PARK7/ERRFI1/EPHB2/LAX1/SIRT1/PTEN/MAPK8IP1/PTPRJ/SORL1/UBASH3B/WNK1/DUSP6/LATS2/SPRY2/AKT1/IGF1R/TFAP4/PPM1E/PTPRC/TRIB2/IL1B/ADARB1/NF2/SH3BP5/WWTR1/PAK2/ZFYVE28/DUSP1/PRKN/ABL1/SPRY3	60
GO_REGULATION_OF_ANIMAL_ORGAN_MORPHOGENESIS	60/2921	252/43216	5.79637e-18	7.23798e-17	2.59368e-17	AJAP1/PSMB2/ROR1/VANGL1/DKK1/WT1/VDR/BMP4/DAAM1/SMURF2/PAX8/ACVR1/CFLAR/PSMD1/BMP7/TIAM1/TBX1/LIF/THRB/WNT5A/RBPJ/BASP1/FGF1/EDN1/RUNX2/MAGI2/SEMA3C/CTHRC1/TNFRSF11B/NFIB/PSMB7/RXRA/GRHL3/TACSTD2/TGFB2/FRS2/GPC6/PSMC6/DACT1/GREM1/FZD2/CLTC/PSMC5/SMAD4/BMP10/CELSR1/WNT7A/CTNNB1/PRICKLE2/ROBO2/ROBO1/ETV5/ISL1/PIM1/CITED2/SHH/SNAI2/ENG/ABL1/AGTR2	60
GO_CELL_FATE_COMMITMENT	60/2921	260/43216	2.84991e-17	3.38984e-16	1.21472e-16	NOTCH2/ARHGEF2/DKK1/TCF7L2/WT1/TBX3/BMP4/KDM6B/RARA/SMAD2/GLI2/ACVR1/DLX1/DLX2/MIR133A2/TBX1/WNT7B/PPARG/WNT5A/GATA2/RBPJ/GSX2/SH3PXD2B/TEAD3/RUNX2/PRDM1/WNT16/KLF4/DMRTA2/PRRX1/SOX13/WNT9A/NRP1/CTR9/WNT5B/SOX5/WNT10B/SPRY2/RTF1/NTRK3/TBX21/GATA6/SMAD4/CYP26B1/SATB2/ERBB4/EYA2/CEBPB/ETS2/WNT7A/CTNNB1/MITF/FGF2/ISL1/GLI3/SHH/EBF2/NRG1/IL7/PTCH1	60
GO_SEX_DIFFERENTIATION	60/2921	268/43216	1.30188e-16	1.47838e-15	5.29766e-16	LHX8/PBX1/WT1/TBX3/RXFP2/SALL1/ADGRG1/SOX15/RARA/FSTL3/OSR1/SDC1/PTPRN/ASB1/SRC/TFAP2C/WNT5A/TP63/SLIT2/KIT/EREG/BASP1/TIFAB/CTNNA1/SLIT3/BMP5/INHBA/SEMA3A/CHD7/ZFPM2/LHX9/TGFB2/NCOA4/ARID5B/SIRT1/KITLG/DACH1/EIF2B2/GATA6/SMAD4/AXL/MERTK/INHBB/CEBPB/ADAMTS1/WNT7A/CTNNB1/ROBO2/PTX3/EIF2B5/NIPBL/LHFPL2/RHOBTB3/PDGFRB/BMP6/MEA1/CITED2/LFNG/SHH/HSPA5	60
GO_CELL_CELL_JUNCTION_ORGANIZATION	59/2921	155/43216	2.84806e-29	6.53413e-28	2.34146e-28	EPHA2/PKP3/NECTIN1/CD9/HDAC7/PRKCH/TLN2/SMAD3/KIFC3/CDH13/SDK2/TBCD/ROCK1/CDH2/NPHP1/XIRP2/CDH22/SNAI1/CDH4/RUNX1/PDCD6IP/HEG1/CLDN1/DLG1/CTNND2/CDH18/CTNNA1/GJA1/MICALL2/CDHR3/GRHL2/PKP1/TGFB2/MPP7/PARD3/FRMPD2/VCL/DLG5/PLEKHA7/CTNND1/CDH8/CDH11/CDH5/CDH3/CDH1/JUP/CDH20/ROCK2/PARD6B/MIR155/NF2/ANK2/CDH9/F2RL1/SDK1/FSCN1/SNAI2/MTDH/TLN1	59
GO_POSITIVE_REGULATION_OF_PEPTIDYL_TYROSINE_PHOSPHORYLATION	59/2921	188/43216	3.45206e-24	6.00606e-23	2.15223e-23	ARHGEF2/TNFSF18/ERCC6/HPX/CD44/CLCF1/PECAM1/SOCS3/TGFA/EPHA4/PRNP/SRC/PTPN1/ADNP/CASS4/LIF/KIT/EREG/IL6ST/EFNA5/CSF2/HBEGF/NEDD9/CD36/IL6R/NRP1/NEURL1/ADRA2A/AFAP1L2/BDNF/PTPRJ/NOX4/TNFRSF1A/KITLG/IGF1/IQGAP1/LRRK1/GREM1/ITGB3/YES1/PTPRC/ADAM17/ERBB4/CCK/PARP9/IL12A/PAK2/IL21/RICTOR/ISL1/IL31RA/THBS4/FYN/RELN/NCAPG2/NRG1/ANGPT1/NTRK2/ABL1	59
GO_ACTOMYOSIN_STRUCTURE_ORGANIZATION	59/2921	192/43216	1.16103e-23	1.97931e-22	7.0927e-23	ARHGEF10L/MYPN/ANKRD1/KRT8/PXN/FRMD6/EVL/TPM1/SMAD3/AKAP13/MYO18A/ARHGAP28/ROCK1/FHOD3/CFLAR/EPB41L1/SRC/SDC4/MYH9/PDCD6IP/PHLDB2/ITGB5/SH3PXD2B/EDN1/EPB41L2/CCN2/LIMK1/MET/PGM5/LPAR1/TSC1/TACSTD2/CDC42BPA/NRP1/SYNPO2L/SORBS1/NOX4/FRMD5/TMOD3/PPM1E/SMAD4/ROCK2/BMP10/CLASP1/TMEFF2/NF2/PFN2/LIMCH1/MYOZ2/FHDC1/PTGER4/PIK3R1/PDGFRB/PHACTR1/ELN/PPP1R9A/DLC1/ABL1/ARHGAP6	59
GO_EPITHELIAL_CELL_DEVELOPMENT	59/2921	203/43216	2.71322e-22	4.36178e-21	1.56301e-21	EPHA2/ADAMTSL4/ARNTL/FRMD6/BMP4/MYO1E/RARA/PECAM1/ROCK1/SDC1/FOSL2/TRIOBP/WNT7B/SLC4A7/WNT5A/GSK3B/HEG1/TP63/CLDN1/SHROOM3/PALLD/FAT1/PDE4D/BMP5/PRDM1/MAGI2/CDK6/MET/MIR29B1/PODXL/GRHL2/TJP2/CLIC4/PSAP/RDX/WNT5B/TNFRSF1A/RAP1B/FRS2/IQGAP1/CDH5/SPINT2/ROCK2/WDPCP/IL1B/ID1/COL18A1/WNT7A/CTNNB1/LAMB2/FLNB/RAPGEF2/F2RL1/BMP6/STC1/RFX3/TMC1/ENG/RAPGEF1	59
GO_CELLULAR_RESPONSE_TO_EXTRACELLULAR_STIMULUS	59/2921	264/43216	2.53674e-16	2.83311e-15	1.01523e-15	ATF3/SIPA1/FOSL1/VDR/HNRNPA1/C12orf66/ATG14/CLEC16A/ADORA2B/PPP1R9B/RPTOR/EIF2AK3/ITGA6/MAP1LC3A/KCNB1/ADNP/CYP24A1/DEPDC5/TXN2/ATG7/PPARG/DAP/UPP1/TNC/TSC1/SLC2A1/JUN/SH3GLB1/USF1/GLRX2/NUAK2/MAPK8/SIRT1/SLC1A2/SIK2/AVPR1A/SSH1/POSTN/NUDT15/PRKD1/MAX/TNRC6A/WIPI1/PIK3C3/AXL/PTPRC/INHBB/SREBF2/FAM107A/SKP2/FNIP1/PIM1/ATG5/FYN/CASTOR2/NAMPT/SNAI2/KLF10/HSPA5	59
GO_PROTEIN_POLYMERIZATION	59/2921	276/43216	2.1657e-15	2.24807e-14	8.05581e-15	CAPZB/KIRREL1/WASHC2C/TUBGCP2/SPTB/EVL/TBCD/ARHGAP28/FHOD3/CDC42EP3/PRKCE/BIN1/ARHGAP40/PREX1/TRIOBP/DLG1/SLIT2/ARHGAP18/SNX9/MICALL2/COBL/MET/GSN/SPTAN1/RHOBTB1/FCHSD2/RDX/EPS8/CAPZA3/WASF3/DIAPH3/ARF6/NIN/FMN1/TMOD3/BAIAP2/CSNK1D/SPIRE1/CEP192/SPTBN1/NCK2/CLASP1/MAP2/CDC42EP1/FAM107A/PFN2/RICTOR/IQGAP2/PRKN/WIPF3/ELN/PPP1R9A/BAIAP2L1/CAPZA2/STMN2/KANK1/ABL1/CAMSAP1/ARHGAP6	59
GO_NEGATIVE_REGULATION_OF_CATABOLIC_PROCESS	59/2921	297/43216	6.62429e-14	6.20099e-13	2.22208e-13	QSOX1/ATP2B4/FMN2/PKP3/PDE3B/BMF/ANXA2/SMAD3/GRIN2A/CLEC16A/ROCK1/NOP53/DYSF/EPHA4/TIMP3/ATG7/RYBP/TENT4A/DAP/RBM24/CNR1/TAB2/EGFR/MET/PTK2/DAB2IP/TSC1/PARK7/AZIN2/LEPR/RPL5/SEC22B/PKP1/MAPKAPK2/ADRA2A/TIRAP/AKT1/USP7/IGF2BP1/TLK2/TIMP2/CIRBP/FEZ2/IL1B/SERPINE2/CSNK2A1/CST3/USP25/DAZL/KLHL40/NOCT/FYN/KIF25/NAMPT/HIPK2/SHH/NRG1/RIC1/FBP1	59
GO_NUCLEOBASE_CONTAINING_SMALL_MOLECULE_METABOLIC_PROCESS	59/2921	351/43216	9.14823e-11	6.51054e-10	2.333e-10	EPHA2/CDA/KDM1A/AK5/UCK2/ENTPD7/AMPD3/TXNRD1/PEMT/XDH/GFPT1/SULT1C4/OXSM/NMNAT3/DLG1/PDE4D/RAD50/MGAT1/GMDS/GMPR/NT5E/NT5C3A/UPP1/TPST1/TJP2/PARK7/CTPS1/AK4/PDE4B/DPYD/ATP1A2/ADK/FAR1/MACROD1/DLG2/REXO2/DERA/PTHLH/TDG/UNG/NUDT15/DUT/EFL1/PDE8A/MYH8/B4GALNT2/TTR/ME2/NT5C1B/PDE1A/ENTPD6/ADA/PDE9A/TPST2/APOBEC3C/NUDT12/PDE7B/LRGUK/PDE7A	59
GO_POSITIVE_REGULATION_OF_EPITHELIAL_CELL_MIGRATION	58/2921	167/43216	2.2731e-26	4.45923e-25	1.59793e-25	ETS1/HDAC7/SCARB1/BMP4/BCAR1/PRKCE/RTN4/MAP4K4/SRC/PLCG1/WNT5A/GATA2/ANXA3/PDCD6/SEMA5A/HBEGF/FGF1/FGF18/FLT4/EDN1/HDAC9/MET/MIR31/JUN/TGFB2/JCAD/NRP1/SIRT1/AMOTL1/PRKD1/ARF6/AKT1/THBS1/MAP2K3/ITGB3/ITGA3/BCAS3/AKT3/ADAM17/ROCK2/RHOB/ATOH8/CLASP1/IQSEC1/WNT7A/FOXP1/FGF2/VEGFC/PLK2/SPARC/RREB1/MIR30A/SASH1/ANGPT1/GLIPR2/ANXA1/ABL1/MIR222	58
GO_REGENERATION	58/2921	195/43216	1.70824e-22	2.76588e-21	9.91132e-22	TGFBR3/BCL9/LGR6/ADM/NNMT/THY1/MAPK8IP3/ENO3/SOX15/DYSF/MAP4K4/CFLAR/EPHA4/PPARG/CLDN1/ANXA3/PPP3CA/CTNNA1/IGF2R/IGFBP1/EGFR/MIR29B1/CPQ/MATN2/KLF4/TNC/GSN/JUN/PRRX1/MTR/CXCL12/PTEN/WNT10B/LRP1/IGF1/POSTN/PKM/NTRK3/OMG/GFAP/AXL/LPIN1/WDR35/PNPT1/ERBB4/CEBPB/RTN4R/WNT7A/LAMB2/ISL1/NREP/PPARD/GLI3/CCN3/SPAAR/ANXA1/PTCH1/MIR222	58
GO_ORGAN_GROWTH	58/2921	201/43216	9.06679e-22	1.41067e-20	5.05503e-21	TGFBR3/DDR2/RGS4/HLX/WT1/AKAP6/ANXA2/AKAP13/RARA/SMAD2/COL6A3/STK4/COL6A2/COL7A1/HEG1/RBPJ/WWC2/BASP1/EDN1/COL12A1/MATN2/ZFPM2/PTK2/BNC2/COL27A1/RXRA/LEPR/KCNK2/TGFB2/MBL2/PSAP/PTEN/VWA2/DUSP6/IGF1/LATS2/SPRY2/SAV1/AKT1/GATA6/VIT/BMP10/ERBB4/COL6A1/FGF2/SORBS2/PDGFRB/WWC1/RIPK1/JARID2/PIM1/COL21A1/SHH/STC1/IL7/STK3/MIR222/AGTR2	58
GO_POSITIVE_REGULATION_OF_PROTEIN_COMPLEX_ASSEMBLY	58/2921	246/43216	3.33784e-17	3.94939e-16	1.41524e-16	KIRREL1/WASHC2C/MMP3/AJUBA/EVL/BMF/PIEZO1/SKAP1/CDC42EP3/PRKCE/BIN1/CREB1/SRC/GSK3B/DLG1/ICE1/CSF2/SNX9/CD36/MET/ASAP1/XPA/GSN/SH3GLB1/AIM2/MPP7/RHOBTB1/FCHSD2/WNT10B/HRK/PAN3/ARF6/NIN/PSMC6/FMN1/ERCC4/PSMC5/BAIAP2/SPIRE1/TRABD2A/NCK2/CLASP1/SUMO1/CDC42EP1/CCK/ATR/PFN2/CNOT6L/FNIP2/RICTOR/IQGAP2/SLF1/FNIP1/FSCN1/WIPF3/BAIAP2L1/SPIDR/TLR4	58
GO_RESPONSE_TO_INSULIN	58/2921	267/43216	1.75068e-15	1.83699e-14	6.58272e-15	WDTC1/GOT1/ADM/PDE3B/GAL/BCAR1/ATP6V0A1/SOCS3/RAB31/CFLAR/PTPRN/IRS1/SOGA1/SRC/PTPN1/PPARG/GNAI2/AP3S1/HDAC9/IGFBP1/CAV2/TSC1/ERRFI1/FABP3/SLC2A1/RPE65/USF1/ATP6V1G3/NUCKS1/SIRT1/PTEN/SORBS1/VWA2/SIK2/SOCS2/APPL2/MAX/ZFP36L1/AKT1/PKM/IGF1R/GOT2/BAIAP2/LPIN1/IL1B/INSIG2/INHBB/GRB14/PID1/LPIN3/APPL1/TLR2/PIK3R1/PHIP/BAIAP2L1/ATP6V1H/KANK1/GCNT1	58
GO_STEROID_METABOLIC_PROCESS	58/2921	313/43216	2.2829e-12	1.89579e-11	6.79342e-12	DDX20/PBX1/LBR/CYP2E1/OSBPL5/ADM/DKK3/GAL/VDR/SCARB1/LIPC/NR1D1/ACAA2/DHRS9/SNAI1/CYP24A1/APOL2/CNBP/AGTR1/KIT/PRLR/FGF1/BMP5/OSBPL3/CFTR/PRKAG2/ABCA1/RXRA/LDLRAP1/OSBPL9/LEPR/ATP1A1/SIRT1/LIPA/CYP26A1/HSD17B12/SORL1/LIMA1/HSD17B6/SERPINA6/SLC27A2/CETP/OSBPL1A/CYP26B1/IL1B/INSIG2/ABCG1/SREBF2/IGFBP7/STARD4/BMP6/PPARD/TRERF1/INSIG1/SHH/SNAI2/CYP7B1/TTC39B	58
GO_EPIDERMAL_CELL_DIFFERENTIATION	58/2921	350/43216	2.323e-10	1.57852e-09	5.65651e-10	KAZN/EPHA2/USH2A/PKP3/VDR/KRT80/KRT7/KRT86/KRT81/KRT79/KRT78/KRT8/KRT18/BMP4/PRKCH/PPL/KRT32/ROCK1/FOSL2/STK4/RUNX1/TRIOBP/MAFF/SLC4A7/WNT5A/TP63/RBPJ/EREG/PALLD/WNT16/GRHL2/KLF4/ERRFI1/CLIC4/LCE6A/IVL/PKP1/IRF6/PSAP/SAV1/ZFP36L1/TGM5/CDH3/KRTAP4-8/KRTAP4-9/KRT15/JUP/KRT23/KRTAP4-11/ROCK2/WDPCP/CYP26B1/CTNNB1/FLNB/INTU/TMC1/ANXA1/PTCH1	58
GO_SYNAPSE_ASSEMBLY	57/2921	177/43216	4.75868e-24	8.23701e-23	2.95167e-23	DNM3/DKK1/NRXN2/SHANK2/CNTN5/DRD2/NECTIN1/FLRT2/CBLN1/ASIC2/SDK2/CDH2/DNER/SYNDIG1/ADNP/WNT5A/PLXND1/EFNA5/DRD1/MDGA1/ADGRF1/GJA10/THBS2/MAGI2/PTK2/MUSK/AGRN/CLSTN1/EPHB2/RAB29/LRRTM3/DLG5/PTEN/BDNF/SLITRK1/ARF6/NTRK3/CDH1/ERBB4/FLRT3/PLXNB2/WNT7A/ROBO2/NLGN1/IL1RAP/GRID2/TLR2/GPM6A/CDH9/SDK1/PCLO/PPP1R9A/LRRN3/NRG1/PTPRD/NTRK2/IL1RAPL1	57
GO_POSITIVE_REGULATION_OF_CELL_CELL_ADHESION	57/2921	255/43216	8.00167e-16	8.58245e-15	3.07546e-15	BCL10/TNFSF4/HLX/ZMIZ1/ADAM8/CD44/TRAF6/RAG1/THY1/ETS1/PIEZO1/FLOT2/RARA/SKAP1/SMAD7/FSTL3/GLI2/DPP4/ITGA6/SRC/BMP7/RUNX1/WNT5A/MYO10/IL7R/IL6ST/ADAM19/PODXL/MIR30B/PDCD1LG2/IL6R/ITPKB/ANK3/IGF1/AKT1/NFAT5/CCL2/YES1/EBI3/PTPRC/NCK2/IL1B/CTLA4/ADA/MIR155/IL12A/PAK2/IL21/PIK3R1/CD83/FYN/CITED2/GLI3/SHH/EGR3/IL7/ANXA1	57
GO_NEGATIVE_REGULATION_OF_PEPTIDASE_ACTIVITY	57/2921	259/43216	1.66262e-15	1.7473e-14	6.26132e-15	NGF/ANXA8/USP47/CD44/RAG1/SERPINH1/GAPDH/PAPLN/CRIM1/BIN1/CFLAR/SPP2/COL6A3/CST5/SRC/WFDC3/TIMP3/COL7A1/PROS1/SH3RF1/SPOCK1/COL28A1/MIR29B1/KLF4/CRB2/PARK7/RPS6KA1/IFI6/WNT9A/CST6/BIRC2/CARD16/CARD18/SORL1/APLP2/PCID2/SERPINA9/SERPINA3/AKT1/SERPINA6/THBS1/DPEP1/RFFL/TIMP2/SERPINB2/SPINT2/FABP1/SERPINE2/CSNK2A1/CST3/CST7/PAK2/FNIP1/PI16/SERPINE1/DNAJB6/ANOS1	57
GO_CELLULAR_CARBOHYDRATE_METABOLIC_PROCESS	57/2921	260/43216	1.99071e-15	2.07599e-14	7.43914e-15	STK40/FGGY/PPP1R3C/GOT1/INPP5A/PHLDA2/P2RY6/ESRRB/ITPK1/NR1D1/MIDN/PRKCE/DYSF/HK2/IGFBP5/IRS1/B3GNT7/SOGA1/SRC/NTSR1/HRH1/MST1/GSK3B/GYG1/IL6ST/NDST1/SYNJ2/PRKAG2/EXT1/SLC2A1/LEPR/SLC45A3/SIRT1/PTEN/MYOF/SORBS1/EXT2/IGF1/CALM1/AKT1/HAS3/C1QTNF1/GYS1/B3GNT2/MOGAT1/B4GALT5/EP300/PTH1R/GBE1/B3GNT5/MAEA/COQ2/PRKN/AOAH/IGFBP3/FAM3C/FBP1	57
GO_PROTEIN_MATURATION	57/2921	279/43216	5.02166e-14	4.76671e-13	1.70811e-13	NGF/CAPN2/PLAU/TSPAN14/ADAM8/SPON1/LDLRAD3/C2CD3/SERPINH1/GLRX5/ANXA2/CREBBP/GRIN2A/TMEM208/FKBP1A/PRNP/NAA20/HM13/SRC/MYH9/ADAMTS2/YAE1/MMP16/GSN/ECE1/OMA1/PRKACB/PSEN2/PITRM1/SRGN/BIRC2/CARD16/CARD18/SORL1/ISCA2/THBS1/APH1B/LONP2/APOH/PIK3C3/SERPINE2/EP300/CPA3/MME/MAGEF1/MELTF/ADAMTS3/TSPAN5/CPE/SPCS3/PCSK1/CYFIP2/GLI3/SERPINE1/SHH/AOPEP/PTCH1	57
GO_VIRAL_LIFE_CYCLE	57/2921	321/43216	2.07465e-11	1.56885e-10	5.62188e-11	EPHA2/APCS/NMT2/SMC3/IFITM1/PC/NECTIN1/SCARB1/ANXA2/ITGB6/DPP4/RAE1/TOP2B/UBP1/PDCD6IP/ITGB5/CLDN1/EGFR/CDHR3/CAV2/GSN/NUCKS1/RAB29/TRIM8/CTBP2/IFITM3/NUP98/NUP160/VPS37C/UVRAG/PIK3C2G/HMGA2/SELPLG/NUP93/CCL2/ITGB3/TRIM25/VAPA/NEDD4L/AXL/ROCK2/MIR155/ADARB1/APOBEC3C/PTX3/CXCL8/DEK/TRIM38/ATG5/HS3ST5/VTA1/PRKN/SRPK2/PARP10/IFNB1/STOM/MIR222	57
GO_NEGATIVE_REGULATION_OF_CELL_CYCLE_PROCESS	57/2921	355/43216	1.11934e-09	7.00154e-09	2.50895e-09	PSMB2/CDKN2C/GADD45A/MUC1/SMC3/USP47/TNKS1BP1/CTDSP2/CRADD/BMP4/FOXN3/NOP53/PSMD1/BMP7/MIR133A2/LIF/RYBP/TRIP13/MAD1L1/CDK6/MIR29B1/KLF4/DAB2IP/PSMB7/CENPF/EPC1/PTEN/WEE1/EED/HMGA2/E2F7/PCID2/PSMC6/DACT1/MAX/ZFP36L1/TFAP4/CCL2/CDC6/PSMC5/PSMG2/DONSON/EP300/CNOT10/CTDSPL/FAM107A/TFDP2/CNOT6L/PKD2/FBXL7/PLK2/DUSP1/RIPK1/KIF25/ZNF655/TMEM67/CDC14B	57
GO_REGULATION_OF_CELL_SIZE	56/2921	173/43216	8.88828e-24	1.5268e-22	5.47117e-23	KDM1A/WDTC1/NGF/KCNMA1/ANO6/SEMA7A/SEMA4B/TNFRSF12A/TRPV2/RPTOR/RTN4/CREB1/FN1/ADNP/CDH4/SEMA3F/SEMA3B/WNT5A/GSK3B/SLC12A8/SEMA5A/IL7R/MAP1B/EFNA5/EDN1/LIMK1/SEMA3C/SEMA3E/SEMA3A/SEMA3D/PLXNA4/TSC1/MACF1/LRRC8D/NRP1/CXCL12/PTEN/BDNF/TMEM123/RDX/LRP1/AKT1/SEMA6D/NTRK3/AKT3/SEMA4F/MAP2/RTN4R/GOLGA4/SEMA5B/PRR16/FSTL4/RB1CC1/ABL1/VAV2/L1CAM	56
GO_NEGATIVE_REGULATION_OF_CELL_GROWTH	56/2921	185/43216	3.52615e-22	5.64184e-21	2.02171e-21	NPPB/CDA/PPT1/CDKN2C/RGS4/WT1/SIPA1/GAL/TCHP/BDKRB1/SMAD3/SEMA7A/SEMA4B/PPP1R9B/RTN4/SH3BP4/PPARG/SEMA3F/SEMA3B/WNT5A/DCBLD2/SLIT2/SEMA5A/SLIT3/GJA1/INHBA/SEMA3C/SEMA3E/SEMA3A/SEMA3D/ST7L/TGFB2/GNG4/NRP1/SIRT1/PTPRJ/ADIPOR2/BTG1/MEG3/SEMA6D/MINAR1/GREM1/SMAD4/BMP10/SEMA4F/MAP2/SERPINE2/RTN4R/SEMA5B/APBB2/FSTL4/PPARD/OSGIN2/CCN3/FBP1/AGTR2	56
GO_MYELOID_LEUKOCYTE_DIFFERENTIATION	56/2921	201/43216	2.85009e-20	4.0524e-19	1.45215e-19	EPHA2/TSPAN2/NOTCH2/APCS/LBR/TRAF6/BMP4/FBN1/ANXA2/RARA/FSTL3/CREB1/SRC/MAFB/GNAS/RUNX1/LIF/MYH9/TOB2/PPARG/CCR1/GATA2/RBPJ/KIT/CSF2/INHBA/CDK6/TMEM64/TRIB1/JUN/BATF3/SIRT1/UBASH3B/KITLG/ACIN1/CEBPE/ZFP36L1/LRRK1/IL34/SIGLEC15/SP3/INPP5D/CEBPB/CTNNB1/MITF/FOXP1/TLR2/IL31RA/PIK3R1/F2RL1/CAMK4/NDFIP1/RIPK1/LRRC17/KLF10/TLR4	56
GO_INSULIN_SECRETION	56/2921	205/43216	7.88633e-20	1.09824e-18	3.93548e-19	ILDR2/CAMK2G/TCF7L2/ARNTL/GAL/MTNR1B/DRD2/SNX19/ITPR2/NR1D1/GIP/SMAD2/MIDN/KCNS3/PRKCE/MAP4K4/DPP4/RAPGEF4/PTPRN/IRS1/KCNB1/TIAM1/SLC2A2/PPP3CA/OXCT1/EFNA5/CNR1/CFTR/PTPRN2/PARK7/SLC2A1/MCU/ADRA2A/ANO1/CACNA1C/LRP1/KCNC2/CACNA1A/IL1B/INHBB/GCG/SNAP25/MYRIP/ISL1/ITPR3/PPARD/RFX6/PRKN/STX1A/PCLO/BLK/SYBU/CCN3/ADCY8/RFX3/ANXA1	56
GO_HORMONE_MEDIATED_SIGNALING_PATHWAY	56/2921	231/43216	3.05347e-17	3.6256e-16	1.29921e-16	HEYL/ARNTL/VDR/NCOR2/RXFP2/BMP4/ESRRB/NEDD4/NR2E3/AKAP13/NR1D1/RARA/NR2F6/FHL2/SSTR4/SRC/BMP7/PMEPA1/RUNX1/RBFOX2/PPARG/THRB/TP63/PGRMC2/PRLR/NR3C1/RXRA/PARK7/PADI2/ESRRG/NCOA4/SIRT1/PRCP/ADIPOR2/APPL2/LATS2/ABHD2/LBH/KDM3A/EP300/NR1D2/CTNNB1/APPL1/FOXP1/SST/NR3C2/RXFP1/SKP2/ISL1/ZNF366/CRHBP/NR2F1/CREBRF/PPARD/CYP7B1/HNF4G	56
GO_RESPONSE_TO_TEMPERATURE_STIMULUS	56/2921	243/43216	3.43135e-16	3.80088e-15	1.36202e-15	IER5/CAMK2G/ADRB1/BAG3/ADM/ST8SIA1/CREBBP/TRPV2/RPTOR/NR2F6/EIF2AK3/TRPM8/RAE1/NTSR1/PPARG/GSK3B/PLAC8/PDCD6/FGF1/ADRB2/GMPR/HTR1B/GLRX2/MAPKAPK2/CXCL12/SIRT1/MYOF/NUP98/NUP160/ANO1/TMEM135/IGF1/APPL2/EIF2B2/AKT1/THBS1/NUP93/CDH8/METRNL/CIRBP/SUMO1/HSPA13/EP300/ATR/EIF2B5/SST/IGFBP7/CAMK2D/HSF2/LRP11/ASIC3/DNAJB6/PSIP1/SAXO1/TRPM3/HSPA5	56
GO_POSITIVE_REGULATION_OF_CELL_CYCLE_PROCESS	56/2921	294/43216	1.71226e-12	1.43779e-11	5.1522e-12	MIR34A/ZBTB17/TAS1R2/GADD45A/MUC1/PBX1/MAP10/TNKS1BP1/DRD2/CRADD/RAD51B/SOX15/RPTOR/PRKCE/TGFA/FAP/WNT5A/EREG/EDN1/CCN2/EGFR/KMT2E/NSMCE2/DAB2IP/MRGPRX2/CEP295/RDX/WNT10B/HMGA2/E2F7/IGF1/PCID2/AKT1/TMOD3/CDC6/GATA6/ADAM17/ROCK2/IL1B/ADAMTS1/EP300/UBE2E2/CNOT10/TFDP2/BTC/CNOT6L/PKD2/NIPBL/PLK2/SLF1/PDGFRB/MIR30A/PHIP/ANXA1/CDC14B/MIR222	56
GO_PROTEIN_CONTAINING_COMPLEX_DISASSEMBLY	56/2921	322/43216	7.12908e-11	5.14388e-10	1.84327e-10	PEX14/CAPZB/ARHGEF2/WASHC2C/MICAL2/TRMT112/ATG14/SPTB/CLEC16A/KIF2B/MRPL33/NCKAP5/MAP1LC3A/STMN3/TRIOBP/GSK3B/MRPL36/SEMA5A/MAP1B/ETF1/ADRB2/STMND1/HMGA1/MRPS10/GSN/SPTAN1/DNAJC6/UVRAG/RDX/EPS8/CAPZA3/LIMA1/MTRF1/OXA1L/TMOD3/MRPL46/IGF1R/FZD2/MRPL45/EPG5/GRWD1/SPTBN1/CLASP1/MRPL40/CTNNB1/MRPS22/KIF2A/F2RL1/CSNK1A1/VTA1/MRPL32/MRPS24/CAPZA2/STMN2/SH3GL2/CAMSAP1	56
GO_ADAPTIVE_IMMUNE_RESPONSE	56/2921	620/43216	0.0171602	0.0300415	0.0107652	BCL10/APCS/TNFSF18/TNFSF4/HLX/HPX/TRAF6/RAG1/CLCF1/CRACR2A/NEDD4/SKAP1/SMAD7/BCL3/IL1R1/CD8B2/ALCAM/DLG1/IL7R/IL6ST/IRF1/DUSP22/PRDM1/TSC1/ZNF683/IL6R/LAX1/EXO1/MBL2/SIRT1/UNG/ADCY7/TBX21/THOC1/EBI3/POU2F2/PTPRC/ADAM17/IL1B/CTLA4/INPP5D/ADA/RFTN1/IL12A/TXK/IL31RA/CAMK4/NDFIP1/HMHB1/RNF8/FYN/PAG1/IFNB1/EXOSC3/ANXA1/TLR4	56
GO_CENTRAL_NERVOUS_SYSTEM_NEURON_DIFFERENTIATION	55/2921	181/43216	6.73636e-22	1.05536e-20	3.78181e-21	LHX8/LHX4/DKK1/NANOS1/DRD2/CBLN1/SALL1/GLI2/DLX1/DLX2/EPHA4/ZNF335/WNT5A/GATA2/SLIT2/GSX2/SPOCK1/DRD1/MDGA1/INHBA/SEMA3A/PLXNA4/PTK2/NFIB/AGTPBP1/EPHB2/NRP1/PTEN/PHOX2A/TSKU/LHX5/DCLK1/NIN/CDH11/CSNK1D/SATB2/MAP2/ERBB4/GBX2/B4GALT5/ADARB1/CSNK1E/WNT7A/CTNNB1/ROBO2/ROBO1/GRID2/DCLK2/RAPGEF2/ISL1/NPY/GLI3/SHH/NTRK2/PTCH1	55
GO_POSITIVE_REGULATION_OF_EPITHELIAL_CELL_PROLIFERATION	55/2921	201/43216	1.53995e-19	2.09285e-18	7.49956e-19	MST1L/TCF7L2/HTRA1/BMP4/CDH13/RPTOR/SOX11/OSR1/RTN4/TGFA/DYSF/CFLAR/PTPRN/SCG2/PLCG1/TBX1/MST1/WNT5A/GATA2/AGTR1/TP63/PDCD6/SEMA5A/FGF1/FLT4/BMP5/EGFR/LAMB1/CAV2/JUN/JCAD/NRP1/CXCL12/SIRT1/IGF1/PRKD1/AKT1/CDH3/ITGB3/AKT3/ADAM17/ID1/WNT7A/SCN5A/CTNNB1/CCR3/FGF2/VEGFC/RICTOR/THBS4/RREB1/BMP6/SHH/EGR3/CYP7B1	55
GO_CYCLIC_NUCLEOTIDE_MEDIATED_SIGNALING	55/2921	215/43216	4.37201e-18	5.48976e-17	1.96721e-17	NPPB/ADGRL4/ATP2B4/ADRB1/ADM/PDE3B/GAL/MTNR1B/DRD2/RXFP2/AKAP6/PTGER2/AKAP13/ADGRG1/ADORA2B/GIP/ADGRE5/CALM2/RAPGEF4/RAMP1/SSTR4/ADNP/GNAS/MIR133A2/GNAI2/ADCY2/PDE4D/ADRB2/ADRA1B/DRD1/TCP11/ADGRF1/ADGRG6/AHR/CD36/GNAQ/ABCA1/LPAR1/PTGFR/ADRA2A/PTHLH/KCNC2/CALM1/THBS1/ADCY7/GCG/PDE9A/PTH1R/RXFP1/RAPGEF2/PTGER4/ADCY1/GNAI1/PCLO/ADCY8	55
GO_REGULATION_OF_CYSTEINE_TYPE_ENDOPEPTIDASE_ACTIVITY	55/2921	229/43216	9.0818e-17	1.04533e-15	3.74588e-16	BCL10/NGF/FASLG/USP47/CD44/RAG1/CRADD/EGLN3/SMAD3/GRIN2A/NLRP1/XDH/EIF2AK3/CFLAR/SRC/PPARG/TP63/SH3RF1/PDCD6/DAP/CCN2/NOD1/KLF4/GSN/PARK7/RPS6KA1/IFI6/CCN1/AIM2/WNT9A/SIRT1/BIRC2/CASP5/CARD16/CARD18/PCID2/AKT1/THBS1/BCL2L10/TFAP4/DPEP1/RFFL/WDR35/FABP1/CSNK2A1/CCK/ROBO1/PAK2/FNIP1/CYFIP2/RIPK1/FYN/HIP1/DNAJB6/DLC1	55
GO_CELLULAR_RESPONSE_TO_OXYGEN_LEVELS	55/2921	233/43216	2.05292e-16	2.30417e-15	8.25683e-16	MIR34A/PSMB2/DDAH1/LMNA/FMN2/ANKRD1/ADAM8/MALAT1/TRPC6/AJUBA/EGLN3/CREBBP/ACAA2/NOP53/KCNK3/SLC8A1/PRKCE/CFLAR/PSMD1/COX4I2/SRC/BMP7/ATG7/PPARG/LIMD1/RBPJ/MGARP/EDN1/LPAR1/PSMB7/TSC1/KCNK2/SIRT1/PTEN/CARD16/PSMC6/ZFP36L1/AKT1/VASN/PSMC5/GATA6/ROCK2/FABP1/PTGIS/MIR155/BACH1/S100B/EP300/PPARD/SLC29A1/CITED2/NAMPT/KCND2/HIPK2/STC1	55
GO_T_CELL_DIFFERENTIATION	55/2921	235/43216	3.06205e-16	3.40855e-15	1.22143e-15	TNFSF4/HLX/ZMIZ1/ADAM8/RAG1/BMP4/RARA/SMAD7/BCL3/GLI2/MAFB/PREX1/NFATC2/RUNX1/KIT/SH3RF1/IL7R/IRF1/DOCK2/RUNX2/PRDM1/CDK6/CHD7/MIR30B/TNFSF8/TSC1/ZNF683/LEPR/SOX13/ITPKB/ZFP36L1/TBX21/PTPRC/ADAM17/CYP26B1/SP3/CTLA4/ADA/MIR155/CTNNB1/FOXP1/DROSHA/PTGER4/CAMK4/CD83/ATG5/LFNG/GLI3/SHH/EGR3/IL7/IFNB1/ANXA1/SLC46A2/ABL1	55
GO_METHYLATION	55/2921	353/43216	6.49283e-09	3.79477e-08	1.35983e-08	MTHFR/KDM1A/LMNA/SMYD3/PRMT3/WT1/TRMT112/NNMT/PRDM10/PEMT/COPRS/THADA/ZNF335/CTCFL/GNAS/PCMTD2/PRDM15/PRDM5/MTRR/ETF1/MAT2B/PRDM1/KMT2E/MIR29B1/GRHL2/NTMT1/TYW3/MTR/SIRT1/CTR9/METTL15/EED/BCDIN3D/BTG1/SETD3/FAM98B/RTF1/WDR61/SMAD4/STPG4/KDM3A/SMYD1/IWS1/GCG/METTL8/METTL21A/PAXBP1/CTNNB1/RBM15B/MECOM/SETD7/ATPSCKMT/NSD1/JARID2/PHF19	55
GO_NEGATIVE_REGULATION_OF_NEURON_PROJECTION_DEVELOPMENT	54/2921	152/43216	3.34397e-25	6.16676e-24	2.20981e-24	DNM3/DKK1/ZNF365/TRPC6/THY1/SEMA7A/SEMA4B/RTN4/MAP4K4/TRAK2/EPHA4/NGEF/SEMA3F/SEMA3B/WNT5A/SLIT2/PPP3CA/SEMA5A/SPOCK1/SEMA3C/SEMA3E/SEMA3A/SEMA3D/ASAP1/PTK2/LPAR1/TSC1/EPHB2/DAB1/RAB29/NRP1/PTEN/LRP1/ARF6/SEMA6D/LINGO1/MINAR1/PMP22/OMG/GFAP/SEMA4F/MAP2/ID1/RTN4R/PTPRG/SEMA5B/NLGN1/RAPGEF2/PLK2/NR2F1/FSTL4/DPYSL3/STMN2/KANK1	54
GO_TISSUE_REMODELING	54/2921	171/43216	2.08765e-22	3.37214e-21	1.20838e-21	MIR34A/EPHA2/NOTCH2/ADAM8/TRAF6/VDR/MMP2/ROCK1/IGFBP5/SPP2/SRC/TGM2/BCR/LIF/RBPJ/PPP3CA/ADRB2/FLT4/HTR1B/GJA1/EGFR/SEMA3C/WNT16/MIR29B1/CHD7/TMEM64/CTHRC1/TNFRSF11B/LEPR/ELF3/LIPA/NOX4/UBASH3B/LRRK1/GREM1/ITGB3/SIGLEC15/AXL/ROCK2/MERTK/INPP5D/CST3/MIR155/RAC2/CTNNB1/PTH1R/MITF/IL21/THBS4/ATG5/HOXA3/IL7/ANXA1/AGTR2	54
GO_APPENDAGE_DEVELOPMENT	54/2921	177/43216	1.2853e-21	1.95922e-20	7.02072e-21	PBX1/DKK1/C2CD3/HOXC13/TBX3/BMP4/CREBBP/SALL1/RARA/SOX11/OSR1/PKDCC/AFF3/EN1/GLI2/ITGA6/SALL4/BMP7/GNAS/WNT5A/TP63/FBN2/RUNX2/SEMA3C/CHD7/GRHL2/SKI/ECE1/PRRX1/PLXNA2/TGFB2/WNT9A/ALX4/CACNA1C/FMN1/ALDH1A2/GREM1/SMAD4/WDPCP/CYP26B1/MAP3K20/WNT7A/CTNNB1/IFT122/MBNL1/FRAS1/INTU/SLC7A11/NIPBL/PAM/GNA12/GLI3/SHH/PTCH1	54
GO_ACTIN_POLYMERIZATION_OR_DEPOLYMERIZATION	54/2921	207/43216	3.40985e-18	4.31362e-17	1.54576e-17	CAPZB/KIRREL1/WASHC2C/MICAL2/SPTB/EVL/ARHGAP28/FHOD3/CDC42EP3/PRKCE/BIN1/ARHGAP40/PREX1/TRIOBP/DLG1/SLIT2/SEMA5A/ARHGAP18/SNX9/MICALL2/COBL/GSN/SPTAN1/CXCL12/RHOBTB1/FCHSD2/RDX/EPS8/CAPZA3/LIMA1/SSH1/WASF3/DIAPH3/ARF6/FMN1/TMOD3/BAIAP2/SPIRE1/SPTBN1/NCK2/CDC42EP1/FAM107A/PFN2/RICTOR/IQGAP2/F2RL1/CAP2/WIPF3/ELN/PPP1R9A/BAIAP2L1/CAPZA2/KANK1/ARHGAP6	54
GO_POSITIVE_REGULATION_OF_CYTOSKELETON_ORGANIZATION	54/2921	226/43216	2.18784e-16	2.45154e-15	8.78492e-16	ARHGEF10L/KIRREL1/WASHC2C/PXN/EVL/TPM1/SMAD3/CDC42EP3/PRKCE/BIN1/SDC4/DLG1/SEMA5A/SYNPO/SH3PXD2B/EDN1/CCN2/SNX9/LIMK1/MET/LPAR1/GSN/TSC1/NRP1/RHOBTB1/SYNPO2L/FCHSD2/NOX4/CEP295/ARF6/NIN/FMN1/NTRK3/PPM1E/BCAS3/BAIAP2/SPIRE1/ROCK2/BMP10/NCK2/CLASP1/ID1/NF2/CDC42EP1/PFN2/LIMCH1/SYNPO2/RICTOR/IQGAP2/F2RL1/WIPF3/BAIAP2L1/STMN2/ABL1	54
GO_NEGATIVE_REGULATION_OF_CYTOKINE_PRODUCTION	54/2921	274/43216	1.04176e-12	8.95796e-12	3.21002e-12	EPHA2/TNFSF4/HDAC7/CMKLR1/RPS6KA5/RARA/NPLOC4/SMAD7/AKAP8/BCL3/FN1/ASB1/PRNP/BPI/HDAC9/INHBA/PDCD1LG2/KLF4/ERRFI1/TGFB2/SRGN/LRRC32/CARD16/CARD18/IGF1/APPL2/THBS1/ADCY7/CDH3/CRYBA1/TBX21/TRIM25/GATA6/KLF2/AXL/PTPRC/TRIB2/MERTK/INHBB/INPP5D/MIR155/CD200/IL12A/PTGER4/ERBIN/F2RL1/NDFIP1/CD83/TAX1BP1/ANGPT1/IFNB1/ANXA1/TLR4/MIR222	54
GO_LIPID_CATABOLIC_PROCESS	54/2921	324/43216	7.70444e-10	4.92386e-09	1.76443e-09	PPT1/ASAH2/PDE3B/SCARB1/DDHD1/LIPC/PLCD3/ACAA2/PLCH2/PLB1/PRKCE/IRS1/PLCB4/PLCG1/CYP24A1/PNPLA3/ABHD5/MGLL/FABP6/CNR1/PAFAH2/FABP3/PSAP/LIPF/LIPA/ADRA2A/PNPLA2/HSD17B6/LRP1/PCCA/ABHD4/AKT1/SLC27A2/ABHD2/LONP2/CES5A/PLA2G15/ALDH3A2/LPIN1/FABP1/ACOXL/IL1B/PLCD4/ABHD12/LPIN3/PLCXD2/PLD1/MGST2/MMAA/ADTRP/PPARD/TRERF1/AOAH/FABP5	54
GO_POSITIVE_REGULATION_OF_LYMPHOCYTE_ACTIVATION	54/2921	329/43216	1.35742e-09	8.41304e-09	3.01475e-09	BCL10/TNFSF4/HLX/ZMIZ1/ADAM8/TRAF6/RAG1/CLCF1/THY1/FLOT2/RARA/GLI2/DPP4/SRC/ZNF335/NFATC2/RUNX1/IL7R/IL6ST/MIR30B/PDCD1LG2/IL6R/ITPKB/TIRAP/IGF1/UNG/PCID2/AKT1/CCL2/TBX21/YES1/EBI3/AXL/PTPRC/NCK2/IL1B/SLC39A10/CTLA4/INPP5D/ADA/MIR155/IL12A/PAK2/IL21/PIK3R1/CD83/FYN/GLI3/SHH/EGR3/IL7/EXOSC3/ANXA1/TLR4	54
GO_NEURAL_TUBE_DEVELOPMENT	53/2921	160/43216	4.09594e-23	6.77784e-22	2.42879e-22	MTHFR/EPHA2/BCL10/DEAF1/ADM/TRAF6/C2CD3/KDM2B/BMP4/ITPK1/RARA/SOX11/EN1/GLI2/STK4/SDC4/SALL4/BMP7/WNT5A/SHROOM3/BMP5/COBL/SEMA3C/GRHL2/CTHRC1/LHX2/TSC1/SKI/GRHL3/SSBP3/PRKACB/PLXNA2/TGFB2/DCHS1/DACT1/ZFP36L1/ALDH1A2/FZD2/SPINT2/GBX2/CELSR1/PLXNB2/IFT122/CC2D2A/PKD2/INTU/MTHFD1L/GLI3/SHH/DLC1/STK3/PTCH1/ABL1	53
GO_POSITIVE_REGULATION_OF_SYNAPTIC_TRANSMISSION	53/2921	170/43216	9.92793e-22	1.53758e-20	5.5098e-21	RGS4/STX3/SYT12/SHANK2/DRD2/GRIN2A/GIP/CRTC1/PRKCE/CREB1/EPHA4/PRNP/NTSR1/CACNG2/ADRB2/DRD1/RIMS1/CNR1/EGFR/MIR30B/SLC24A2/CLSTN1/EPHB2/KISS1/SNAP47/PTEN/LGI1/SYT1/SSH1/CCL2/GFAP/CACNG5/TSHZ3/SERPINE2/SNAP25/S100B/WNT7A/FAM107A/MME/NLGN1/SLC1A3/PLK2/ITPR3/GRIK2/LAMA2/ADCY1/STX1A/PPP1R9A/RELN/ADCY8/NTRK2/STXBP1/ABL1	53
GO_POSITIVE_REGULATION_OF_BINDING	53/2921	179/43216	1.39315e-20	2.00188e-19	7.17357e-20	KDM1A/NGF/TCF7L2/SPON1/TRAF6/BMP4/ANXA2/RARA/CALM2/EPHA4/FKBP1A/STK4/TIAM1/MFNG/PPARG/WNT5A/GSK3B/PLXND1/NMD3/MET/CTHRC1/KLF4/SKI/PARK7/STPG1/NRP1/CTBP2/BDNF/TIRAP/LRP1/HMGA2/IGF1/LGALS3/DACT1/AMFR/GCG/EP300/PLCL2/CTNNB1/PARP9/RAPGEF2/NIPBL/ISL1/PLK2/RIPOR2/PRKN/LFNG/HOXA3/HIPK2/EBF2/STK3/ABL1/GNL3L	53
GO_REGULATION_OF_SYNAPTIC_PLASTICITY	53/2921	182/43216	3.21823e-20	4.52827e-19	1.62267e-19	STX3/SYT12/SHANK2/DRD2/RASGRF1/GRIN2A/CBLN1/JPH3/RARA/GIP/CRTC1/CREB1/EPHA4/PRNP/KCNB1/HRH1/KIT/SYNPO/GRIA1/DRD1/RIMS1/MIR30B/SLC24A2/EPHB2/SNAP47/PTEN/NEURL1/RIN1/SSH1/SIPA1L1/SHISA9/GFAP/TSHZ3/SERPINE2/SNAP25/S100B/FAM107A/MME/NLGN1/GRID2/RAPGEF2/PLK2/CPLX2/ITPR3/GRIK2/ADCY1/PPP1R9A/RELN/DGKI/ADCY8/NTRK2/STXBP1/ABL1	53
GO_ENDOTHELIAL_CELL_PROLIFERATION	53/2921	190/43216	2.72478e-19	3.64453e-18	1.30599e-18	MIR34A/EPHA2/MIR483/SCARB1/BMP4/VASH1/CDH13/RPTOR/PTPRM/XDH/DYSF/SCG2/PLCG1/PPARG/WNT5A/GATA2/PIK3CB/AGTR1/DLG1/PDCD6/SEMA5A/FLT4/BMPER/CAV2/MIR30B/JUN/JCAD/NRP1/CXCL12/SIRT1/FLT1/PRKD1/AKT1/THBS1/ALDH1A2/CCL2/ITGB3/ERN1/APOH/AKT3/ADAM17/ATOH8/MIR155/CCR3/FGF2/VEGFC/RICTOR/THBS4/SPARC/BMP6/EGR3/LOXL2/MIR222	53
GO_REGULATION_OF_PEPTIDE_HORMONE_SECRETION	53/2921	205/43216	1.0647e-17	1.29603e-16	4.64422e-17	TCF7L2/ARNTL/MTNR1B/DRD2/ITPR2/NR1D1/GIP/MIDN/KCNS3/PRKCE/MAP4K4/PAX8/DPP4/RAPGEF4/IRS1/KCNB1/TIAM1/SLC2A2/PPP3CA/OXCT1/EFNA5/CNR1/EGFR/CFTR/CHD7/SLC2A1/KISS1/MCU/ADRA2A/ANO1/CACNA1C/LRP1/KCNC2/CACNA1A/IL1B/INHBB/GCG/SNAP25/MYRIP/KALRN/ANXA5/ISL1/CRHBP/ITPR3/PPARD/RFX6/PRKN/STX1A/BLK/SYBU/CCN3/ADCY8/RFX3	53
GO_REGULATION_OF_DEPHOSPHORYLATION	53/2921	207/43216	1.68399e-17	2.03523e-16	7.29309e-17	GPATCH2/PPP1R3C/PPP2R2D/SYTL2/DRD2/NUAK1/TMEM132D/PPP1R36/SMAD3/SMG6/PPP1R9B/ROCK1/CALM2/FKBP1A/PHACTR3/RCAN1/ELFN2/GNAI2/GSK3B/SH3RF2/PPP2R2B/MAGI2/PTPA/TSC1/SPOCD1/PPP1R15B/TGFB2/CNST/DLG2/WNK1/PPP1R12A/LGALS3/CALM1/IQGAP1/MARF1/CEP192/ELL/PTPRC/ROCK2/PPP1R1C/SLC39A10/YWHAB/PPP4R1L/SFI1/ITGA1/ZCCHC9/PDGFRB/BOD1/PHACTR1/IGFBP3/DLC1/SH2D4A/AGTR2	53
GO_CELLULAR_RESPONSE_TO_INORGANIC_SUBSTANCE	53/2921	214/43216	7.96234e-17	9.1961e-16	3.29535e-16	SYT2/SYT8/SYT12/MMP3/MT2A/FSTL3/KCNK3/EIF2AK3/CFLAR/CREB1/PRNP/MAP1LC3A/WNT5A/CPNE4/CLDN1/GLRA1/EDN1/EGFR/RASA4B/GSN/CLIC4/JUN/KCNH1/ITPKB/MTR/MAPK8/ANK3/DLG2/WNK1/KCNC2/SYT1/ALOX5AP/AKT1/IQGAP1/ADCY7/CDH1/CPNE7/DPEP1/SUMO1/SCN5A/NLGN1/PKD2/CAMK2D/ANXA5/CRHBP/BMP6/PRKN/ADCY1/SHH/SPIDR/ADCY8/FBP1/HSPA5	53
GO_LEUKOCYTE_CHEMOTAXIS	53/2921	218/43216	1.86986e-16	2.1092e-15	7.55817e-16	MST1L/EDN2/LYST/ADAM8/ANO6/CMKLR1/IL16/PIP5K1C/DYSF/IL37/SCG2/CCL20/PREX1/HRH1/CCR1/MST1/WNT5A/SLIT2/KIT/PDE4D/EDN1/PADI2/PDE4B/IL6R/TGFB2/CXCL12/SAA1/TIRAP/WNK1/FLT1/LGALS3/THBS1/GREM1/CCL2/CD300H/ADAM17/IL1B/STK39/ITGB2/RAC2/IL12A/CXCL8/CXCL6/VEGFC/ITGA1/F2RL1/THBS4/DUSP1/RIPOR2/SERPINE1/CYP7B1/CCN3/ANXA1	53
GO_CALCIUM_MEDIATED_SIGNALING	53/2921	221/43216	3.49286e-16	3.86269e-15	1.38417e-15	EDN2/ATP2B4/P2RY6/CMKLR1/AKAP6/GRIN2A/CDH13/JPH3/PPP1R9B/SLC8A1/CALM2/EIF2AK3/FHL2/CCL20/ACKR3/FKBP1A/PRNP/PLCG1/NFATC2/MIR133A2/RCAN1/LMCD1/CCR1/GSK3B/AGTR1/PPP3CA/PDE4D/EDN1/EGFR/PTGFR/ATP1A2/MCU/PTPRJ/CACNA1C/AVPR1A/IGF1/KSR2/CALM1/NFATC3/NFAT5/CD22/PTPRC/JPH2/ADA/CCR3/ACKR4/CXCL8/PKD2/ANK2/CAMK2D/MYOZ2/PPP1R9A/NRG1	53
GO_REGULATION_OF_MYELOID_CELL_DIFFERENTIATION	53/2921	222/43216	4.28941e-16	4.72044e-15	1.69154e-15	NOTCH2/APCS/TRAF6/ETS1/FBN1/CREBBP/RARA/FSTL3/CREB1/MAFB/L3MBTL1/GNAS/RUNX1/LIF/RBFOX2/TOB2/CCR1/GATA2/CSF2/INHBA/CDK6/KMT2E/TMEM64/TRIB1/JUN/ITPKB/CTR9/UBASH3B/KITLG/ACIN1/LGALS3/ZFP36L1/THBS1/WDR61/TNRC6A/IL34/SIGLEC15/INPP5D/CEBPB/EP300/CTNNB1/MITF/FOXP1/PIK3R1/CAMK4/LOX/NDFIP1/RIPK1/LRRC17/NCAPG2/KLF10/TLR4/MIR222	53
GO_CELLULAR_RESPONSE_TO_TOXIC_SUBSTANCE	53/2921	245/43216	3.37165e-14	3.22307e-13	1.15496e-13	MIR34A/GPR37L1/ABTB2/TRPC6/ETS1/ITPR2/HNRNPA1/TXNRD1/NXN/KDM6B/PRKCE/MAP1LC3A/SRC/BMP7/MIR133A2/TXNRD2/SOD3/GLRA1/MAPK13/CD36/MET/KLF4/PTGS1/PARK7/AKR1A1/SIRT1/PSAP/PTEN/GSTO2/HBD/KCNC2/PAWR/ALOX5AP/ESD/PDE8A/ADCY7/CBX8/KLF2/AXL/PXDN/RHOB/FABP1/MIR155/TXNRD3/MGST2/RIPK1/IYD/IPCEF1/PRKN/PPP1R9A/ANXA1/FANCC/ABL1	53
GO_HOMEOSTASIS_OF_NUMBER_OF_CELLS	53/2921	247/43216	4.78235e-14	4.54592e-13	1.629e-13	BCL10/TGFBR3/ILDR2/FH/LMO1/AMPD3/RAG1/ETS1/BMP4/CDH2/DOCK10/ASXL1/MAFB/BCR/MB/RBFOX2/GATA2/PIK3CB/KIT/IL7R/INHBA/CDK6/KMT2E/PDE4B/ITPKB/LIPA/KITLG/ACIN1/ZFP36L1/AKT1/TMOD3/KLF2/AXL/AKT3/ADAM17/MERTK/SP3/INPP5D/ADA/MAEA/CXCL6/SLC7A11/SFXN1/BPGM/HIPK2/NCAPG2/IL7/CCN3/ANXA1/FANCC/SLC46A2/ABL1/MIR222	53
GO_PROTEIN_LOCALIZATION_TO_NUCLEUS	53/2921	249/43216	6.75351e-14	6.31322e-13	2.2623e-13	LMNA/BAG3/IPO7/IPO4/BMP4/SMAD3/BCL3/NOP53/EIF2AK3/SP100/SRC/PKIG/BMP7/LIF/CARD10/GSK3B/NMD3/PPP3CA/CCT5/DRD1/SYNE1/CD36/XPA/PARK7/RASSF5/LZTS2/TRIM8/NUP98/APPL2/DCLK1/AKT1/GLIS2/NUP93/CDH1/JUP/POLR1A/SUMO1/NXT1/MIR155/NF2/APPL1/PARP9/DCLK2/PIK3R1/TAF8/FYN/GLI3/TNPO3/SHH/DNAJB6/ANGPT1/NOL8/AGTR2	53
GO_ORGANIC_HYDROXY_COMPOUND_TRANSPORT	53/2921	255/43216	1.85384e-13	1.6864e-12	6.04308e-13	SYT2/SYT8/OSBPL5/SYT12/GAL/DRD2/SCARB1/LIPC/ANXA2/ABCC3/KCNB1/OSBP2/PPARG/AGTR1/EMB/DRD1/HTR1B/CNR1/SLC22A1/OSBPL3/CD36/CFTR/ABCA1/RXRA/PARK7/LDLRAP1/OSBPL9/CXCL12/SIRT1/ADRA2A/SLC2A13/LIMA1/LRP1/SLC16A7/SYT1/CETP/ABCA5/C1QTNF1/OSBPL1A/ABCG1/SREBF2/OSBPL10/STARD4/BMP6/PRKN/MIR148A/STX1A/ASIC3/SHH/MSR1/TTC39B/PTCH1/AGTR2	53
GO_REGULATION_OF_DNA_METABOLIC_PROCESS	53/2921	275/43216	4.15736e-12	3.3697e-11	1.20751e-11	KDM1A/TNFSF4/FMN2/ERCC6/ZNF365/STN1/WT1/CLCF1/HNRNPA1/RMI2/SMG6/NPAS2/FIGN/SRC/UBE2V1/RTEL1/ANXA3/CCT5/IL7R/WDR70/RAD50/PKIB/EGFR/MIR29B1/GRHL2/NEK7/NUCKS1/SIRT1/HMGA2/UNG/AKT1/USP7/ERCC4/TBX21/CBX8/THOC1/SMCHD1/SPIRE1/PTPRC/STPG4/EYA2/CTNNB1/PARP9/ATR/MAGEF1/SLF1/NDFIP1/DEK/RNF8/MAP3K4/SPIDR/EXOSC3/GNL3L	53
GO_CELL_CYCLE_G1_S_PHASE_TRANSITION	53/2921	291/43216	3.89031e-11	2.86503e-10	1.02666e-10	CDKN2C/GADD45A/MUC1/ATP2B4/RHOU/CACUL1/TNKS1BP1/CTDSP2/CRADD/CDKN3/ESRRB/RPTOR/ACVR1/MIR133A2/PPP3CA/INHBA/EGFR/CDK6/MCM7/KMT2E/MIR29B1/KLF4/PTEN/WEE1/POLA2/RDX/BCAT1/E2F7/LATS2/DACT1/MAX/AKT1/CCL2/CDC6/ADAM17/ADAMTS1/BACH1/EP300/UBE2E2/CNOT10/CTDSPL/FAM107A/TFDP2/CNOT6L/PKD2/SKP2/PLK2/CCNH/RIPK1/MIR30A/ZNF655/ANXA1/MIR222	53
GO_NEURON_PROJECTION_EXTENSION	52/2921	163/43216	7.38235e-22	1.15124e-20	4.12538e-21	SYT2/SEMA7A/SEMA4B/TNFRSF12A/TRPV2/RTN4/FN1/ADNP/CDH4/TIAM1/SEMA3F/SEMA3B/WNT5A/ALCAM/GSK3B/SLIT2/SEMA5A/MAP1B/SLIT3/RIMS1/LIMK1/SEMA3C/SEMA3E/SEMA3A/SEMA3D/PLXNA4/LHX2/MACF1/NRP1/CXCL12/VCL/LRP1/SYT1/DCLK1/POSTN/SEMA6D/NTRK3/IQGAP1/NEDD4L/SEMA4F/MAP2/FLRT3/RTN4R/GOLGA4/CTNNB1/LAMB2/SEMA5B/CYFIP2/PRKN/SH3GL2/ABL1/L1CAM	52
GO_GASTRULATION	52/2921	182/43216	1.84703e-19	2.49515e-18	8.94117e-19	ZBTB17/EPHA2/WLS/COL11A1/DKK1/TXNRD1/BMP4/SMAD3/MMP2/KDM6B/LAMA3/SMAD2/OSR1/ACVR1/FN1/SNAI1/BMP7/ARFRP1/COL7A1/WNT5A/COL8A1/PHLDB2/ITGB5/COL12A1/INHBA/LAMB1/EXT1/KLF4/CRB2/COL5A1/LAMB3/CTR9/EXT2/WNK1/HMGA2/FRS2/COL4A2/RTF1/ITGB3/ITGA3/GATA6/SMAD4/ATOH8/CLASP1/COL5A2/EYA2/ETS2/ITGB2/COL6A1/NF2/CTNNB1/EXOC4	52
GO_INOSITOL_LIPID_MEDIATED_SIGNALING	52/2921	183/43216	2.41209e-19	3.23909e-18	1.1607e-18	NGF/PEAR1/PIK3AP1/MUC5AC/PRR5L/PITPNM2/NEDD4/PIK3R5/PIP5K1C/NOP53/PLCH2/IRS1/SRC/PLCG1/PRR5/PIK3CB/KIT/PDGFC/FLT4/EDN1/EGFR/WNT16/PTK2/KLF4/GSN/DAB2IP/KCNH1/TGFB2/SIRT1/PTEN/PIK3C2G/IGF1/FLT1/ZFP36L1/AKT1/NTRK3/IGF1R/CRYBA1/PIK3C3/ERBB4/SERPINE2/PLD1/PIK3R1/F2RL1/PDGFRB/PPARD/FYN/NYAP1/RELN/CA8/ANGPT1/NTRK2	52
GO_CELLULAR_RESPONSE_TO_ACID_CHEMICAL	52/2921	205/43216	5.19382e-17	6.08162e-16	2.17931e-16	COL16A1/TNFSF4/CAPN2/SIPA1/P2RY6/PTGER2/MMP2/RARA/RPTOR/AKAP8/OSR1/PRKCE/CREB1/SH3BP4/SRC/TBX1/WNT7B/PPARG/WNT5A/CLDN1/PDGFC/GLRA1/EDN1/EGFR/ABCA1/KLF4/TNC/PTGFR/BRINP2/WNT9A/NEURL1/WNT5B/WNT10B/AVPR1A/COL4A1/AKT1/ALDH1A2/NTRK3/YES1/KLF2/CYP26B1/COL3A1/COL5A2/PID1/CEBPB/COL6A1/PKD2/PTGER4/FYN/CASTOR2/SPAAR/NTRK2	52
GO_NEGATIVE_REGULATION_OF_APOPTOTIC_SIGNALING_PATHWAY	52/2921	222/43216	1.88377e-15	1.97359e-14	7.0722e-15	KDM1A/MUC1/ARHGEF2/LMNA/FASLG/IL19/ASAH2/TCF7L2/USP47/CD44/CREB3L1/BMP4/ACAA2/ACVR1/ITGA6/CFLAR/SCG2/ACKR3/SRC/SNAI1/PTPN1/GNAI2/SH3RF1/CSF2/CTNNA1/BMP5/PARK7/IFI6/NRP1/CXCL12/RTKN2/SIRT1/MAPK8IP1/IGF1/LGALS3/AKT1/THBS1/RFFL/NANOS3/IL1B/CSNK2A1/EYA2/CTNNB1/RIPK1/PHIP/FYN/PRKN/SERPINE1/SNAI2/RB1CC1/IL7/MIR222	52
GO_NEGATIVE_REGULATION_OF_SECRETION	52/2921	230/43216	8.85965e-15	8.92293e-14	3.19747e-14	MTNR1B/DRD2/MIDN/MAP4K4/FN1/IRS1/KCNB1/BCR/LIF/GNAI2/PPP3CA/TIFAB/EDN1/HTR1B/CNR1/HDAC9/INHBA/MIR29B1/SLC30A1/SRGN/ADRA2A/SERGEF/LRRC32/CARD16/CARD18/WNK1/TNFRSF1A/RAP1B/STXBP6/RHBDF1/CD22/IL1B/INHBB/PLA2R1/STK39/ADA/MIR155/CD200/KALRN/ANXA5/PTGER4/F2RL1/CRHBP/ADTRP/PRKN/PPP1R9A/NRG1/ANGPT1/CCN3/ANXA1/IL1RAPL1/AGTR2	52
GO_DNA_TEMPLATED_TRANSCRIPTION_INITIATION	52/2921	235/43216	2.23692e-14	2.17209e-13	7.78352e-14	NOTCH2/TEAD1/FOSL1/MAML2/VDR/GTF2F2/TBPL2/ESRRB/BRF1/NR2E3/CREBBP/GTF3C1/MED24/NR1D1/RARA/MED13/POLRMT/MED16/NR2F6/TAF1B/CREB1/PPARG/THRB/RBPJ/MED10/NR3C1/TEAD3/RUNX2/MED23/CCN2/MED30/RXRA/JUN/ESRRG/PTEN/WNT10B/PSMC6/POLR2A/PSMC5/POLR1A/MED15/NR1D2/CTNNB1/MITF/WWTR1/NR3C2/CCNH/NR2F1/PPARD/MED20/TBPL1/HNF4G	52
GO_CELL_CYCLE_ARREST	52/2921	242/43216	7.7801e-14	7.23293e-13	2.59187e-13	MIR34A/ZBTB17/CDKN2C/GADD45A/NOTCH2/MUC1/TCF7L2/TNKS1BP1/CRADD/CDKN3/PPM1A/VASH1/SMAD3/ZFHX3/PPP1R9B/RPTOR/BIN1/FAP/CAB39/PRNP/IRF1/INHBA/MAGI2/CDK6/KMT2E/PRKAG2/DAB2IP/BRINP2/IRF6/TGFB2/HEPACAM/WNT10B/HMGA2/E2F7/THBS1/TFAP4/ERN1/GATA6/PNPT1/MAP3K20/EP300/CNOT10/TFDP2/IL12A/APBB2/CXCL8/CNOT6L/PKD2/PLK2/DUSP1/CDC14B/ABL1	52
GO_MICROTUBULE_BASED_MOVEMENT	52/2921	276/43216	1.60533e-11	1.22629e-10	4.39431e-11	PEX14/KIF17/SPAG17/FMN2/BAG3/DYNC2H1/KTN1/MAPK8IP3/KIFC3/DYNLRB2/TEKT3/FLOT2/KIF2B/TRAK2/DYNLRB1/ARL8B/MGARP/ROPN1L/DNAH5/MAP1B/AP3S1/KIF6/DST/LCA5/SSX2IP/CFAP46/DLG2/BICD1/BLOC1S1/SYNE2/RHOT2/CFAP20/DNAH17/RAB27B/WDR35/KIF3C/CFAP221/TTC21B/MAP2/MREG/TTLL1/DNAH12/IFT122/CENPE/BBS12/KIF2A/KIF4B/KIF13A/KIF25/SYBU/RFX3/KIF27	52
GO_PROTEIN_CONTAINING_COMPLEX_LOCALIZATION	52/2921	281/43216	3.21697e-11	2.3795e-10	8.52677e-11	KIF17/DNM3/STX3/DYNC2H1/XPOT/ANKS1B/EXOC3L4/DYNLRB2/SMG6/CEP112/SMAD7/DYNLRB1/RAE1/CACNG2/NMD3/DLG1/LCA5/TSC1/CLSTN1/LRRC7/SSX2IP/SNAP47/LGI1/NUP98/NUP160/DLG2/GPC6/PCID2/STXBP6/GPHN/NUP93/CASC3/ITGB3/CACNG5/THOC1/WDR35/KIF3C/IWS1/TTC21B/AGFG1/SNAP25/NXT1/RBM15B/IFT122/ATR/NLGN1/FIP1L1/MAPK10/BBS12/HIP1/RELN/NXF3	52
GO_B_CELL_ACTIVATION	52/2921	301/43216	4.27593e-10	2.82129e-09	1.01099e-09	NOTCH2/TNFSF4/RAG1/CLCF1/BCL3/DOCK10/NFATC2/MFNG/NFAM1/RBPJ/KIT/IL7R/AHR/HDAC9/INHBA/CTPS1/LAX1/EXO1/KLF6/PTPRJ/TIRAP/PAWR/UNG/PCID2/ZFP36L1/TBX21/THOC1/CD22/POU2F2/PTPRC/ADAM17/SP3/SLC39A10/CTLA4/INPP5D/ADA/EP300/PLCL2/CMTM7/IL21/CD180/PIK3R1/FNIP1/NDFIP1/RNF8/LFNG/IL7/TPD52/IFNB1/EXOSC3/TLR4/ABL1	52
GO_RESPONSE_TO_TUMOR_NECROSIS_FACTOR	52/2921	306/43216	7.80704e-10	4.98036e-09	1.78468e-09	MIR34A/TNFRSF8/PSMB2/ARHGEF2/TNFSF18/TNFSF4/ANKRD1/KRT8/KRT18/TNFRSF12A/AFF3/TANK/CCL20/PSMD1/NMNAT3/CLDN1/OTULIN/ADAMTS12/EDN1/TNFRSF11B/MIR31/TNFSF8/DAB2IP/PSMB7/CD58/AIM2/SIRT1/BIRC2/CARD16/TNFRSF1A/POSTN/PSMC6/ZFP36L1/AKT1/THBS1/CCL2/RFFL/PSMC5/CD70/KLF2/ADAM17/WDR35/LIMS1/PID1/CXCL8/ERBIN/F2RL1/CRHBP/HMHB1/RIPK1/PRKN/TAX1BP1	52
GO_KIDNEY_EPITHELIUM_DEVELOPMENT	51/2921	140/43216	1.82521e-24	3.24227e-23	1.16184e-23	HEYL/PBX1/WT1/BMP4/MYO1E/SMAD6/SMAD3/SALL1/RARA/PECAM1/SMAD2/SMAD7/OSR1/SDC1/PAX8/HOXD11/EPHA4/SDC4/BMP7/LAMA5/LIF/WNT7B/DLG1/SLIT2/ADAMTS16/BASP1/KLHL3/FGF1/BMPER/MAGI2/PODXL/TACSTD2/LZTS2/DCHS1/AQP11/FMN1/IQGAP1/GREM1/SMAD4/CTNNB1/LAMB2/ROBO2/WWTR1/PKD2/FGF2/FAT4/SIM1/GLI3/SHH/PTCH1/AGTR2	51
GO_PALLIUM_DEVELOPMENT	51/2921	169/43216	2.89008e-20	4.10064e-19	1.46943e-19	KDM1A/ATP2B4/TACC2/CCDC85C/ADGRG1/KDM6B/RARA/CDH2/RTN4/DLX1/DLX2/BTBD3/GSK3B/TRA2B/SLIT2/ANXA3/DRD1/EGFR/SEMA3A/CDK6/LAMB1/DAB2IP/LHX2/TSC1/SLC2A1/DMRTA2/DAB1/GNG12/BCAN/SRGAP2/NRP1/PTEN/LRP1/LHX5/SYNE2/IGF2BP1/ALK/COL3A1/SLC32A1/NF2/CTNNB1/ROBO1/EIF2B5/FAT4/DCLK2/EFHC1/NPY/GLI3/RELN/TRAPPC9/NTRK2	51
GO_POSITIVE_REGULATION_OF_DEVELOPMENTAL_GROWTH	51/2921	184/43216	1.72985e-18	2.21736e-17	7.94574e-18	TGFBR3/NGF/SYT2/HLX/WT1/DRD2/AKAP6/SEMA7A/TNFRSF12A/SOX15/TRPV2/CREB1/FN1/FOXS1/ADNP/CDH4/PLS1/RBPJ/SEMA5A/BASP1/MAP1B/EFNA5/SH3PXD2B/EDN1/RIMS1/LIMK1/CHD7/ZFPM2/AGRN/MACF1/NRP1/CXCL12/BDNF/LRP1/SYT1/IGF1/AKT1/NTRK3/GATA6/NEDD4L/BMP10/ERBB4/GOLGA4/FGF2/NIPBL/PPARD/PIM1/PRKN/IL7/MIR222/L1CAM	51
GO_SPROUTING_ANGIOGENESIS	51/2921	188/43216	4.74231e-18	5.9437e-17	2.12988e-17	MIR34A/EPHA2/MIR483/PARVA/CREB3L1/HDAC7/CLEC14A/BMP4/CDH13/EPN2/CARD10/ADAMTS9/GATA2/AGTR1/SLIT2/SEMA5A/OTULIN/FGF1/FLT4/HDAC9/BMPER/SEMA3E/MIR30B/MIR31/KLF4/JAK1/JCAD/NRP1/E2F7/FLT1/STARD13/AKT1/THBS1/PKM/GREM1/KLF2/AKT3/MIR155/ROBO1/FGF2/VEGFC/PLK2/ADTRP/EPHB4/EGR3/LOXL2/ANGPT1/CEMIP2/ANXA1/ABL1/MIR222	51
GO_SYNAPTIC_VESICLE_CYCLE	51/2921	190/43216	7.75911e-18	9.58278e-17	3.43392e-17	DNM3/SYT2/SYT8/STX3/SYT12/DRD2/ADORA2B/ROCK1/CDH2/PIP5K1C/GRIK5/RAPGEF4/SYNDIG1/SYN3/SYN2/GSK3B/FCHO2/DRD1/RIMS1/HTR1B/CNR1/MAGI2/DNAJC6/SNAP47/PTEN/CTBP2/RAP1B/SYT1/SLC17A8/ARF6/CALM1/RAB27B/SNAP25/SLC32A1/WNT7A/CTNNB1/ERC2/CADPS/PFN2/PLD1/NLGN1/CPLX2/STX11/STXBP5/ADCY1/STX1A/PCLO/DGKI/CHRNB3/SH3GL2/STXBP1	51
GO_CIRCADIAN_RHYTHM	51/2921	195/43216	2.57018e-17	3.0679e-16	1.09936e-16	OPN4/ARNTL/MTNR1B/DRD2/MTA1/ZFHX3/NR1D1/NR2F6/CRTC1/GFPT1/NPAS2/CREB1/TOP1/ATG7/PPARG/GSK3B/CSF2/AHR/EGFR/GNAQ/JUN/RPE65/OPN3/MAPK8/SIRT1/PTEN/CIPC/GPR176/NTRK3/CSNK1D/GNA11/ROCK2/PROKR1/ID1/ADA/CSNK1E/EP300/BHLHE40/NR1D2/NLGN1/MAPK10/NOCT/ADCY1/SERPINE1/NAMPT/KCND2/EGR3/KLF10/KLF9/NTRK2/NFIL3	51
GO_POSITIVE_REGULATION_OF_SUPRAMOLECULAR_FIBER_ORGANIZATION	51/2921	205/43216	2.46948e-16	2.76256e-15	9.89942e-16	ARHGEF10L/KIRREL1/WASHC2C/PXN/EVL/TPM1/SMAD3/CDC42EP3/PRKCE/BIN1/SDC4/DLG1/SEMA5A/SYNPO/SH3PXD2B/EDN1/CCN2/SNX9/LIMK1/MET/LPAR1/GSN/TSC1/NRP1/RHOBTB1/SYNPO2L/FCHSD2/NOX4/ARF6/NIN/FMN1/PPM1E/BAIAP2/SPIRE1/ROCK2/BMP10/NCK2/CLASP1/ID1/NF2/CDC42EP1/PFN2/LIMCH1/SYNPO2/RICTOR/IQGAP2/F2RL1/WIPF3/BAIAP2L1/STMN2/ABL1	51
GO_MULTI_MULTICELLULAR_ORGANISM_PROCESS	51/2921	222/43216	8.06895e-15	8.15085e-14	2.9208e-14	COL16A1/CAPN2/ADM/ARNTL/FOSL1/ETS1/VDR/MMP2/TEKT3/RARA/GIP/SMURF2/PSG2/IGFBP5/LIF/APOL2/MAFF/FBLN1/PRLR/SH3PXD2B/EDN1/TEAD3/CNR1/PRDM1/PAPPA/RXRA/SLC2A1/PTGFR/ADIPOR2/PTHLH/AVPR1A/AKT1/ADCY7/GOT2/ITGA3/PSG3/PSG7/PSG4/IL1B/SP3/SERPINE2/PTGIS/KALRN/IGFBP7/CRHBP/PAM/PPARD/CLIC5/NAMPT/STC1/AGO2	51
GO_RESPONSE_TO_CARBOHYDRATE	51/2921	229/43216	3.0184e-14	2.89766e-13	1.03836e-13	ILDR2/GOT1/TCF7L2/NR1D1/GIP/COLEC12/SMAD2/GRIK5/SLC8A1/PRKCE/MAP4K4/PTPRN/KCNB1/ADNP/TIAM1/COL6A2/TXN2/ATG7/ZBTB20/TRA2B/PPP3CA/OXCT1/EFNA5/MAPK13/CCN2/CFTR/PTPRN2/LIN28A/PTEN/ADRA2A/ANO1/NOX4/LRP1/RAP1B/ZFP36L1/EIF2B2/THBS1/IGF1R/ERN1/WDR35/IL1B/GCG/EIF2B5/SPARC/PPARD/SLC29A1/RFX6/NAMPT/SYBU/ADCY8/RMI1	51
GO_ORGANIC_HYDROXY_COMPOUND_BIOSYNTHETIC_PROCESS	51/2921	263/43216	8.24353e-12	6.51017e-11	2.33287e-11	LBR/ASAH2/IPMK/GOT1/DKK3/P2RY6/VDR/NR1D1/PLCD3/ACAA2/PLCH2/PLCB4/PLCG1/SNAI1/NTSR1/HRH1/WNT5A/CNBP/FGF1/BMP5/OSBPL3/CFTR/PRKAG2/TYRP1/PARK7/OSBPL9/TGFB2/ITPKB/SIRT1/SPTLC2/SLC27A2/CDH3/OSBPL1A/IL1B/INSIG2/PLCD4/ABCG1/SREBF2/PLCL2/PTH1R/APPL1/FGF2/SLC7A11/RAPGEF2/STARD4/BMP6/INSIG1/SNAI2/CYP7B1/PSAT1/AGTR2	51
GO_GLYCOSYLATION	51/2921	267/43216	1.47863e-11	1.13333e-10	4.06122e-11	ST3GAL3/MUC1/GALNT2/MUC5AC/ST8SIA1/TMTC1/ALG10B/MGAT4C/ST3GAL2/MGAT5B/GFPT1/ST3GAL5/ST6GAL2/TRAK2/B3GNT7/RAMP1/SLC35C2/B3GALT5/MFNG/GALNT15/ST6GAL1/MGAT1/EXT1/B3GALNT2/EXT2/STT3A/ALG10/GALNT6/TMTC3/COG6/GALNT16/B4GALNT2/ST8SIA5/B3GNT2/GALNT13/GALNT5/GALNT3/B4GALT5/GXYLT2/B3GNT5/XXYLT1/GALNTL6/MAN2A1/B3GAT2/PGM3/LFNG/TUSC3/ST3GAL1/GCNT1/GALNT12/C1GALT1C1	51
GO_DEVELOPMENTAL_MATURATION	51/2921	276/43216	5.23311e-11	3.81656e-10	1.36764e-10	RERE/KDM1A/GAL/SNX19/ANO6/RFLNA/RXFP2/MMP2/PTPRN/PABPC1L/SEZ6L/PPARG/WNT5A/GATA2/RBPJ/EREG/TRIP13/ROPN1L/TCP11/RUNX2/CFTR/YWHAZ/WASHC5/DAB2IP/AGRN/CLSTN1/BCAN/TGFB2/PTEN/NEURL1/DCHS1/WNT10B/IGF1/ALDH1A2/ABHD2/GREM1/CDH5/CDH3/KLF2/AXL/POU2F2/B4GALT5/CTNNB1/PTH1R/MAEA/IL21/FAT4/RELN/SYBU/RFX3/STXBP1	51
GO_PROTEIN_MODIFICATION_BY_SMALL_PROTEIN_REMOVAL	51/2921	298/43216	8.78148e-10	5.55449e-09	1.99041e-09	PSMB2/MYSM1/EIF3F/USP47/TRAF6/COPS2/SMAD3/USP32/SMURF2/FOXK2/SMAD2/SMAD7/NOP53/TANK/PSMD1/USP40/COPS8/ASXL1/USP17L22/OTULIN/ADRB2/MINDY4/CFTR/RAD23B/PSMB7/PARK7/TOMM20/PTEN/ZRANB1/BIRC2/USP28/SUDS3/PSMC6/USP3/USP7/CCP110/USP10/PSMC5/INO80C/SMAD4/USP34/STAM2/USP25/EP300/ATXN7/RUVBL1/SKP2/RIPK1/PRKN/COPS6/USP20	51
GO_RESPONSE_TO_VIRUS	51/2921	321/43216	1.17287e-08	6.63154e-08	2.37637e-08	PUM1/TNFSF4/LYST/ERCC6/HTRA1/IFITM1/TRIM44/FOSL1/NPLOC4/BCL3/NOP53/PRKRA/SRC/ATG7/CCT5/IRF1/HMGA1/NT5C3A/CDK6/TRIM56/IFI6/IFI44/AIM2/BATF3/CXCL12/IFIT2/IFITM3/TRIM34/VWCE/BIRC2/HMGA2/OAS2/DCLK1/TBX21/TRIM25/SEC14L1/PTPRC/AGBL5/IL1B/MIR155/IFNGR2/ADARB1/APOBEC3C/PARP9/IL12A/DDX60/SKP2/F2RL1/TRIM38/TRAF3IP2/IFNB1	51
GO_NEGATIVE_REGULATION_OF_CELLULAR_RESPONSE_TO_GROWTH_FACTOR_STIMULUS	50/2921	163/43216	3.06267e-20	4.33643e-19	1.55393e-19	TGFBR3/TRIM33/DKK1/HTRA1/CREB3L1/BCL9L/PPM1A/FBN1/NEDD4/SMAD6/SMAD3/EPN2/SMURF2/SMAD2/SMAD7/FSTL3/XDH/LTBP1/DLX1/CFLAR/GPC1/PTPN1/PMEPA1/WNT5A/VEPH1/SLIT2/PDCD6/ADAMTS12/FBN2/BMPER/CAV2/MIR29B1/DAB2IP/SKI/SIRT1/STRAP/SPRY2/THBS1/SKOR1/GREM1/VASN/SOST/ADAM17/SNX25/HIPK2/HSPA5/ABL1/CHRDL1/AGTR2/SPRY3	50
GO_NEGATIVE_REGULATION_OF_CELL_CELL_ADHESION	50/2921	174/43216	6.93293e-19	9.00616e-18	3.22729e-18	TNFSF4/HLX/CD9/BMP4/SMAD7/PRNP/SDC4/RUNX1/DLG1/IRF1/DUSP22/MAD1L1/PODXL/MIR30B/PTK2/PDCD1LG2/MIR31/KLF4/LAX1/CXCL12/DLG5/LRRC32/RDX/UBASH3B/WNK1/PAWR/LGALS3/AKT1/CDH1/ADAMTS18/TBX21/B4GALNT2/C1QTNF1/SPINT2/CTLA4/SERPINE2/CEBPB/MIR155/NF2/NDFIP1/ADTRP/RIPOR2/GLI3/SHH/SNAI2/PAG1/IFNB1/ANXA1/ABL1/MIR222	50
GO_REGULATION_OF_CATION_CHANNEL_ACTIVITY	50/2921	175/43216	9.07394e-19	1.17199e-17	4.19975e-18	CNIH3/GAL/SHANK2/P2RY6/MTNR1B/DRD2/CRACR2A/ALG10B/AKAP6/RASGRF1/GRIN2A/RRAD/JPH3/CALM2/DYSF/FKBP1A/KCNS1/MIR133A2/NTSR1/CACNG2/DLG1/ANXA3/PDE4D/ADRB2/GRIA1/EPHB2/PDE4B/LRRC7/ANK3/AHNAK/DLG2/KCNC2/CALM1/SHISA9/CACNG5/EHD3/SUMO1/KCNE4/JPH2/KCNG1/NLGN1/PKD2/ANK2/CAMK2D/CRHBP/CACNA2D1/RELN/GEM/KCNS2/STOM	50
GO_NOTCH_SIGNALING_PATHWAY	50/2921	191/43216	5.03855e-17	5.91004e-16	2.11782e-16	HEYL/NOTCH2/PEAR1/PBX1/ZMIZ1/TSPAN14/GOT1/MAML2/DLK1/CREBBP/EPN2/DLX1/DLX2/DNER/SLC35C2/SNAI1/BMP7/MFNG/GATA2/PLXND1/TP63/RBPJ/GSX2/KIT/IL6ST/GMDS/EGFR/CDK6/ELF3/TGFB2/PSEN2/NEURL1/POSTN/SEL1L/AKT1/APH1B/ADAM17/EP300/CNTN6/BHLHE40/ROBO2/ROBO1/NEPRO/TSPAN5/FAT4/SORBS2/WWC1/LFNG/SNAI2/CCN3	50
GO_REGULATION_OF_LEUKOCYTE_PROLIFERATION	50/2921	220/43216	2.31129e-14	2.23788e-13	8.0193e-14	TNFSF18/TNFSF4/LMO1/TRAF6/CLCF1/GAL/BMP4/SOX11/PRNP/SDC4/ZNF335/NFATC2/DLG1/SH3RF1/IL6ST/IRF1/MAD1L1/AHR/MIR30B/PDCD1LG2/IL6R/DLG5/MAPK8IP1/LRRC32/TIRAP/PAWR/KITLG/IGF1/LGALS3/GREM1/EBI3/CD22/PTPRC/NCK2/IL1B/SLC39A10/CTLA4/INPP5D/ADA/CEBPB/MIR155/RAC2/CTNNB1/IL12A/IL21/NDFIP1/SHH/IL7/ANXA1/TLR4	50
GO_CARBOHYDRATE_HOMEOSTASIS	50/2921	240/43216	8.03727e-13	6.97387e-12	2.49904e-12	TCF7L2/MTNR1B/NR1D1/ASPSCR1/GRIK5/PRKCE/HK2/MAP4K4/IGFBP5/PTPRN/IRS1/KCNB1/TIAM1/PPARG/ZBTB20/TRA2B/PPP3CA/OXCT1/EFNA5/ADRA1B/CNR1/CFTR/PTPRN2/PARK7/LIN28A/LEPR/USF1/NUCKS1/SIRT1/MCU/ADRA2A/ANO1/PRCP/NOX4/ADIPOR2/LRP1/APPL2/AKT1/IGF1R/ERN1/WDR35/GCG/PIK3R1/SLC29A1/RFX6/FABP5/SYBU/ADCY8/RMI1/PTCH1	50
GO_DRUG_METABOLIC_PROCESS	50/2921	342/43216	2.35393e-07	1.15361e-06	4.13389e-07	MTHFR/AK5/CYP2E1/AMPD3/ALDH3B1/ME3/MMP3/DRD2/GRIN2A/PEMT/SULT1C4/DHRS9/SMOX/MTHFD2L/MTRR/OXCT1/DRD1/NT5E/NT5C3A/EGFR/PARK7/ECE1/AKR1A1/AK4/DPYD/AHCYL1/ATP1A2/MTR/XPNPEP1/HBD/TCN1/ESD/NUDT15/CLYBL/DPEP1/MYH8/ALDH3A2/PXDN/KDM3A/MMADHC/ACSS2/ADA/ITGB2/RAC2/MMAA/TLR2/FYN/MTHFD1L/PRKN/RFK	50
GO_RNA_SPLICING_VIA_TRANSESTERIFICATION_REACTIONS	50/2921	375/43216	3.65944e-06	1.48841e-05	5.3336e-06	KDM1A/SRSF10/PTBP2/DDX20/PRCC/SMNDC1/DCPS/DDX23/HNRNPA1/GTF2F2/MBNL2/RNU2-1/RALY/AAR2/PRPF6/RBFOX2/TRA2B/RBM24/HNRNPK/RNU5E-1/RNU1-1/RNU11/RNU5F-1/RNVU1-14/SNRPE/NUP98/STRAP/ZC3H10/RBM19/RNU6-8/SNRPN/RNU6-9/POLR2A/CASC3/RBFOX3/CIRBP/GEMIN6/CWC22/CTNNBL1/RNU12/RBM15B/DBR1/MBNL1/RSRC1/FIP1L1/FAM172A/PRPF4B/TRA2A/SRPK2/PSIP1	50
GO_CELL_SUBSTRATE_JUNCTION_ASSEMBLY	49/2921	96/43216	8.39485e-32	2.2457e-30	8.04732e-31	COL16A1/THY1/AJUBA/ACTN1/SMAD3/ROCK1/LAMA3/MAP4K4/ITGA6/FN1/TNS1/SRC/SDC4/LAMA5/PHLDB2/EFNA5/DUSP22/DST/PTPRK/PTK2/PLEC/TSC1/MACF1/LAMC2/LAMB3/NRP1/PTEN/SORBS1/CD151/PTPRJ/LRP1/FERMT2/FMN1/THBS1/IQGAP1/GREM1/BCAS3/DAPK3/ROCK2/WDPCP/LIMS1/CLASP1/FAM107A/LIMCH1/TRIP6/DLC1/TLN1/ABL1/ARHGAP6	49
GO_CELL_CELL_JUNCTION_ASSEMBLY	49/2921	123/43216	1.30306e-25	2.48426e-24	8.90218e-25	EPHA2/PKP3/CD9/HDAC7/PRKCH/TLN2/CDH13/TBCD/ROCK1/CDH2/NPHP1/CDH22/SNAI1/CDH4/RUNX1/PDCD6IP/HEG1/CLDN1/DLG1/CTNND2/CDH18/CTNNA1/GJA1/MICALL2/CDHR3/GRHL2/PKP1/MPP7/PARD3/FRMPD2/VCL/DLG5/CTNND1/CDH8/CDH11/CDH5/CDH3/CDH1/JUP/CDH20/ROCK2/PARD6B/MIR155/ANK2/CDH9/FSCN1/SNAI2/MTDH/TLN1	49
GO_APPENDAGE_MORPHOGENESIS	49/2921	147/43216	1.29074e-21	1.96309e-20	7.03458e-21	PBX1/DKK1/C2CD3/TBX3/BMP4/CREBBP/SALL1/SOX11/OSR1/PKDCC/AFF3/EN1/GLI2/SALL4/BMP7/GNAS/WNT5A/TP63/FBN2/RUNX2/SEMA3C/CHD7/GRHL2/SKI/ECE1/PRRX1/PLXNA2/TGFB2/WNT9A/ALX4/CACNA1C/FMN1/ALDH1A2/GREM1/SMAD4/WDPCP/CYP26B1/MAP3K20/WNT7A/CTNNB1/IFT122/MBNL1/FRAS1/INTU/NIPBL/GNA12/GLI3/SHH/PTCH1	49
GO_MORPHOGENESIS_OF_EMBRYONIC_EPITHELIUM	49/2921	149/43216	2.51272e-21	3.76241e-20	1.34823e-20	MTHFR/BCL10/DEAF1/ADM/TRAF6/KDM2B/BMP4/RARA/SOX11/OSR1/PAX8/GLI2/STK4/SDC4/SALL4/BMP7/LAMA5/WNT7B/WNT5A/TP63/SHROOM3/BMP5/COBL/WNT16/GRHL2/CTHRC1/LHX2/TSC1/SKI/GRHL3/PRKACB/TGFB2/ALDH1A2/ALDH1A3/GREM1/FZD2/SPINT2/CELSR1/PLXNB2/CTNNB1/IFT122/CC2D2A/VEGFC/MTHFD1L/SHH/DLC1/STK3/PTCH1/ABL1	49
GO_POSTSYNAPSE_ORGANIZATION	49/2921	163/43216	1.88967e-19	2.54767e-18	9.12938e-19	DNM3/ZNF365/NRXN2/SHANK2/ACTN1/CBLN1/CDH2/TANC1/EPHA4/DOCK10/NGEF/PRNP/ZMYND8/TIAM1/SEMA3F/WNT5A/DLG1/CTNND2/MAGI2/MIR30B/MUSK/EPHB2/NRP1/ARHGAP22/SRGN/PTEN/DLG2/SSH1/ARF6/GPHN/SIPA1L1/NTRK3/IGF1R/ITGA3/WNT7A/KALRN/NLGN1/ETV5/IL1RAP/GRID2/SLC7A11/GLRB/FYN/DGKB/PPP1R9A/RELN/PTPRD/FRMPD4/IL1RAPL1	49
GO_REGULATION_OF_PHOSPHATASE_ACTIVITY	49/2921	172/43216	2.29881e-18	2.93554e-17	1.05193e-17	GPATCH2/PPP1R3C/PPP2R2D/SYTL2/DRD2/NUAK1/TMEM132D/PPP1R36/SMAD3/PPP1R9B/ROCK1/CALM2/FKBP1A/PHACTR3/RCAN1/ELFN2/GNAI2/GSK3B/SH3RF2/PPP2R2B/MAGI2/PTPA/TSC1/SPOCD1/PPP1R15B/TGFB2/CNST/DLG2/WNK1/PPP1R12A/LGALS3/CALM1/MARF1/CEP192/ELL/PTPRC/ROCK2/PPP1R1C/SLC39A10/PPP4R1L/SFI1/ITGA1/ZCCHC9/PDGFRB/BOD1/PHACTR1/IGFBP3/SH2D4A/AGTR2	49
GO_RESPONSE_TO_KETONE	49/2921	197/43216	9.51657e-16	1.01271e-14	3.62896e-15	TGFBR3/TNFSF4/SMYD3/FOSL1/P2RY6/DCPS/PTGER2/AKAP8/PRKCE/CFLAR/SRC/PPARG/CLDN1/SLIT2/ADCY2/EFNA5/NR3C1/SLIT3/EDN1/AHR/EGFR/CFTR/KLF4/TNC/PARK7/ERRFI1/PTGFR/TGFB2/SIRT1/AVPR1A/CALM1/AKT1/THBS1/NTRK3/ABHD2/TFAP4/KLF2/ROCK2/IGFBP7/TLR2/PTGER4/DUSP1/ADCY1/GNAI1/FBXO32/ADCY8/KLF9/ELK1/AGTR2	49
GO_POSITIVE_REGULATION_OF_INTRACELLULAR_TRANSPORT	49/2921	207/43216	7.75749e-15	7.85969e-14	2.81646e-14	SEC16B/RHOU/TCF7L2/BAG3/PRR5L/EHD1/PPM1A/NEDD4/ANXA2/SMAD3/ADORA2B/MTCL1/PRNP/KCNB1/GSK3B/GATA2/ICE1/CNR1/MICALL2/TCAF2/UBE2J2/LDLRAP1/SH3GLB1/PDZK1/RAB29/ANK3/RDX/SORL1/SYT1/CEMIP/CDH3/CDH1/JUP/BCAS3/IL1B/MAP2/ITGB2/RAC2/SREBF2/NLGN1/PIK3R1/ABLIM3/FYN/PRKN/TOMM7/GLI3/SHH/STOM/STXBP1	49
GO_REGULATION_OF_PROTEIN_POLYMERIZATION	49/2921	212/43216	2.0923e-14	2.03751e-13	7.30125e-14	CAPZB/KIRREL1/WASHC2C/SPTB/EVL/TBCD/ARHGAP28/FHOD3/CDC42EP3/PRKCE/BIN1/ARHGAP40/PREX1/TRIOBP/DLG1/SLIT2/ARHGAP18/SNX9/MET/GSN/SPTAN1/RHOBTB1/FCHSD2/RDX/EPS8/CAPZA3/ARF6/NIN/FMN1/TMOD3/BAIAP2/SPIRE1/SPTBN1/NCK2/CLASP1/MAP2/CDC42EP1/PFN2/RICTOR/IQGAP2/WIPF3/ELN/PPP1R9A/BAIAP2L1/CAPZA2/STMN2/KANK1/ABL1/CAMSAP1	49
GO_CELLULAR_RESPONSE_TO_BIOTIC_STIMULUS	49/2921	233/43216	9.38062e-13	8.1083e-12	2.90555e-12	BCL10/TNFSF4/CAPN2/ANKRD1/TRAF6/SCARB1/LITAF/NR1D1/RARA/AKAP8/PRKCE/EIF2AK3/IL37/SRC/BCR/WNT5A/GSK3B/PDE4D/CSF2/CD36/TRIB1/PDCD1LG2/ABCA1/DAB2IP/PDE4B/PPP1R15B/MAPK8/CTR9/CARD16/TIRAP/CEBPE/AKT1/CCL2/AXL/IL1B/CEBPB/PLSCR4/CXCL8/CXCL6/TLR2/CD180/BMP6/PPARD/SASH1/SERPINE1/MTDH/TLR4/HSPA5/ABL1	49
GO_REGULATION_OF_INTRACELLULAR_PROTEIN_TRANSPORT	49/2921	235/43216	1.31047e-12	1.11283e-11	3.98774e-12	SEC16B/PTPN14/RHOU/TCF7L2/BAG3/PRR5L/BMP4/PPM1A/SMAD3/MTCL1/SP100/PRNP/PKIG/KCNB1/PTPN1/GSK3B/ICE1/SH3TC2/MICALL2/CD36/TCAF2/UBE2J2/PARK7/SH3GLB1/PDZK1/RAB29/ANK3/SORL1/CEMIP/CDH1/JUP/ITGB3/BCAS3/IL1B/IWS1/ITGB2/RAC2/SREBF2/PIK3R1/ABLIM3/FYN/PRKN/TOMM7/GLI3/INSIG1/SHH/ANGPT1/STOM/AGTR2	49
GO_POSITIVE_REGULATION_OF_PEPTIDE_SECRETION	49/2921	272/43216	3.08432e-10	2.07502e-09	7.43568e-10	WLS/TNFSF4/ANKRD1/TCF7L2/ADAM8/DRD2/CADM1/GAPDH/NLRP1/MYO18A/GIP/PRKCE/SRC/WNT5A/OXCT1/EGFR/CFTR/CD58/AIM2/KISS1/TGFB2/MCU/SAA1/ANO1/LRP1/IGF1/POSTN/SPTBN1/IL1B/GCG/MIR155/MYRIP/IL1RAP/TLR2/VEGFC/GOLPH3/PTGER4/ISL1/F2RL1/HMHB1/BMP6/PPARD/RFX6/BLK/SYBU/ADCY8/TLR4/ABL1/AGTR2	49
GO_NUCLEOSIDE_PHOSPHATE_BIOSYNTHETIC_PROCESS	49/2921	273/43216	3.51485e-10	2.3553e-09	8.44004e-10	NPPB/PPT1/AK5/UCK2/LHPP/AMPD3/GUCY1A2/NNMT/PPCDC/ACSBG1/RCVRN/ADORA2B/ATP5F1E/NMNAT3/MTHFD2L/GPAT3/ADCY2/RAD50/UPP1/PRKAG2/PDP1/CTPS1/ELOVL1/AK4/ATP5F1C/ADK/PAPSS2/ELOVL3/PDHX/HSD17B12/DUT/ADCY7/KYNU/PID1/ACSS2/ADA/PTGIS/PARP9/SCD5/GUCY1A1/NUDT12/GUCA1B/TBPL1/AGPAT4/ADCY1/NAMPT/ADCY8/PARP10/RFK	49
GO_ACTIVATION_OF_INNATE_IMMUNE_RESPONSE	49/2921	315/43216	4.44731e-08	2.3552e-07	8.43968e-08	PUM1/PSMB2/BCL10/MUC1/PIK3AP1/MUC5AC/TRAF6/RPS6KA5/CREBBP/NR1D1/NPLOC4/COLEC12/NOP53/PRKCE/RTN4/TANK/PSMD1/SRC/UBE2V1/OTULIN/IRF1/TAB2/NOD1/CD36/DAB2IP/PSMB7/PRKACB/AIM2/MAPKAPK2/BIRC2/TIRAP/APPL2/PSMC6/PSMC5/SEC14L1/PIK3C3/ITGB2/EP300/RFTN1/APPL1/PAK2/TLR2/DDX60/ERBIN/F2RL1/RIPK1/FYN/TRIL/TLR4	49
GO_CHONDROCYTE_DIFFERENTIATION	48/2921	119/43216	2.09763e-25	3.91096e-24	1.40146e-24	COL11A1/SERPINH1/SNX19/RFLNA/BMP4/ANXA2/SMAD3/CHSY1/MAF/OSR1/PKDCC/EIF2AK3/GLI2/COL6A3/COL6A2/COL7A1/ADAMTS12/TGFBI/FGF18/RUNX2/COL12A1/CCN2/CREB3L2/GDF6/MATN2/TRPS1/NFIB/COL27A1/WNT9A/MBL2/VWA2/WNT5B/SOX5/PTHLH/WNT10B/HMGA2/GREM1/VIT/COL6A1/WNT7A/CTNNB1/PTH1R/BMP6/COL21A1/GLI3/LOXL2/SNAI2/CCN3	48
GO_REGULATION_OF_CELL_MATRIX_ADHESION	48/2921	119/43216	2.09763e-25	3.91096e-24	1.40146e-24	AJAP1/COL16A1/DDR2/PLAU/THY1/SMAD3/CDH13/SKAP1/ROCK1/MAP4K4/SRC/SDC4/PHLDB2/GSK3B/PIK3CB/EFNA5/DUSP22/UTRN/CD36/SEMA3E/CDK6/PTK2/TSC1/MACF1/NRP1/PTEN/PTPRJ/LRP1/POSTN/FMN1/THBS1/IQGAP1/GREM1/JUP/BCAS3/DAPK3/ROCK2/WDPCP/LIMS1/CLASP1/NF2/FAM107A/LIMCH1/PIK3R1/SERPINE1/DLC1/ABL1/ARHGAP6	48
GO_MAINTENANCE_OF_CELL_NUMBER	48/2921	156/43216	1.4934e-19	2.03776e-18	7.30217e-19	NOTCH2/BCL9/PBX1/SMC3/BCL9L/TBX3/KDM2B/ESRRB/SALL1/CDH2/SMAD2/PAX8/DIS3L2/SALL4/BMP7/LIF/GATA2/TP63/RBPJ/KIT/MED10/MED30/ZHX2/KLF4/SKI/LIN28A/PRRX1/TRIM8/CTR9/HMGA2/IGF1/SAV1/RTF1/POLR2A/IGF2BP1/SMAD4/LBH/KDM3A/MED15/WNT7A/CTNNB1/FOXP1/FGF2/NIPBL/LOXL2/ZNF706/KLF10/FANCC	48
GO_POSITIVE_REGULATION_OF_STRESS_ACTIVATED_PROTEIN_KINASE_SIGNALING_CASCADE	48/2921	170/43216	7.5822e-18	9.38141e-17	3.36176e-17	MAP3K6/GADD45A/ERCC6/DKK1/TRAF6/MAP4K5/MAPK8IP3/GADD45B/XDH/IL37/EPHA4/PTPN1/TIAM1/WNT7B/WNT5A/TNIK/SH3RF1/SH3RF2/FLT4/DUSP22/EDN1/CCN2/NOD1/SEMA3A/WNT16/GDF6/DAB2IP/MIR181A1/TGFB2/MAPK8IP1/TIRAP/ERN1/IL1B/MAP3K2/MAP3K20/WNT7A/RELL1/F2RL1/RIPK1/FGD2/TPD52L1/SAMD5/SASH1/MAP3K4/HIPK2/RB1CC1/STK3/TLR4	48
GO_REGULATION_OF_RESPONSE_TO_WOUNDING	48/2921	171/43216	9.8549e-18	1.20393e-16	4.31421e-17	AJAP1/MIR34A/APCS/PLAU/CD9/ANO6/ANXA2/SMAD3/TNFRSF12A/SOX15/PRKCE/FAP/EPHA4/PROS1/PHLDB2/MYLK/HBEGF/EDN1/CD36/MIR29B1/KLF4/USF1/PTEN/ADRA2A/UBASH3B/LRP1/THBS1/NTRK3/ADAMTS18/APOH/C1QTNF1/SERPINB2/CLASP1/SERPINE2/MIR155/RTN4R/ANXA5/FGF2/F2RL1/RREB1/ADTRP/PPARD/SERPINE1/KANK1/SPAAR/ANXA1/TLR4/MIR222	48
GO_SKELETAL_MUSCLE_ORGAN_DEVELOPMENT	48/2921	171/43216	9.8549e-18	1.20393e-16	4.31421e-17	HEYL/HIVEP3/BCL9/ATF3/HLX/ZBTB18/DKK1/ANKRD1/ANKRD2/ARNTL/WT1/BCL9L/ASB2/COPS2/HLF/SOX11/CFLAR/DNER/GPC1/TBX1/MAFF/PPP3CA/BASP1/RBM24/HDAC9/CAV2/SKI/DMRTA2/NEURL1/WNT10B/CYP26B1/SMYD1/CHRNA1/MYLK2/S100B/EP300/NR1D2/CTNNB1/KLHL40/FLNB/MYOZ2/NLN/MEGF10/RIPOR2/MED20/VGLL2/ELN/SHH	48
GO_TEMPERATURE_HOMEOSTASIS	48/2921	172/43216	1.27798e-17	1.55007e-16	5.55456e-17	KDM1A/EDN2/FH/ADRB1/ARNTL/DRD2/CMKLR1/DIO2/KDM6B/TRPV2/PEMT/NR1D1/TRPM8/GNAS/NTSR1/RBPJ/PLAC8/PDGFC/PRLR/ADRB2/DRD1/CNR1/GJA1/NOX3/CD36/MFAP2/NRDC/OMA1/LEPR/ESRRG/ELOVL3/ADIPOR2/WNT10B/APPL2/KSR2/IGF1R/FTO/ADAM17/LPIN1/KDM3A/IL1B/ID1/CEBPB/ADAMTS5/PLCL2/EBF2/FABP5/TLR4	48
GO_POSITIVE_REGULATION_OF_PROTEIN_KINASE_B_SIGNALING	48/2921	176/43216	3.53548e-17	4.16866e-16	1.49381e-16	PIK3AP1/TCF7L2/ADAM8/FGF3/PIK3R5/RTN4/TGFA/IGFBP5/IRS1/SRC/PIK3CB/KIT/EREG/FGF5/SEMA5A/NRG2/HBEGF/FGF1/FGF18/EGFR/MET/PTK2/PARK7/LIN28A/PTPRJ/NOX4/FRS2/KITLG/SPRY2/THBS1/IGF1R/C1QTNF1/AXL/ERBB4/RAC2/BTC/FGF2/RICTOR/PIK3R1/PDGFRB/FYN/HIP1/NRG1/MTDH/STK3/ANGPT1/ENG/MIR222	48
GO_REGULATION_OF_PROTEIN_LOCALIZATION_TO_MEMBRANE	48/2921	180/43216	9.45517e-17	1.08646e-15	3.89325e-16	EPHA2/STX3/PRKCH/MTCL1/CDH2/YWHAQ/PKDCC/PRKCE/LYPD1/PRNP/ZMYND8/KCNB1/CACNG2/PLS1/TP63/DLG1/EGFR/TCAF2/YWHAZ/GSN/EPHB2/LDLRAP1/PDZK1/CNST/MAPK8/ANK3/SORBS1/LRP1/SSH1/GPC6/ARF6/LGALS3/AKT1/CEMIP/ITGA3/CLTC/SPTBN1/PID1/YWHAB/ITGB2/LZTFL1/APPL1/TFDP2/SLC7A11/PIK3R1/FYN/PRKN/STOM	48
GO_MUSCLE_CELL_DEVELOPMENT	48/2921	183/43216	1.93596e-16	2.17651e-15	7.79937e-16	KDM1A/LMNA/RGS4/SMYD3/MYPN/ANKRD1/ADM/KRT8/TBX3/AKAP6/BMP4/TPM1/AKAP13/FHOD3/SDC1/SLC8A1/DYSF/FHL2/BIN1/CFLAR/DNER/NFATC2/PPP3CA/PTCD2/EDN1/HDAC9/CAV2/PGM5/SKI/SYNPO2L/MYOF/WNT10B/IGF1/TMOD3/SMAD4/BMP10/MYO18B/KLHL40/ANK2/MYOZ2/SORBS2/LOX/MEGF10/PDGFRB/RIPOR2/ATG5/ENG/AGTR2	48
GO_REGULATION_OF_ENDOCYTOSIS	48/2921	198/43216	5.43673e-15	5.5499e-14	1.98876e-14	PPT1/DKK1/DRD2/ANO6/ANXA2/SNX33/CDH13/RAB31/ROCK1/BIN1/SRC/PTPN1/PPARG/WNT5A/GATA2/PIK3CB/PPP3CA/MAGI2/CD36/HNRNPK/LDLRAP1/DNAJC6/SGIP1/CD151/BICD1/LRP1/APPL2/PRKD1/ARF6/LGALS3/CALM1/GREM1/ANKFY1/ITGB3/NEDD4L/CD22/AXL/PACSIN2/APPL1/NLGN1/F2RL1/RUFY1/HIP1/SERPINE1/MKLN1/ANGPT1/SH3GL2/ABL1	48
GO_MULTICELLULAR_ORGANISMAL_SIGNALING	48/2921	204/43216	1.85831e-14	1.81487e-13	6.50345e-14	ATP2B4/KCNQ1/MTNR1B/ITPR2/HCN4/KCNK3/SLC8A1/CALM2/KCNIP3/BIN1/CACNG2/KCNMB2/PDE4D/GLRA1/KCNIP1/DRD1/GJA1/AHCYL1/ATP1A1/ATP1A2/ANK3/CTNNA3/CACNA2D4/CACNA1C/SCN8A/AVPR1A/CALM1/NTRK3/KCNJ12/JUP/SCN4A/CACNG5/KCNJ2/CACNG6/EHD3/SCN9A/CHRNA1/KCNE4/CACNA1I/SCN5A/KCNIP4/ANK2/CAMK2D/ITPR3/GRIK2/CACNA2D1/KCND2/NTRK2	48
GO_CELLULAR_RESPONSE_TO_INSULIN_STIMULUS	48/2921	211/43216	7.28365e-14	6.79941e-13	2.43652e-13	WDTC1/GOT1/PDE3B/BCAR1/ATP6V0A1/SOCS3/RAB31/CFLAR/IRS1/SOGA1/SRC/PTPN1/PPARG/GNAI2/AP3S1/HDAC9/IGFBP1/CAV2/TSC1/ERRFI1/RPE65/USF1/ATP6V1G3/NUCKS1/SIRT1/PTEN/SORBS1/VWA2/SIK2/SOCS2/APPL2/ZFP36L1/AKT1/PKM/IGF1R/BAIAP2/LPIN1/IL1B/INHBB/GRB14/PID1/LPIN3/APPL1/PIK3R1/PHIP/BAIAP2L1/ATP6V1H/KANK1	48
GO_POSITIVE_REGULATION_OF_PROTEIN_CATABOLIC_PROCESS	48/2921	215/43216	1.54149e-13	1.4175e-12	5.07952e-13	ADAM8/NEDD4/SNX33/SMURF2/SMAD7/NOP53/HECW2/ATG7/WNT5A/GSK3B/ASB5/LPCAT1/SH3RF2/SNX9/TRIB1/PTK2/DAB2IP/NRDC/SEC22B/TRIM67/PTEN/ADRA2A/STX5/RDX/SORL1/LRP1/TMTC3/PSMC6/DACT1/AKT1/PSMC5/CSNK1D/NEDD4L/TRIB2/IL1B/SUMO1/CSNK2A1/RNF185/CSNK1E/KLHL40/MAGEF1/PLK2/NDFIP1/CSNK1A1/RNF144B/PRKN/RNF19A/ASB9	48
GO_SODIUM_ION_TRANSPORT	48/2921	216/43216	1.85303e-13	1.6864e-12	6.04308e-13	ATP2B4/SLC3A2/DRD2/SCNN1A/ANO6/SLC38A1/SLC38A6/NEDD4/HCN4/ASIC2/OSR1/SLC8A1/PRKCE/HECW2/SLC9A8/SLC4A7/DLG1/SLC22A5/KLHL3/ADRB2/NKAIN2/UTRN/CNKSR3/SLC13A4/SLC24A2/AHCYL1/ATP1A1/ATP1A2/ANK3/COMMD9/WNK1/SLC38A4/SCN8A/SLC17A8/SLC24A4/AKT1/SCN4A/NEDD4L/SCN9A/STK39/SERPINE2/SCN5A/PKD2/CAMK2D/HCN1/ASIC3/STOM/SLC9A7	48
GO_ALCOHOL_METABOLIC_PROCESS	48/2921	222/43216	5.44188e-13	4.77699e-12	1.7118e-12	ASAH2/IPMK/INPP5A/OSBPL5/DKK3/ALDH3B1/ITPK1/LIPC/PLCD3/PLCH2/PLB1/DYSF/DHRS9/PLCB4/PLCG1/APOL2/INPP4B/BMP5/ABCA1/RXRA/LDLRAP1/AKR1A1/LEPR/RPE65/ITPKB/PTEN/MYOF/SORL1/LIMA1/CALM1/ALDH1A2/ALDH1A3/CETP/ALDH3A2/OSBPL1A/TTR/RDH14/PLCD4/MOGAT1/INPP5D/ACSS2/ABCG1/SREBF2/COQ2/BMP6/PPARD/CYP7B1/TTC39B	48
GO_GLYCEROLIPID_METABOLIC_PROCESS	48/2921	230/43216	2.13666e-12	1.77652e-11	6.36603e-12	ACP6/INPP5A/CYP2E1/OSBPL5/ATG14/LPCAT2/SOCS3/PIP5K1C/PLCH2/PLB1/TTC7A/PNPLA3/MGLL/PIK3CB/LPCAT1/MBOAT1/SYNJ2/FAM126A/EFR3A/SERINC2/LPGAT1/SIRT1/PTEN/LIPF/PNPLA2/PIK3C2G/SOCS2/ABHD4/SEL1L/CETP/PLA2G15/APOH/PGS1/PIK3C3/LPIN1/INSIG2/PLCD4/INPP5D/DGKD/ABHD12/OSBPL10/PIGX/PIGG/PIK3R1/PDGFRB/DGKB/DGKI/INSIG1	48
GO_PHOSPHOLIPID_METABOLIC_PROCESS	48/2921	259/43216	1.71345e-10	1.17972e-09	4.22745e-10	ACP6/PLPP4/INPP5A/OSBPL5/ATG14/LPCAT2/PIK3R5/SOCS3/PIP5K1C/PLCH2/PLB1/TTC7A/IRS1/SRC/PNPLA3/PIK3CB/KIT/LPCAT1/MBOAT1/SYNJ2/FAM126A/EFR3A/PTK2/KLF4/DAB2IP/SERINC2/PLPPR4/LPGAT1/PTEN/PIK3C2G/SOCS2/FLT1/ABHD4/PRKD1/CETP/PLA2G15/GATA6/PIK3C3/PLCD4/INPP5D/OSBPL10/PIGX/PIGG/FGF2/PIK3R1/PDGFRB/AGPAT4/VAV2	48
GO_MACROAUTOPHAGY	48/2921	290/43216	8.24404e-09	4.75667e-08	1.70452e-08	VPS13D/QSOX1/BAG3/GAPDH/ATG101/ATG14/NEDD4/CLEC16A/ATP6V0A1/RPTOR/RUFY4/MAP1LC3A/SRC/ATG7/KLHL3/ADRB2/NOD1/PRKAG2/TSC1/SH3GLB1/SEC22B/TOMM20/MAPK8/SIRT1/VPS37C/UVRAG/SPTLC2/ATG2B/AKT1/ERN1/WIPI1/RAB12/PIK3C3/EPG5/FEZ2/STAM2/CSNK2A1/TP53INP2/WDFY3/SYNPO2/SCOC/ATG5/VTA1/PRKN/TOMM7/EXOC4/RB1CC1/ATP6V1H	48
GO_MACROMOLECULE_METHYLATION	48/2921	295/43216	1.4422e-08	8.04683e-08	2.88352e-08	MTHFR/KDM1A/LMNA/SMYD3/PRMT3/WT1/TRMT112/COPRS/THADA/ZNF335/CTCFL/GNAS/PCMTD2/PRDM5/MTRR/ETF1/KMT2E/MIR29B1/GRHL2/NTMT1/TYW3/SIRT1/CTR9/METTL15/EED/BCDIN3D/BTG1/SETD3/FAM98B/RTF1/WDR61/SMAD4/STPG4/KDM3A/SMYD1/IWS1/GCG/METTL8/METTL21A/PAXBP1/CTNNB1/RBM15B/MECOM/SETD7/ATPSCKMT/NSD1/JARID2/PHF19	48
GO_ANTIGEN_RECEPTOR_MEDIATED_SIGNALING_PATHWAY	48/2921	307/43216	5.16999e-08	2.7315e-07	9.78812e-08	MIR34A/PSMB2/BCL10/TRAF6/LPXN/THY1/PRKCH/BCAR1/SKAP1/PSMD1/PRNP/PLCG1/NFATC2/RUNX1/NFAM1/PIK3CB/PDE4D/DUSP22/TAB2/PSMB7/PDE4B/RAB29/PTPRJ/WNK1/PAWR/PSMC6/LGALS3/EIF2B2/PSMC5/CD22/PTPRC/SLC39A10/CTLA4/INPP5D/ADA/RFTN1/PLCL2/FOXP1/EIF2B5/PAK2/TXK/ELF2/FYB1/PIK3R1/FYN/BLK/PAG1/ABL1	48
GO_CARDIAC_CHAMBER_MORPHOGENESIS	47/2921	129/43216	1.1519e-22	1.87857e-21	6.73171e-22	HEYL/TGFBR3/COL11A1/NOTCH2/TNNI1/PARVA/TBX3/BMP4/TPM1/SMAD6/RARA/SMAD7/SOX11/FHL2/ACVR1/FKBP1A/BMP7/TBX1/WNT5A/HEG1/SLIT2/RBPJ/PTCD2/SLIT3/BMP5/ADGRG6/SEMA3C/CHD7/GRHL2/ZFPM2/RXRA/CCN1/TGFB2/NRP1/SAV1/FZD2/GATA6/SMAD4/BMP10/ADAMTS1/ROBO2/ROBO1/CPE/ISL1/CITED2/NRG1/ENG	47
GO_TUBE_FORMATION	47/2921	145/43216	3.19969e-20	4.51157e-19	1.61669e-19	MTHFR/BCL10/DEAF1/ADM/TRAF6/KDM2B/BMP4/RARA/SOX11/OSR1/PAX8/TGM2/STK4/SDC4/SALL4/BMP7/WNT5A/SHROOM3/BMP5/COBL/PODXL/GRHL2/CTHRC1/NFIB/DAB2IP/LHX2/TSC1/SKI/GRHL3/PRKACB/TGFB2/GREM1/FZD2/BCAS3/SPINT2/ATOH8/CELSR1/PLXNB2/CTNNB1/IFT122/CC2D2A/MTHFD1L/SHH/DLC1/STK3/PTCH1/ABL1	47
GO_EYE_MORPHOGENESIS	47/2921	148/43216	8.30554e-20	1.15425e-18	4.13616e-19	EPHA2/BCAR3/FASLG/FJX1/THY1/NECTIN1/KDM2B/BMP4/FBN1/NR2E3/SDK2/PTPRM/SOX11/BMP7/THRB/WNT5A/COL8A1/FAT1/FBN2/PRDM1/WNT16/ZHX2/AGTPBP1/COL5A1/SKI/MFAP2/EPHB2/RPE65/CRB1/WNT9A/TSKU/FRS2/TRPM1/ALDH1A3/SP3/COL5A2/CTNNB1/NECTIN3/IFT122/TENM3/NIPBL/HCN1/MAN2A1/SDK1/GLI3/HIPK2/NTRK2	47
GO_BRANCHING_MORPHOGENESIS_OF_AN_EPITHELIAL_TUBE	47/2921	149/43216	1.13427e-19	1.55715e-18	5.57992e-19	EPHA2/PBX1/WT1/VDR/TBX3/BMP4/SALL1/PAX8/GLI2/ACVR1/HOXD11/SRC/STK4/BMP7/LAMA5/WNT5A/PLXND1/DLG1/SLIT2/ADAMTS16/FGF1/EDN1/SEMA3E/MET/TNC/CLIC4/TACSTD2/NRP1/DLG5/DCHS1/SPRY2/COL4A1/GREM1/SMAD4/GBX2/CELSR1/CTNNB1/ETV5/PKD2/FGF2/FAT4/GLI3/SHH/PTCH1/ENG/ABL1/AGTR2	47
GO_PLACENTA_DEVELOPMENT	47/2921	150/43216	1.54431e-19	2.09456e-18	7.50571e-19	LHX4/HTRA1/PHLDA2/ADM/FOSL1/VDR/KRT8/VASH1/PLCD3/SOCS3/HS6ST1/STK4/SNAI1/BMP7/LIF/WNT7B/PPARG/GATA2/RBPJ/CSF2/ADAM19/BMP5/PRDM1/EGFR/GRHL2/PTK2/RXRA/CCN1/ETNK2/BIRC2/E2F7/ZFP36L1/AKT1/DLX3/SPINT2/SP3/ADA/PTGIS/CEBPB/MME/PKD2/PPARD/MAP3K4/DNAJB6/STC1/STK3/PLAC1	47
GO_REGULATION_OF_EXTRINSIC_APOPTOTIC_SIGNALING_PATHWAY	47/2921	154/43216	5.15123e-19	6.79601e-18	2.4353e-18	BCL10/ARHGEF2/LMNA/FASLG/IL19/ATF3/TCF7L2/BMP4/TNFRSF12A/ACVR1/ITGA6/CFLAR/SCG2/SP100/SRC/STK4/TIMP3/SH3RF1/CSF2/CTNNA1/BMP5/INHBA/PARK7/IFI6/NRP1/PTEN/IGF1/LGALS3/AKT1/THBS1/RFFL/DAPK3/PTPRC/IL1B/ZSWIM2/EYA2/PAK2/RIPK1/PHIP/FYN/SERPINE1/SNAI2/RB1CC1/IL7/STK3/MIR222/AGTR2	47
GO_ACTIN_FILAMENT_POLYMERIZATION	47/2921	179/43216	3.79446e-16	4.18938e-15	1.50123e-15	CAPZB/KIRREL1/WASHC2C/SPTB/EVL/ARHGAP28/FHOD3/CDC42EP3/PRKCE/BIN1/ARHGAP40/PREX1/TRIOBP/DLG1/SLIT2/ARHGAP18/SNX9/MICALL2/COBL/GSN/SPTAN1/RHOBTB1/FCHSD2/RDX/EPS8/CAPZA3/WASF3/DIAPH3/ARF6/FMN1/TMOD3/BAIAP2/SPIRE1/SPTBN1/NCK2/CDC42EP1/FAM107A/PFN2/RICTOR/IQGAP2/WIPF3/ELN/PPP1R9A/BAIAP2L1/CAPZA2/KANK1/ARHGAP6	47
GO_POSITIVE_REGULATION_OF_I_KAPPAB_KINASE_NF_KAPPAB_SIGNALING	47/2921	181/43216	6.06329e-16	6.5869e-15	2.36037e-15	PLEKHG5/ROR1/WLS/BCL10/FASLG/TRAF6/AJUBA/PPM1A/AKAP13/LITAF/PRKCE/IL37/CFLAR/FKBP1A/TGM2/UBE2V1/CXXC5/GJA1/TAB2/NOD1/CD36/LURAP1L/LPAR1/NEK6/TRIM8/BIRC2/CARD16/TIRAP/TNFRSF1A/PRKD1/AKT1/TRIM25/VAPA/IL1B/S100B/CTNNB1/PLK2/F2RL1/NDFIP1/RIPK1/TRIM38/TRAF3IP2/FYN/PRKN/MTDH/TLR4/ABL1	47
GO_REGULATION_OF_LEUKOCYTE_MIGRATION	47/2921	186/43216	1.89308e-15	1.98027e-14	7.09615e-15	MST1L/EDN2/TNFSF18/ADAM8/THY1/ANO6/CMKLR1/BDKRB1/DYSF/IL1R1/CCL20/BCR/CCR1/MST1/WNT5A/SLIT2/STK10/EDN1/BMP5/PADI2/IL6R/CXCL12/TIRAP/WNK1/KITLG/LGALS3/AKT1/THBS1/GREM1/CCL2/ADAM17/STK39/ADA/RAC2/CD200/IL12A/CXCL8/VEGFC/PTGER4/F2RL1/THBS4/DUSP1/ADTRP/RIPOR2/SERPINE1/CCN3/ANXA1	47
GO_NEGATIVE_REGULATION_OF_CELL_ACTIVATION	47/2921	195/43216	1.31396e-14	1.30586e-13	4.67945e-14	TNFSF4/HLX/GAL/CD9/BMP4/SMAD7/SOX11/PRNP/BPI/SDC4/RUNX1/BCR/DLG1/IRF1/DUSP22/CNR1/MAD1L1/INHBA/MIR30B/PDCD1LG2/LAX1/DLG5/LRRC32/UBASH3B/PAWR/LGALS3/ADAMTS18/TBX21/C1QTNF1/THOC1/AXL/PTPRC/MERTK/CTLA4/SERPINE2/INPP5D/CEBPB/MIR155/CD200/IL31RA/NDFIP1/RIPOR2/GLI3/SHH/PAG1/IFNB1/ANXA1	47
GO_MYELOID_LEUKOCYTE_MIGRATION	47/2921	202/43216	5.41162e-14	5.1225e-13	1.83561e-13	MST1L/EDN2/ADAM8/ANO6/CMKLR1/PECAM1/PIP5K1C/DYSF/IL1R1/IL37/SCG2/CCL20/PREX1/HRH1/CCR1/MST1/SLIT2/KIT/PDE4D/EDN1/PDE4B/IL6R/TGFB2/CXCL12/SAA1/TIRAP/FLT1/LGALS3/THBS1/GREM1/CCL2/CD300H/IL1B/ITGB2/RAC2/CD200/CXCL8/CXCL6/VEGFC/PTGER4/ITGA1/THBS4/DUSP1/RIPOR2/SERPINE1/CCN3/ANXA1	47
GO_VESICLE_MEDIATED_TRANSPORT_IN_SYNAPSE	47/2921	202/43216	5.41162e-14	5.1225e-13	1.83561e-13	DNM3/SYT2/SYT8/STX3/SYT12/DRD2/ADORA2B/ROCK1/PIP5K1C/GRIK5/GSK3B/FCHO2/AP3S1/DRD1/RIMS1/HTR1B/CNR1/CLSTN1/DNAJC6/SNAP47/CTBP2/BLOC1S1/RAP1B/SYT1/ARF6/CALM1/ITGB3/RAB27B/MAP2/SNAP25/WNT7A/CTNNB1/ERC2/CADPS/PFN2/NLGN1/MAPK10/CPLX2/STX11/PRKN/ADCY1/STX1A/PCLO/DGKI/CHRNB3/SH3GL2/STXBP1	47
GO_SIGNAL_TRANSDUCTION_BY_P53_CLASS_MEDIATOR	47/2921	264/43216	1.05139e-09	6.60091e-09	2.36539e-09	KDM1A/GADD45A/MUC1/PHLDA3/ANKRD1/ANKRD2/CD44/TNKS1BP1/SSRP1/CRADD/NUAK1/RMI2/BCL3/NOP53/SPRED2/SP100/PHF20/L3MBTL1/SNAI1/TP63/RAD50/MYO6/PRKAG2/HNRNPK/RPL5/EXO1/SIRT1/USP28/E2F7/AKT1/TFAP4/USP10/RFFL/PLA2R1/ZNF385B/CSNK2A1/EP300/CNOT10/TFDP2/ATR/CNOT6L/PLK2/EEF1E1/PRKN/HIPK2/SNAI2/RMI1	47
GO_MITOTIC_NUCLEAR_DIVISION	47/2921	280/43216	7.44092e-09	4.31905e-08	1.5477e-08	MAP10/SMC3/PPP2R2D/BMP4/PPP1R9B/AKAP8/TGFA/HECW2/DIS3L2/DSN1/L3MBTL1/MYBL2/BMP7/PDS5A/EREG/TRIP13/TENT4A/EDN1/MAD1L1/CAV2/NSMCE2/NEK6/CENPF/ZWINT/EPS8/IGF1/PCID2/CDC6/PSMG2/CEP192/DAPK3/IL1B/CLASP1/BTC/CENPE/MAP9/NIPBL/KIF2A/SLF1/PDGFRB/KIF4B/CCNJL/DUSP1/BOD1/PHIP/KIF25/CDC14B	47
GO_RESPONSE_TO_XENOBIOTIC_STIMULUS	47/2921	280/43216	7.44092e-09	4.31905e-08	1.5477e-08	RGS4/SMYD3/CYP2E1/DRD2/ARNT2/GRIN2A/CYB5B/PPP1R9B/SLC8A1/PRKCE/CFLAR/MAP1LC3A/TIAM1/ATG7/PPARG/CLDN1/PPP3CA/AHRR/CMBL/NR3C1/DRD1/EDN1/HTR1B/CNR1/AHR/HDAC9/EGFR/MCM7/PTGS1/ERRFI1/PRKACB/CYP26A1/GSTO2/CALM1/TFAP4/GOT2/DPEP1/CYP26B1/ADA/MGST2/CRHBP/RGS17/SDK1/FBXO32/ADCY8/HSPA5/AGTR2	47
GO_RESPONSE_TO_CALCIUM_ION	46/2921	149/43216	7.27654e-19	9.43441e-18	3.38075e-18	SYT2/KCNMA1/SYT8/SYT12/NEDD4/SDC1/CALM2/CACNG2/WNT5A/CPNE4/KCNMB2/PPP3CA/PDCD6/EDN1/EGFR/RASA4B/CLIC4/JUN/AHCYL1/S100A16/KCNH1/ITPKB/ANXA11/WNK1/SYT1/ALOX5AP/CALM1/THBS1/IQGAP1/CPNE7/DPEP1/ENTPD6/SCN5A/NLGN1/PKD2/CAMK2D/ANXA5/TRPC3/CRHBP/SPARC/DUSP1/ITPR3/ADCY1/ADCY8/HSPA5/PTGES	46
GO_REGULATION_OF_INSULIN_SECRETION	46/2921	173/43216	4.61329e-16	5.06863e-15	1.81631e-15	TCF7L2/ARNTL/MTNR1B/DRD2/ITPR2/NR1D1/GIP/MIDN/KCNS3/PRKCE/MAP4K4/DPP4/RAPGEF4/IRS1/KCNB1/TIAM1/SLC2A2/PPP3CA/OXCT1/EFNA5/CNR1/CFTR/SLC2A1/MCU/ADRA2A/ANO1/CACNA1C/LRP1/KCNC2/CACNA1A/IL1B/INHBB/GCG/SNAP25/MYRIP/ISL1/ITPR3/PPARD/RFX6/PRKN/STX1A/BLK/SYBU/CCN3/ADCY8/RFX3	46
GO_NEGATIVE_REGULATION_OF_MAPK_CASCADE	46/2921	181/43216	2.97003e-15	3.05954e-14	1.09636e-14	RGS4/ATF3/DUSP5/BMP4/SPRED2/PTPN1/BMP7/MIR133A2/PRDM15/LIF/TIMP3/FBLN1/DLG1/SH3RF2/DUSP22/CNKSR3/MIR29B1/PSCA/KLF4/RGS3/DAB2IP/ERRFI1/EPHB2/LAX1/PTEN/MAPK8IP1/PTPRJ/SORL1/DUSP6/SPRY2/DACT1/AKT1/IGF1R/CRYBA1/SMAD4/PTPRC/IL1B/NF2/MECOM/F2RL1/DUSP1/PRKN/TLR4/ABL1/RAPGEF1/SPRY3	46
GO_POSITIVE_REGULATION_OF_TRANSMEMBRANE_TRANSPORT	46/2921	199/43216	1.28772e-13	1.18737e-12	4.25486e-13	KCNQ1/GAL/P2RY6/TRPC6/THY1/CRACR2A/ALG10B/ANO6/AKAP6/BDKRB1/GIP/CALM2/IRS1/PLCG1/NTSR1/CACNG2/ADRB2/DRD1/CNKSR3/CFTR/PARK7/EPHB2/AZIN2/PDZK1/ANK3/SORBS1/SLC1A2/WNK1/ADIPOR2/KCNC2/IGF1/CALM1/AKT1/CEMIP/KCNJ2/EHD3/STK39/SUMO1/JPH2/APPL1/PKD2/ANK2/PIK3R1/CACNA2D1/RELN/ABL1	46
GO_NEGATIVE_REGULATION_OF_WNT_SIGNALING_PATHWAY	46/2921	206/43216	4.86163e-13	4.2955e-12	1.53926e-12	PSMB2/DKK1/BICC1/TCF7L2/DKK3/NXN/CDH2/PSMD1/STK4/LIMD1/WNT5A/GSK3B/G3BP1/IGFBP1/MIR29B1/TMEM64/CTHRC1/TLE4/TLE1/DAB2IP/PSMB7/LZTS2/CTNND1/SDHAF2/TSKU/WNT5B/LRP1/LATS2/PSMC6/DACT1/GREM1/NLK/SOST/PSMC5/TRABD2A/RBMS3/WWTR1/ISL1/CSNK1A1/TMEM170B/PRKN/GLI3/SHH/SNAI2/STK3/RAPGEF1	46
GO_CARBOHYDRATE_BIOSYNTHETIC_PROCESS	46/2921	209/43216	8.41169e-13	7.28941e-12	2.61211e-12	ATF3/PPP1R3C/GOT1/PC/P2RY6/GAPDH/ESRRB/ST3GAL2/ENO3/NR1D1/IRS1/B3GNT7/SOGA1/NTSR1/B3GALT5/HRH1/MST1/GSK3B/GYG1/NDST1/EXT1/SLC2A1/LEPR/SIRT1/SORBS1/CHST15/EXT2/IGF1/AKT1/GOT2/HAS3/CLTC/GYS1/B3GNT2/GCG/B4GALT5/EP300/PTH1R/GBE1/CHST13/B3GNT5/MAEA/NLN/SDHAF3/FAM3C/FBP1	46
GO_POSITIVE_REGULATION_OF_ERK1_AND_ERK2_CASCADE	46/2921	211/43216	1.20419e-12	1.03164e-11	3.69681e-12	NOTCH2/CD44/P2RY6/DRD2/BMP4/SEMA7A/CFLAR/CCL20/ACKR3/SSTR4/SRC/CCR1/GNAI2/KIT/PDGFC/FGF18/FLT4/CCN2/NOD1/BMPER/EGFR/CD36/JUN/NRP1/PTEN/NOX4/TIRAP/LRP1/RAP1B/FLT1/SPRY2/PDE8A/CCL2/PTPRC/GCG/ERBB4/FGF2/RAPGEF2/F2RL1/PDGFRB/ANGPT1/GLIPR2/TLR4/ABL1/RAPGEF1/MIR222	46
GO_POSITIVE_REGULATION_OF_LEUKOCYTE_CELL_CELL_ADHESION	46/2921	218/43216	4.05883e-12	3.29379e-11	1.1803e-11	BCL10/TNFSF4/HLX/ZMIZ1/ADAM8/CD44/TRAF6/RAG1/THY1/ETS1/FLOT2/RARA/SKAP1/GLI2/DPP4/SRC/RUNX1/IL7R/IL6ST/MIR30B/PDCD1LG2/IL6R/ITPKB/IGF1/AKT1/NFAT5/CCL2/YES1/EBI3/PTPRC/NCK2/IL1B/CTLA4/ADA/MIR155/IL12A/PAK2/IL21/PIK3R1/CD83/FYN/GLI3/SHH/EGR3/IL7/ANXA1	46
GO_DEVELOPMENT_OF_PRIMARY_SEXUAL_CHARACTERISTICS	46/2921	222/43216	7.91008e-12	6.25414e-11	2.24112e-11	LHX8/WT1/RXFP2/SALL1/ADGRG1/SOX15/RARA/FSTL3/OSR1/SDC1/PTPRN/SRC/TFAP2C/WNT5A/SLIT2/KIT/EREG/BASP1/CTNNA1/SLIT3/INHBA/SEMA3A/ZFPM2/LHX9/TGFB2/NCOA4/ARID5B/SIRT1/KITLG/DACH1/EIF2B2/GATA6/SMAD4/INHBB/CEBPB/ADAMTS1/ROBO2/PTX3/EIF2B5/LHFPL2/RHOBTB3/PDGFRB/MEA1/CITED2/LFNG/HSPA5	46
GO_POSITIVE_REGULATION_OF_NUCLEOBASE_CONTAINING_COMPOUND_METABOLIC_PROCESS	46/2921	231/43216	3.31869e-11	2.45206e-10	8.78678e-11	TNFSF4/FMN2/ERCC6/WT1/TRMT112/CLCF1/HNRNPA1/BMP4/NPAS2/WDR75/RTEL1/TRA2B/ANXA3/CCT5/RAD50/PKIB/EGFR/LIN28A/NEK7/SIRT1/RBM20/NUP98/UNG/AKT1/USP7/POLR2A/TBX21/ERN1/CBX8/SMCHD1/SPIRE1/CIRBP/PTPRC/STPG4/EYA2/CTNNB1/PARP9/ATR/PIK3R1/SLF1/RIPK1/RNF8/MAP3K4/TRA2A/SPIDR/EXOSC3	46
GO_PHOSPHOLIPID_BIOSYNTHETIC_PROCESS	46/2921	233/43216	4.50959e-11	3.30671e-10	1.18493e-10	SLC44A3/CAPN2/PITPNM2/AJUBA/LPCAT2/VAC14/PITPNM3/PIK3R5/PEMT/PIP5K1C/PIK3CB/GPAT3/INPP4B/LPCAT1/MBOAT1/SYNJ2/RAB14/FABP3/ETNK2/LPGAT1/CHAT/PTEN/FAR1/STARD10/PIK3C2G/SPTLC2/CPNE7/PGS1/PIK3C3/LPIN1/INPP5D/CSNK2A1/PIGU/LPIN3/PIGX/PIGG/CWH43/SGMS2/FGF2/PIK3R1/RUFY1/PPARD/FIG4/AGPAT4/AGK/FABP5	46
GO_NEURON_APOPTOTIC_PROCESS	46/2921	241/43216	1.47554e-10	1.0338e-09	3.70453e-10	PPT1/NGF/FASLG/ADAM8/CLCF1/MTNR1B/GAPDH/KDM2B/EGLN3/NLRP1/ROCK1/GRIK5/EN1/DLX1/PRNP/MYBL2/KCNB1/ADNP/THRB/TP63/PARK7/JUN/TGFB2/NRP1/BDNF/LRP1/MAX/CCL2/AXL/VSTM2L/CEBPB/ADARB1/CTNNB1/GRID2/TRIM2/ISL1/ITGA1/GRIK2/FYN/PRKN/SRPK2/HIPK2/ANGPT1/NTRK2/HSPA5/STXBP1	46
GO_NEGATIVE_REGULATION_OF_CELLULAR_CATABOLIC_PROCESS	46/2921	243/43216	1.96496e-10	1.34468e-09	4.81856e-10	QSOX1/ATP2B4/PKP3/BMF/ANXA2/CLEC16A/ROCK1/NOP53/EPHA4/TIMP3/ATG7/RYBP/TENT4A/DAP/RBM24/CNR1/TAB2/MET/PTK2/DAB2IP/TSC1/PARK7/LEPR/RPL5/SEC22B/PKP1/MAPKAPK2/TIRAP/AKT1/USP7/IGF2BP1/TLK2/TIMP2/CIRBP/FEZ2/CSNK2A1/CST3/USP25/DAZL/KLHL40/NOCT/KIF25/NAMPT/HIPK2/SHH/RIC1	46
GO_REGULATION_OF_CELLULAR_PROTEIN_CATABOLIC_PROCESS	46/2921	245/43216	2.60675e-10	1.76602e-09	6.32839e-10	ANXA2/CLEC16A/SMAD7/NOP53/EPHA4/RYBP/GSK3B/SH3RF2/TRIB1/PTK2/RAD23B/DAB2IP/PARK7/RPL5/TRIM67/PTEN/RDX/WNT10B/LRP1/TMTC3/NUDT15/PSMC6/DACT1/AKT1/RHBDF1/USP7/TLK2/PSMC5/CSNK1D/TRIB2/SUMO1/CSNK2A1/USP25/RNF185/CSNK1E/KLHL40/MAGEF1/PLK2/CSNK1A1/RNF144B/PRKN/GNA12/HIPK2/SHH/RNF19A/RIC1	46
GO_GERM_CELL_DEVELOPMENT	46/2921	249/43216	4.53669e-10	2.9666e-09	1.06306e-09	DDX20/FMN2/DEAF1/WT1/RXFP2/BMP4/PAQR5/RARA/ACVR1/SRC/PABPC1L/OSBP2/KIT/EREG/TRIP13/ROPN1L/TCP11/PRDM1/PACRG/CFTR/WASHC5/LIN28A/NEURL1/CAPZA3/IGF1/AKT1/ABHD2/MARF1/NANOS3/KDM3A/INHBB/SPAG16/AGFG1/MEI1/TTLL1/DAZL/CTNNB1/NECTIN3/PTX3/ETV5/CDYL/RNF8/TBPL1/GALNTL5/FANCC/FAM9C	46
GO_RESPONSE_TO_ENDOPLASMIC_RETICULUM_STRESS	46/2921	268/43216	5.21985e-09	3.08003e-08	1.10371e-08	ZBTB17/LMNA/ATF3/CREB3L1/CTDSP2/RASGRF1/NPLOC4/GFPT1/EIF2AK3/HM13/PTPN1/GSK3B/IGFBP1/CFTR/CREB3L2/DAB2IP/UBE2J2/PARK7/JUN/PPP1R15B/SIRT1/DNAJB12/TMTC3/PSMC6/SEL1L/THBS1/AMFR/CCL2/TRIM25/ERN1/WIPI1/NCK2/CEBPB/HSPA13/USP25/RNF185/EP300/EIF2B5/CXCL8/PIK3R1/THBS4/CREBRF/PRKN/TMEM67/TLN1/HSPA5	46
GO_ANION_TRANSMEMBRANE_TRANSPORT	46/2921	270/43216	6.63728e-09	3.87251e-08	1.38769e-08	RGS4/SLC16A12/SLC3A2/ANO2/ANO6/SLC38A1/SLC7A1/SLC38A6/SLC7A5/OSR1/PRNP/SLC35C2/NTSR1/SLC4A7/SLC12A8/ANKH/EMB/GLRA1/TTYH3/CFTR/SLC13A4/TCAF2/PRKAG2/ABCA1/CLIC4/LRRC8D/ATP1A2/SLC1A2/ANO1/SLC38A4/SLC16A7/BEST3/SLC17A8/AKT1/THBS1/SLC1A4/STK39/SLC4A3/SLC32A1/SLC6A6/SLC7A11/GLRB/SLC1A3/RIPK1/CLIC5/GABRR2	46
GO_ADHERENS_JUNCTION_ASSEMBLY	45/2921	89/43216	4.31284e-29	9.82805e-28	3.52181e-28	COL16A1/THY1/AJUBA/ACTN1/SMAD3/TBCD/ROCK1/SMAD7/PIP5K1C/MAP4K4/SRC/SDC4/LAMA5/PHLDB2/EFNA5/DUSP22/PTPRK/PTK2/TSC1/MACF1/NRP1/VCL/DLG5/PTEN/SORBS1/PTPRJ/LRP1/FERMT2/FMN1/THBS1/IQGAP1/GREM1/BCAS3/DAPK3/ROCK2/WDPCP/LIMS1/CLASP1/CTNNB1/FAM107A/LIMCH1/TRIP6/DLC1/ABL1/ARHGAP6	45
GO_CARDIAC_SEPTUM_DEVELOPMENT	45/2921	109/43216	2.05518e-24	3.63171e-23	1.3014e-23	HEYL/TGFBR3/NOTCH2/PARVA/TBX3/BMP4/SMAD6/SALL1/RARA/SMAD7/SOX11/LTBP1/PAX8/ACVR1/XIRP2/SALL4/BMP7/TBX1/WNT5A/HEG1/PLXND1/SLIT2/RBPJ/ADAMTS6/NDST1/SLIT3/BMP5/PRDM1/SEMA3C/CHD7/ZFPM2/CCN1/TGFB2/NRP1/FRS2/SAV1/FZD2/GATA6/SMAD4/ROBO2/ROBO1/ANK2/ISL1/CITED2/ENG	45
GO_CARDIAC_VENTRICLE_DEVELOPMENT	45/2921	126/43216	2.35316e-21	3.5313e-20	1.26542e-20	HEYL/TGFBR3/COL11A1/TNNI1/TBX3/BMP4/TPM1/SMAD6/SALL1/SMAD7/SOX11/LTBP1/PAX8/ACVR1/XIRP2/FKBP1A/SALL4/WNT5A/HEG1/SLIT2/RBPJ/PTCD2/SLIT3/PRDM1/SEMA3C/CHD7/GRHL2/ZFPM2/RXRA/CCN1/KCNK2/TGFB2/FRS2/SAV1/FZD2/SMAD4/BMP10/SCN5A/ROBO2/ROBO1/CPE/ISL1/CITED2/NRG1/ENG	45
GO_ENDOTHELIUM_DEVELOPMENT	45/2921	127/43216	3.40729e-21	5.05713e-20	1.81219e-20	MIR34A/APOLD1/BMP4/ANXA2/KDM6B/PECAM1/ROCK1/XDH/ACVR1/LAMA5/SCUBE1/WNT7B/HEG1/CLDN1/RBPJ/ADAMTS12/PDE4D/FGF1/MET/TJP2/CLIC4/NRP1/RDX/TNFRSF1A/RAP1B/BTG1/STARD13/CDH5/SMAD4/ROCK2/RHOB/ATOH8/IL1B/ID1/COL18A1/WNT7A/CTNNB1/FOXP1/RAPGEF2/F2RL1/BMP6/STC1/NRG1/ENG/RAPGEF1	45
GO_NEPHRON_DEVELOPMENT	45/2921	142/43216	5.48985e-19	7.20064e-18	2.5803e-18	HEYL/PBX1/WT1/BMP4/MYO1E/SALL1/PECAM1/OSR1/PAX8/HOXD11/CFLAR/BMP7/LAMA5/LIF/WNT7B/DLG1/ADAMTS16/BASP1/KLHL3/FGF1/MAGI2/PODXL/TACSTD2/IL6R/LZTS2/DCHS1/NUP160/AQP11/FMN1/IQGAP1/GREM1/ITGA3/SMAD4/CTNNB1/LAMB2/WWTR1/PKD2/FGF2/FAT4/PDGFRB/GLI3/SHH/ANGPT1/PTCH1/AGTR2	45
GO_REGULATION_OF_MUSCLE_ORGAN_DEVELOPMENT	45/2921	156/43216	3.23733e-17	3.83718e-16	1.37502e-16	TGFBR3/RGS4/DKK1/ARNTL/FGF3/AKAP6/BMP4/SMAD3/SOX15/CREB1/GPC1/TBX1/RBPJ/TIFAB/EDN1/RBM24/HDAC9/ZFPM2/CENPF/KCNK2/PTEN/WNT10B/FRS2/IGF1/SAV1/GREM1/GATA6/SMAD4/BMP10/CYP26B1/ERBB4/JPH2/S100B/NR1D2/CTNNB1/FGF2/NLN/LOX/MEGF10/RIPK1/JARID2/PIM1/SHH/NRG1/MIR222	45
GO_VASCULAR_PROCESS_IN_CIRCULATORY_SYSTEM	45/2921	167/43216	5.55079e-16	6.04152e-15	2.16494e-15	NPPB/EDN2/DDAH1/KCNMA1/ADRB1/ADM/MTNR1B/ADORA2B/ASIC2/PTPRM/ROCK1/SLC8A1/SRC/BCR/HRH1/AGTR1/KCNMB2/SLIT2/ADRB2/ADRA1B/DRD1/EDN1/HTR1B/EGFR/ECE1/HTR1D/ATP1A2/FGFBP3/ADRA2A/PTPRJ/ARHGAP42/AVPR1A/AKT1/YES1/ROCK2/WDR35/UTS2B/GUCY1A1/ITGA1/F2RL1/PPARD/ATG5/DOCK4/ANGPT1/AGTR2	45
GO_CELLULAR_RESPONSE_TO_REACTIVE_OXYGEN_SPECIES	45/2921	168/43216	7.08852e-16	7.67601e-15	2.75064e-15	MIR34A/GPR37L1/TRPC6/MMP3/ETS1/PXN/TPM1/MMP2/KDM6B/CFLAR/MAP1LC3A/SRC/BMP7/MIR133A2/SOD3/MAPK13/PTPRK/EGFR/CD36/MET/KLF4/PARK7/JUN/GLRX2/MTR/MAPK8/SIRT1/PSAP/KCNC2/PAWR/AKT1/PDE8A/DPEP1/CBX8/KLF2/AXL/RHOB/FABP1/MIR155/PKD2/RIPK1/AGAP3/ANXA1/FANCC/ABL1	45
GO_POSITIVE_REGULATION_OF_WNT_SIGNALING_PATHWAY	45/2921	174/43216	2.94104e-15	3.03574e-14	1.08784e-14	PSMB2/WLS/LGR6/DKK1/USP47/ARNTL/PPM1A/SMAD3/SALL1/SMURF2/PSMD1/SRC/PRDM15/WNT5A/RBPJ/SEMA5A/EGFR/MIR29B1/PSMB7/SKI/MACF1/DISC1/ZRANB1/WNK1/WNT10B/PSMC6/DACT1/LRRK1/CDH3/JUP/PSMC5/CSNK1D/DAPK3/USP34/CSNK2A1/CSNK1E/RUVBL1/TLR2/DAAM2/SHH/JRK/KANK1/SPIN1/ABL1/MIR222	45
GO_STEROID_HORMONE_MEDIATED_SIGNALING_PATHWAY	45/2921	180/43216	1.13584e-14	1.1355e-13	4.06899e-14	HEYL/ARNTL/VDR/NCOR2/BMP4/ESRRB/NEDD4/NR2E3/AKAP13/NR1D1/RARA/NR2F6/FHL2/SRC/BMP7/PMEPA1/RUNX1/RBFOX2/PPARG/THRB/TP63/PGRMC2/NR3C1/RXRA/PARK7/PADI2/ESRRG/NCOA4/SIRT1/ABHD2/LBH/KDM3A/EP300/NR1D2/CTNNB1/FOXP1/NR3C2/SKP2/ISL1/ZNF366/NR2F1/CREBRF/PPARD/CYP7B1/HNF4G	45
GO_BLOOD_VESSEL_ENDOTHELIAL_CELL_MIGRATION	45/2921	183/43216	2.17672e-14	2.11667e-13	7.58495e-14	EPHA2/MIR483/ETS1/HDAC7/SCARB1/CLEC14A/VASH1/PLCG1/MYH9/CARD10/PPARG/GATA2/SLIT2/FGF18/HDAC9/MIR31/KLF4/JCAD/NRP1/SIRT1/PRCP/AMOTL1/STARD13/PRKD1/AKT1/THBS1/GREM1/MAP2K3/JUP/AKT3/ADAM17/ID1/MIR155/ROBO1/FGF2/VEGFC/PLK2/ADTRP/MIR30A/EPHB4/EGR3/ANGPT1/ANXA1/ABL1/AGTR2	45
GO_PROTEIN_PROCESSING	45/2921	209/43216	3.32262e-12	2.73904e-11	9.81514e-12	NGF/CAPN2/PLAU/ADAM8/SPON1/LDLRAD3/C2CD3/ANXA2/GRIN2A/TMEM208/PRNP/HM13/SRC/MYH9/ADAMTS2/MMP16/GSN/ECE1/OMA1/PRKACB/PSEN2/PITRM1/SRGN/BIRC2/CARD16/CARD18/THBS1/APH1B/LONP2/APOH/PIK3C3/SERPINE2/CPA3/MME/MELTF/ADAMTS3/CPE/SPCS3/PCSK1/CYFIP2/GLI3/SERPINE1/SHH/AOPEP/PTCH1	45
GO_INTERACTION_WITH_HOST	45/2921	210/43216	3.95412e-12	3.21618e-11	1.15249e-11	EPHA2/APCS/SMC3/IFITM1/PC/NECTIN1/GAPDH/SCARB1/NEDD4/SMAD3/ITGB6/DPP4/SRC/ATG7/ITGB5/CLDN1/SLC22A5/EGFR/CDHR3/CAV2/MET/GSN/RXRA/TRIM8/IFITM3/CTNND1/UVRAG/SELPLG/NTRK3/CDH1/ITGB3/TRIM25/THOC1/VAPA/AXL/MIR155/CTNNB1/PTX3/CXCL8/GUCY1A1/TRIM38/HS3ST5/PRKN/HIPK2/MIR222	45
GO_REGULATION_OF_EXOCYTOSIS	45/2921	212/43216	5.57847e-12	4.47866e-11	1.60489e-11	SYT2/SYT8/SYT12/DRD2/ADORA2B/GRIK5/SDC1/RAPGEF4/SDC4/KCNB1/BCR/PDCD6IP/GNAI2/GSK3B/GATA2/DRD1/RIMS1/HTR1B/CNR1/CFTR/ADRA2A/RAP1B/SYT1/STXBP6/CALM1/RAB27B/CLASP1/ITGB2/RAC2/CACNA1I/WNT7A/PFN2/NLGN1/F2RL1/CPLX2/STXBP5/PRKN/ADCY1/STX1A/PCLO/DGKI/CHRNB3/ANXA1/STXBP1/IL1RAPL1	45
GO_NEGATIVE_REGULATION_OF_CELL_CYCLE_PHASE_TRANSITION	45/2921	262/43216	7.45642e-09	4.32434e-08	1.54959e-08	PSMB2/CDKN2C/GADD45A/MUC1/USP47/TNKS1BP1/CTDSP2/CRADD/FOXN3/NOP53/PSMD1/MIR133A2/TRIP13/MAD1L1/CDK6/MIR29B1/KLF4/PSMB7/CENPF/PTEN/WEE1/HMGA2/E2F7/PCID2/PSMC6/DACT1/ZFP36L1/CCL2/CDC6/PSMC5/PSMG2/DONSON/EP300/CNOT10/CTDSPL/FAM107A/TFDP2/CNOT6L/PKD2/FBXL7/PLK2/DUSP1/RIPK1/ZNF655/CDC14B	45
GO_POSITIVE_REGULATION_OF_ENDOTHELIAL_CELL_MIGRATION	44/2921	124/43216	8.75251e-21	1.27118e-19	4.55518e-20	ETS1/HDAC7/SCARB1/BMP4/BCAR1/PLCG1/WNT5A/GATA2/ANXA3/PDCD6/SEMA5A/FGF1/FGF18/FLT4/EDN1/HDAC9/MET/MIR31/JCAD/NRP1/SIRT1/AMOTL1/PRKD1/AKT1/THBS1/MAP2K3/ITGB3/BCAS3/AKT3/ADAM17/ROCK2/RHOB/ATOH8/WNT7A/FOXP1/FGF2/VEGFC/PLK2/SPARC/MIR30A/SASH1/ANGPT1/ANXA1/ABL1	44
GO_PLATELET_ACTIVATION	44/2921	153/43216	8.21671e-17	9.47371e-16	3.39483e-16	PEAR1/TRPC6/VWF/CD9/ITPR2/PRKCH/PIK3R5/PRKCE/SRC/GNAS/MYH9/PIK3CB/YWHAZ/GNAQ/CSRP1/VCL/ADRA2A/SAA1/UBASH3B/ADAMTS18/ITGB3/C1QTNF1/MYL12A/GNA11/AXL/MERTK/COL3A1/SERPINE2/DGKD/RAP2B/TRPC3/SLC7A11/PIK3R1/ITPR3/FYN/GNA12/DGKB/DGKI/TLN1/GNA14/TLR4/STXBP1/VAV2/C1GALT1C1	44
GO_NEURON_MIGRATION	44/2921	154/43216	1.07553e-16	1.23168e-15	4.41363e-16	ARHGEF2/NAV1/NRG3/DRD2/FLRT2/ADGRG1/DNER/TOP2B/ULK4/GATA2/SH3RF1/MAP1B/SPOCK1/DRD1/MDGA1/SEMA3A/MATN2/PTK2/DAB2IP/DAB1/SRGAP2/DISC1/NRP1/CXCL12/DCLK1/NTRK3/ITGA3/AXL/COL3A1/SATB2/ERBB4/CELSR1/PLXNB2/CTNNB1/CCK/APBB2/RAPGEF2/GPM6A/NIPBL/FYN/RELN/NRG1/LRP12/NTRK2	44
GO_SYNAPTIC_VESICLE_LOCALIZATION	44/2921	162/43216	8.47543e-16	9.07622e-15	3.2524e-15	DNM3/SYT2/SYT8/STX3/SYT12/DRD2/ADORA2B/CDH2/PIP5K1C/GRIK5/SYNDIG1/SYN3/SYN2/GSK3B/AP3S1/DRD1/RIMS1/HTR1B/CNR1/MAGI2/SNAP47/PTEN/CTBP2/BLOC1S1/RAP1B/SYT1/CALM1/MAP2/SNAP25/WNT7A/CTNNB1/ERC2/CADPS/PFN2/NLGN1/CPLX2/STX11/PRKN/ADCY1/STX1A/PCLO/DGKI/CHRNB3/STXBP1	44
GO_RESPONSE_TO_BMP	44/2921	167/43216	2.85601e-15	2.95557e-14	1.05911e-14	HEYL/TGFBR3/TRIM33/DKK1/HTRA1/BMP4/PPM1A/FBN1/SMAD6/FAM83G/SMURF2/SMAD2/SMAD7/FSTL3/SOX11/ACVR1/DLX1/BMP7/WNT5A/FSTL1/RBPJ/ADAMTS12/RGMB/RUNX2/BMP5/BMPER/GDF6/CRB2/SKI/CCN1/SKOR1/GREM1/SOST/ITGA3/GATA6/SMAD4/SPINT2/BMP10/ID1/BMP6/HIPK2/ENG/ABL1/CHRDL1	44
GO_CYTOSOLIC_CALCIUM_ION_TRANSPORT	44/2921	169/43216	4.57345e-15	4.67569e-14	1.6755e-14	FASLG/ATP2B4/P2RY6/DRD2/THY1/ITPR2/AKAP6/BDKRB1/GRIN2A/JPH3/PLCH2/SLC8A1/PRKCE/CALM2/FKBP1A/PRNP/PLCG1/MIR133A2/NTSR1/PDE4D/DRD1/IBTK/CCN2/CHD7/ATP1A2/PSEN2/MCU/UBASH3B/CACNA1C/CALM1/TRPM1/CEMIP/PTPRC/JPH2/PKD2/ANK2/CAMK2D/TRPC3/FGF2/ITPR3/ATG5/FYN/CACNA2D1/ABL1	44
GO_REGULATION_OF_MUSCLE_CONTRACTION	44/2921	170/43216	5.76944e-15	5.88066e-14	2.10729e-14	EDN2/TNNI1/PPP1R12B/KCNMA1/KCNQ1/TPM1/HCN4/ADORA2B/SMAD7/SLC8A1/CALM2/BIN1/MIR133A2/DLG1/KIT/PDE4D/ADRB2/ADRA1B/EDN1/CCN2/PDE4B/ATP1A1/ATP1A2/CTNNA3/ADRA2A/ARHGAP42/CACNA1C/CALM1/SETD3/JUP/SCN4A/KCNJ2/DAPK3/EHD3/BMP10/SUMO1/MYLK2/ADA/SCN5A/ANK2/CAMK2D/GUCY1A1/DOCK4/STC1	44
GO_CARBOHYDRATE_DERIVATIVE_CATABOLIC_PROCESS	44/2921	181/43216	6.532e-14	6.12307e-13	2.19416e-13	CDA/HSPG2/AMPD3/CD44/LUM/SDC1/GPC1/SDC4/ADAMTS9/ADAMTS12/PDE4D/ARSB/MGAT1/NT5E/NT5C3A/UPP1/SDC2/AGRN/SDC3/PDE4B/DPYD/BCAN/PRELP/PSAP/DERA/TDG/UNG/NUDT15/GPC6/DUT/CEMIP/PDE8A/PDE1A/CST3/ADA/PDE9A/APOBEC3C/FGF2/VCAN/GNPDA1/PDE7B/AOAH/PDE7A/CEMIP2	44
GO_LOCOMOTORY_BEHAVIOR	44/2921	196/43216	1.27375e-12	1.08573e-11	3.89064e-12	PUM1/PPT1/NAV2/DRD2/MTA1/ZFHX3/GIP/PRKCE/EN1/DPP4/GAD1/EPHA4/NTSR1/SEZ6L/ANKH/SELENOP/GLRA1/DRD1/CHD7/TSC1/PARK7/DAB1/NEGR1/ATP1A2/CXCL12/PSAP/PTEN/EPS8/APH1B/ALDH1A3/ALK/SNAP25/ABHD12/CELSR1/KALRN/ETV5/GLRB/FIG4/PRKN/KCND2/HIPK2/NRG1/ADCY8/VPS13A	44
GO_TISSUE_HOMEOSTASIS	44/2921	220/43216	7.57766e-11	5.43856e-10	1.94887e-10	ABCA4/ILDR2/USH2A/FH/ERCC6/NANOS1/ADAM8/TRAF6/BBS10/ESRRB/ANKRD11/SRC/GNAS/GATA2/LPCAT1/SLC22A5/ADRB2/CCN2/EGFR/TMEM64/TNFRSF11B/NXNL2/RPE65/PCDH15/LIPA/NOX4/UBASH3B/STRAP/SERPINA3/LRRK1/CDH3/ITGB3/SIGLEC15/AKT3/STK39/INPP5D/TP53INP2/RAC2/CTNNB1/PTH1R/WWTR1/BBS12/IL7/TLR4	44
GO_GLYCEROLIPID_BIOSYNTHETIC_PROCESS	44/2921	222/43216	1.03185e-10	7.32797e-10	2.62592e-10	SLC44A3/CAPN2/PITPNM2/SCARB1/AJUBA/LPCAT2/VAC14/PITPNM3/PIK3R5/PEMT/PIP5K1C/PNPLA3/PIK3CB/GPAT3/INPP4B/LPCAT1/SYNJ2/RAB14/FABP3/ETNK2/CHAT/PTEN/FAR1/STARD10/PIK3C2G/CPNE7/PGS1/PIK3C3/LPIN1/MOGAT1/INPP5D/CSNK2A1/PIGU/LPIN3/PIGX/PIGG/CWH43/FGF2/PIK3R1/RUFY1/FIG4/AGPAT4/AGK/FABP5	44
GO_NEGATIVE_REGULATION_OF_CELLULAR_AMIDE_METABOLIC_PROCESS	44/2921	225/43216	1.62611e-10	1.13226e-09	4.05736e-10	PUM1/NANOS1/MIR483/SPON1/GAPDH/SAMD4A/MIR365B/RARA/ROCK1/EIF2AK3/BIN1/IGFBP5/PRNP/MIR298/IGF2BP2/RBM24/IGF2BP3/MIR29B1/YTHDF3/MIR31/TSC1/LIN28A/MIR181A1/SORL1/MIRLET7A2/IGF1/ZFP36L1/TNRC6A/FTO/IGF2BP1/CIRBP/DAPK3/NANOS3/ROCK2/MIR155/CNOT10/CNOT6L/ENC1/MIR30A/ZC3H12D/MIR148A/AGO2/MIRLET7A1/MIR222	44
GO_INTRINSIC_APOPTOTIC_SIGNALING_PATHWAY	44/2921	284/43216	2.36942e-07	1.16037e-06	4.15809e-07	EPHA2/KDM1A/MUC1/ARHGEF2/PHLDA3/IL19/ERCC6/ANKRD2/USP47/CD44/CREB3L1/BMF/BCL3/EIF2AK3/PRKRA/ACKR3/SRC/SNAI1/PTPN1/TP63/HNRNPK/XPA/DAB2IP/PARK7/IFI6/CXCL12/RTKN2/SIRT1/MAPK8IP1/USP28/TNFRSF1A/AKT1/BCL2L10/ERN1/NCK2/ZNF385B/CEBPB/EP300/FNIP2/PIK3R1/PRKN/HIPK2/SNAI2/ABL1	44
GO_PROTEIN_POLYUBIQUITINATION	44/2921	300/43216	1.10482e-06	4.88745e-06	1.75138e-06	PSMB2/C10orf90/TRIM44/TRAF6/NEDD4/SMURF2/DYSF/HECW2/PSMD1/UBE2V1/KLHL3/FBXO9/UBE3D/TRIM56/UBE2H/PSMB7/UBE2J2/UBE2U/HECTD2/BIRC2/LMO7/PSMC6/AMFR/ZNRF1/RFFL/PSMC5/NEDD4L/ZSWIM2/UBE2E2/CTNNB1/TRIM2/FBXL7/SKP2/RNF144B/TRIM38/RNF8/FBXL4/HACE1/SASH1/PRKN/ZNRF2/RNF19A/FBXO32/PARP10	44
GO_CHROMOSOME_SEGREGATION	44/2921	313/43216	3.46569e-06	1.4113e-05	5.05729e-06	PUM1/MAP10/FMN2/SMC3/RMI2/KIF2B/AKAP8/HECW2/DIS3L2/DSN1/TOP1/ARL8B/RAD18/TOP2B/PDS5A/TRIP13/TENT4A/NR3C1/MAD1L1/NSMCE2/NEK6/NTMT1/HFM1/CENPF/ZWINT/UVRAG/PCID2/ERCC4/SYCE1L/CDC6/TLK2/PSMG2/CSNK2A1/MEI1/CTNNB1/CENPE/NIPBL/SLF1/KIF4B/DUSP1/BOD1/KIF25/GEM/RMI1	44
GO_NCRNA_METABOLIC_PROCESS	44/2921	438/43216	0.00582042	0.0115997	0.00415667	UTP25/TRMT112/RPUSD4/KRR1/SMAD3/ELP2/SMAD2/NOP53/THADA/PRKRA/WDR75/RPS21/EXOSC7/TENT4A/SRFBP1/RPL10A/CHD7/MYBL1/LIN28A/ERI3/TYW3/RPL5/TSEN15/SIRT1/METTL15/ELP4/WDR74/DDX47/BCDIN3D/FAM98B/METTL8/SHQ1/EXOSC9/GATB/DROSHA/NSA2/EEF1E1/CDKAL1/ERI1/DCAF13/AGO2/RCL1/EXOSC3/NOL8	44
GO_REGULATION_OF_CELL_JUNCTION_ASSEMBLY	43/2921	89/43216	8.12732e-27	1.65182e-25	5.91919e-26	EPHA2/COL16A1/THY1/PRKCH/SMAD3/ROCK1/MAP4K4/NPHP1/SRC/SDC4/SNAI1/RUNX1/PHLDB2/CLDN1/EFNA5/DUSP22/PTK2/TSC1/MACF1/NRP1/PTEN/PTPRJ/LRP1/RAP1B/FMN1/THBS1/IQGAP1/GREM1/BCAS3/DAPK3/ROCK2/WDPCP/LIMS1/CLASP1/MIR155/FAM107A/LIMCH1/RAPGEF2/DLC1/SNAI2/ABL1/RAPGEF1/ARHGAP6	43
GO_FORMATION_OF_PRIMARY_GERM_LAYER	43/2921	120/43216	1.54997e-20	2.21781e-19	7.94734e-20	EPHA2/WLS/COL11A1/DKK1/TXNRD1/BMP4/SMAD3/MMP2/KDM6B/LAMA3/SMAD2/ACVR1/FN1/SNAI1/BMP7/COL7A1/WNT5A/COL8A1/ITGB5/COL12A1/INHBA/LAMB1/KLF4/CRB2/COL5A1/LAMB3/CTR9/EXT2/HMGA2/COL4A2/RTF1/ITGB3/ITGA3/GATA6/ATOH8/COL5A2/EYA2/ETS2/ITGB2/COL6A1/NF2/CTNNB1/EXOC4	43
GO_POSITIVE_REGULATION_OF_JNK_CASCADE	43/2921	139/43216	9.08885e-18	1.11639e-16	4.00052e-17	MAP3K6/GADD45A/ERCC6/DKK1/TRAF6/MAP4K5/MAPK8IP3/GADD45B/IL37/EPHA4/PTPN1/TIAM1/WNT7B/WNT5A/TNIK/SH3RF1/SH3RF2/FLT4/DUSP22/EDN1/CCN2/NOD1/SEMA3A/WNT16/DAB2IP/MAPK8IP1/TIRAP/ERN1/IL1B/MAP3K2/MAP3K20/WNT7A/F2RL1/RIPK1/FGD2/TPD52L1/SAMD5/SASH1/MAP3K4/HIPK2/RB1CC1/STK3/TLR4	43
GO_ERBB_SIGNALING_PATHWAY	43/2921	140/43216	1.22649e-17	1.49029e-16	5.34034e-17	FASLG/RPS6KA5/BCAR1/CDH13/RTN4/TGFA/SRC/PLCG1/MIR133A2/RBPJ/EREG/NRG2/HBEGF/SH3TC2/EGFR/PTK2/DAB2IP/ERRFI1/IFI6/NEURL1/ADRA2A/AFAP1L2/PTPRJ/EPS8/SPRY2/AKT1/IQGAP1/RHBDF1/ADAM17/NCK2/STAM2/ERBB4/DGKD/ZFYVE28/BTC/ITGA1/ERBIN/PIK3R1/HIP1/NRG1/SH3GL2/SHC3/ABL1	43
GO_REGULATION_OF_CELL_SHAPE	43/2921	146/43216	6.94685e-17	8.05074e-16	2.88492e-16	RHOU/PARVA/SYNE3/TPM1/CFDP1/CDC42EP3/RND3/FN1/MYH9/LIMD1/PLXND1/DLG1/KIT/SHROOM3/MYO10/ARHGAP18/SEMA3E/PLXNA4/PTK2/LPAR1/PLXNA2/RDX/EPS8/WASF3/FERMT2/CCL2/BAIAP2/DAPK3/RHOB/WDPCP/ITGB2/S100B/CDC42EP1/PARVB/PLXNB2/RHOBTB3/FGD2/PHIP/FYN/GNA12/MKLN1/DLC1/ANXA1	43
GO_REGULATION_OF_CALCIUM_ION_TRANSMEMBRANE_TRANSPORT	43/2921	148/43216	1.20992e-16	1.37626e-15	4.93172e-16	P2RY6/DRD2/THY1/CRACR2A/AKAP6/BDKRB1/RRAD/JPH3/SLC8A1/THADA/PRKCE/CALM2/DYSF/BIN1/FKBP1A/PRNP/PLCG1/MIR133A2/NTSR1/PDE4D/DRD1/CHD7/PDE4B/ATP1A2/PSEN2/ADRA2A/AHNAK/UBASH3B/CACNA1C/CALM1/CEMIP/EHD3/SUMO1/JPH2/PKD2/ANK2/CAMK2D/ATG5/FYN/CACNA2D1/GEM/TMC1/ABL1	43
GO_NEGATIVE_REGULATION_OF_ION_TRANSPORT	43/2921	155/43216	7.75522e-16	8.33132e-15	2.98547e-15	MIR34A/RGS4/MTNR1B/DRD2/NEDD4/RRAD/YWHAQ/OSR1/THADA/PRKCE/CALM2/DYSF/BIN1/HECW2/CAB39/MIR133A2/NTSR1/HTR1B/CNR1/TCAF2/EPHB2/ATP1A2/SLC30A1/ANK3/PTEN/ADRA2A/WNK1/BEST3/CALM1/AKT1/THBS1/NEDD4L/PLA2R1/STK39/SUMO1/KCNE4/SERPINE2/PKD2/CAMK2D/HOXA3/STC1/GEM/AGTR2	43
GO_RESPONSE_TO_CORTICOSTEROID	43/2921	166/43216	1.1318e-14	1.13314e-13	4.06051e-14	SMYD3/GOT1/ADM/FOSL1/ACSBG1/AKAP13/SDC1/CFLAR/SSTR4/SRC/WNT7B/CLDN1/SLIT2/ANXA3/NR3C1/SLIT3/EDN1/HTR1B/CCN2/EGFR/PAPPA/ERRFI1/ALPL/AVPR1A/ZFP36L1/CALM1/NTRK3/TFAP4/S100B/FAM107A/IGFBP7/ISL1/PAM/SPARC/DUSP1/CREBRF/BMP6/STC1/FBXO32/KLF9/ANXA1/ENG/AGTR2	43
GO_HOMOPHILIC_CELL_ADHESION_VIA_PLASMA_MEMBRANE_ADHESION_MOLECULES	43/2921	168/43216	1.79106e-14	1.75426e-13	6.28625e-14	MYPN/FAT3/CADM1/NECTIN1/CDH13/PECAM1/SDK2/PTPRM/CDH2/CDH22/CDH4/PIK3CB/ANXA3/PALLD/FAT1/CDH18/EMB/MYOT/CDHR3/CLSTN1/HMCN1/PCDH15/DCHS1/CDH8/CDH11/CDH5/CDH3/CDH1/CDH20/VSTM2L/CELSR1/PLXNB2/CNTN6/ROBO2/ROBO1/NECTIN3/FAT4/DCHS2/TENM3/CDH9/PCDHGC3/SDK1/L1CAM	43
GO_REGULATION_OF_CHROMATIN_ORGANIZATION	43/2921	168/43216	1.79106e-14	1.75426e-13	6.28625e-14	MTHFR/KDM1A/MUC1/LMNA/JDP2/RPS6KA5/AKAP8/ZNF335/CTCFL/LIF/GATA2/WDR70/HMGA1/KMT2E/SKI/PADI2/MAPK8/SIRT1/CTR9/EED/PRKD1/RTF1/WDR61/TLK2/SMAD4/KDM3A/IL1B/IWS1/GCG/TLK1/PAXBP1/CTNNB1/CAMK2D/SETD7/NIPBL/ISL1/NSD1/JARID2/ATG5/SNAI2/ATAD2/PARP10/PHF19	43
GO_REGULATION_OF_LYMPHOCYTE_DIFFERENTIATION	43/2921	168/43216	1.79106e-14	1.75426e-13	6.28625e-14	TNFSF4/HLX/ZMIZ1/ADAM8/RAG1/BMP4/RARA/SMAD7/GLI2/NFATC2/RUNX1/NFAM1/SH3RF1/IL7R/IRF1/PRDM1/INHBA/MIR30B/ZNF683/SOX13/ITPKB/PCID2/ZFP36L1/TBX21/AXL/PTPRC/CYP26B1/CTLA4/INPP5D/ADA/MIR155/DROSHA/CAMK4/NDFIP1/CD83/GLI3/SHH/EGR3/IL7/IFNB1/ANXA1/SLC46A2/ABL1	43
GO_SIGNAL_RELEASE_FROM_SYNAPSE	43/2921	169/43216	2.24622e-14	2.178e-13	7.80469e-14	PPT1/SYT2/SYT8/STX3/NRXN2/SYT12/DRD2/ADORA2B/PIP5K1C/GRIK5/GAD1/SYN3/SYN2/GSK3B/DRD1/RIMS1/HTR1B/CNR1/PTPRN2/SLC30A1/SNAP47/CHAT/CTBP2/RAP1B/SYT1/CALM1/SNAP25/SLC32A1/WNT7A/ERC2/CADPS/PFN2/NLGN1/CPLX2/STX11/PRKN/ADCY1/STX1A/PCLO/PPP1R9A/DGKI/CHRNB3/STXBP1	43
GO_REGULATION_OF_CELL_PROJECTION_ASSEMBLY	43/2921	173/43216	5.44799e-14	5.14972e-13	1.84537e-13	EPHA2/CAPZB/DNM3/TCHP/EVL/CDC42EP3/SRC/ZMYND8/SLIT2/KIT/ADAMTS16/MYO10/COBL/PODXL/AGRN/TACSTD2/NRP1/NEURL1/EPS8L2/RDX/EPS8/SSH1/ARF6/SYNE2/PLEK2/CCP110/BCAS3/WDPCP/RAC2/CDC42EP1/PFN2/PLD1/NLGN1/GPM6A/F2RL1/DPYSL3/TENM2/RIPOR2/ATG5/FSCN1/PPP1R9A/KANK1/SAXO1	43
GO_REGULATION_OF_MORPHOGENESIS_OF_AN_EPITHELIUM	43/2921	178/43216	1.58036e-13	1.45127e-12	5.20053e-13	AJAP1/PSMB2/ROR1/VANGL1/DKK1/BMP4/DAAM1/SMURF2/PAX8/PSMD1/BMP7/TIAM1/LIF/WNT5A/PHLDB2/ADAMTS12/FGF1/MAGI2/CTHRC1/PSMB7/RXRA/GRHL3/TACSTD2/PTEN/GPC6/PSMC6/DACT1/GREM1/FZD2/CLTC/PSMC5/CLASP1/CELSR1/WNT7A/CTNNB1/PRICKLE2/FOXP1/ETV5/RREB1/SHH/SNAI2/ABL1/AGTR2	43
GO_REGULATION_OF_RNA_METABOLIC_PROCESS	43/2921	222/43216	3.57495e-10	2.39084e-09	8.56738e-10	SRSF10/PTBP2/TRMT112/HNRNPA1/NCOR2/MBNL2/BMP4/AHNAK2/WDR75/RBFOX2/TRA2B/PPP3CA/PTCD2/CLK4/RBM24/EGFR/HNRNPK/LIN28A/AHCYL1/RBM20/NUP98/CTR9/AHNAK/BCDIN3D/ZC3H10/OAS2/RBM19/ZFP36L1/POLR2A/ERN1/RBFOX3/CIRBP/IWS1/CWC22/RBM15B/SHQ1/MBNL1/DROSHA/PIK3R1/FAM172A/RIPK1/TRA2A/SRPK2	43
GO_REGULATION_OF_RHO_PROTEIN_SIGNAL_TRANSDUCTION	42/2921	138/43216	4.22517e-17	4.97321e-16	1.78211e-16	PLEKHG5/ARHGEF10L/ARHGEF2/DNMBP/PLEKHG3/RASGRF1/AKAP13/ADGRG1/PLEKHG4/NGEF/PREX1/TIAM1/BCR/HEG1/PLEKHG4B/TRIO/TIAM2/MET/ABCA1/LPAR1/NRP1/SYNPO2L/EPS8L2/ARHGAP42/ARHGEF12/PLEKHG6/EPS8/ITGA3/COL3A1/RTN4R/ROBO1/KALRN/ARHGEF28/F2RL1/PDGFRB/RIPOR2/FGD2/DLC1/ABRA/KANK1/ABL1/VAV2	42
GO_EPITHELIAL_TO_MESENCHYMAL_TRANSITION	42/2921	139/43216	5.66109e-17	6.60591e-16	2.36718e-16	HEYL/TGFBR3/TCF7L2/BCL9L/BMP4/SMAD3/SMAD2/SMAD7/RTN4/ACVR1/SNAI1/BMP7/TIAM1/WNT5A/PHLDB2/GSK3B/RBPJ/PDCD6/BMP5/WNT16/MIR29B1/DAB2IP/CRB2/TGFB2/DLG5/PTEN/SDHAF2/STRAP/HMGA2/GREM1/VASN/SMAD4/IL1B/CLASP1/CTNNB1/WWTR1/ISL1/LOXL2/SNAI2/GLIPR2/ENG/MIR222	42
GO_REGULATION_OF_WOUND_HEALING	42/2921	141/43216	1.00696e-16	1.15511e-15	4.13924e-16	AJAP1/MIR34A/APCS/PLAU/CD9/ANO6/ANXA2/SMAD3/TNFRSF12A/SOX15/PRKCE/FAP/PROS1/PHLDB2/MYLK/HBEGF/EDN1/CD36/MIR29B1/USF1/PTEN/ADRA2A/UBASH3B/THBS1/ADAMTS18/APOH/C1QTNF1/SERPINB2/CLASP1/SERPINE2/MIR155/ANXA5/FGF2/F2RL1/RREB1/ADTRP/PPARD/SERPINE1/KANK1/SPAAR/ANXA1/TLR4	42
GO_PHOSPHATIDYLINOSITOL_3_KINASE_SIGNALING	42/2921	147/43216	5.284e-16	5.76809e-15	2.06695e-15	PEAR1/PIK3AP1/PRR5L/NEDD4/PIK3R5/PIP5K1C/NOP53/IRS1/SRC/PRR5/PIK3CB/KIT/PDGFC/FLT4/EDN1/EGFR/WNT16/PTK2/KLF4/DAB2IP/TGFB2/SIRT1/PTEN/PIK3C2G/IGF1/FLT1/ZFP36L1/AKT1/NTRK3/IGF1R/CRYBA1/ERBB4/SERPINE2/PIK3R1/F2RL1/PDGFRB/PPARD/FYN/NYAP1/RELN/ANGPT1/NTRK2	42
GO_POSITIVE_REGULATION_OF_CELL_MORPHOGENESIS_INVOLVED_IN_DIFFERENTIATION	42/2921	149/43216	8.98181e-16	9.6033e-15	3.44127e-15	NGF/SEMA7A/TNFRSF12A/TRPV2/FN1/EPHA4/PREX1/ADNP/CASS4/CDH4/TIAM1/TRIOBP/PLXND1/SLIT2/SEMA5A/MAP1B/EFNA5/NEDD9/LIMK1/PLXNA4/MACF1/PLXNA2/NRP1/CXCL12/BDNF/LRP1/SLITRK1/NIN/NTRK3/LIMS1/PLXNB2/GOLGA4/ROBO2/ROBO1/KALRN/RREB1/RELN/PTPRD/NTRK2/ABL1/IL1RAPL1/L1CAM	42
GO_POSITIVE_REGULATION_OF_CELL_GROWTH	42/2921	161/43216	1.7589e-14	1.73279e-13	6.20932e-14	NGF/SYT2/USP47/KDM2B/AKAP6/SEMA7A/TNFRSF12A/TRPV2/RPTOR/FN1/ADNP/CDH4/SEMA5A/MAP1B/EFNA5/HBEGF/EDN1/RIMS1/IGFBP1/EGFR/LIMK1/RPS6KA1/MACF1/TGFB2/NRP1/CXCL12/LGI1/BDNF/LRP1/AVPR1A/SYT1/IGF1/AKT1/NTRK3/NEDD4L/ADAM17/CSNK2A1/GOLGA4/EXOSC9/PRKN/PRSS2/L1CAM	42
GO_SMOOTH_MUSCLE_CELL_PROLIFERATION	42/2921	173/43216	2.51561e-13	2.25804e-12	8.09153e-13	MIR34A/TCF7L2/TRAF6/P2RY6/BMP4/TPM1/MMP2/CDH13/IGFBP5/TGM2/MIR133A2/PPARG/GNAI2/EREG/HBEGF/EDN1/HTR1B/EGFR/VIPR2/TRIB1/KLF4/LDLRAP1/JUN/IL6R/PTEN/IGF1/AKT1/THBS1/ERN1/PDE1A/ADAMTS1/CTNNB1/FOXP1/IL12A/FGF2/SKP2/PDGFRB/PPARD/IGFBP3/NAMPT/CCN3/MIR222	42
GO_REGULATION_OF_MUSCLE_CELL_DIFFERENTIATION	42/2921	182/43216	1.55071e-12	1.31026e-11	4.69523e-12	MIR34A/RGS4/CAPN2/DKK1/ANKRD2/EHD1/AKAP6/BMP4/AKAP13/CDH2/CFLAR/NFATC2/MIR133A2/TBX1/RBPJ/KIT/EREG/CTNNA1/EDN1/RBM24/HDAC9/SIRT1/BDNF/FRS2/IGF1/SETD3/GREM1/NFATC3/SMAD4/BMP10/CYP26B1/SMYD1/CTNNB1/NLN/MEGF10/RIPOR2/SHH/NRG1/CCN3/ENG/ABL1/MIR222	42
GO_RECEPTOR_METABOLIC_PROCESS	42/2921	186/43216	3.33207e-12	2.74349e-11	9.83108e-12	DNM3/DKK1/ADM/DRD2/CD9/NEDD4/ANXA2/NR1D1/RAB31/ACKR3/RAMP1/PTPN1/CACNG2/PPARG/GRIA1/EDN1/HTR1B/MAGI2/CD36/CLTA/HNRNPK/ECE1/LDLRAP1/ANKRD13C/SH3GLB1/RAB29/UVRAG/LRP1/GREM1/ITGB3/CLTC/CACNG5/EHD3/SNAP25/ITGB2/GRK3/CXCL8/SNX25/MKLN1/NRG1/ANGPT1/SH3GL2	42
GO_NEGATIVE_REGULATION_OF_VASCULATURE_DEVELOPMENT	42/2921	192/43216	1.00202e-11	7.79502e-11	2.79329e-11	MIR34A/NPPB/EPHA2/HSPG2/FASLG/MIR483/PDE3B/WT1/CREB3L1/BMP4/VASH1/EPN2/PTPRM/ROCK1/XDH/NFATC2/BMP7/CARD10/PPARG/ADAMTS9/THBS2/SEMA3E/MIR30B/KLF4/DAB2IP/TGFB2/STARD13/SPRY2/COL4A2/THBS1/MINAR1/NFATC3/APOH/KLF2/ROCK2/MIR155/CTNNB1/PLK2/THBS4/SPARC/SERPINE1/MIR222	42
GO_CELLULAR_PROTEIN_COMPLEX_DISASSEMBLY	42/2921	216/43216	5.03205e-10	3.28735e-09	1.178e-09	PEX14/CAPZB/ARHGEF2/WASHC2C/MICAL2/TRMT112/SPTB/KIF2B/MRPL33/NCKAP5/STMN3/TRIOBP/MRPL36/SEMA5A/MAP1B/ETF1/STMND1/MRPS10/GSN/SPTAN1/DNAJC6/RDX/EPS8/CAPZA3/LIMA1/MTRF1/OXA1L/TMOD3/MRPL46/MRPL45/SPTBN1/CLASP1/MRPL40/MRPS22/KIF2A/F2RL1/MRPL32/MRPS24/CAPZA2/STMN2/SH3GL2/CAMSAP1	42
GO_REGULATION_OF_PROTEIN_MODIFICATION_BY_SMALL_PROTEIN_CONJUGATION_OR_REMOVAL	42/2921	218/43216	6.75949e-10	4.35283e-09	1.5598e-09	KDM1A/BCL10/PRMT3/TRIM44/TRAF6/MTA1/NXN/SMAD7/NOP53/PRKCE/DYSF/TANK/FKBP1A/DCUN1D4/PDCD6/WDR70/SH3RF2/ADRB2/LIMK1/PARK7/RPL5/RASSF5/PTEN/CTR9/BIRC2/AKT1/MINAR1/CTNNB1/KLHL40/FAM107A/SKP2/NDFIP1/ATG5/FYN/SASH1/PRKN/ANGPT1/PARP10/CDC14B/HSPA5/ABL1/GNL3L	42
GO_RESPONSE_TO_NUTRIENT	42/2921	218/43216	6.75949e-10	4.35283e-09	1.5598e-09	MTHFR/VDR/PEMT/RARA/SLC8A1/CREB1/CYP24A1/BMP7/PPARG/GNAI2/OXCT1/ARSB/CNR1/EGFR/TNFRSF11B/ABCA1/TNC/GSN/ALPL/USF1/PTEN/CYP26A1/ADIPOR2/SSH1/POSTN/ALDH1A2/PKM/TRIM25/CYP26B1/IL1B/KYNU/ADA/HLCS/SST/TRPC3/SPARC/PPARD/PIM1/FYN/CASTOR2/STC1/SNAI2	42
GO_REGULATION_OF_CELLULAR_RESPONSE_TO_TRANSFORMING_GROWTH_FACTOR_BETA_STIMULUS	41/2921	121/43216	1.26674e-18	1.63301e-17	5.85177e-18	TGFBR3/TRIM33/GOT1/HTRA1/DKK3/BCL9L/PPM1A/FBN1/SMAD6/SMAD3/CREBBP/SMURF2/SMAD2/SMAD7/SOX11/LTBP1/DLX1/CFLAR/PMEPA1/VEPH1/FBN2/CAV2/MIR29B1/MIR30B/SKI/SIRT1/STRAP/THBS1/SKOR1/VASN/ITGA3/SMAD4/ADAM17/EP300/SNX25/NREP/LOX/CITED2/HIPK2/HSPA5/ENG	41
GO_REGULATION_OF_OSTEOBLAST_DIFFERENTIATION	41/2921	122/43216	1.78392e-18	2.28233e-17	8.17857e-18	DDR2/IFITM1/HDAC7/BMP4/SMAD6/SMAD3/SOX11/ACVR1/IGFBP5/ZHX3/BMP7/GNAS/WNT7B/LIMD1/TP63/IL6ST/FBN2/RUNX2/CDK6/MIR29B1/TMEM64/CTHRC1/PTK2/SKI/CCN1/IL6R/GDF10/WNT10B/IGF1/PRKD1/GREM1/TWIST2/ID1/CEBPB/CTNNB1/NOCT/PDLIM7/BMP6/GLI3/SNAI2/PTCH1	41
GO_REGULATION_OF_FAT_CELL_DIFFERENTIATION	41/2921	127/43216	9.30613e-18	1.14101e-16	4.08874e-17	MIR483/ARNTL/PTPRQ/CMKLR1/JDP2/SMAD3/NR1D1/CREB1/ASXL1/STK4/PPARG/CCDC71/WNT5A/GATA2/TRIO/SH3PXD2B/CCDC71L/MIR29B1/TMEM64/ZFPM2/SIRT1/WNT5B/WNT10B/WDFY2/SAV1/ZFP36L1/AKT1/FTO/METRNL/ZBTB7C/TRIB2/CEBPB/WWTR1/BBS12/NOCT/PPARD/TAF8/INSIG1/SNAI2/RUNX1T1/STK3	41
GO_ACTION_POTENTIAL	41/2921	133/43216	5.97947e-17	6.95344e-16	2.49172e-16	KCNQ1/MTNR1B/AKAP6/HCN4/SLC8A1/BIN1/KCNB1/MIR133A2/NTSR1/KCNMB2/DLG1/GLRA1/DRD1/CNR1/GJA1/CD36/GNAQ/ATP1A1/ATP1A2/ANK3/CTNNA3/CACNA1C/SCN8A/NTRK3/JUP/SCN4A/KCNJ2/NEDD4L/GNA11/SCN9A/CHRNA1/SUMO1/KCNE4/CACNA1I/SCN5A/ANK2/CAMK2D/GRIK2/CACNA2D1/KCND2/NTRK2	41
GO_AMINOGLYCAN_METABOLIC_PROCESS	41/2921	133/43216	5.97947e-17	6.95344e-16	2.49172e-16	HSPG2/ST3GAL3/LUM/CHSY1/ST3GAL2/SDC1/HS6ST1/B3GNT7/GPC1/SDC4/EGFLAM/NDST1/SDC2/EXT1/AGRN/SDC3/BCAN/PRELP/CHST3/CHST15/EXT2/GPC6/AKT1/GLCE/CEMIP/HAS3/CLTC/B3GNT2/IL1B/GALNT5/B4GALT5/CHST13/B3GNT5/VCAN/PDGFRB/PIM1/B3GAT2/HS3ST5/UST/ANGPT1/ST3GAL1	41
GO_LOCALIZATION_WITHIN_MEMBRANE	41/2921	147/43216	2.94245e-15	3.03574e-14	1.08784e-14	KIF17/DNM3/STX3/NRXN2/THY1/ANKS1B/CDH13/CEP112/CDH2/GRIK5/CACNG2/DLG1/DOCK2/MAGI2/MUSK/GSN/AGRN/CLSTN1/LRRC7/SNAP47/LGI1/DLG2/SSH1/GPC6/GPHN/ITGB3/CACNG5/PTPRC/SNAP25/ITGB2/RFTN1/IFT122/NLGN1/ETV5/MAPK10/SLC7A11/GLRB/GRIK2/HIP1/RELN/INSIG1	41
GO_ADAPTIVE_THERMOGENESIS	41/2921	150/43216	6.31723e-15	6.42933e-14	2.3039e-14	KDM1A/FH/ADRB1/ARNTL/CMKLR1/DIO2/KDM6B/TRPV2/PEMT/NR1D1/THADA/TRPM8/GNAS/RBPJ/PLAC8/PDGFC/PRLR/ADRB2/GJA1/CD36/MFAP2/NRDC/OMA1/LEPR/ESRRG/ELOVL3/ADIPOR2/WNT10B/APPL2/KSR2/IGF1R/ADAM17/LPIN1/KDM3A/ID1/CEBPB/ADAMTS5/PLCL2/EBF2/FABP5/TLR4	41
GO_NEGATIVE_REGULATION_OF_EPITHELIAL_CELL_PROLIFERATION	41/2921	162/43216	1.08374e-13	1.00065e-12	3.58574e-13	MIR34A/TGFBR3/MIR483/VDR/BMP4/VASH1/PTPRM/XDH/SCG2/PPARG/WNT5A/DLG1/EREG/PTPRK/CDK6/CAV2/MIR29B1/MIR30B/NFIB/DAB2IP/TGFB2/PTEN/STRAP/WNT10B/FLT1/SAV1/THBS1/CCL2/APOH/ATOH8/MIR155/ROBO1/IFT122/INTU/ISL1/SPARC/PPARD/SNAI2/KLF9/PTCH1/MIR222	41
GO_REGULATION_OF_RESPONSE_TO_CYTOKINE_STIMULUS	41/2921	174/43216	1.37762e-12	1.16692e-11	4.18158e-12	HPX/TRIM44/SOCS3/IL1R1/PTPN1/RUNX1/PPARG/WNT5A/SLIT2/OTULIN/SLIT3/EDN1/KLF4/PADI2/JAK1/BIRC2/CARD16/MIRLET7A2/TNFRSF1A/RFFL/AXL/PTPRC/PXDN/ADAM17/VRK2/SUMO1/IFNGR2/ROBO1/PARP9/TXK/TLR2/LIFR/F2RL1/CREBRF/RIPK1/PRKN/TAX1BP1/IL7/ANGPT1/MIRLET7A1/TLR4	41
GO_REGULATION_OF_BLOOD_PRESSURE	41/2921	179/43216	3.67871e-12	3.01788e-11	1.08143e-11	NPPB/EDN2/DDAH1/GPR37L1/ADRB1/ADM/NAV2/DRD2/BDKRB1/TPM1/SMAD3/ASIC2/NTSR1/PPARG/AGTR1/ADAMTS16/PDE4D/ADRB2/ADRA1B/EDN1/CNR1/PTGS1/ECE1/ATP1A1/ATP1A2/PRCP/ARHGAP42/WNK1/AVPR1A/POSTN/STK39/CPA3/MME/UTS2B/GUCY1A1/VEGFC/F2RL1/NPY/NAMPT/AOPEP/AGTR2	41
GO_TRANSCRIPTION_INITIATION_FROM_RNA_POLYMERASE_II_PROMOTER	41/2921	188/43216	1.9462e-11	1.47336e-10	5.27969e-11	NOTCH2/TEAD1/MAML2/VDR/GTF2F2/ESRRB/NR2E3/CREBBP/MED24/NR1D1/RARA/MED13/MED16/NR2F6/CREB1/PPARG/THRB/RBPJ/MED10/NR3C1/TEAD3/RUNX2/MED23/CCN2/MED30/RXRA/ESRRG/PTEN/WNT10B/PSMC6/POLR2A/PSMC5/MED15/NR1D2/WWTR1/NR3C2/CCNH/NR2F1/PPARD/MED20/HNF4G	41
GO_ANTERIOR_POSTERIOR_PATTERN_SPECIFICATION	41/2921	211/43216	8.21572e-10	5.22594e-09	1.87268e-09	WLS/PBX1/DKK1/WT1/HOXC13/TBX3/KDM2B/BMP4/SMAD3/SMAD2/OSR1/EN1/GLI2/TBX1/WNT5A/RBPJ/BASP1/TIFAB/COBL/SEMA3C/CRB2/SKI/SCMH1/SSBP3/PLXNA2/ALX4/FRS2/ALDH1A2/HOXB9/SMAD4/GBX2/ETS2/EP300/CELSR1/BHLHE40/CTNNB1/LFNG/HOXA3/GLI3/HIPK2/SHH	41
GO_NCRNA_PROCESSING	41/2921	377/43216	0.00189524	0.0043943	0.00157467	UTP25/TRMT112/RPUSD4/KRR1/SMAD3/ELP2/SMAD2/NOP53/THADA/PRKRA/WDR75/RPS21/EXOSC7/TENT4A/SRFBP1/RPL10A/CHD7/LIN28A/ERI3/TYW3/RPL5/TSEN15/SIRT1/METTL15/ELP4/WDR74/DDX47/BCDIN3D/FAM98B/METTL8/SHQ1/EXOSC9/DROSHA/NSA2/CDKAL1/ERI1/DCAF13/AGO2/RCL1/EXOSC3/NOL8	41
GO_NEGATIVE_REGULATION_OF_CELL_MORPHOGENESIS_INVOLVED_IN_DIFFERENTIATION	40/2921	96/43216	4.82553e-22	7.59516e-21	2.72167e-21	DNM3/TRPC6/THY1/SEMA7A/SEMA4B/RTN4/TRAK2/NGEF/FBLN1/SEMA3F/SEMA3B/WNT5A/SLIT2/PPP3CA/SEMA5A/EFNA5/SEMA3C/SEMA3E/SEMA3A/SEMA3D/PTK2/EPHB2/DAB1/TACSTD2/NRP1/PTEN/POSTN/SEMA6D/LINGO1/OMG/SEMA4F/MAP2/ID1/RTN4R/SEMA5B/NLGN1/MELTF/RAPGEF2/FSTL4/KANK1	40
GO_AXON_EXTENSION	40/2921	117/43216	2.30665e-18	2.94001e-17	1.05353e-17	SEMA7A/SEMA4B/TNFRSF12A/TRPV2/RTN4/FN1/ADNP/CDH4/SEMA3F/SEMA3B/WNT5A/ALCAM/GSK3B/SLIT2/SEMA5A/MAP1B/SLIT3/LIMK1/SEMA3C/SEMA3E/SEMA3A/SEMA3D/PLXNA4/LHX2/MACF1/NRP1/CXCL12/VCL/LRP1/DCLK1/SEMA6D/NTRK3/SEMA4F/MAP2/RTN4R/GOLGA4/LAMB2/SEMA5B/ABL1/L1CAM	40
GO_ENDOCRINE_SYSTEM_DEVELOPMENT	40/2921	129/43216	1.1353e-16	1.29573e-15	4.64317e-16	PBX1/DKK3/ARNTL/WT1/DRD2/ETS1/BMP4/SMAD3/SALL1/GIP/SMAD2/FSTL3/EIF2AK3/PAX8/GLI2/CREB1/TBX1/THRB/WNT5A/GSK3B/GATA2/RBPJ/BMP5/CDK6/IL6R/ARID5B/AKT1/ALDH1A2/CDH1/GATA6/ISL1/BMP6/RFX6/CITED2/HOXA3/SHH/TG/RFX3/ANXA1/FOXE1	40
GO_REGULATION_OF_DENDRITE_DEVELOPMENT	40/2921	142/43216	4.41244e-15	4.52476e-14	1.62141e-14	DNM3/SHANK2/TRPC6/NEDD4/CRTC1/HECW2/EPHA4/NGEF/ZMYND8/PREX1/BMP7/TIAM1/GSK3B/TNIK/PPP3CA/BMP5/RTN4IP1/COBL/SDC2/ASAP1/LPAR1/DAB2IP/DLG5/PTEN/NEURL1/ARF6/SIPA1L1/IQGAP1/NEDD4L/ID1/KALRN/NLGN1/RAPGEF2/PLK2/FSTL4/SDK1/PPP1R9A/RELN/PTPRD/IL1RAPL1	40
GO_ACTIVATION_OF_MAPK_ACTIVITY	40/2921	149/43216	2.59554e-14	2.50236e-13	8.96703e-14	MAP3K6/ERCC6/DUSP5/TRAF6/MAP4K5/MAPK8IP3/ADORA2B/TGFA/UBE2V1/PTPN1/WNT7B/WNT5A/PIK3CB/KIT/FGF1/TAB2/NOD1/LPAR1/DAB2IP/MAPKAPK2/SAA1/FRS2/DUSP6/IGF1/THBS1/NTRK3/MAP2K3/ERN1/PTPRC/ALK/IL1B/MAP3K2/STK39/MAP3K20/MAPK10/FGF2/ITGA1/RIPK1/NRG1/TLR4	40
GO_CARDIOCYTE_DIFFERENTIATION	40/2921	166/43216	1.19384e-12	1.02407e-11	3.66967e-12	TGFBR3/LMNA/RGS4/DKK1/WT1/TBX3/AKAP6/BMP4/ANXA2/AKAP13/KDM6B/RARA/FHOD3/SLC8A1/FHL2/ACVR1/BMP7/MIR133A2/RBPJ/EDN1/EGFR/SEMA3C/TSC1/RXRA/TGFB2/NOX4/FRS2/IGF1/GREM1/GATA6/SMAD4/BMP10/MYO18B/SORBS2/ISL1/PDGFRB/ATG5/NRG1/MIR222/AGTR2	40
GO_STRIATED_MUSCLE_CONTRACTION	40/2921	175/43216	7.18988e-12	5.7047e-11	2.04424e-11	RCSD1/TNNI1/KCNQ1/TPM1/HCN4/SMAD7/SLC8A1/CALM2/BIN1/MIR133A2/MB/DLG1/PDE4D/ADRA1B/GJA1/CCN2/PDE4B/ATP1A1/ATP1A2/CTNNA3/CACNA1C/CALM1/MYH8/MAP2K3/JUP/SCN4A/KCNJ2/DTNA/NEDD4L/EHD3/BMP10/CHRNA1/SUMO1/KCNE4/MYLK2/SCN5A/ANK2/CAMK2D/CACNA2D1/STC1	40
GO_CELLULAR_RESPONSE_TO_RADIATION	40/2921	186/43216	5.37156e-11	3.91332e-10	1.40231e-10	KDM1A/GADD45A/NMT2/OPN4/USP47/TNKS1BP1/BMF/NEDD4/CREBBP/TANK/XPC/MAPK13/PTPRK/XPA/NUCKS1/OPN3/SIRT1/NOX4/CARD16/USP28/HMGA2/CALM1/TRPM1/ERCC4/TLK2/RHOB/MAP3K20/EP300/ATR/MME/NIPBL/PIK3R1/POLK/GUCA1B/NAMPT/SPIDR/SNAI2/HSPA5/C9orf116/ELK1	40
GO_POSITIVE_REGULATION_OF_PEPTIDASE_ACTIVITY	40/2921	188/43216	7.59155e-11	5.44276e-10	1.95037e-10	BCL10/NGF/FASLG/CRADD/EGLN3/SMAD3/GRIN2A/NLRP1/XDH/EIF2AK3/TANK/CFLAR/FN1/EPHA4/FBLN1/PPARG/PDCD6/DAP/CCN2/NOD1/MIR29B1/GSN/CCN1/AIM2/SIRT1/CASP5/BCL2L10/TFAP4/ROCK2/WDR35/CCK/ROBO1/PCOLCE2/CYFIP2/RIPK1/AKIRIN2/FYN/HIP1/PCOLCE/DLC1	40
GO_REGULATION_OF_MRNA_CATABOLIC_PROCESS	40/2921	198/43216	3.93981e-10	2.61418e-09	9.36771e-10	PUM1/PSMB2/NANOS1/PKP3/PRR5L/SAMD4A/ROCK1/PSMD1/EXOSC7/IGF2BP2/TENT4A/RBM24/IGF2BP3/YTHDF3/YWHAZ/PSMB7/PKP1/MAPKAPK2/TIRAP/PCID2/PSMC6/ZFP36L1/AKT1/TNRC6A/FTO/IGF2BP1/PSMC5/CIRBP/NANOS3/ROCK2/PNPT1/YWHAB/CSDC2/DAZL/CNOT6L/EXOSC9/NOCT/ZC3H12D/AGO2/EXOSC3	40
GO_LIPID_MODIFICATION	40/2921	235/43216	6.37567e-08	3.32952e-07	1.19311e-07	PLPP4/INPP5A/ST3GAL2/SOCS3/ACAA2/PIP5K1C/TTC7A/IRS1/PPARG/PIK3CB/AGTR1/CNR1/SYNJ2/FAM126A/PRKAG2/EFR3A/FABP3/PLPPR4/PTEN/ADIPOR2/PIK3C2G/SOCS2/APPL2/AKT1/SLC27A2/LONP2/ALDH3A2/B4GALNT2/PIK3C3/FABP1/ACOXL/INPP5D/DGKD/ABCG1/PIK3R1/STARD4/PPARD/DGKB/DGKI/AGK	40
GO_FC_RECEPTOR_SIGNALING_PATHWAY	40/2921	240/43216	1.14564e-07	5.81237e-07	2.08282e-07	PSMB2/BCL10/PLPP4/TRAF6/PRKCE/PSMD1/SRC/PLCG1/NFATC2/PIK3CB/KIT/PPP3CA/MYO10/TAB2/LIMK1/PTK2/PSMB7/JUN/FCGR2A/MAPK8/PTPRJ/APPL2/PSMC6/CALM1/NFATC3/MYH2/PSMC5/BAIAP2/YES1/PTPRC/APPL1/PAK2/MAPK10/PIK3R1/CYFIP2/FYN/WIPF3/ABL1/RAPGEF1/VAV2	40
GO_CELL_CYCLE_G2_M_PHASE_TRANSITION	40/2921	268/43216	2.13547e-06	9.02741e-06	3.23491e-06	PSMB2/PBX1/PPP1R12B/USP47/PHLDA1/NEDD1/AJUBA/RAD51B/ESRRB/FOXN3/CEP152/AKAP8/NOP53/CALM2/PSMD1/CEP250/NEK10/PSMB7/CENPF/WEE1/WNT10B/HMGA2/PPP1R12A/PSMC6/CCP110/CDC6/PSMC5/CSNK1D/CEP192/CLASP1/BACH1/DONSON/SFI1/CSNK1E/FBXL7/SKP2/CCNH/TPD52L1/CDK14/CDC14B	40
GO_POSITIVE_REGULATION_OF_CELL_SUBSTRATE_ADHESION	39/2921	118/43216	2.31926e-17	2.77819e-16	9.95543e-17	COL16A1/THY1/SMAD3/CDH13/SKAP1/ROCK1/PRKCE/MAP4K4/ITGA6/FN1/SDC4/PREX1/CASS4/TRIOBP/FBLN2/COL8A1/ABI3BP/CCDC80/GSK3B/EGFLAM/EDIL3/NEDD9/UTRN/CD36/CDK6/COL26A1/TSC1/CCN1/NRP1/HSD17B12/PTPRJ/FMN1/IQGAP1/JUP/ITGA3/VIT/LIMS1/RREB1/ABL1	39
GO_NEGATIVE_REGULATION_OF_TRANSMEMBRANE_RECEPTOR_PROTEIN_SERINE_THREONINE_KINASE_SIGNALING_PATHWAY	39/2921	124/43216	1.58285e-16	1.78937e-15	6.41208e-16	TGFBR3/TRIM33/DKK1/HTRA1/BCL9L/PPM1A/FBN1/SMAD6/SMAD3/SMURF2/SMAD2/SMAD7/FSTL3/LTBP1/ACVR1/DLX1/PMEPA1/WNT5A/VEPH1/FBN2/BMPER/MAGI2/CAV2/MIR29B1/SKI/SIRT1/STRAP/SKOR1/GREM1/VASN/SOST/ADAM17/SNX25/FST/HIPK2/CCN3/HSPA5/ABL1/CHRDL1	39
GO_ODONTOGENESIS	39/2921	127/43216	3.93158e-16	4.3337e-15	1.55295e-15	LHX8/HTRA1/ADM/TRAF6/NECTIN1/BMP4/ANKRD11/OSR1/SDC1/GLI2/DLX1/DLX2/ITGA6/BMP7/LAMA5/TBX1/SSUH2/TP63/CTNNA1/EDN1/RUNX2/INHBA/LAMB1/TNFRSF11B/TNC/ALPL/TUFT1/TGFB2/SLC24A4/DLX3/NFIC/ADAMTS5/NF2/SCN5A/CTNNB1/PAM/GLI3/SERPINE1/SHH	39
GO_ESTABLISHMENT_OF_CELL_POLARITY	39/2921	130/43216	9.46649e-16	1.00896e-14	3.61555e-15	ARHGEF2/FLOT2/MYO18A/ROCK1/PARD3B/MYH9/WNT5A/FRMD4B/GSK3B/MAP1B/DOCK2/PTK2/GSN/FRMD4A/MPP7/PARD3/WEE1/AMOTL1/RAP1B/SPRY2/ARF6/CDH5/BCAS3/ROCK2/WDPCP/CYP26B1/CLASP1/MAP2/WNT7A/AMOTL2/GOLPH3/RICTOR/WWC1/RIPOR2/UST/KIF25/FSCN1/SHH/KANK1	39
GO_POSITIVE_REGULATION_OF_CHEMOTAXIS	39/2921	130/43216	9.46649e-16	1.00896e-14	3.61555e-15	EDN2/STX3/ANO6/CMKLR1/SMAD3/IL16/CDH13/DYSF/SCG2/TIAM1/CCR1/WNT5A/SLIT2/SEMA5A/FGF18/EDN1/MET/LPAR1/ARTN/IL6R/NRP1/CXCL12/TIRAP/WNK1/PRKD1/THBS1/NTRK3/ADAM17/STK39/RAC2/IL12A/CXCL8/FGF2/VEGFC/F2RL1/THBS4/PDGFRB/RIPOR2/SERPINE1	39
GO_CALCIUM_ION_TRANSMEMBRANE_IMPORT_INTO_CYTOSOL	39/2921	139/43216	1.11473e-14	1.11771e-13	4.00522e-14	FASLG/ATP2B4/P2RY6/DRD2/THY1/ITPR2/AKAP6/BDKRB1/GRIN2A/JPH3/PLCH2/SLC8A1/PRKCE/CALM2/FKBP1A/PRNP/PLCG1/MIR133A2/NTSR1/PDE4D/DRD1/IBTK/CHD7/ATP1A2/UBASH3B/CACNA1C/CALM1/CEMIP/PTPRC/JPH2/PKD2/ANK2/CAMK2D/FGF2/ITPR3/ATG5/FYN/CACNA2D1/ABL1	39
GO_MAMMARY_GLAND_DEVELOPMENT	39/2921	142/43216	2.40792e-14	2.32811e-13	8.34263e-14	EPHA2/MST1L/NRG3/DEAF1/VDR/TBX3/BMP4/XDH/RTN4/HK2/GLI2/CREB1/IGFBP5/SRC/WNT7B/MST1/WNT5A/PRLR/ELF3/IRF6/NEURL1/SOCS2/OAS2/ARHGAP5/AKT1/GOT2/HOXB9/LBH/ERBB4/CEBPB/ROBO1/KALRN/ETV5/PAM/RREB1/SLC29A1/GLI3/NRG1/PTCH1	39
GO_DIGESTIVE_SYSTEM_DEVELOPMENT	39/2921	144/43216	3.97058e-14	3.79025e-13	1.35821e-13	WLS/HLX/CLMP/BMP4/SMAD3/SALL1/FOXL1/GIP/SMAD2/SOX11/PKDCC/GLI2/ITGA6/WNT5A/TP63/KIT/PDGFC/PRDM1/COBL/EGFR/MIR29B1/DAB1/TGFB2/DCHS1/ALX4/SAV1/DACT1/ALDH1A2/GATA6/WDPCP/COL3A1/ADA/CTNNB1/CXCL8/FAT4/NIPBL/GLI3/SHH/FOXE1	39
GO_CELLULAR_RESPONSE_TO_ANTIBIOTIC	39/2921	147/43216	8.2488e-14	7.64766e-13	2.74048e-13	MIR34A/GPR37L1/TRPC6/ETS1/ITPR2/HNRNPA1/KDM6B/PRKCE/MAP1LC3A/SRC/MIR133A2/ADCY2/EFNA5/GLRA1/MAPK13/AHR/MET/CFTR/KLF4/PARK7/SIRT1/PSAP/PTEN/PAWR/PDE8A/ADCY7/CBX8/KLF2/AXL/RHOB/FABP1/MIR155/RIPK1/ADCY1/GNAI1/ADCY8/ANXA1/HSPA5/ABL1	39
GO_NEURAL_PRECURSOR_CELL_PROLIFERATION	39/2921	148/43216	1.04737e-13	9.68387e-13	3.47014e-13	RERE/KDM1A/PTBP2/ARHGEF2/GPR37L1/DRD2/KDM2B/EML1/ADGRG1/CDH2/GLI2/ZNF335/PSMG1/GNAI2/WNT5A/GATA2/CTNNA1/TEAD3/LHX2/TRNP1/ARTN/DMRTA2/DISC1/RASSF10/SOX5/FRS2/APPL2/LHX5/IGF2BP1/SPINT2/GBX2/NF2/PLXNB2/WNT7A/CTNNB1/VEGFC/GLI3/SHH/RAPGEF1	39
GO_RESPONSE_TO_FIBROBLAST_GROWTH_FACTOR	39/2921	151/43216	2.11372e-13	1.90997e-12	6.84424e-13	CD44/CREB3L1/FGF3/HNRNPA1/GTF2F2/FLRT2/IER2/SPRED2/GPC1/TBX1/RBFOX2/WNT5A/FGF5/FGF1/NDST1/FGF18/RUNX2/CCN2/TNC/RAB14/FGFBP3/FRS2/POSTN/SPRY2/ZFP36L1/THBS1/IQGAP1/POLR2A/CCL2/GALNT3/FLRT3/CTNNB1/CXCL8/FGF2/FAT4/EGR3/ANOS1/ELK1/SPRY3	39
GO_REGULATION_OF_CELL_DIVISION	39/2921	167/43216	6.45398e-12	5.14494e-11	1.84365e-11	TAS1R2/MAP10/FGF3/DRD2/ESRRB/PRKCE/CALM2/TGFA/PRDM15/TP63/EREG/FGF5/PDGFC/FGF1/MACC1/SH3GLB1/TGFB2/MRGPRX2/UVRAG/E2F7/CALM1/CCP110/CDC6/PIK3C3/LBH/GKN1/IL1B/BTC/FGF2/INTU/MAP9/VEGFC/PLK2/THBS4/KIF13A/EFHC1/SHH/PTCH1/CDC14B	39
GO_POSITIVE_REGULATION_OF_APOPTOTIC_SIGNALING_PATHWAY	39/2921	174/43216	2.47317e-11	1.83939e-10	6.59131e-11	BCL10/IL19/ATF3/CRADD/BMF/SMAD3/TNFRSF12A/YWHAQ/PRKRA/STK4/TIMP3/GSK3B/TP63/CTNNA1/INHBA/YWHAZ/GSN/DAB2IP/PARK7/MAPK8/SIRT1/PTEN/HRK/THBS1/TFAP4/DAPK3/PTPRC/WDR35/NCK2/INHBB/ZSWIM2/YWHAB/TFDP2/PAK2/RIPK1/TPD52L1/STK3/IFNB1/AGTR2	39
GO_T_CELL_PROLIFERATION	39/2921	180/43216	7.33341e-11	5.26884e-10	1.88805e-10	TNFSF18/TNFSF4/LMO1/TRAF6/BMP4/PRNP/SDC4/DLG1/SH3RF1/IL6ST/IRF1/DOCK2/MAD1L1/MIR30B/PDCD1LG2/CTPS1/IL6R/DLG5/CD151/MAPK8IP1/LRRC32/PAWR/IGF1/LGALS3/EBI3/PTPRC/NCK2/IL1B/CTLA4/CEBPB/MIR155/RAC2/CTNNB1/IL21/NDFIP1/FYN/SHH/ANXA1/ABL1	39
GO_POSITIVE_REGULATION_OF_HEMOPOIESIS	39/2921	183/43216	1.23675e-10	8.73729e-10	3.13094e-10	TNFSF4/HLX/ZMIZ1/ADAM8/TRAF6/RAG1/ETS1/RARA/GLI2/CREB1/GNAS/RUNX1/LIF/CCR1/GATA2/IL7R/INHBA/TMEM64/TRIB1/JUN/ITPKB/KITLG/PCID2/ACIN1/ZFP36L1/IL34/AXL/PTPRC/INPP5D/ADA/RIPK1/CD83/GLI3/SHH/EGR3/IL7/KLF10/ANXA1/MIR222	39
GO_NEGATIVE_REGULATION_OF_ESTABLISHMENT_OF_PROTEIN_LOCALIZATION	39/2921	188/43216	2.87033e-10	1.93683e-09	6.94048e-10	BAG3/MTNR1B/DRD2/MIDN/PKDCC/MAP4K4/FN1/IRS1/SP100/PKIG/KCNB1/PPP3CA/HDAC9/CD36/MIR29B1/PARK7/SRGN/ADRA2A/SERGEF/LRRC32/CARD16/CARD18/RHBDF1/CD22/IL1B/INHBB/MIR155/CD200/ANXA5/PTGER4/F2RL1/NDFIP1/ADTRP/PRKN/MIR148A/INSIG1/ANGPT1/CCN3/ANXA1	39
GO_REGULATION_OF_LIPID_BIOSYNTHETIC_PROCESS	39/2921	188/43216	2.87033e-10	1.93683e-09	6.94048e-10	WDTC1/DDX20/CAPN2/ADM/DKK3/VDR/SCARB1/NR1D1/GIP/CREB1/SNAI1/ZBTB20/LPCAT1/FGF1/BMP5/PRKAG2/NSMAF/FABP3/CCN1/ATP1A1/SLC45A3/LPGAT1/SIRT1/SORBS1/ADIPOR2/TNFRSF1A/AVPR1A/AKT1/IL1B/INSIG2/ABCG1/SREBF2/IGFBP7/STARD4/BMP6/INSIG1/SNAI2/FABP5/ANXA1	39
GO_MONOCARBOXYLIC_ACID_BIOSYNTHETIC_PROCESS	39/2921	195/43216	8.80745e-10	5.56572e-09	1.99443e-09	WDTC1/EDN2/ASAH2/CYP2E1/FADS3/LIPC/NR1D1/GIP/OXSM/MGLL/EDN1/OSBPL3/TBXAS1/PRKAG2/PTGS1/PARK7/ELOVL1/OSBPL9/SLC45A3/LPGAT1/SIRT1/ELOVL3/HSD17B12/ADIPOR2/AVPR1A/SLC27A2/ABHD2/ALDH1A3/OSBPL1A/INSIG2/ACSS2/PTGIS/SCD5/STARD4/INSIG1/CYP7B1/FABP5/ANXA1/PTGES	39
GO_NEGATIVE_REGULATION_OF_NEURON_DEATH	39/2921	208/43216	6.01022e-09	3.52183e-08	1.26202e-08	PPT1/NGF/ADAM8/CLCF1/MTNR1B/KDM2B/MEAK7/ROCK1/EN1/DLX1/CREB1/ADNP/ATG7/GSK3B/TSC1/PARK7/JUN/NRP1/SIRT1/BDNF/SORL1/LRP1/AKT1/CCL2/AXL/VSTM2L/CEBPB/CTNNB1/CD200/SLC7A11/ISL1/GRIK2/FYN/NCOA7/PRKN/HIPK2/ANGPT1/NTRK2/STXBP1	39
GO_REGULATION_OF_RESPONSE_TO_DNA_DAMAGE_STIMULUS	39/2921	208/43216	6.01022e-09	3.52183e-08	1.26202e-08	KDM1A/MUC1/FMN2/ERCC6/ZNF365/ANKRD1/USP47/CD44/RMI2/SPRED2/NPAS2/FIGN/ACKR3/SNAI1/UBE2V1/RTEL1/WDR70/EGFR/HNRNPK/CXCL12/SIRT1/HMGA2/ERCC4/CBX8/THOC1/SMCHD1/SPIRE1/PLA2R1/EYA2/PARP9/ATR/MAGEF1/SLF1/EEF1E1/DEK/RNF8/SPIDR/SNAI2/ABL1	39
GO_SENSORY_PERCEPTION_OF_LIGHT_STIMULUS	39/2921	210/43216	7.93859e-09	4.59217e-08	1.64557e-08	PPT1/ABCA4/COL11A1/USH2A/OPN4/HPS1/ABLIM1/BBS10/LUM/NR2E3/KIFC3/RCVRN/CRYBB1/TIMP3/TGFBI/GLRA1/RIMS1/GJA10/SLC24A2/NXNL2/TACSTD2/RPE65/HMCN1/PCDH15/CACNA2D4/TRPM1/CDH3/CRYBA1/PRCD/COL18A1/LAMB2/ATXN7/IMPG2/SEMA5B/GLRB/GUCA1B/PRPH2/GABRR2/GRM8	39
GO_DRUG_TRANSPORT	39/2921	211/43216	9.10891e-09	5.2245e-08	1.87216e-08	RGS4/SYT2/SLC16A12/SYT8/SYT12/GAL/DRD2/SLC7A1/NTSR1/MB/CLDN1/SLC22A5/DRD1/EDN1/HTR1B/CNR1/SLC22A1/INHBA/SLC13A4/PARK7/PDZK1/ATP1A2/CXCL12/HBD/SLC1A2/TCN1/FOLR3/SLC22A18/SYT1/SLC17A8/SFXN5/SLC32A1/SLC25A26/ABCG2/SLC7A11/SLC1A3/SFXN1/IPCEF1/PRKN	39
GO_HORMONE_METABOLIC_PROCESS	39/2921	220/43216	2.99731e-08	1.6164e-07	5.79225e-08	NGF/TCF7L2/ADM/DKK3/GAL/VDR/SCARB1/DIO2/PLB1/PAX8/DHRS9/BMP5/ALDH8A1/CPQ/ECE1/RPE65/ATP1A1/CHAT/CYP26A1/HSD17B12/HSD17B6/SERPINA6/ALDH1A2/ALDH1A3/TTR/RDH14/IL1B/CPA3/MME/CPE/CRHBP/PCSK1/BMP6/TRERF1/IYD/SHH/TG/AOPEP/FOXE1	39
GO_REGULATION_OF_SYMBIOSIS_ENCOMPASSING_MUTUALISM_THROUGH_PARASITISM	39/2921	226/43216	6.34469e-08	3.3159e-07	1.18823e-07	APCS/SMC3/IFITM1/PC/GAPDH/GTF2F2/ANXA2/TOP2B/CD36/CAV2/GSN/JUN/NUCKS1/MBL2/TRIM8/IFITM3/TIRAP/HMGA2/TFAP4/POLR2A/TRIM25/VAPA/MIR155/ADARB1/APOBEC3C/EP300/PTX3/CXCL8/CXCL6/F2RL1/CHD1/TRIM38/HS3ST5/PRKN/SRPK2/PARP10/IFNB1/STOM/MIR222	39
GO_ORGANIC_ACID_CATABOLIC_PROCESS	39/2921	249/43216	8.41876e-07	3.78844e-06	1.35756e-06	DDAH1/ATP2B4/GOT1/ACAA2/GAD1/IRS1/TXN2/MTRR/HMGCLL1/CNR1/ALDH8A1/SARDH/AKR1A1/CYP26A1/BCAT1/PCCA/AKT1/SLC27A2/ABHD2/LONP2/GOT2/PLA2G15/ALDH3A2/LPIN1/CYP26B1/FABP1/ACOXL/KYNU/GLS/LPIN3/GADL1/MMAA/AGXT2/GNPDA1/ADTRP/PPARD/HIBADH/AASS/GLDC	39
GO_DNA_REPLICATION	39/2921	272/43216	7.54772e-06	2.89258e-05	1.03654e-05	ZNF365/STN1/SMC3/SSRP1/CDK2AP1/RMI2/GLI2/RBMS1/TOP1/RTEL1/ATG7/ZBTB38/RFC1/PDS5A/EREG/RAD50/HMGA1/EGFR/MCM7/NFIB/JUN/S100A11/NUCKS1/EXO1/NUP98/POLA2/E2F7/DACH1/DUT/CDC6/THOC1/NFIC/NFIX/GRWD1/MIR155/DONSON/ATR/POLK/RMI1	39
GO_ENERGY_DERIVATION_BY_OXIDATION_OF_ORGANIC_COMPOUNDS	39/2921	281/43216	1.62569e-05	5.82153e-05	2.0861e-05	UQCRHL/STK40/FH/CISD1/PPP1R3C/PHLDA2/ME3/ESRRB/NR1D1/NOP53/GFPT1/IRS1/COX4I2/GNAS/UQCRC1/GSK3B/GYG1/NDUFS6/IL6ST/PRKAG2/PARK7/LEPR/SORBS1/SDHAF2/BLOC1S1/CS/NDUFA12/IGF1/OXA1L/CALM1/AKT1/NDUFV2/ME2/GYS1/PNPT1/PID1/GBE1/SDHA/AFG1L	39
GO_RIBONUCLEOPROTEIN_COMPLEX_SUBUNIT_ORGANIZATION	39/2921	282/43216	1.76527e-05	6.25187e-05	2.24031e-05	SRSF10/PTBP2/DDX20/EIF3F/DDX23/EIF4B/EIF5/RNU2-1/NOP53/AAR2/PRPF6/RPL3/LIMD1/G3BP1/RNU5E-1/RNU1-1/RNU11/RNU5F-1/RPL5/RNVU1-14/SNRPE/STRAP/BICD1/PAN3/RNU6-8/RNU6-9/EFL1/NIP7/CIRBP/GEMIN6/RNU12/SHQ1/RUVBL1/ATR/CNOT6L/NOCT/SRPK2/AGO2/PSIP1	39
GO_CONTRACTILE_ACTIN_FILAMENT_BUNDLE_ASSEMBLY	38/2921	97/43216	6.88745e-20	9.61119e-19	3.4441e-19	ARHGEF10L/PXN/EVL/TPM1/SMAD3/ARHGAP28/ROCK1/SRC/SDC4/PHLDB2/ITGB5/SH3PXD2B/CCN2/LIMK1/MET/LPAR1/TSC1/TACSTD2/NRP1/SYNPO2L/SORBS1/NOX4/PPM1E/ROCK2/CLASP1/TMEFF2/NF2/PFN2/LIMCH1/FHDC1/PTGER4/PIK3R1/PHACTR1/ELN/PPP1R9A/DLC1/ABL1/ARHGAP6	38
GO_MESONEPHROS_DEVELOPMENT	38/2921	102/43216	5.37815e-19	7.06783e-18	2.53271e-18	PBX1/WT1/BMP4/SMAD6/SMAD3/SALL1/RARA/SMAD2/SMAD7/OSR1/SDC1/PAX8/HOXD11/SDC4/BMP7/LAMA5/DLG1/SLIT2/ADAMTS16/BASP1/FGF1/BMPER/TACSTD2/LZTS2/DCHS1/FMN1/GREM1/SMAD4/CTNNB1/ROBO2/PKD2/FGF2/FAT4/SIM1/GLI3/SHH/PTCH1/AGTR2	38
GO_NEPHRON_EPITHELIUM_DEVELOPMENT	38/2921	109/43216	7.53165e-18	9.33593e-17	3.34546e-17	HEYL/PBX1/WT1/BMP4/MYO1E/SALL1/PECAM1/OSR1/PAX8/HOXD11/LAMA5/LIF/WNT7B/DLG1/ADAMTS16/BASP1/KLHL3/FGF1/MAGI2/PODXL/TACSTD2/LZTS2/DCHS1/AQP11/FMN1/IQGAP1/GREM1/SMAD4/CTNNB1/LAMB2/WWTR1/PKD2/FGF2/FAT4/GLI3/SHH/PTCH1/AGTR2	38
GO_ENSHEATHMENT_OF_NEURONS	38/2921	123/43216	7.47549e-16	8.05639e-15	2.88695e-15	TSPAN2/SBF2/CD9/ACSBG1/RARA/EIF2AK3/GPC1/DLG1/SH3TC2/ADGRG6/FAM126A/LPAR1/TSC1/SKI/MPZ/PARD3/PSAP/PTEN/SCN8A/WASF3/EIF2B2/AKT1/NTRK3/PMP22/MALL/B4GALT5/S100B/CMTM8/CTNNB1/EIF2B5/ANK2/TLR2/PPARD/FIG4/NRG1/MAL2/TG/NTRK2	38
GO_MULTICELLULAR_ORGANISM_GROWTH	38/2921	148/43216	5.21996e-13	4.59411e-12	1.64627e-12	WDTC1/STK40/ERCC6/ADRB1/DRD2/ANKRD11/RARA/PKDCC/EN1/CREB1/FOXS1/GNAS/HEG1/PLS1/PLAC8/NDUFS6/PDE4D/ADRB2/SH3PXD2B/CHD7/GRHL2/XPA/CLIC4/ETNK2/ARID5B/SLC1A2/SOCS2/IGF1/SLITRK1/ZFP36L1/FTO/KLF2/ADARB1/EP300/WWTR1/NIPBL/RMI1/PTCH1	38
GO_HINDBRAIN_DEVELOPMENT	38/2921	152/43216	1.27889e-12	1.08875e-11	3.90144e-12	RERE/WLS/PTBP2/GPR37L1/ZNF365/NANOS1/KDM2B/CBLN1/EN1/GLI2/MAFB/BMP7/PSMG1/SEZ6L/RBFOX2/GATA2/GSX2/BMP5/NFIB/AGTPBP1/LPAR1/TRNP1/DAB1/PLXNA2/PHOX2A/LHX5/ALDH1A2/SERPINE2/GBX2/WNT7A/SCN5A/CTNNB1/GRID2/SHH/DLC1/HSPA5/ABL1/AGTR2	38
GO_CALCIUM_ION_REGULATED_EXOCYTOSIS	38/2921	153/43216	1.59122e-12	1.34281e-11	4.81186e-12	SYT2/SYT8/STX3/SYT12/DRD2/ADORA2B/PIP5K1C/GRIK5/RAPGEF4/KCNB1/GNAI2/GSK3B/DRD1/RIMS1/HTR1B/CNR1/SNAP47/ADRA2A/CTBP2/RAP1B/SYT1/CALM1/ARHGAP17/SNAP25/CACNA1I/WNT7A/ERC2/CADPS/PFN2/NLGN1/CPLX2/STX11/ADCY1/STX1A/PCLO/DGKI/CHRNB3/STXBP1	38
GO_REGULATION_OF_LIPID_LOCALIZATION	38/2921	154/43216	1.97558e-12	1.65275e-11	5.9225e-12	MIR34A/EHD1/GAL/SCARB1/ANXA2/SSTR4/NTSR1/PPARG/ABHD5/AGTR1/EDN1/CD36/HNRNPK/ABCA1/LDLRAP1/FABP3/SIRT1/PNPLA2/LRP1/AKT1/THBS1/FTO/CETP/ITGB3/C1QTNF1/IL1B/PLA2R1/ABCG1/SREBF2/BMP6/PPARD/PRKN/MIR148A/SHH/MSR1/TTC39B/PTCH1/AGTR2	38
GO_NEGATIVE_REGULATION_OF_BINDING	38/2921	163/43216	1.26406e-11	9.77734e-11	3.50364e-11	PEX14/KDM1A/DKK1/ARHGAP28/ROCK1/SOX11/SP100/ADNP/GSK3B/PPP3CA/ADRB2/MET/ZNF462/LHX2/PARK7/JUN/DISC1/MAPK8/IFIT2/CRTAC1/CARD16/CARD18/SORL1/HMGA2/TDG/DACT1/AKT1/TFAP4/ERCC4/SUMO1/MAP2/ID1/CSNK1E/ISL1/RIPOR2/MIR148A/HSPA5/GNL3L	38
GO_RESPONSE_TO_INTERFERON_GAMMA	38/2921	194/43216	2.65437e-09	1.61554e-08	5.78916e-09	CAMK2G/IFITM1/HPX/CD44/GAPDH/EVL/MT2A/SOCS3/CCL20/SP100/PPARG/WNT5A/CLDN1/IRF1/EDN1/GSN/JAK1/CD58/IRF6/TRIM8/IFITM3/TRIM34/OAS2/CCL2/TRIM25/RAB12/DAPK3/KYNU/SUMO1/IFNGR2/FLNB/PARP9/TXK/CAMK2D/TLR2/TRIM38/TLR4/STXBP1	38
GO_REGULATION_OF_CARBOHYDRATE_METABOLIC_PROCESS	38/2921	197/43216	4.14647e-09	2.47909e-08	8.88364e-09	PHLDA2/P2RY6/ESRRB/NR1D1/MIDN/PRKCE/IGFBP5/IRS1/SOGA1/SRC/RAE1/NTSR1/HRH1/MST1/ZBTB20/GSK3B/PRKAG2/LEPR/SLC45A3/SIRT1/SORBS1/NUP98/NUP160/IGF1/AKT1/NUP93/CLTC/C1QTNF1/GCG/EP300/PTH1R/MAEA/NLN/PRKN/IGFBP3/SDHAF3/FAM3C/FBP1	38
GO_REGULATION_OF_CELL_CYCLE_G1_S_PHASE_TRANSITION	38/2921	198/43216	4.79953e-09	2.84441e-08	1.01927e-08	CDKN2C/GADD45A/MUC1/ATP2B4/TNKS1BP1/CTDSP2/CRADD/RPTOR/MIR133A2/EGFR/CDK6/KMT2E/MIR29B1/KLF4/PTEN/WEE1/RDX/E2F7/DACT1/AKT1/CCL2/CDC6/ADAM17/ADAMTS1/EP300/UBE2E2/CNOT10/CTDSPL/FAM107A/TFDP2/CNOT6L/PKD2/PLK2/RIPK1/MIR30A/ZNF655/ANXA1/MIR222	38
GO_CELL_RECOGNITION	38/2921	206/43216	1.48338e-08	8.26979e-08	2.96342e-08	PEAR1/MYPN/CADM1/NTM/OPCML/CD9/SCARB1/PECAM1/COLEC12/RTN4/EPHA4/LAMA5/DLG1/PALLD/SEMA5A/CCT5/EMB/DOCK2/CNR1/CD36/SEMA3A/CNTNAP3/FCN2/EPHB2/NRP1/CRTAC1/FOLR3/LGALS3/MFGE8/SPACA3/NCK2/VSTM2L/CNTN6/ROBO2/ROBO1/VCAN/MEGF10/KCNU1	38
GO_ENDOSOMAL_TRANSPORT	38/2921	219/43216	8.01983e-08	4.14337e-07	1.48475e-07	LYST/WASHC2C/ANXA8/EHD1/SNX33/CLEC16A/ARFRP1/TBC1D23/SNX18/SNX9/MICALL2/DENND2A/WASHC5/ABCA1/RAB14/LRRC7/STX6/RAB29/VPS37C/STX5/SORL1/ERC1/BLOC1S1/DCLK1/ARF6/VPS53/ANKFY1/CLTC/EHD3/STAM2/ARL4C/CMTM6/TMCC1/ANKRD50/RHOBTB3/VTA1/PRKN/RIC1	38
GO_CYTOKINE_SECRETION	38/2921	220/43216	9.06848e-08	4.67089e-07	1.67378e-07	DRD2/CADM1/GAPDH/NLRP1/DYSF/ITGB6/FN1/SRC/WNT5A/RBPJ/HDAC9/CD36/ABCA1/CD58/AIM2/SRGN/SAA1/LRRC32/CARD16/CARD18/LRP1/POSTN/SPTBN1/IL1B/MIR155/FOXP1/CD200/IL1RAP/TLR2/PTGER4/F2RL1/HMHB1/ATG5/ANGPT1/ANXA1/TLR4/ABL1/AGTR2	38
GO_MITOCHONDRIAL_TRANSPORT	38/2921	253/43216	3.2494e-06	1.33365e-05	4.77905e-06	RHOU/BAG3/BMF/ACAA2/TIMM44/YWHAQ/HK2/ATP5F1E/GSK3B/TP63/MGARP/MICALL2/MIR29B1/PRKAG2/YWHAZ/UBE2J2/STPG1/SH3GLB1/PSEN2/TOMM20/PITRM1/ATP5F1C/MAPK8/MCU/OXA1L/RHOT2/PNPT1/YWHAB/TOMM34/EYA2/RAC2/SREBF2/TFDP2/COX18/ABLIM3/PRKN/TOMM7/AGK	38
GO_CELLULAR_AMINO_ACID_METABOLIC_PROCESS	38/2921	270/43216	1.50732e-05	5.43791e-05	1.94863e-05	MTHFR/PSMB2/DDAH1/ATP2B4/GOT1/ART4/EGLN3/SLC7A5/PEMT/GFPT1/GAD1/PSMD1/MTHFD2L/MTRR/PSMB7/CTPS1/MTR/NOX4/PSMC6/GOT2/DPEP1/PSMC5/KYNU/GLS/GGT5/SLC6A6/PLOD2/SLC7A11/GATB/AGXT2/SLC1A3/EEF1E1/IYD/AASS/MSRA/GLDC/PSAT1/SMS	38
GO_PRODUCTION_OF_MOLECULAR_MEDIATOR_OF_IMMUNE_RESPONSE	38/2921	277/43216	2.69257e-05	9.26924e-05	3.32156e-05	BCL10/TNFSF4/GALNT2/HPX/TRAF6/CLCF1/SEMA7A/SMAD7/IL1R1/WNT5A/DLG1/KIT/IL7R/CD36/TGFB2/EXO1/SIRT1/UNG/TBX21/THOC1/CD22/POU2F2/PTPRC/IL1B/CTNNBL1/MIR155/TLR2/IL31RA/F2RL1/NDFIP1/RNF8/ATG5/TRAF3IP2/TRIL/ANGPT1/IFNB1/EXOSC3/TLR4	38
GO_REGULATION_OF_ACTIN_FILAMENT_BUNDLE_ASSEMBLY	37/2921	97/43216	6.11809e-19	7.99368e-18	2.86448e-18	ARHGEF10L/PXN/EVL/TPM1/SMAD3/ARHGAP28/ROCK1/SDC4/PHLDB2/SYNPO/SH3PXD2B/CCN2/LIMK1/MET/LPAR1/TSC1/TACSTD2/NRP1/SYNPO2L/NOX4/RDX/PPM1E/ROCK2/CLASP1/TMEFF2/ID1/NF2/PFN2/LIMCH1/SYNPO2/PTGER4/PIK3R1/PRKN/PPP1R9A/DLC1/ABL1/ARHGAP6	37
GO_REGULATION_OF_EXTENT_OF_CELL_GROWTH	37/2921	106/43216	1.93796e-17	2.33382e-16	8.36309e-17	NGF/SEMA7A/SEMA4B/TNFRSF12A/TRPV2/RTN4/FN1/ADNP/CDH4/SEMA3F/SEMA3B/WNT5A/GSK3B/SEMA5A/MAP1B/EFNA5/LIMK1/SEMA3C/SEMA3E/SEMA3A/SEMA3D/PLXNA4/MACF1/NRP1/CXCL12/BDNF/LRP1/SEMA6D/NTRK3/SEMA4F/MAP2/RTN4R/GOLGA4/SEMA5B/FSTL4/ABL1/L1CAM	37
GO_AMINOGLYCAN_BIOSYNTHETIC_PROCESS	37/2921	112/43216	1.53958e-16	1.74537e-15	6.2544e-16	HSPG2/ST3GAL3/LUM/CHSY1/ST3GAL2/SDC1/HS6ST1/B3GNT7/GPC1/SDC4/NDST1/SDC2/EXT1/AGRN/SDC3/BCAN/PRELP/CHST3/CHST15/EXT2/GPC6/GLCE/CEMIP/HAS3/CLTC/B3GNT2/IL1B/GALNT5/B4GALT5/CHST13/B3GNT5/VCAN/PDGFRB/HS3ST5/UST/ANGPT1/ST3GAL1	37
GO_EPIDERMAL_GROWTH_FACTOR_RECEPTOR_SIGNALING_PATHWAY	37/2921	117/43216	7.67313e-16	8.25624e-15	2.95856e-15	FASLG/RPS6KA5/BCAR1/CDH13/TGFA/SRC/PLCG1/MIR133A2/EREG/HBEGF/EGFR/PTK2/DAB2IP/ERRFI1/IFI6/NEURL1/ADRA2A/AFAP1L2/PTPRJ/EPS8/SPRY2/AKT1/IQGAP1/RHBDF1/ADAM17/NCK2/STAM2/DGKD/ZFYVE28/BTC/ITGA1/ERBIN/PIK3R1/HIP1/SH3GL2/SHC3/ABL1	37
GO_REGULATION_OF_MYELOID_LEUKOCYTE_DIFFERENTIATION	37/2921	118/43216	1.04531e-15	1.10888e-14	3.9736e-15	NOTCH2/APCS/TRAF6/FBN1/RARA/FSTL3/CREB1/MAFB/GNAS/RUNX1/LIF/TOB2/CCR1/GATA2/INHBA/CDK6/TMEM64/TRIB1/JUN/UBASH3B/KITLG/ACIN1/ZFP36L1/IL34/SIGLEC15/INPP5D/CEBPB/CTNNB1/MITF/FOXP1/PIK3R1/CAMK4/NDFIP1/RIPK1/LRRC17/KLF10/TLR4	37
GO_PEPTIDYL_THREONINE_MODIFICATION	37/2921	120/43216	1.91796e-15	2.0032e-14	7.17831e-15	GALNT2/TNKS1BP1/TRPC6/RPTOR/SMAD7/CALM2/SPRED2/ACVR1/CAB39/BMP7/WNT5A/GSK3B/PRKAG2/PARD3/MAPK8/WNK1/SPRY2/PRKD1/GALNT16/CALM1/AKT1/CEMIP/NLK/CSNK1D/ROCK2/VRK2/GALNT13/GCG/GALNT3/STK39/CSNK2A1/MYLK2/CSNK1E/CAMK2D/GALNTL6/CSNK1A1/HIPK2	37
GO_NEGATIVE_REGULATION_OF_TRANSMEMBRANE_TRANSPORT	37/2921	125/43216	8.21174e-15	8.28272e-14	2.96805e-14	RGS4/MTNR1B/DRD2/NEDD4/RRAD/YWHAQ/OSR1/THADA/PRKCE/CALM2/DYSF/BIN1/HECW2/CAB39/MIR133A2/NTSR1/TCAF2/EPHB2/ATP1A2/SLC30A1/ANK3/PTEN/ADRA2A/APPL2/CALM1/AKT1/THBS1/NEDD4L/IL1B/STK39/SUMO1/KCNE4/PID1/PKD2/CAMK2D/FABP5/GEM	37
GO_POSITIVE_REGULATION_OF_LIPID_METABOLIC_PROCESS	37/2921	137/43216	1.94436e-13	1.764e-12	6.32117e-13	CAPN2/ADM/SCARB1/ATG14/NR1D1/CREB1/IRS1/SRC/PPARG/ABHD5/ZBTB20/AGTR1/KIT/FGF1/NSMAF/PTK2/LDLRAP1/FABP3/CCN1/SLC45A3/LPGAT1/SORBS1/PNPLA2/TNFRSF1A/AVPR1A/FLT1/PRKD1/AKT1/FABP1/IL1B/ABCG1/FGF2/STARD4/PDGFRB/BMP6/ANXA1/VAV2	37
GO_REGULATION_OF_HISTONE_MODIFICATION	37/2921	137/43216	1.94436e-13	1.764e-12	6.32117e-13	MTHFR/KDM1A/MUC1/LMNA/JDP2/RPS6KA5/AKAP8/ZNF335/CTCFL/LIF/GATA2/WDR70/KMT2E/SKI/MAPK8/SIRT1/CTR9/EED/PRKD1/RTF1/WDR61/SMAD4/KDM3A/IL1B/IWS1/GCG/PAXBP1/CTNNB1/CAMK2D/SETD7/NIPBL/ISL1/NSD1/JARID2/ATG5/SNAI2/PHF19	37
GO_DENDRITE_MORPHOGENESIS	37/2921	139/43216	3.16634e-13	2.82342e-12	1.01175e-12	RERE/DNM3/ZNF365/SHANK2/TRPC6/NEDD4/HECW2/TRAK2/EPHA4/DOCK10/NGEF/BTBD3/TIAM1/RBFOX2/GSK3B/TNIK/PPP3CA/CTNND2/SEMA3A/SDC2/EPHB2/NRP1/PTEN/DCLK1/SIPA1L1/NEDD4L/MAP2/ID1/WNT7A/KALRN/NLGN1/RAPGEF2/FYN/PPP1R9A/RELN/PTPRD/IL1RAPL1	37
GO_REGULATION_OF_TUBE_SIZE	37/2921	141/43216	5.10326e-13	4.50311e-12	1.61366e-12	NPPB/EDN2/KCNMA1/ADRB1/ADM/MTNR1B/ADORA2B/ASIC2/PTPRM/ROCK1/SLC8A1/HRH1/AGTR1/KCNMB2/ADRB2/ADRA1B/DRD1/EDN1/HTR1B/EGFR/ECE1/HTR1D/ATP1A2/ADRA2A/ARHGAP42/AVPR1A/AKT1/ROCK2/WDR35/UTS2B/GUCY1A1/ITGA1/F2RL1/PPARD/ATG5/DOCK4/AGTR2	37
GO_RESPONSE_TO_HYDROGEN_PEROXIDE	37/2921	145/43216	1.2869e-12	1.09419e-11	3.92095e-12	MIR34A/GPR37L1/CAPN2/FOSL1/TRPC6/ETS1/KDM6B/SDC1/SLC8A1/MAP1LC3A/SRC/MIR133A2/MB/MAPK13/MET/KLF4/PARK7/JUN/GLRX2/PPP1R15B/SIRT1/PSAP/PAWR/PDE8A/CBX8/KLF2/AXL/RHOB/FABP1/ADA/MIR155/PDGFRB/DUSP1/RIPK1/FYN/ANXA1/ABL1	37
GO_REGULATION_OF_EPITHELIAL_CELL_DIFFERENTIATION	37/2921	152/43216	5.94252e-12	4.75964e-11	1.70558e-11	AJAP1/MIR34A/ARNTL/APOLD1/VDR/TBX3/BMP4/PRKCH/ROCK1/OSR1/XDH/PAX8/RUNX1/LIF/MAFF/GSK3B/TP63/MIR29B1/GRHL2/ERRFI1/TNFRSF1A/WNT10B/BTG1/ZFP36L1/CDH5/ROCK2/ATOH8/IL1B/ID1/CEBPB/CTNNB1/WWTR1/FAT4/BMP6/SERPINE1/RFX3/PTCH1	37
GO_REACTIVE_OXYGEN_SPECIES_METABOLIC_PROCESS	37/2921	165/43216	7.81104e-11	5.58828e-10	2.00252e-10	GADD45A/IL19/MMP3/XDH/HK2/PREX1/BMP7/BCR/GNAI2/AGTR1/SOD3/SH3PXD2B/EDN1/CCN2/NOX3/EGFR/CD36/PARK7/IFI6/CCN1/PRCP/NOX4/BIRC2/THBS1/PLA2R1/PID1/ITGB2/RAC2/TLR2/F2RL1/PDGFRB/RIPK1/ATG5/PRKN/STK17A/RFK/FANCC	37
GO_RESPONSE_TO_HEAT	37/2921	177/43216	6.47662e-10	4.18661e-09	1.50024e-09	IER5/CAMK2G/BAG3/ST8SIA1/CREBBP/TRPV2/RPTOR/RAE1/GSK3B/PDCD6/FGF1/MAPKAPK2/CXCL12/SIRT1/MYOF/NUP98/NUP160/ANO1/IGF1/EIF2B2/AKT1/THBS1/NUP93/SUMO1/HSPA13/EP300/ATR/EIF2B5/SST/IGFBP7/CAMK2D/HSF2/LRP11/ASIC3/DNAJB6/PSIP1/HSPA5	37
GO_RESPONSE_TO_STARVATION	37/2921	184/43216	2.01133e-09	1.23527e-08	4.4265e-09	ATF3/ADM/HNRNPA1/C12orf66/ATG14/CLEC16A/GIP/RPTOR/EIF2AK3/MAP1LC3A/DEPDC5/ATG7/PPARG/FSTL1/DAP/OXCT1/UPP1/SLC2A1/JUN/SH3GLB1/NUAK2/MAPK8/SIRT1/SIK2/PRKD1/MAX/TNRC6A/BCAS3/WIPI1/PIK3C3/INHBB/SREBF2/FNIP1/ATG5/LRP11/KLF10/HSPA5	37
GO_PROTEIN_ACYLATION	37/2921	242/43216	2.84528e-06	1.17762e-05	4.21991e-06	MIR34A/MUC1/HHAT/NMT2/KAT6B/ARNTL/PPM1A/DPF3/RPS6KA5/CREBBP/ZDHHC7/EPC2/NAA20/PHF20/LIF/GSK3B/GATA2/ZDHHC11B/ZDHHC11/JADE2/PARK7/EPC1/SIRT1/CEP295/BLOC1S1/SMAD4/KANSL3/IL1B/IWS1/EP300/RUVBL1/ISL1/CDYL/ATG5/ZDHHC14/CPA4/SNAI2	37
GO_NUCLEIC_ACID_PHOSPHODIESTER_BOND_HYDROLYSIS	37/2921	286/43216	0.000118331	0.000359776	0.000128923	RAG1/DCPS/DIS3L/SMG6/TSN/DIS3L2/RPS21/HELZ2/CECR2/EXOSC7/RFC1/RAD50/G3BP1/XPA/EXD3/ERI3/TSEN15/EXO1/ZC3H12C/REXO2/PAN3/ERCC4/ERN1/PNPT1/DBR1/FIP1L1/CNOT6L/EXOSC9/NOCT/DROSHA/POLK/ZC3H12D/STK31/ERI1/AGO2/RCL1/EXOSC3	37
GO_REGULATION_OF_ACTOMYOSIN_STRUCTURE_ORGANIZATION	36/2921	95/43216	2.33931e-18	2.97602e-17	1.06644e-17	ARHGEF10L/PXN/EVL/TPM1/SMAD3/AKAP13/ARHGAP28/ROCK1/SDC4/PHLDB2/SH3PXD2B/EDN1/CCN2/LIMK1/MET/LPAR1/TSC1/TACSTD2/NRP1/SYNPO2L/NOX4/PPM1E/SMAD4/ROCK2/BMP10/CLASP1/TMEFF2/NF2/PFN2/LIMCH1/PTGER4/PIK3R1/PPP1R9A/DLC1/ABL1/ARHGAP6	36
GO_NEURAL_TUBE_FORMATION	36/2921	104/43216	7.13205e-17	8.25123e-16	2.95677e-16	MTHFR/BCL10/DEAF1/ADM/TRAF6/KDM2B/BMP4/RARA/SOX11/STK4/SDC4/SALL4/BMP7/WNT5A/SHROOM3/BMP5/COBL/GRHL2/CTHRC1/LHX2/TSC1/SKI/GRHL3/PRKACB/TGFB2/FZD2/SPINT2/CELSR1/PLXNB2/IFT122/CC2D2A/MTHFD1L/DLC1/STK3/PTCH1/ABL1	36
GO_NEGATIVE_REGULATION_OF_DEVELOPMENTAL_GROWTH	36/2921	112/43216	1.05193e-15	1.11416e-14	3.99252e-15	RGS4/ADRB1/GAL/BMP4/SEMA7A/SEMA4B/RTN4/STK4/SEMA3F/SEMA3B/WNT5A/PLAC8/WWC2/SEMA5A/ADRB2/SEMA3C/SEMA3E/SEMA3A/SEMA3D/PTK2/KCNK2/NRP1/PTEN/SOCS2/SAV1/SEMA6D/SEMA4F/MAP2/RTN4R/SEMA5B/FSTL4/WWC1/RIPK1/JARID2/STK3/PTCH1	36
GO_POSITIVE_REGULATION_OF_PROTEIN_LOCALIZATION_TO_MEMBRANE	36/2921	121/43216	1.57906e-14	1.56016e-13	5.59072e-14	EPHA2/STX3/PRKCH/MTCL1/YWHAQ/PRKCE/PRNP/KCNB1/CACNG2/PLS1/TP63/DLG1/EGFR/TCAF2/YWHAZ/EPHB2/PDZK1/CNST/MAPK8/ANK3/SORBS1/LRP1/SSH1/ARF6/LGALS3/AKT1/CEMIP/ITGA3/SPTBN1/YWHAB/ITGB2/TFDP2/PIK3R1/FYN/PRKN/STOM	36
GO_NEGATIVE_REGULATION_OF_LEUKOCYTE_CELL_CELL_ADHESION	36/2921	126/43216	6.2772e-14	5.917e-13	2.12031e-13	TNFSF4/HLX/BMP4/SMAD7/PRNP/SDC4/RUNX1/DLG1/IRF1/DUSP22/MAD1L1/MIR30B/PDCD1LG2/MIR31/KLF4/LAX1/CXCL12/DLG5/LRRC32/WNK1/PAWR/LGALS3/AKT1/TBX21/CTLA4/CEBPB/MIR155/NDFIP1/ADTRP/RIPOR2/GLI3/SHH/PAG1/IFNB1/ANXA1/MIR222	36
GO_REGULATION_OF_EMBRYONIC_DEVELOPMENT	36/2921	130/43216	1.78865e-13	1.63148e-12	5.84628e-13	UTP25/DKK1/PHLDA2/BMP4/LAMA3/OSR1/STK4/SNAI1/BMP7/LAMA5/WNT5A/PHLDB2/GATA2/KLF4/RAB14/CRB2/COL5A1/GRHL3/PRKACB/WNK1/IGF1/TDG/RBM19/FZD2/WDPCP/CLASP1/COL5A2/B4GALT5/CELSR1/CTNNB1/NOCT/NIPBL/LAMA2/LFNG/SHH/STK3	36
GO_MUSCLE_ADAPTATION	36/2921	131/43216	2.30669e-13	2.07326e-12	7.42938e-13	LMNA/RGS4/TNNI1/ATP2B4/CAMK2G/AKAP6/SMAD3/CAMTA2/ROCK1/CFLAR/IGFBP5/MIR133A2/LMCD1/PPP3CA/IL6ST/EDN1/UTRN/PTK2/KLF4/GSN/ERRFI1/TNFRSF1A/IGF1/GATA6/SMAD4/ROCK2/BMP10/IL1B/MIR155/PDE9A/SCN5A/CAMK2D/MYOZ2/TRPC3/JARID2/FBXO32	36
GO_NEGATIVE_REGULATION_OF_PROTEIN_COMPLEX_ASSEMBLY	36/2921	131/43216	2.30669e-13	2.07326e-12	7.42938e-13	PEX14/CAPZB/ARHGEF2/WASHC2C/DKK1/PPM1A/SPTB/SMAD6/TBCD/FHOD3/NOP53/SRC/PMEPA1/TRIOBP/GSK3B/SLIT2/GSN/SPTAN1/PARK7/BIRC2/RDX/SORL1/EPS8/CAPZA3/DACT1/TMOD3/SOST/SPTBN1/MAP2/EP300/PFN2/PTGER4/CAPZA2/STMN2/KANK1/STXBP1	36
GO_DETECTION_OF_ABIOTIC_STIMULUS	36/2921	136/43216	7.89031e-13	6.85515e-12	2.45649e-12	ABCA4/COL11A1/NMT2/OPN4/NR2E3/PIEZO1/RCVRN/ASIC2/PIEZO2/NR2F6/TRPM8/NTSR1/KIT/GJA10/NOX3/PKD1L1/GNAQ/RPE65/OPN3/CXCL12/ANO1/CACNA2D4/CALM1/PKD1L2/JUP/GNA11/SERPINE2/SEMA5B/NPFFR2/PKD2/TRPC3/GUCA1B/FYN/ASIC3/TRPM3/TMC1	36
GO_REGULATION_OF_PROTEIN_DEPHOSPHORYLATION	36/2921	138/43216	1.26656e-12	1.08097e-11	3.87357e-12	PPP1R3C/PPP2R2D/DRD2/NUAK1/PPP1R36/PPP1R9B/ROCK1/CALM2/FKBP1A/PHACTR3/RCAN1/ELFN2/GNAI2/GSK3B/SH3RF2/PPP2R2B/MAGI2/PTPA/TSC1/PPP1R15B/PPP1R12A/LGALS3/CALM1/PTPRC/ROCK2/PPP1R1C/SLC39A10/YWHAB/PPP4R1L/ITGA1/PDGFRB/BOD1/PHACTR1/IGFBP3/DLC1/AGTR2	36
GO_REGULATION_OF_T_CELL_DIFFERENTIATION	36/2921	138/43216	1.26656e-12	1.08097e-11	3.87357e-12	TNFSF4/HLX/ZMIZ1/ADAM8/RAG1/BMP4/RARA/SMAD7/GLI2/NFATC2/RUNX1/SH3RF1/IL7R/IRF1/PRDM1/MIR30B/ZNF683/SOX13/ITPKB/TBX21/PTPRC/CYP26B1/CTLA4/ADA/MIR155/DROSHA/CAMK4/CD83/GLI3/SHH/EGR3/IL7/IFNB1/ANXA1/SLC46A2/ABL1	36
GO_ADENYLATE_CYCLASE_ACTIVATING_G_PROTEIN_COUPLED_RECEPTOR_SIGNALING_PATHWAY	36/2921	139/43216	1.59857e-12	1.34734e-11	4.8281e-12	ADGRL4/ATP2B4/ADRB1/ADM/DRD2/RXFP2/PTGER2/AKAP13/ADGRG1/ADORA2B/ADGRE5/RAMP1/SSTR4/GNAS/MIR133A2/GNAI2/ADCY2/PDE4D/ADRB2/ADRA1B/DRD1/ADGRF1/ADGRG6/GNAQ/ABCA1/PTGFR/ADRA2A/PTHLH/ADCY7/GCG/PTH1R/RXFP1/RAPGEF2/PTGER4/ADCY1/ADCY8	36
GO_NEGATIVE_REGULATION_OF_HEMOPOIESIS	36/2921	140/43216	2.0126e-12	1.68164e-11	6.02604e-12	APCS/TNFSF4/HLX/BMP4/FBN1/RARA/SMAD7/FSTL3/MAFB/RUNX1/TOB2/GATA2/IRF1/INHBA/CDK6/TRIB1/MIR30B/ITPKB/CTR9/UBASH3B/ZFP36L1/WDR61/TBX21/CTLA4/INPP5D/MIR155/CTNNB1/PIK3R1/GLI3/LRRC17/SHH/NCAPG2/IFNB1/ANXA1/TLR4/MIR222	36
GO_ACTIN_FILAMENT_BASED_MOVEMENT	36/2921	142/43216	3.16692e-12	2.61386e-11	9.36659e-12	TNNI1/KCNQ1/PARVA/FRMD6/MYO1E/TPM1/HCN4/ROCK1/BIN1/MYO1B/MIR133A2/MYH9/DLG1/PDE4D/MYO6/GJA1/PDE4B/ATP1A1/ATP1A2/CTNNA3/CACNA1C/SYNE2/MYH8/MYH2/JUP/KCNJ2/NEDD4L/SUMO1/KCNE4/MYLK2/SCN5A/ANK2/CAMK2D/WIPF3/CACNA2D1/STC1	36
GO_NEGATIVE_REGULATION_OF_LYMPHOCYTE_ACTIVATION	36/2921	143/43216	3.95844e-12	3.21618e-11	1.15249e-11	TNFSF4/HLX/GAL/BMP4/SMAD7/SOX11/PRNP/SDC4/RUNX1/DLG1/IRF1/DUSP22/MAD1L1/INHBA/MIR30B/PDCD1LG2/LAX1/DLG5/LRRC32/PAWR/LGALS3/TBX21/THOC1/AXL/MERTK/CTLA4/INPP5D/CEBPB/MIR155/NDFIP1/RIPOR2/GLI3/SHH/PAG1/IFNB1/ANXA1	36
GO_NEGATIVE_REGULATION_OF_CYTOSKELETON_ORGANIZATION	36/2921	144/43216	4.93629e-12	3.98673e-11	1.42861e-11	CAPZB/ARHGEF2/WASHC2C/SPTB/TBCD/ARHGAP28/FHOD3/TRIOBP/PHLDB2/IQCJ-SCHIP1/SLIT2/MET/GSN/SPTAN1/TACSTD2/RDX/EPS8/CAPZA3/LIMA1/TMOD3/SMAD4/SPTBN1/CLASP1/TMEFF2/MAP2/PFN2/PRKN/KIF25/PPP1R9A/CAPZA2/DLC1/STMN2/TMEM67/KANK1/CAMSAP1/ARHGAP6	36
GO_REGULATION_OF_G_PROTEIN_COUPLED_RECEPTOR_SIGNALING_PATHWAY	36/2921	146/43216	7.62397e-12	6.03497e-11	2.16259e-11	RGS4/ATP2B4/NMT2/ADM/DRD2/RIC8B/RGS6/PPP1R9B/ROCK1/RAMP1/SSTR4/MIR133A2/GNAI2/WNT5A/MGLL/ADRB2/EDN1/HTR1B/CAV2/MET/RGS20/RGS3/RGS5/RGS1/GNG4/GRK5/BICD1/CALM1/FZD2/ROCK2/ALK/ADA/YWHAB/CXCL8/GUCA1B/USP20	36
GO_LIPID_HOMEOSTASIS	36/2921	148/43216	1.16709e-11	9.04797e-11	3.24227e-11	MIR34A/GOT1/EHD1/SCARB1/LIPC/NR1D1/GIP/MED13/THADA/RTN4/RALY/PNPLA3/PPARG/ABHD5/ZBTB20/HDAC9/ABCA1/LDLRAP1/FABP3/USF1/SIRT1/PNPLA2/COMMD9/LIMA1/ABHD4/CETP/MALL/ACOXL/MIR155/ABCG1/SREBF2/NR1D2/MIR148A/INSIG1/CYP7B1/TTC39B	36
GO_POSITIVE_REGULATION_OF_ION_TRANSMEMBRANE_TRANSPORT	36/2921	151/43216	2.1753e-11	1.63765e-10	5.86839e-11	KCNQ1/GAL/P2RY6/TRPC6/THY1/CRACR2A/ALG10B/ANO6/AKAP6/BDKRB1/CALM2/PLCG1/NTSR1/CACNG2/ADRB2/DRD1/CNKSR3/CFTR/PARK7/EPHB2/PDZK1/ANK3/WNK1/KCNC2/CALM1/CEMIP/KCNJ2/EHD3/STK39/SUMO1/JPH2/PKD2/ANK2/CACNA2D1/RELN/ABL1	36
GO_POSITIVE_REGULATION_OF_NF_KAPPAB_TRANSCRIPTION_FACTOR_ACTIVITY	36/2921	151/43216	2.1753e-11	1.63765e-10	5.86839e-11	TNFRSF8/ROR1/BCL10/ARHGEF2/TNFSF18/ADAM8/TRAF6/PRKCH/RPS6KA5/FLOT2/CFLAR/UBE2V1/RIPK4/WNT5A/TAB2/NOD1/CD36/AIM2/RTKN2/TRIM8/CARD16/TIRAP/ERC1/PRKD1/GREM1/TRIM25/ALK/IL1B/ITGB2/IL1RAP/TLR2/RIPK1/TRIM38/MTDH/TRAPPC9/TLR4	36
GO_BIOMINERAL_TISSUE_DEVELOPMENT	36/2921	157/43216	7.1552e-11	5.15723e-10	1.84806e-10	DDR2/NECTIN1/ANO6/RFLNA/BMP4/ANXA2/SMAD3/ROCK1/OSR1/SLC8A1/PKDCC/EIF2AK3/ACVR1/BMP7/TBX1/CCR1/OTOL1/ANKH/FBN2/ADRB2/ALPL/ZBTB40/CCN1/TUFT1/SRGN/PTHLH/WNT10B/IGF1/GREM1/ROCK2/CEBPB/PTH1R/LOX/BMP6/HOXA3/KLF10	36
GO_PROTEIN_METHYLATION	36/2921	171/43216	8.93488e-10	5.63572e-09	2.01952e-09	MTHFR/KDM1A/LMNA/SMYD3/PRMT3/TRMT112/COPRS/ZNF335/CTCFL/PCMTD2/PRDM5/ETF1/KMT2E/NTMT1/SIRT1/CTR9/EED/BTG1/SETD3/FAM98B/RTF1/WDR61/SMAD4/KDM3A/SMYD1/IWS1/GCG/METTL21A/PAXBP1/CTNNB1/MECOM/SETD7/ATPSCKMT/NSD1/JARID2/PHF19	36
GO_PROTEIN_STABILIZATION	36/2921	172/43216	1.05698e-09	6.62986e-09	2.37576e-09	BAG3/C10orf90/TRIM44/GAPDH/SMAD3/FLOT2/SMAD7/NOP53/RTN4/PRKRA/CREB1/EPHA4/STK4/CCT5/GNAQ/TSC1/PARK7/RPL5/PTEN/WNT10B/IGF1/SAV1/SEL1L/USP7/NLK/SUMO1/EP300/PFN2/ANK2/PIK3R1/CCNH/PRKN/HIP1/STK3/SAXO1/STXBP1	36
GO_REGULATION_OF_MITOCHONDRION_ORGANIZATION	36/2921	174/43216	1.47245e-09	9.09265e-09	3.25828e-09	VPS13D/LMNA/RHOU/BAG3/DDHD1/BMF/CLEC16A/ACAA2/YWHAQ/HK2/GSK3B/TP63/MGARP/MICALL2/YWHAZ/UBE2J2/PARK7/OMA1/SH3GLB1/MAPK8/TMEM135/IGF1/HRK/AKT1/RHOT2/WDR35/PID1/YWHAB/MIR155/RAC2/SREBF2/TFDP2/GOLPH3/ABLIM3/PRKN/TOMM7	36
GO_NIK_NF_KAPPAB_SIGNALING	36/2921	176/43216	2.03909e-09	1.25118e-08	4.48352e-09	PSMB2/TRIM44/TRAF6/HDAC7/PPM1A/LITAF/BCL3/PSMD1/COPS8/BMP7/CARD10/EDN1/NOD1/EGFR/MIR29B1/PSMB7/RTKN2/AKIP1/BIRC2/TIRAP/PSMC6/AKT1/UACA/GREM1/NFAT5/PSMC5/ALK/LIMS1/IL1B/EP300/TLR2/SAMD5/SASH1/TRIP6/CCN3/TLR4	36
GO_SULFUR_COMPOUND_BIOSYNTHETIC_PROCESS	36/2921	177/43216	2.39435e-09	1.46122e-08	5.23617e-09	PPT1/ST3GAL3/LUM/ACSBG1/CHSY1/ST3GAL2/B3GNT7/NDST1/MAT2B/PDP1/ELOVL1/AKR1A1/BCAN/PRELP/CHST3/PAPSS2/ELOVL3/GSTO2/CHST15/PDHX/HSD17B12/ESD/GLCE/B3GNT2/ACSS2/B4GALT5/GGT5/CHST13/SCD5/SLC7A11/MGST2/VCAN/UST/ANGPT1/ST3GAL1/OPLAH	36
GO_DNA_RECOMBINATION	36/2921	267/43216	6.2165e-05	0.000199873	7.16231e-05	KDM1A/TNFSF4/ZNF365/RAG1/CLCF1/RAD51B/RMI2/TSN/FIGN/NABP1/RTEL1/TOP2B/TRIP13/IL7R/RAD50/NSMCE2/HFM1/NUCKS1/EXO1/SFR1/UNG/ERCC4/TBX21/THOC1/SMCHD1/INO80C/PTPRC/RUVBL1/MAGEF1/NIPBL/NDFIP1/RNF8/SPIDR/RAD54B/EXOSC3/RMI1	36
GO_REGULATION_OF_ADHERENS_JUNCTION_ORGANIZATION	35/2921	67/43216	1.43729e-23	2.4319e-22	8.71452e-23	COL16A1/THY1/SMAD3/ROCK1/MAP4K4/SRC/SDC4/PHLDB2/EFNA5/DUSP22/PTK2/TSC1/MACF1/NRP1/PTEN/PTPRJ/RDX/LRP1/ARF6/FMN1/THBS1/IQGAP1/GREM1/BCAS3/DAPK3/ROCK2/WDPCP/LIMS1/CLASP1/IQSEC1/FAM107A/LIMCH1/DLC1/ABL1/ARHGAP6	35
GO_POSITIVE_REGULATION_OF_OSSIFICATION	35/2921	86/43216	4.52761e-19	5.98493e-18	2.14466e-18	DDR2/IFITM1/ANO6/BMP4/SMAD3/SOX11/OSR1/SLC8A1/PKDCC/ACVR1/ZHX3/BMP7/GNAS/TOB2/WNT7B/WNT5A/TP63/IL6ST/FBN2/ADRB2/RUNX2/MIR29B1/CTHRC1/CCN1/IL6R/TGFB2/WNT10B/IGF1/PRKD1/CEBPB/CTNNB1/NIPBL/PDLIM7/BMP6/GLI3	35
GO_POSITIVE_REGULATION_OF_PROTEIN_BINDING	35/2921	93/43216	8.92198e-18	1.09789e-16	3.93421e-17	TCF7L2/SPON1/BMP4/ANXA2/EPHA4/FKBP1A/STK4/TIAM1/MFNG/WNT5A/GSK3B/PLXND1/NMD3/CTHRC1/PARK7/STPG1/NRP1/BDNF/TIRAP/LRP1/LGALS3/DACT1/AMFR/GCG/EP300/PLCL2/RAPGEF2/PLK2/PRKN/LFNG/HOXA3/HIPK2/STK3/ABL1/GNL3L	35
GO_STEM_CELL_PROLIFERATION	35/2921	117/43216	3.03262e-14	2.90719e-13	1.04177e-13	KDM1A/ARHGEF2/DRD2/TBX3/EML1/SOX11/ZNF335/RUNX1/FBLN1/WNT7B/WNT5A/CTNNA1/TEAD3/MIR29B1/ARTN/DMRTA2/DISC1/ETV6/SOX5/WNT10B/HMGA2/FRS2/KITLG/ZFP36L1/PTPRC/NF2/PLXNB2/CTNNB1/MECOM/FGF2/VEGFC/GLI3/SHH/SNAI2/MIR222	35
[truncated: 3,241 more rows]

## Sheet: Reactome ChIP
Source data for enrichment analysis (Reactome) of binding sites annotated to genes with binding of FUS-DDIT3 and at least one SWI/SNF subunit.
ID	GeneRatio	BgRatio	pvalue	p.adjust	qvalue	geneID	Count
[truncated: 938 more rows]

## Sheet: Hallmarks
Source data for enrichment analysis (Hallmarks) of binding sites annotated to genes with binding of FUS-DDIT3 and at least one SWI/SNF subunit.
[truncated: 51 more rows]

[truncated: 2 more sheets: Perturbation ChIP, Perturbation ChIP vs RNA]
