# Supplementary material for: FET fusion oncoproteins interact with BRD4 and SWI/SNF chromatin remodelling complex subtypes in sarcoma
Source: Mol Oncol. 2022 Mar 19;16(13):2470–95. doi: 10.1002/1878-0261.13195 (PMC9251840; doi:10.1002/1878-0261.13195)
Supplement: Supplementary file 10 — Data S1. Full Western blot membranes. [file MOL2-16-2470-s010.xlsx]

## Sheet: FD+SWISNF bound
Source data. Genes significantly regulated by FUS-DDIT3 and bound to FUS-DDIT3 and either BAF155, BRG1 or both
Gene name	log2 Fold Change	p value	p adjusted		#	%		% of regulated genes
LINC01537	7.65578	0.000222938	0.00667348	Total genes	240			0.296296
ANXA10	7.37247	1.66e-36	6.79e-33	Upregulated	106	0.441667
UCA1	7.01572	2.46e-18	2.01e-15	Downregulated	134	0.558333
TMEM255B	6.40036	1.56e-08	1.78e-06
TNFSF8	6.20333	2.3e-06	0.000148976
PLEKHA7	6.105	1.50881e-05	0.000751534
LINC02167	5.88096	0.00149612	0.0276074
FILIP1	5.78752	2.73e-17	1.77e-14
CDH4	5.72947	3.12e-10	6.18e-08
WNT7A	5.48409	5.29701e-05	0.00215792
WSCD1	5.46781	1.54e-08	1.78e-06
CYB561	5.38416	9.54244e-05	0.00342081
FLT1	5.20931	1.8e-12	5.54e-10
SERPINB2	5.14179	7.51e-09	9.63e-07
SEMA3B	5.09493	8.59715e-05	0.00315733
LINC01411	4.91895	3.17078e-05	0.00138826
GLB1L3	4.90874	0.00347375	0.04911
CDH11	4.86773	1.34e-11	3.58e-09
ID1	4.83735	9.67045e-05	0.00344856
LPIN3	4.76214	0.000143433	0.00471833
MERTK	4.74778	1.27823e-05	0.000663546
MYO7B	4.71658	0.00028013	0.00801499
RPLP0P2	4.54763	1.26e-12	4.08e-10
C20orf197	4.52893	0.000308134	0.00862592
LRRC4C	4.46656	0.000363447	0.00993665
COL15A1	4.41504	0.000243275	0.00715536
FSCN1	4.36215	0.00160024	0.0287832
IQSEC1	4.31016	0.00307876	0.0449482
MITF	4.26696	3.17e-09	4.6e-07
ILDR2	4.18862	7.12747e-05	0.00269813
VAT1L	3.77832	1.4678e-05	0.000737077
DCLK1	3.77687	9.59e-09	1.18e-06
BCAR1	3.60464	9.8955e-05	0.00350848
PLEK2	3.52256	3.43e-14	1.41e-11
PDZD2	3.50855	0.003331	0.0476527
ATF3	3.49568	0.000119288	0.00402722
LYPD1	3.45104	0.000500815	0.0128633
TIMM44	3.42815	0.000433321	0.0115698
RPL13AP20	3.42206	5.44932e-06	0.000310384
AJAP1	3.41591	2.25078e-05	0.00106097
RIPK4	3.39002	0.00238602	0.0379368
INSC	3.36627	1.13573e-05	0.000607517
HBEGF	3.3482	1.71e-14	7.27e-12
CEMIP	3.33241	5.47744e-05	0.00221674
PPM1H	3.23809	0.000715509	0.0164592
FAM102A	3.20543	0.000329289	0.00912442
PADI3	3.10621	0.00295897	0.0438606
NRXN3	3.08797	1.28e-06	9.33873e-05
C9orf116	3.03532	0.000421252	0.0113406
SHC4	2.93891	6.78e-06	0.000375939
WFDC3	2.91776	0.000551047	0.0138143
ARNTL	2.88314	0.00286227	0.042887
SLC22A18	2.79506	0.000105021	0.00364992
PPP1R9A	2.7903	0.00102045	0.0212587
ZNF341	2.77957	0.00204331	0.034199
NCKAP5	2.74168	0.000787174	0.0177049
SYTL2	2.69659	3.77e-10	7.02e-08
TRABD2A	2.6591	1.41e-06	0.000100589
ASB9	2.64205	0.000660709	0.0156925
PLS1	2.58624	6.22e-08	6.17e-06
TBC1D2	2.57149	0.00187861	0.0320875
LIMCH1	2.56897	2.50684e-05	0.00114653
SAMD10	2.48233	0.000949773	0.0202514
CLTA	2.47063	0.00127851	0.02481
PDLIM1	2.43796	3.9e-12	1.12e-09
AP3S1	2.43067	1.63e-10	3.54e-08
PCOLCE2	2.39095	2.38118e-05	0.0011139
PHLDB2	2.3109	3.11e-19	2.94e-16
IL6R	2.29138	6.1843e-05	0.00243864
ANXA3	2.22393	2.4e-10	5e-08
KRT86	2.21955	0.000542268	0.0136711
KRT80	1.92273	6.66e-06	0.000372541
LMNA	1.88044	0.00347503	0.04911
ADGRE5	1.85598	1.55e-06	0.000107444
PCOLCE	1.81325	0.000680382	0.0160976
MARCHF3	1.79135	2.36e-07	2.13052e-05
TMCO4	1.77959	0.0016478	0.029424
TMEM200A	1.71662	0.000162255	0.0052233
IFI6	1.69648	0.00275002	0.0417183
MB21D2	1.67287	0.000262969	0.00763045
LSP1P4	1.59854	0.000100905	0.00353684
KRT7	1.57156	0.00209977	0.0347691
LIMA1	1.54485	4.44e-08	4.55e-06
TIAM1	1.53473	0.000284105	0.00809108
SLC45A3	1.52859	0.00215222	0.0353285
NAMPT	1.48021	6.55e-06	0.000368159
KRT8	1.41329	0.000201914	0.00616413
LINC01694	1.41001	0.00170238	0.0303103
FHL2	1.38991	8.25e-07	6.42107e-05
JUP	1.36725	0.00296823	0.043892
TNC	1.36027	0.000239347	0.00707859
LINC01588	1.35141	0.000554051	0.0138546
IL7R	1.32492	0.00177102	0.03095
PFDN1	1.2836	2.89522e-05	0.00128129
CLMN	1.26978	0.00202022	0.0340475
SH3RF1	1.26274	0.00170805	0.0303235
NMT2	1.22874	0.000315927	0.00879377
KIFC3	1.21171	0.00177766	0.0309782
APOL2	1.20447	0.000188531	0.00584257
ADAM19	1.17283	5.85e-07	4.89945e-05
KRT18	1.15264	0.0020489	0.034203
KRT81	1.13254	0.000704168	0.0163131
MED10	1.12353	1.33358e-05	0.000686488
ACAA2	1.06148	7.21715e-05	0.0027237
CMBL	1.00905	0.000627063	0.0152165
CADM1	1.00111	0.000181613	0.00569995
GBE1	-1.01348	0.000568422	0.0141279
PSAT1	-1.03669	0.00253339	0.0394995
ZNF827	-1.03846	0.000435406	0.0115698
COL6A3	-1.05932	0.00158348	0.0286074
ARL4C	-1.06334	0.000247537	0.00725107
COPS2	-1.07249	0.00213816	0.0352153
ZBTB38	-1.09779	0.000160479	0.00518209
STX1A	-1.11226	0.000290497	0.00825399
NR3C1	-1.11793	0.000648787	0.0155021
STEAP3	-1.13714	0.000813365	0.0180955
EMP1	-1.13754	0.000446987	0.011801
SDC1	-1.14589	4.61688e-05	0.00193862
VEPH1	-1.14844	6.82235e-05	0.0026312
RPL22L1	-1.14898	0.00267022	0.0408603
PLD1	-1.16601	0.00279056	0.042084
SERPINE1	-1.17125	1.20811e-05	0.000639966
PHLDA1	-1.17916	6.26113e-05	0.00245321
TCF7L2	-1.18495	0.00138467	0.0263709
MYLK	-1.1883	0.000799016	0.0179385
PLK2	-1.19211	0.00083526	0.0183504
TSPAN5	-1.19531	0.00245605	0.0384926
RAB27B	-1.20006	0.00243731	0.0384478
MBNL1	-1.22182	0.000501939	0.0128653
RBMS1	-1.23109	0.000233399	0.00695037
RAD50	-1.23789	0.00018566	0.00579739
ADGRL4	-1.25265	0.00291967	0.0434875
LIPA	-1.27098	0.00267475	0.0408788
ZFP36L1	-1.35138	2.07e-06	0.000135199
PTPN14	-1.35199	6.54e-08	6.44046e-06
SRGN	-1.3708	0.000233882	0.00695037
CD44	-1.38765	7.07e-09	9.26e-07
ATAD2	-1.39515	8.91122e-05	0.00324363
BACH1	-1.40748	0.00173427	0.0306123
ACTL8	-1.42672	0.00124751	0.0245178
COL4A2	-1.43033	0.0017052	0.0303166
DPYD	-1.44906	3.59e-06	0.000216827
CLIC4	-1.45712	1.40262e-05	0.000710141
FNDC3B	-1.4755	0.000190479	0.0058881
EFNA5	-1.50644	8.99e-09	1.12e-06
MYOSLID	-1.51715	0.00143413	0.0270179
SLC4A7	-1.522	0.00347678	0.04911
ANKRD28	-1.52255	9.07e-07	6.89084e-05
ABL1	-1.52306	3.6e-07	3.1632e-05
BHLHE40	-1.52335	0.000877838	0.0188482
HSPA13	-1.52678	0.00148676	0.0276074
BNC2	-1.52699	5.71004e-05	0.00229117
DDR2	-1.53027	3.32918e-06	0.000202767
S100A11	-1.53504	1.04e-09	1.71e-07
HECW2-AS1	-1.53734	0.00106453	0.0219379
RBMS3	-1.54016	0.000308494	0.00862592
LMO7	-1.54532	0.000603903	0.0148004
NOTCH2	-1.56278	0.000148033	0.00485666
CD82	-1.58519	8.07e-07	6.40653e-05
LIF	-1.59963	8.46e-07	6.5045e-05
RIN2	-1.60027	0.000849357	0.0185277
ZMIZ1	-1.6205	0.000197153	0.00604882
QKI	-1.62784	0.00126823	0.0246884
TRPS1	-1.62962	0.00153673	0.0280095
STK17A	-1.68428	0.00318453	0.0461475
HECW2	-1.69177	0.000740829	0.0168786
PLXNA4	-1.69926	9.78e-07	7.38331e-05
NECTIN3	-1.71248	0.000975679	0.0206141
FBN1	-1.76489	0.00114747	0.0230674
FAM126A	-1.76505	1.70902e-05	0.000821332
DLC1	-1.77643	0.000261098	0.00759405
GNA12	-1.7778	6.81128e-05	0.0026312
ADTRP	-1.78407	0.000274604	0.00787519
PLOD2	-1.80746	2.65597e-05	0.00119136
SLC39A10	-1.81213	0.000301856	0.00853732
SMAD3	-1.82088	5.67451e-05	0.00228897
NOX4	-1.85619	0.00127703	0.02481
DDX60	-1.8576	9.0198e-05	0.00327347
ITPRID2	-1.90414	0.000787029	0.0177049
ATP10D	-1.97152	5.91e-07	4.91658e-05
LPCAT2	-1.98941	0.000308432	0.00862592
FRMD6	-2.00662	3.45e-08	3.59e-06
CXCL8	-2.02595	0.00319531	0.0462113
TSHZ3	-2.03005	0.000644477	0.0154863
PDGFC	-2.03898	8.24e-06	0.000450747
FBXO32	-2.05568	0.000462726	0.0121644
MAP4K4	-2.14965	1.48957e-05	0.000744967
VDR	-2.163	0.000811689	0.0180955
TRIB2	-2.21137	1.00942e-05	0.000542312
PRDM1	-2.21284	0.000177969	0.00561423
IRS1	-2.22001	1.43e-06	0.000100736
RUNX2	-2.22229	0.000154043	0.00500713
FSTL1	-2.2348	1.15e-12	3.84e-10
PMEPA1	-2.29968	8.53635e-05	0.00314439
HTRA1	-2.30281	0.00119123	0.0237551
SPOCK1	-2.32583	6.17e-06	0.000349592
VCAN	-2.35884	1.52572e-05	0.000756891
PDGFRB	-2.36961	0.00107636	0.0220982
PAPSS2	-2.37338	5.00799e-05	0.00208153
LPXN	-2.43112	3.48e-11	8.39e-09
SORBS2	-2.43782	4.12241e-07	3.54672e-05
BICC1	-2.44157	2.41e-06	0.000153162
NREP	-2.46165	9.56481e-05	0.00342081
THBS2	-2.48214	2.19e-08	2.41e-06
EDIL3	-2.50585	0.0012256	0.0242811
SLC1A3	-2.51484	0.000134954	0.00448739
MMP2	-2.54501	1.04e-09	1.71e-07
SPIRE1	-2.55158	0.00243049	0.0384478
HHAT	-2.57336	0.000695545	0.0162686
AIM2	-2.7012	0.000154247	0.00500713
TGM2	-2.74843	3.75e-19	3.3e-16
NCOA7	-2.75644	0.000104976	0.00364992
TNS3	-2.7883	3.45e-09	4.88e-07
SNX9	-2.80324	4.02e-10	7.29e-08
CTHRC1	-2.80582	3.85e-07	3.35738e-05
GPC6	-2.85806	6.95e-07	5.62396e-05
LHFPL2	-2.8628	0.000342144	0.009417
MYBL1	-2.88565	0.00214162	0.0352251
LCA5	-2.94235	0.00344449	0.0488444
ATP6AP1L	-2.97265	0.00188044	0.0320875
OGFRL1	-2.98484	0.000484408	0.0125467
MME	-3.03868	6.88e-18	5.29e-15
NPAS2	-3.06222	1.44e-06	0.000100736
IGFBP7	-3.33614	4.11e-06	0.000243256
GALNT15	-3.44554	0.00225352	0.0364804
ZNF385B	-3.45179	2.62736e-05	0.00118547
TENM2	-3.46634	3.01e-09	4.41e-07
SNAI2	-3.54294	1.07e-08	1.29e-06
THBS1	-3.67718	4.03e-10	7.29e-08
NEGR1	-3.87521	0.00020529	0.0062517
TNFRSF11B	-4.11512	1.2071e-06	8.94636e-05
WNT5A	-4.27937	1.47e-12	4.63e-10
FMN2	-4.38484	0.000821175	0.0181707
IL1B	-4.49763	1.57e-30	3.86e-27
FN1	-4.64477	1.95e-16	1.05e-13
SLC38A1	-5.18744	4.22e-14	1.57e-11
LINC00211	-5.56399	0.000178823	0.00562677
ZMIZ1-AS1	-6.44941	1.41e-11	3.68e-09
INHBA	-6.63314	3.42e-27	6.01e-24
ITGB2	-7.086	2.43e-08	2.65e-06
