# Supplementary material for: FET fusion oncoproteins interact with BRD4 and SWI/SNF chromatin remodelling complex subtypes in sarcoma
Source: Mol Oncol. 2022 Mar 19;16(13):2470–95. doi: 10.1002/1878-0261.13195 (PMC9251840; doi:10.1002/1878-0261.13195)
Supplement: Supplementary file 11 — Data S2. Gene expression array of SWI/SNF components (Fig. 1D). [file MOL2-16-2470-s001.xlsx]

## Sheet: Panther protein class
DDIT3 IP								FLI1 IP
	Category	#Genes	% of genes vs total	% Genes vs protein hits					Category	#Genes	% of genes vs total	% Genes vs protein hits
6	nucleic acid metabolism protein (PC00171)	404	0.156	0.243				6	nucleic acid metabolism protein (PC00171)	351	0.159	0.245
15	protein modifying enzyme (PC00260)	165	0.064	0.099				11	gene-specific transcriptional regulator (PC00264)	144	0.065	0.1
14	metabolite interconversion enzyme (PC00262)	149	0.057	0.089				13	translational protein (PC00263)	139	0.063	0.097
13	translational protein (PC00263)	140	0.054	0.084				15	protein modifying enzyme (PC00260)	136	0.062	0.095
11	gene-specific transcriptional regulator (PC00264)	122	0.047	0.073				14	metabolite interconversion enzyme (PC00262)	117	0.053	0.082
2	cytoskeletal protein (PC00085)	118	0.045	0.071				2	cytoskeletal protein (PC00085)	99	0.045	0.069
18	membrane traffic protein (PC00150)	110	0.042	0.066				16	chromatin/chromatin-binding, or -regulatory protein (PC00077)	97	0.044	0.068
16	chromatin/chromatin-binding, or -regulatory protein (PC00077)	100	0.039	0.06				18	membrane traffic protein (PC00150)	83	0.038	0.058
3	transporter (PC00227)	84	0.032	0.05				8	protein-binding activity modulator (PC00095)	62	0.028	0.043
8	protein-binding activity modulator (PC00095)	69	0.027	0.041				19	chaperone (PC00072)	51	0.023	0.036
19	chaperone (PC00072)	54	0.021	0.032				3	transporter (PC00227)	46	0.021	0.032
4	scaffold/adaptor protein (PC00226)	49	0.019	0.029				4	scaffold/adaptor protein (PC00226)	45	0.02	0.031
1	extracellular matrix protein (PC00102)	20	0.008	0.012				12	defense/immunity protein (PC00090)	11	0.005	0.008
10	calcium-binding protein (PC00060)	18	0.007	0.011				5	cell adhesion molecule (PC00069)	9	0.004	0.006
5	cell adhesion molecule (PC00069)	12	0.005	0.007				10	calcium-binding protein (PC00060)	9	0.004	0.006
12	defense/immunity protein (PC00090)	14	0.005	0.008				17	transfer/carrier protein (PC00219)	8	0.004	0.006
17	transfer/carrier protein (PC00219)	12	0.005	0.007				22	transmembrane signal receptor (PC00197)	9	0.004	0.006
22	transmembrane signal receptor (PC00197)	13	0.005	0.008				7	intercellular signal molecule (PC00207)	7	0.003	0.005
7	intercellular signal molecule (PC00207)	6	0.002	0.004				1	extracellular matrix protein (PC00102)	6	0.003	0.004
9	viral or transposable element protein (PC00237)	2	0.001	0.001				9	viral or transposable element protein (PC00237)	1	0	0.001
20	cell junction protein (PC00070)	2	0.001	0.001				20	cell junction protein (PC00070)	1	0	0.001
21	structural protein (PC00211)	2	0.001	0.001				21	structural protein (PC00211)	2	0.001	0.001
			0.643	0.997
	**Chart tooltips are read as: Category name (Accession): # genes; Percent of gene hit against total # genes; Percent of gene hit against total # Protein Class hits

## Sheet: Biological process
DDIT3 IP									FLI1 IP
ID	GeneRatio	BgRatio	pvalue	p.adjust	qvalue	geneID	Count		ID	GeneRatio	BgRatio	pvalue	p.adjust	qvalue	geneID	Count
GO_CELLULAR_MACROMOLECULE_LOCALIZATION	577/2414	1883/43216	1.08362e-277	6.44971e-274	3.16189e-274	AAAS/ABCE1/ACAA1/ACOT8/ACSL3/ACTB/AFDN/AGFG1/AGPS/AGRN/AKAP12/AKAP8L/ALKBH5/ALYREF/ANLN/ANXA2/AP1B1/AP1G1/AP1S1/AP2A1/AP2A2/AP2B1/AP2M1/AP2S1/AP3B1/AP3D1/AP3M1/AP3S1/ARCN1/ARF3/ARF4/ARF6/ARFGAP3/ARHGEF2/ARL1/ARL6IP1/ATG3/ATM/ATP1B1/ATP1B3/ATR/ATRX/AUP1/AURKA/AURKB/BAG6/BAP1/BARD1/BAX/BCAP29/BCAP31/BICD2/BSG/BUB3/C17orf75/C2CD5/CALR/CAT/CAV1/CCT2/CCT3/CCT4/CCT5/CCT6A/CCT7/CCT8/CDC40/CDCA5/CDK1/CDK…	577		GO_CELLULAR_MACROMOLECULE_LOCALIZATION	477/2039	1883/43216	1.95343e-220	2.26247e-217	1.15273e-217	AAAS/ABCE1/ACSL3/ACTB/AFDN/AGPS/AKAP8L/ALKBH5/ALYREF/ANLN/ANXA2/AP1B1/AP1S1/AP1S2/AP2A1/AP2A2/AP2B1/AP2M1/AP3B1/APOD/ARCN1/ARF3/ARF4/ARFGAP3/ARFIP2/ARHGEF2/ATM/ATR/ATRX/AUP1/AURKB/BAD/BAG4/BAG6/BAP1/BAX/BCAP29/BCAP31/BRCA2/BSG/BUB3/CALR/CAT/CAV1/CCT2/CCT3/CCT4/CCT5/CCT6A/CCT7/CCT8/CDC37/CDC40/CDK1/CDK5/CDK5RAP3/CEP131/CHAMP1/CHP1/CHTOP/CLASP2/CLTA/CLTC/COPA/COPB1/COPB2/COPG1/COPG2/CPSF1/CPSF2/CPS…	477
GO_INTRACELLULAR_TRANSPORT	545/2414	1813/43216	2.64759e-256	3.93962e-253	1.93135e-253	AAAS/ABCE1/ACAA1/ACOT8/ACTN4/ACTR10/ACTR1A/ACTR2/AGFG1/AGPS/AKAP12/AKAP8L/ALKBH5/ALYREF/ANKFY1/ANKRD50/ANXA2/AP1B1/AP1G1/AP1S1/AP2A1/AP2A2/AP2B1/AP2M1/AP2S1/AP3B1/AP3D1/AP3M1/AP3S1/ARCN1/ARF3/ARF4/ARF6/ARFGAP1/ARFGAP2/ARFGAP3/ARHGEF2/ARL1/ARL6IP1/ARL8A/ATG3/ATP1B1/ATP2A2/ATP5F1A/ATP5F1B/ATP5MF/ATP5PD/ATP5PO/AUP1/BANF1/BAP1/BARD1/BCAP29/BCAP31/BET1/BICD2/BIN1/C17orf75/C2CD5/CALR/CAPZA1/CAPZB/CAT/C…	545		GO_RNA_METABOLIC_PROCESS	449/2039	1554/43216	1.1347e-232	2.19035e-229	1.11599e-229	ABCE1/ACIN1/ADAR/AGO2/AHNAK/AKAP8L/ALKBH5/ALYREF/APP/AQR/ARL6IP4/ATM/BCAS2/BOP1/BUD13/BYSL/C2orf49/CACTIN/CCAR1/CCAR2/CCNB1/CCNT1/CD2BP2/CDC40/CDC5L/CDC73/CDK11A/CDK12/CDK9/CDKAL1/CELF1/CHD7/CHERP/CHTOP/CIRBP/CLK4/CLP1/CNOT1/CPSF1/CPSF2/CPSF3/CPSF4/CPSF6/CPSF7/CRNKL1/CSTF1/CSTF2/CSTF2T/CSTF3/CTNNBL1/CTR9/CWC15/CWC22/CWC27/DAZAP1/DDX1/DDX17/DDX21/DDX23/DDX24/DDX39A/DDX39B/DDX3X/DDX41/DDX42/DDX46/D…	449
GO_RNA_METABOLIC_PROCESS	509/2414	1554/43216	5.12075e-258	1.01596e-254	4.9806e-255	AAR2/ABCE1/ACIN1/ADAR/AGO2/AHNAK/AKAP8L/ALKBH5/ALYREF/APOBEC3B/AQR/ARL6IP4/ATM/ATXN2/AZGP1/BARD1/BCAS2/BUD13/BUD31/BYSL/C2orf49/C9orf78/CCAR1/CCAR2/CCNB1/CCNT1/CD2BP2/CDC40/CDC5L/CDC73/CDK11A/CDK12/CDK7/CDK9/CELF1/CHD7/CHERP/CHTOP/CIRBP/CLP1/CMTR1/CNOT1/CPSF1/CPSF2/CPSF3/CPSF4/CPSF6/CPSF7/CRNKL1/CSTF1/CSTF2/CSTF2T/CSTF3/CTNNBL1/CTR9/CWC15/CWC22/DAZAP1/DDIT3/DDX1/DDX17/DDX21/DDX23/DDX24/DDX27/DDX3…	509		GO_INTRACELLULAR_TRANSPORT	449/2039	1813/43216	4.49006e-202	3.71456e-199	1.89258e-199	AAAS/ABCD3/ABCE1/ACACA/ACTN4/ACTR1A/ACTR2/AGPS/AKAP8L/ALKBH5/ALYREF/ANXA2/AP1B1/AP1S1/AP1S2/AP2A1/AP2A2/AP2B1/AP2M1/AP3B1/APOD/APP/ARCN1/ARF3/ARF4/ARFGAP2/ARFGAP3/ARFIP2/ARHGEF2/ATP2A2/ATP5F1A/AUP1/BAG4/BAP1/BCAP29/BCAP31/CALR/CAPZA1/CAPZB/CAT/CDC37/CDC40/CDC42/CDK5/CEP131/CHMP1A/CHMP2A/CHMP6/CHP1/CHTOP/CLTA/CLTC/COPA/COPB1/COPB2/COPE/COPG1/COPG2/CORO1C/CPSF1/CPSF2/CPSF3/CPSF4/CPSF6/CPT1A/CSE1L/C…	449
GO_CELL_CYCLE	505/2414	1826/43216	1.70623e-217	1.26943e-214	6.22324e-215	AATF/ACTB/ACTR1A/ACTR2/ACTR3/AHCTF1/AKAP8/AKAP8L/ANAPC1/ANAPC16/ANAPC2/ANAPC5/ANAPC7/ANKRD17/ANLN/ANXA1/ANXA11/ARF6/ARHGEF2/ARL8A/ASPM/ATAD5/ATM/ATR/ATRIP/ATRX/AURKA/AURKB/BABAM1/BABAM2/BAG6/BANF1/BAP1/BARD1/BAX/BIN1/BLM/BRCA1/BRD4/BRIP1/BUB3/CALR/CBX3/CBX5/CCAR1/CCAR2/CCNA2/CCNB1/CCNK/CCNT1/CCNT2/CDC16/CDC20/CDC23/CDC27/CDC42/CDC5L/CDC73/CDCA5/CDCA8/CDK1/CDK11A/CDK12/CDK19/CDK2/CDK2AP1/CDK5/CDK5…	505		GO_CELL_CYCLE	446/2039	1826/43216	5.7644e-198	3.70907e-195	1.88978e-195	ACTB/ACTR1A/ACTR2/AHCTF1/AKAP8/AKAP8L/AKAP9/ANAPC1/ANAPC4/ANAPC5/ANAPC7/ANKRD17/ANLN/ANXA11/APP/ARHGEF2/ASNS/ATAD5/ATM/ATR/ATRIP/ATRX/AURKB/BABAM1/BAD/BAG6/BAP1/BAX/BLM/BMI1/BOP1/BRCA2/BRD4/BUB1/BUB3/CACUL1/CALR/CASP8AP2/CBX3/CBX5/CCAR1/CCAR2/CCNB1/CCNC/CCNDBP1/CCNT1/CCNT2/CDC123/CDC16/CDC20/CDC23/CDC27/CDC37/CDC42/CDC5L/CDC73/CDCA2/CDCA8/CDK1/CDK11A/CDK12/CDK2/CDK2AP1/CDK5/CDK5RAP3/CDK9/CENPF/CE…	446
GO_PROTEIN_CONTAINING_COMPLEX_ASSEMBLY	480/2414	1826/43216	1.74348e-195	9.43382e-193	4.62481e-193	AAR2/ACAT1/ACSL3/ACTR2/ACTR3/ADAR/ADRM1/AGO2/AHCTF1/AHNAK/ALB/ALDOA/ANLN/ANXA2/ANXA6/AP2B1/AP2S1/APOC3/ARF6/ARG1/ARHGEF2/ARPC1B/ARPC3/ARPC4/ARPC5L/ASH2L/ATF1/ATL2/ATL3/ATM/ATR/ATRX/ATXN10/ATXN2/ATXN2L/BAIAP2/BAX/BAZ2A/BEND3/BET1/BIN1/BLM/BRD2/BRIX1/BRK1/CABIN1/CALR/CAMK2D/CAMSAP2/CAND1/CAPZA1/CAPZB/CAT/CAV1/CCNB1/CCT2/CCT3/CCT8/CD2BP2/CD59/CDC42/CDC42EP1/CDC42EP3/CDC42EP4/CDC73/CDK1/CDK7/CELF1/CE…	480		GO_PROTEIN_CONTAINING_COMPLEX_ASSEMBLY	424/2039	1826/43216	2.2024e-178	1.27541e-175	6.49823e-176	ACACA/ACSL3/ACTR2/ADAR/ADD1/ADD3/AGO2/AHCTF1/AHNAK/AKAP9/ALB/ALDOA/ANLN/ANXA2/ANXA6/AP2B1/ARG1/ARHGEF2/ASH2L/ATF1/ATL1/ATL2/ATL3/ATM/ATR/ATRX/ATXN10/ATXN2L/BAD/BAG4/BAX/BAZ2A/BDP1/BEND3/BLM/BOP1/BRD2/CABIN1/CALR/CAMSAP2/CAND1/CAPZA1/CAPZB/CAT/CAV1/CCNB1/CCT2/CCT3/CCT8/CD2BP2/CDC123/CDC42/CDC42EP4/CDC73/CDK1/CELF1/CENPF/CENPH/CHAF1A/CHAF1B/CHMP2A/CHMP6/CHP1/CIRBP/CKAP5/CLASP1/CLASP2/CLINT1/CLP1/CL…	424
GO_POSITIVE_REGULATION_OF_BIOSYNTHETIC_PROCESS	433/2414	1963/43216	4.52601e-144	1.17125e-141	5.74192e-142	AATF/ACSL3/ACTL6A/ACTN1/ACTN4/ACTR2/ACTR3/AGO2/AGRN/AKAP8L/ALYREF/ANXA1/ARF4/ARHGEF2/ARID1A/ARID1B/ARID4B/ARID5B/ARRB2/ASH2L/ASXL2/ATAD2/ATAD5/ATF1/ATF6/ATF6B/ATM/ATR/ATRX/AURKB/BCLAF1/BLM/BPTF/BRCA1/BRD4/BRD8/BUD31/CACYBP/CAND1/CBFB/CBX8/CCAR1/CCAR2/CCNA2/CCNK/CCNT1/CCNT2/CCT2/CCT3/CCT4/CCT5/CCT6A/CCT7/CCT8/CD276/CDC5L/CDC73/CDK1/CDK12/CDK2/CDK5RAP3/CDK7/CDK9/CEBPB/CHD6/CHD7/CHD8/CHTF18/CIRBP/CK…	433		GO_POSITIVE_REGULATION_OF_GENE_EXPRESSION	420/2039	1952/43216	2.52737e-163	1.21967e-160	6.21423e-161	ACTB/ACTR2/AFDN/AGO2/AKAP8L/ALX4/ALYREF/APP/ARF4/ARHGEF2/ARID1A/ARID1B/ARID4A/ARID4B/ARX/ASH2L/ATF1/ATM/ATRX/BAG2/BAZ1B/BCL11B/BCLAF1/BLM/BPTF/BRCA2/BRD4/BRD8/CALR/CAND1/CAV1/CBFB/CCNB1/CCNC/CCNT1/CCNT2/CDC123/CDC5L/CDC73/CDK1/CDK12/CDK2/CDK5RAP3/CDK9/CEBPB/CHD6/CHD7/CHD8/CHEK1/CIRBP/CKAP2/CNBP/CREB1/CREBBP/CTBP2/CTNNB1/CTR9/DAZAP1/DDRGK1/DDX17/DDX21/DDX39B/DDX3X/DDX41/DDX5/DEK/DHX33/DHX36/DHX9/D…	420
GO_POSITIVE_REGULATION_OF_GENE_EXPRESSION	431/2414	1952/43216	1.58025e-143	3.76226e-141	1.8444e-141	AATF/ACTB/ACTR2/ACTR3/AFDN/AGO2/AGRN/AKAP8L/ALYREF/ARF4/ARHGEF2/ARID1A/ARID1B/ARID4B/ARRB2/ASH2L/ASXL2/ATAD2/ATF1/ATF6/ATF6B/ATM/ATRX/BAG2/BAZ1B/BCLAF1/BLM/BPTF/BRCA1/BRD4/BRD8/CALR/CAND1/CAV1/CBFB/CCNA2/CCNB1/CCNK/CCNT1/CCNT2/CDC5L/CDC73/CDK1/CDK12/CDK2/CDK5RAP3/CDK7/CDK9/CEBPB/CHD6/CHD7/CHD8/CIRBP/CKAP2/CLU/CREB1/CREBBP/CTBP2/CTCF/CTNNB1/CTR9/DAZAP1/DDIT3/DDRGK1/DDX17/DDX21/DDX39B/DDX3X/DDX41/D…	431		GO_POSITIVE_REGULATION_OF_BIOSYNTHETIC_PROCESS	418/2039	1963/43216	1.02494e-160	4.2396e-158	2.16009e-158	ACSL3/ACTL6A/ACTN4/ACTR2/AGO2/AKAP8L/ALX4/ALYREF/APP/ARF4/ARHGEF2/ARID1A/ARID1B/ARID4A/ARID4B/ASH2L/ATAD5/ATF1/ATM/ATR/ATRX/AURKB/BCL11B/BCLAF1/BLM/BPTF/BRCA2/BRD4/BRD8/CAND1/CBFB/CBX8/CCAR1/CCAR2/CCNC/CCNT1/CCNT2/CCT2/CCT3/CCT4/CCT5/CCT6A/CCT7/CCT8/CD276/CDC123/CDC5L/CDC73/CDK1/CDK12/CDK2/CDK5RAP3/CDK9/CEBPB/CHD6/CHD7/CHD8/CHEK1/CHP1/CHTF18/CIRBP/CKAP2/CNBP/CNPY2/CREB1/CREBBP/CTBP2/CTNNB1/CTR9/D…	418
GO_CHROMOSOME_ORGANIZATION	422/2414	1110/43216	2.51112e-241	2.98924e-238	1.46544e-238	ACIN1/ACTB/ACTL6A/AKAP8/AKAP8L/ANAPC1/ANAPC5/ANXA1/ARID1A/ARID1B/ARID2/ARID4B/ASCC3/ASH2L/ATAD2/ATM/ATR/ATRX/AURKA/AURKB/BABAM1/BABAM2/BAG6/BAP1/BAZ1A/BAZ1B/BAZ2A/BEND3/BLM/BPTF/BRCA1/BRD1/BRD2/BRD4/BRD8/BRD9/BRIP1/BRMS1L/BRPF3/BUB3/CABIN1/CAMK2D/CBX2/CBX3/CBX8/CCNA2/CCNB1/CCT2/CCT3/CCT4/CCT5/CCT6A/CCT7/CCT8/CDC20/CDC23/CDC27/CDC73/CDCA5/CDCA8/CDK1/CDK2/CDK5/CDK9/CDKN2A/CENPE/CENPF/CENPO/CENPU/CE…	422		GO_CHROMOSOME_ORGANIZATION	407/2039	1110/43216	2.58038e-255	1.4943e-251	7.61348e-252	ACIN1/ACTB/ACTL6A/AKAP8/AKAP8L/ANAPC1/ANAPC4/ANAPC5/ARID1A/ARID1B/ARID2/ARID4A/ARID4B/ASCC3/ASH2L/ATM/ATR/ATRX/AURKB/BABAM1/BAG6/BAP1/BAZ1A/BAZ1B/BAZ2A/BCORL1/BEND3/BLM/BMI1/BPTF/BRCA2/BRD2/BRD4/BRD8/BUB1/BUB3/CABIN1/CBX2/CBX3/CBX4/CBX8/CCNB1/CCT2/CCT3/CCT4/CCT5/CCT6A/CCT7/CCT8/CDC20/CDC23/CDC27/CDC73/CDCA8/CDK1/CDK2/CDK5/CDK9/CENPF/CENPH/CHAF1A/CHAF1B/CHAMP1/CHD1/CHD2/CHD3/CHD4/CHD6/CHD7/CHD8/CH…	407
GO_INTRACELLULAR_PROTEIN_TRANSPORT	402/2414	1157/43216	6.3111e-212	4.17374e-209	2.04613e-209	AAAS/ABCE1/ACAA1/ACOT8/AGFG1/AGPS/AKAP12/AKAP8L/ALKBH5/ALYREF/AP1B1/AP1G1/AP1S1/AP2A1/AP2A2/AP2B1/AP2M1/AP2S1/AP3B1/AP3D1/AP3M1/AP3S1/ARCN1/ARF3/ARF4/ARF6/ARFGAP3/ARHGEF2/ARL1/ARL6IP1/ATG3/ATP1B1/AUP1/BAP1/BARD1/BCAP29/BCAP31/C17orf75/C2CD5/CALR/CAT/CDC40/CDK5/CEP131/CHTOP/CLTC/CLU/COPA/COPB1/COPB2/COPG1/COPG2/COPZ1/CPSF1/CPSF2/CPSF3/CPSF4/CSE1L/CSNK2A2/CTDSPL2/CTTN/DDX39A/DDX39B/DECR2/DERL1/DHRS…	402		GO_MACROMOLECULE_CATABOLIC_PROCESS	345/2039	1364/43216	1.07848e-155	3.90342e-153	1.9888e-153	AGO2/ALKBH5/ANAPC1/ANAPC4/ANAPC5/ANAPC7/ANXA2/AP2A1/AP2A2/AP2B1/AP2M1/ARIH1/ATM/AUP1/AURKB/BAG2/BAG6/BAP1/BAX/BCAP31/BUB3/CACUL1/CAV1/CCAR2/CCNB1/CDC16/CDC20/CDC23/CDC27/CDK1/CDK2/CDK5/CDK5RAP3/CHMP6/CHP1/CIRBP/CLN6/CLTA/CLTC/CNOT1/CNOT11/CPVL/CSDE1/CSNK1E/CSNK2A2/CTNNB1/CUL3/CUL4A/CUL4B/CYP51A1/DDB1/DDRGK1/DDX5/DHX36/DHX9/DIS3/DIS3L/DKC1/DNAJB12/DNAJC10/EDC3/EDC4/EIF3E/EIF4A3/EIF4G1/ELAVL1/ELOC/…	345
GO_MACROMOLECULE_CATABOLIC_PROCESS	399/2414	1364/43216	5.89494e-179	2.50619e-176	1.22863e-176	ABHD12/ADRM1/AGO2/AGRN/ALKBH5/ANAPC1/ANAPC16/ANAPC2/ANAPC5/ANAPC7/ANXA2/AP2A1/AP2A2/AP2B1/AP2M1/AP2S1/ARRB2/ATM/AUP1/AURKA/AURKB/BAG2/BAG5/BAG6/BAP1/BARD1/BAX/BCAP31/BUB3/CAV1/CCAR2/CCDC22/CCDC47/CCNB1/CD44/CDC16/CDC20/CDC23/CDC27/CDK1/CDK2/CDK5/CDK5RAP3/CIRBP/CLTC/CLU/CNOT1/CNOT10/CNOT11/CNOT3/CNOT4/CNOT9/COMMD1/COPS3/CSNK1A1/CSNK1D/CSNK1E/CSNK2A1/CSNK2A2/CSPG4/CTNNB1/CTSC/CUL1/CUL2/CUL3/CUL4A/C…	399		GO_NEGATIVE_REGULATION_OF_BIOSYNTHETIC_PROCESS	345/2039	1578/43216	1.21506e-134	3.19837e-132	1.62958e-132	AGO2/AP2A1/ARID1A/ARID4A/ARX/ATP1A1/ATR/ATRX/ATXN1L/AURKB/BASP1/BAZ2A/BCL7A/BCLAF1/BEND3/BEND5/BLM/BMI1/BPTF/BRCA2/BTAF1/CALR/CAPRIN1/CASP8AP2/CAV1/CBFB/CBX2/CBX3/CBX4/CBX5/CBX8/CCAR1/CCAR2/CDC73/CDK2/CDK5/CDYL/CEBPB/CELF1/CENPF/CGGBP1/CHD8/CHMP1A/CHRAC1/CIRBP/CLTC/CNBP/CNOT1/CREB1/CREBBP/CTBP1/CTBP2/CTNNB1/CTR9/CUL3/CUX1/DAPK1/DAPK3/DDX3X/DDX5/DHX36/DMAP1/DNAJB1/DNAJB6/DNAJC17/DNMT1/DNMT3A/DOT1L…	345
GO_CELL_CYCLE_PROCESS	397/2414	1364/43216	3.91552e-177	1.55368e-174	7.61672e-175	ACTR1A/ACTR2/ACTR3/AHCTF1/AKAP8/AKAP8L/ANAPC1/ANAPC16/ANAPC2/ANAPC5/ANAPC7/ANKRD17/ANLN/ANXA1/ANXA11/ARHGEF2/ASPM/ATAD5/ATM/ATRX/AURKA/AURKB/BABAM1/BABAM2/BAG6/BANF1/BARD1/BAX/BIN1/BLM/BRCA1/BRD4/BRIP1/BUB3/CALR/CBX3/CBX5/CCNA2/CCNB1/CCNK/CDC16/CDC20/CDC23/CDC27/CDC42/CDC73/CDCA5/CDCA8/CDK1/CDK2/CDK5/CDK5RAP3/CDK7/CDK9/CDKN2A/CENPE/CENPF/CENPV/CEP131/CEP41/CEP55/CETN2/CFL1/CHAMP1/CHD3/CIT/CKAP2/C…	397		GO_CELL_CYCLE_PROCESS	337/2039	1364/43216	1.62475e-148	4.70446e-146	2.39693e-146	ACTR1A/ACTR2/AHCTF1/AKAP8/AKAP8L/AKAP9/ANAPC1/ANAPC4/ANAPC5/ANAPC7/ANKRD17/ANLN/ANXA11/APP/ARHGEF2/ATAD5/ATM/ATRX/AURKB/BABAM1/BAG6/BAX/BLM/BMI1/BRCA2/BRD4/BUB1/BUB3/CACUL1/CALR/CBX3/CBX5/CCNB1/CDC123/CDC16/CDC20/CDC23/CDC27/CDC42/CDC73/CDCA8/CDK1/CDK2/CDK5/CDK5RAP3/CDK9/CENPF/CEP131/CEP55/CEP85/CFL1/CGREF1/CHAMP1/CHD3/CHEK1/CHMP1A/CHMP2A/CHMP6/CKAP2/CKAP5/CLASP1/CLASP2/CLTC/CNOT1/CNOT11/CNTROB/C…	337
GO_INTERSPECIES_INTERACTION_BETWEEN_ORGANISMS	382/2414	917/43216	7.07221e-235	7.01563e-232	3.43933e-232	AAAS/ABCE1/ACOT8/ADAR/ALYREF/ANKRD17/ANXA2/AP1B1/AP1G1/AP1S1/AP2A1/AP2A2/AP2B1/AP2M1/AP2S1/AP3M1/ARG1/ATP6V0C/B2M/BANF1/BAX/BIN1/BRD2/BRD4/BST2/CAV1/CBX5/CCDC86/CCNA2/CCNK/CCNT1/CCNT2/CDC42/CDK1/CDK9/CENPF/CENPU/CFL1/CGAS/CHD1/CHD6/COPB1/CPSF4/CREB1/CREBBP/CTBP1/CTBP2/CTNNB1/CTNND1/CUL1/CUL2/CUL4A/DAXX/DCD/DDB1/DDX39B/DDX3X/DDX5/DDX6/DEK/DENR/DERL1/DHX9/DYNC1I2/DYNC1LI1/DYNLL1/EIF2AK2/EIF3A/EIF3B…	382		GO_POSITIVE_REGULATION_OF_RNA_BIOSYNTHETIC_PROCESS	337/2039	1581/43216	6.96942e-128	1.6144e-125	8.22538e-126	ACTL6A/ACTN4/ACTR2/AGO2/AKAP8L/ALX4/ALYREF/APP/ARF4/ARHGEF2/ARID1A/ARID1B/ARID4A/ARID4B/ASH2L/ATF1/ATM/ATRX/BCL11B/BCLAF1/BLM/BPTF/BRCA2/BRD4/BRD8/CAND1/CBFB/CCAR1/CCAR2/CCNC/CCNT1/CCNT2/CDC5L/CDC73/CDK12/CDK2/CDK5RAP3/CDK9/CEBPB/CHD6/CHD7/CHD8/CHEK1/CKAP2/CNBP/CREB1/CREBBP/CTBP2/CTNNB1/CTR9/DDRGK1/DDX17/DDX39B/DDX3X/DDX41/DHX33/DHX36/DHX9/DNM2/DOT1L/DPF2/DR1/DVL3/E2F3/EBF2/EIF2A/ELF1/ELF2/ELK1/E…	337
GO_CELLULAR_MACROMOLECULE_CATABOLIC_PROCESS	369/2414	1137/43216	4.68092e-182	2.32174e-179	1.1382e-179	ADRM1/AGO2/ALKBH5/ANAPC1/ANAPC16/ANAPC2/ANAPC5/ANAPC7/ANXA2/AP2A1/AP2A2/AP2B1/AP2M1/AP2S1/ARRB2/ATM/AUP1/AURKA/AURKB/BAG2/BAG5/BAG6/BAP1/BAX/BCAP31/BUB3/CAV1/CCAR2/CCDC22/CCDC47/CCNB1/CDC16/CDC20/CDC23/CDC27/CDK1/CDK2/CDK5RAP3/CIRBP/CLTC/CLU/CNOT1/CNOT10/CNOT11/CNOT3/CNOT4/CNOT9/COMMD1/COPS3/CSNK1A1/CSNK1D/CSNK1E/CSNK2A1/CSNK2A2/CTNNB1/CTSC/CUL1/CUL2/CUL3/CUL4A/CUL4B/DDB1/DDIT3/DDRGK1/DDX5/DDX6/D…	369		GO_INTRACELLULAR_PROTEIN_TRANSPORT	335/2039	1157/43216	7.13828e-171	3.75798e-168	1.9147e-168	AAAS/ABCE1/AGPS/AKAP8L/ALKBH5/ALYREF/AP1B1/AP1S1/AP1S2/AP2A1/AP2A2/AP2B1/AP2M1/AP3B1/APOD/ARCN1/ARF3/ARF4/ARFGAP3/ARFIP2/ARHGEF2/AUP1/BAG4/BAP1/BCAP29/BCAP31/CALR/CAT/CDC37/CDC40/CDK5/CEP131/CHP1/CHTOP/CLTA/CLTC/COPA/COPB1/COPB2/COPG1/COPG2/CPSF1/CPSF2/CPSF3/CPSF4/CSE1L/CSNK2A2/CTDSPL2/CTTN/DDX39A/DDX39B/DHRS4/DHX38/DMAP1/DNM1/DNM2/DYNLL1/DYNLL2/ECI2/ECT2/EHD1/EIF4A3/EIF4E/EIF6/EMD/ERP29/EXOC4/FI…	335
GO_NEGATIVE_REGULATION_OF_BIOSYNTHETIC_PROCESS	353/2414	1578/43216	5.33293e-118	9.91924e-116	4.86279e-116	AATF/ACOT8/AGO2/AP2A1/APOC3/ARID1A/ARID5B/ATAD2/ATN1/ATP1A1/ATR/ATRX/AURKB/BASP1/BAZ2A/BCLAF1/BEND3/BLM/BPTF/BRCA1/BRMS1L/CALR/CAPRIN1/CAV1/CBFB/CBX2/CBX3/CBX5/CBX8/CC2D1A/CCAR1/CCAR2/CDC73/CDK2/CDK5/CDKN2A/CEBPB/CELF1/CENPF/CGGBP1/CHD8/CHRAC1/CIRBP/CLTC/CNOT1/CNOT10/CNOT3/CNOT9/COPS2/CREB1/CREBBP/CTBP1/CTBP2/CTCF/CTNNB1/CTR9/CUL3/CUX1/DAXX/DDIT3/DDX3X/DDX5/DHX36/DMAP1/DNAJB1/DNAJB4/DNAJB6/DNAJC1…	353		GO_INTERSPECIES_INTERACTION_BETWEEN_ORGANISMS	328/2039	917/43216	1.32676e-199	9.60409e-197	4.8933e-197	AAAS/ABCE1/ADAR/ALYREF/ANKRD17/ANXA2/AP1B1/AP1S1/AP1S2/AP2A1/AP2A2/AP2B1/AP2M1/ARG1/ATF7/B2M/BAD/BAX/BRD2/BRD4/BUB1/CAMLG/CAV1/CBX5/CCDC86/CCNT1/CCNT2/CDC42/CDK1/CDK9/CENPF/CFL1/CHD1/CHD6/CHMP1A/CHMP2A/CHMP6/COPB1/CPSF4/CREB1/CREBBP/CTBP1/CTBP2/CTNNB1/CTNND1/CUL4A/DCD/DDB1/DDX39B/DDX3X/DDX5/DEK/DHX9/DYNC1I2/DYNC1LI1/DYNLL1/EIF2AK2/EIF3A/EIF3B/EIF3D/EIF3G/EIF3L/EIF4A1/EIF4A2/EIF4E/EIF4G1/EIF4H/ELO…	328
GO_POSITIVE_REGULATION_OF_RNA_BIOSYNTHETIC_PROCESS	345/2414	1581/43216	7.47732e-112	1.23625e-109	6.06057e-110	AATF/ACTL6A/ACTN1/ACTN4/ACTR2/ACTR3/AGO2/AGRN/AKAP8L/ALYREF/ARF4/ARHGEF2/ARID1A/ARID1B/ARID4B/ARID5B/ASH2L/ASXL2/ATAD2/ATF1/ATF6/ATF6B/ATM/ATRX/BCLAF1/BLM/BPTF/BRCA1/BRD4/BRD8/BUD31/CAND1/CBFB/CCAR1/CCAR2/CCNA2/CCNK/CCNT1/CCNT2/CDC5L/CDC73/CDK12/CDK2/CDK5RAP3/CDK7/CDK9/CEBPB/CHD6/CHD7/CHD8/CKAP2/CNOT9/CREB1/CREBBP/CTBP2/CTCF/CTNNB1/CTR9/DAXX/DDIT3/DDRGK1/DDX17/DDX39B/DDX3X/DDX41/DHX33/DHX36/DHX9/…	345		GO_CELLULAR_MACROMOLECULE_CATABOLIC_PROCESS	320/2039	1137/43216	8.22044e-159	3.17364e-156	1.61697e-156	AGO2/ALKBH5/ANAPC1/ANAPC4/ANAPC5/ANAPC7/ANXA2/AP2A1/AP2A2/AP2B1/AP2M1/ARIH1/ATM/AUP1/AURKB/BAG2/BAG6/BAP1/BAX/BCAP31/BUB3/CACUL1/CAV1/CCAR2/CCNB1/CDC16/CDC20/CDC23/CDC27/CDK1/CDK2/CDK5RAP3/CIRBP/CLN6/CLTA/CLTC/CNOT1/CNOT11/CPVL/CSDE1/CSNK1E/CSNK2A2/CTNNB1/CUL3/CUL4A/CUL4B/DDB1/DDRGK1/DDX5/DHX36/DHX9/DIS3/DIS3L/DKC1/DNAJB12/DNAJC10/EDC3/EDC4/EIF3E/EIF4A3/EIF4G1/ELAVL1/ELOC/ERLIN1/ERLIN2/ETF1/EXOSC…	320
GO_ORGANONITROGEN_COMPOUND_BIOSYNTHETIC_PROCESS	345/2414	1811/43216	3.47929e-94	3.98244e-92	1.95234e-92	AATF/ABCB6/ABCE1/ABCF1/ACAT1/ACLY/ACOT8/ACSL1/ACSL3/ACSL4/ADI1/AGO2/AGPAT1/AGPAT3/AGRN/ALDH18A1/ALDOA/ALG1/ALG3/ALG5/AP2A1/ARG1/ATP5F1A/ATP5F1B/ATP5MF/ATP5PD/ATP5PO/ATXN2/B4GALT7/CAD/CALR/CAPRIN1/CDS2/CEBPB/CELF1/CHPF/CHST14/CIRBP/CKM/CLTC/CNOT1/CNOT10/CNOT11/CNOT3/CNOT9/CNPY2/COASY/CSNK2A1/CSNK2A2/CSPG4/CTNNB1/CYFIP1/DDOST/DDX1/DDX39B/DDX3X/DENR/DHX29/DHX33/DHX36/DHX9/DNAJC3/DPM1/DRG1/DRG2/DTYMK…	345		GO_MRNA_METABOLIC_PROCESS	300/2039	563/43216	1.91092e-245	5.53308e-242	2.81911e-242	ACIN1/ADAR/AKAP8L/ALKBH5/ALYREF/APP/AQR/ARL6IP4/ATM/BCAS2/BUD13/CACTIN/CCAR1/CCAR2/CCNB1/CCNT1/CD2BP2/CDC40/CDC5L/CDC73/CDK11A/CDK12/CDK9/CELF1/CHERP/CHTOP/CIRBP/CLP1/CPSF1/CPSF2/CPSF3/CPSF4/CPSF6/CPSF7/CRNKL1/CSTF1/CSTF2/CSTF2T/CSTF3/CTNNBL1/CTR9/CWC15/CWC22/CWC27/DAZAP1/DDX1/DDX17/DDX23/DDX39A/DDX39B/DDX41/DDX42/DDX46/DDX47/DDX5/DHX15/DHX16/DHX35/DHX36/DHX38/DHX8/DHX9/DNAJC8/EFTUD2/EIF4A3/ELAVL…	300
GO_REGULATION_OF_CELL_CYCLE	343/2414	1206/43216	1.55377e-148	4.62403e-146	2.26687e-146	AATF/ACTB/ACTR1A/AHCTF1/ANAPC1/ANAPC16/ANAPC2/ANAPC5/ANAPC7/ANKRD17/ANLN/ANXA1/ASPM/ATAD5/ATM/ATR/ATRIP/ATRX/AURKA/AURKB/BABAM1/BABAM2/BAP1/BARD1/BAX/BIN1/BLM/BRCA1/BRD4/BRIP1/BUB3/CALR/CBX3/CBX5/CCAR2/CCNA2/CCNB1/CCNK/CCNT1/CCNT2/CDC16/CDC20/CDC23/CDC27/CDC42/CDC5L/CDC73/CDCA5/CDK1/CDK11A/CDK12/CDK19/CDK2/CDK5/CDK5RAP3/CDK7/CDK9/CDKN2A/CENPE/CENPF/CENPV/CEP131/CEP41/CETN2/CIT/CKAP5/CLASP1/CLIC1/…	343		GO_ORGANONITROGEN_COMPOUND_BIOSYNTHETIC_PROCESS	298/2039	1811/43216	6.1103e-83	6.67636e-81	3.40162e-81	ABCE1/ABCF1/ACACA/ACLY/ACSL3/AGO2/ALDH3A2/ALDH7A1/ALDOA/ALG5/AP2A1/APP/ARG1/ASNS/ATP5F1A/B4GAT1/CAD/CALR/CAPRIN1/CBSL/CDC123/CDKAL1/CDS2/CEBPB/CELF1/CERS2/CHP1/CIRBP/CLTC/CNOT1/CNOT11/CNPY2/CSNK2A2/CSNK2B/CTNNB1/CYFIP1/DAD1/DAPK1/DAPK3/DDOST/DDX1/DDX39B/DDX3X/DHX33/DHX36/DHX9/DNAJC1/DPM3/DRG1/DRG2/EEF1A1/EEF1B2/EEF1D/EEF1G/EEF2/EIF2A/EIF2AK2/EIF2B3/EIF2B4/EIF2S1/EIF2S2/EIF2S3/EIF3A/EIF3B/EIF3C/EI…	298
GO_MRNA_METABOLIC_PROCESS	333/2414	563/43216	6.83762e-269	2.03488e-265	9.97573e-266	AAR2/ACIN1/ADAR/AKAP8L/ALKBH5/ALYREF/AQR/ARL6IP4/ATM/BARD1/BCAS2/BUD13/BUD31/C9orf78/CCAR1/CCAR2/CCNB1/CCNT1/CD2BP2/CDC40/CDC5L/CDC73/CDK11A/CDK12/CDK7/CDK9/CELF1/CHERP/CHTOP/CIRBP/CLP1/CMTR1/CPSF1/CPSF2/CPSF3/CPSF4/CPSF6/CPSF7/CRNKL1/CSTF1/CSTF2/CSTF2T/CSTF3/CTNNBL1/CTR9/CWC15/CWC22/DAZAP1/DDIT3/DDX1/DDX17/DDX23/DDX39A/DDX39B/DDX41/DDX42/DDX46/DDX47/DDX5/DHX15/DHX16/DHX35/DHX36/DHX38/DHX40/DHX8/…	333		GO_REGULATION_OF_CELL_CYCLE	294/2039	1206/43216	4.36131e-127	9.71398e-125	4.94929e-125	ACTB/ACTR1A/AHCTF1/AKAP9/ANAPC1/ANAPC4/ANAPC5/ANAPC7/ANKRD17/ANLN/APP/ASNS/ATAD5/ATM/ATR/ATRIP/ATRX/AURKB/BABAM1/BAD/BAP1/BAX/BLM/BMI1/BOP1/BRCA2/BRD4/BUB1/BUB3/CALR/CBX3/CBX5/CCAR2/CCNB1/CCNC/CCNDBP1/CCNT1/CCNT2/CDC123/CDC16/CDC20/CDC23/CDC27/CDC37/CDC42/CDC5L/CDC73/CDK1/CDK11A/CDK12/CDK2/CDK5/CDK5RAP3/CDK9/CENPF/CEP131/CEP85/CGREF1/CHEK1/CHMP1A/CHMP2A/CKAP5/CLASP1/CLTC/CNOT1/CNOT11/CSNK1E/CSNK2…	294
GO_PROTEIN_LOCALIZATION_TO_ORGANELLE	324/2414	907/43216	1.6433e-173	6.11308e-171	2.99686e-171	ACAA1/ACOT8/AGPS/ANLN/AP2B1/AP3B1/AP3D1/AP3M1/ARF4/ARF6/ARL1/ATM/ATR/ATRX/AURKA/AURKB/BAG6/BAP1/BARD1/BAX/BCAP29/BCAP31/BICD2/BUB3/CALR/CAT/CCT2/CCT3/CCT4/CCT5/CCT6A/CCT7/CCT8/CDCA5/CDK1/CDK5/CDK5RAP3/CEP131/CHAMP1/CLU/CSE1L/CSNK1D/CSNK2A2/CTCF/DCTN2/DDIT3/DDRGK1/DDX1/DDX3X/DECR2/DHRS4/DHX9/DKC1/DMAP1/DNAJA1/DNAJB6/DNM1/DNM2/ECT2/EHD1/EHHADH/EZH2/EZR/FIS1/FLNA/GAK/GBF1/GCC2/GET4/GNL3/GNL3L/GOLGB1…	324		GO_REGULATION_OF_ORGANELLE_ORGANIZATION	289/2039	1236/43216	8.67551e-120	1.79428e-117	9.1419e-118	ABL2/ACTR2/ADD1/ADD3/AFAP1/AKAP8/AKAP8L/AKAP9/ANAPC1/ANAPC4/ANAPC5/ANLN/ANXA2/ARHGEF2/ATL3/ATM/ATR/ATRX/ATXN2L/AURKB/BAD/BAG4/BAP1/BAX/BRD4/BUB1/BUB3/CALR/CAMSAP2/CAPZA1/CAPZB/CCNB1/CCT2/CCT3/CCT4/CCT5/CCT6A/CCT7/CCT8/CDC16/CDC20/CDC23/CDC27/CDC37/CDC42/CDC42EP4/CDK5/CDK9/CENPF/CEP131/CEP85/CFL1/CHEK1/CHMP1A/CHMP2A/CHTOP/CKAP2/CLASP1/CLASP2/CLTC/CNOT1/CNTROB/CSNK2A2/CTBP1/CTNNB1/CTR9/CTTN/CUL3/CY…	289
GO_CELLULAR_PROTEIN_CONTAINING_COMPLEX_ASSEMBLY	324/2414	1053/43216	3.28787e-151	1.02997e-148	5.04929e-149	AAR2/ACTR2/ACTR3/ADAR/ADRM1/AGO2/AHCTF1/ANLN/AP2B1/AP2S1/ARF6/ARPC1B/ARPC3/ARPC4/ARPC5L/ATF1/ATM/ATR/ATRX/ATXN2/ATXN2L/BAIAP2/BAZ2A/BIN1/BRD2/BRIX1/BRK1/CABIN1/CALR/CAMSAP2/CAND1/CAPZA1/CAPZB/CCT2/CD2BP2/CDC42EP1/CDC42EP3/CDC42EP4/CDC73/CDK7/CELF1/CENPE/CENPF/CENPO/CENPU/CENPV/CETN2/CHAF1A/CHAF1B/CHD1L/CIRBP/CKAP5/CLASP1/CLASP2/CLINT1/CLP1/CLTC/CLU/CNOT1/CORO1A/CPSF6/CPSF7/CREB1/CRNKL1/CSNK1D/CTT…	324		GO_PROTEIN_LOCALIZATION_TO_ORGANELLE	284/2039	907/43216	5.40754e-154	1.84206e-151	9.38534e-152	AGPS/ANLN/AP2B1/AP3B1/APOD/ARF4/ATM/ATR/ATRX/AURKB/BAD/BAG4/BAG6/BAP1/BAX/BCAP29/BCAP31/BRCA2/BUB3/CALR/CAT/CCT2/CCT3/CCT4/CCT5/CCT6A/CCT7/CCT8/CDK1/CDK5/CDK5RAP3/CEP131/CHAMP1/CHP1/CSE1L/CSNK2A2/DCTN2/DDRGK1/DDX1/DDX3X/DHRS4/DHX9/DKC1/DMAP1/DNAJA1/DNAJB6/DNM1/DNM2/ECI2/ECT2/EHD1/EZH2/EZR/FIS1/FLNA/GAK/GBF1/GCC2/GNL3/GNL3L/GOLGB1/GOLPH3/GSTK1/GTSE1/HDAC3/HK2/HNRNPU/HOOK3/HSD17B4/HSP90AA1/HSPA5/HS…	284
GO_REGULATION_OF_ORGANELLE_ORGANIZATION	323/2414	1236/43216	6.76559e-128	1.43817e-125	7.05046e-126	ABL2/ACTR2/ACTR3/AFAP1/AKAP8/AKAP8L/ANAPC1/ANAPC5/ANLN/ANXA1/ANXA2/ARF6/ARHGAP17/ARHGEF2/ARPC1B/ARPC3/ARPC4/ARPC5L/ARRB2/ATAD2/ATG3/ATL3/ATM/ATR/ATRX/ATXN2/ATXN2L/AURKA/AURKB/BAIAP2/BAP1/BAX/BICD2/BIN1/BRCA1/BRD4/BRK1/BST2/BUB3/C2CD5/CALR/CAMK2D/CAMSAP2/CAPZA1/CAPZB/CCNA2/CCNB1/CCT2/CCT3/CCT4/CCT5/CCT6A/CCT7/CCT8/CDC16/CDC20/CDC23/CDC27/CDC42/CDC42EP1/CDC42EP3/CDC42EP4/CDCA5/CDK5/CDK9/CENPE/CENPF…	323		GO_APOPTOTIC_PROCESS	279/2039	1966/43216	4.76185e-63	3.09841e-61	1.57865e-61	ACIN1/ACTN4/ADNP/ALB/ALX4/ANXA6/API5/APOH/APP/ARF4/ARHGEF2/ASNS/ATAD5/ATM/AURKB/BAD/BAG4/BAG6/BAX/BCAP29/BCAP31/BCL11B/BCL7B/BCLAF1/BLM/BNIP1/BRCA2/BUB1/CAAP1/CALR/CASP14/CASP8AP2/CAT/CAV1/CBX4/CCAR1/CCAR2/CDCA7/CDK1/CDK11A/CDK5/CDK5RAP3/CEBPB/CFL1/CHD8/CHEK1/CKAP2/CREB1/CREBBP/CSE1L/CSNK2A2/CTNNA1/CTNNB1/CTNNBL1/CTTN/CUL3/CUL4A/DAD1/DAPK1/DAPK3/DDB1/DDRGK1/DDX3X/DDX41/DDX42/DDX47/DDX5/DHCR24/DID…	279
GO_APOPTOTIC_PROCESS	323/2414	1966/43216	3.9309e-71	2.75255e-69	1.3494e-69	AATF/ACIN1/ACTN1/ACTN4/ADNP/ALB/ANXA1/ANXA6/API5/ARF4/ARF6/ARHGAP10/ARHGEF2/ARL6IP1/ARL6IP5/ARRB2/ATAD5/ATF6/ATG3/ATM/ATN1/AURKA/AURKB/BABAM2/BAG5/BAG6/BARD1/BAX/BCAP29/BCAP31/BCLAF1/BIN1/BLM/BNIP1/BRCA1/CAAP1/CALR/CAMK2D/CAT/CAV1/CCAR1/CCAR2/CD44/CDK1/CDK11A/CDK19/CDK5/CDK5RAP3/CDKN2A/CEBPB/CFL1/CHD8/CIT/CKAP2/CLU/COL18A1/CORO1A/CREB1/CREBBP/CSE1L/CSNK2A1/CSNK2A2/CTNNA1/CTNNB1/CTNNBL1/CTSC/CTTN/…	323		GO_CELLULAR_PROTEIN_CONTAINING_COMPLEX_ASSEMBLY	278/2039	1053/43216	2.16163e-129	5.21584e-127	2.65748e-127	ACTR2/ADAR/ADD1/ADD3/AGO2/AHCTF1/AKAP9/ANLN/AP2B1/ATF1/ATM/ATR/ATRX/ATXN2L/BAG4/BAZ2A/BDP1/BOP1/BRD2/CABIN1/CALR/CAMSAP2/CAND1/CAPZA1/CAPZB/CCT2/CD2BP2/CDC42EP4/CDC73/CELF1/CENPF/CENPH/CHAF1A/CHAF1B/CHMP2A/CIRBP/CKAP5/CLASP1/CLASP2/CLINT1/CLP1/CLTA/CLTC/CNOT1/CPSF6/CPSF7/CREB1/CRNKL1/CSNK2B/CTTN/CUL4A/CUL4B/CYFIP1/DCTN1/DDB1/DDX1/DDX23/DDX39B/DDX3X/DHX30/DHX33/DHX9/DIAPH3/DNAJB12/DR1/DRG1/DYNC1H1…	278
GO_MITOTIC_CELL_CYCLE	312/2414	1004/43216	8.46405e-147	2.39895e-144	1.17606e-144	AATF/ACTR1A/AKAP8/AKAP8L/ANAPC1/ANAPC16/ANAPC2/ANAPC5/ANAPC7/ANKRD17/ANLN/ANXA1/ARHGEF2/ATAD5/ATM/ATRX/AURKA/AURKB/BANF1/BAX/BLM/BRCA1/BRD4/BUB3/CCNA2/CCNB1/CDC16/CDC20/CDC23/CDC27/CDC5L/CDC73/CDCA5/CDCA8/CDK1/CDK11A/CDK2/CDK5RAP3/CDK7/CDKN2A/CENPE/CENPF/CEP131/CEP41/CEP55/CETN2/CFL1/CHAMP1/CIT/CKAP2/CKAP5/CLASP1/CLASP2/CLSPN/CLTC/CNOT1/CNOT10/CNOT11/CNOT3/CNOT4/CNOT9/CSNK1D/CSNK1E/CTNNB1/CUL1/CU…	312		GO_NEGATIVE_REGULATION_OF_RNA_BIOSYNTHETIC_PROCESS	269/2039	1195/43216	5.44957e-107	9.28191e-105	4.72915e-105	ARID1A/ARID4A/ARX/ATRX/ATXN1L/AURKB/BASP1/BAZ2A/BCL7A/BCLAF1/BEND3/BEND5/BMI1/BPTF/BTAF1/CALR/CASP8AP2/CAV1/CBFB/CBX2/CBX3/CBX4/CBX5/CBX8/CCAR1/CCAR2/CDC73/CDK2/CDK5/CDYL/CEBPB/CENPF/CGGBP1/CHD8/CHMP1A/CHRAC1/CNBP/CNOT1/CREB1/CREBBP/CTBP1/CTBP2/CTNNB1/CTR9/CUL3/CUX1/DDX5/DMAP1/DNAJB1/DNAJB6/DNAJC17/DNMT1/DNMT3A/DOT1L/DPF2/DR1/DRAP1/E2F3/EED/EHMT1/EHMT2/EIF4A2/ENO1/ERF/ETV3/EZH2/EZR/FAM172A/FLNA/F…	269
GO_DNA_METABOLIC_PROCESS	302/2414	818/43216	4.01874e-166	1.40703e-163	6.8978e-164	ACTL6A/ACTR2/ALKBH5/ALYREF/APOBEC3B/APTX/AQR/ASCC2/ASCC3/ATAD5/ATM/ATR/ATRIP/ATRX/AURKB/BABAM1/BABAM2/BANF1/BARD1/BAZ2A/BEND3/BLM/BOD1L1/BRCA1/BRIP1/CBX8/CCT2/CCT3/CCT4/CCT5/CCT6A/CCT7/CCT8/CDC5L/CDCA5/CDK1/CDK2/CDK7/CDK9/CETN2/CGAS/CHAF1A/CHAF1B/CHD1L/CLSPN/COPS2/COPS3/CSNK1E/CTCF/CTNNB1/CUL4A/CUL4B/DDB1/DDB2/DDX1/DEK/DHX36/DHX9/DKC1/DMAP1/DNASE1L1/DNMT1/DNMT3A/EHMT1/EHMT2/EMSY/EP300/EPC2/ERCC2/…	302		GO_MITOTIC_CELL_CYCLE	267/2039	1004/43216	6.05366e-125	1.2984e-122	6.61536e-123	ACTR1A/AKAP8/AKAP8L/AKAP9/ANAPC1/ANAPC4/ANAPC5/ANAPC7/ANKRD17/ANLN/APP/ARHGEF2/ASNS/ATAD5/ATM/ATRX/AURKB/BAX/BLM/BRCA2/BRD4/BUB1/BUB3/CACUL1/CCNB1/CDC16/CDC20/CDC23/CDC27/CDC5L/CDC73/CDCA8/CDK1/CDK11A/CDK2/CDK5RAP3/CENPF/CEP131/CEP55/CEP85/CFL1/CHAMP1/CHEK1/CHMP1A/CHMP2A/CHMP6/CKAP2/CKAP5/CLASP1/CLASP2/CLTC/CNOT1/CNOT11/CNTROB/CSNK1E/CTNNB1/CUL3/CUL4A/CUL4B/DAPK3/DCTN1/DCTN2/DDB1/DDX3X/DERPC/DNM2…	267
GO_HOMEOSTATIC_PROCESS	292/2414	1890/43216	3.92889e-58	2.10673e-56	1.0328e-56	ABCB6/ABL2/ACIN1/ACSL1/ACTB/ADNP/ALB/ALDOA/ANXA1/ANXA2/ANXA6/ANXA7/AP3D1/APOC3/ARID2/ATM/ATP13A1/ATP1A1/ATP1B1/ATP1B3/ATP2A2/ATP2B1/ATP2C1/ATP5F1B/ATP6AP1/ATP6V0C/ATP6V1A/ATP6V1E1/ATR/ATRX/AURKB/AZGP1/B2M/BAP1/BARD1/BAX/BCAP31/BLM/CALR/CAMK2D/CAND1/CAV1/CCDC22/CCDC47/CCT2/CCT3/CCT4/CCT5/CCT6A/CCT7/CCT8/CDK5/CEBPB/CHD7/CHERP/CNOT3/COMMD1/COMMD9/COMT/CORO1A/CP/CREBBP/CTNNB1/CUL1/DCTN1/DDB1/DDIT3/DH…	292		GO_RNA_SPLICING	264/2039	462/43216	2.90002e-226	4.19851e-223	2.13915e-223	ACIN1/AHNAK/AKAP8L/ALYREF/AQR/ARL6IP4/BCAS2/BUD13/C2orf49/CACTIN/CCAR1/CCAR2/CD2BP2/CDC40/CDC5L/CDK12/CELF1/CHERP/CIRBP/CLK4/CLP1/CPSF1/CPSF2/CPSF3/CPSF4/CPSF7/CRNKL1/CSTF1/CSTF2/CSTF2T/CSTF3/CTNNBL1/CWC15/CWC22/CWC27/DAZAP1/DDX1/DDX17/DDX23/DDX39A/DDX39B/DDX41/DDX42/DDX46/DDX47/DDX5/DHX15/DHX16/DHX35/DHX38/DHX8/DHX9/DNAJC8/EFTUD2/EIF4A3/ELAVL1/ESS2/FAM172A/FAM98B/FIP1L1/FMR1/FRG1/FUS/GEMIN4/GEMI…	264
GO_REGULATION_OF_PROTEIN_MODIFICATION_PROCESS	286/2414	1828/43216	4.51459e-58	2.39918e-56	1.17617e-56	ACSL1/ACTB/ADAR/ADNP/AKAP8/AKAP8L/ANXA2/ARHGEF2/ARL6IP5/ARRB2/ATM/ATP6AP1/ATP6AP2/ATRX/BAG2/BAG5/BAX/BLM/BRCA1/BRD4/CABIN1/CAMK2D/CAV1/CCAR2/CCNA2/CCNB1/CCNK/CCNT1/CCNT2/CD44/CDC20/CDK1/CDK12/CDK2AP1/CDK5/CDK5RAP3/CDK7/CDK9/CDKN2A/CENPE/CHTOP/CLSPN/CLU/CNOT9/COMMD1/CORO1C/CSNK1D/CSPG4/CTBP1/CTCF/CTNNB1/CTR9/CUL3/DAXX/DDRGK1/DDX3X/DERL1/DHX33/DNAJA1/DNAJC10/DNAJC3/DNMT1/DOCK7/DUSP3/ECT2/EED/EHD4/E…	286		GO_CHROMATIN_ORGANIZATION	259/2039	697/43216	3.67036e-161	1.635e-158	8.33038e-159	ACTB/ACTL6A/AKAP8/AKAP8L/ARID1A/ARID1B/ARID2/ARID4A/ARID4B/ASH2L/ATM/ATRX/AURKB/BABAM1/BAG6/BAP1/BAZ1A/BAZ1B/BAZ2A/BCORL1/BEND3/BMI1/BPTF/BRCA2/BRD2/BRD4/BRD8/CABIN1/CBX2/CBX3/CBX4/CBX8/CCNB1/CDC73/CDK1/CDK2/CDK5/CDK9/CENPH/CHAF1A/CHAF1B/CHD1/CHD2/CHD3/CHD4/CHD6/CHD7/CHD8/CHD9/CHEK1/CHRAC1/CHTOP/CREBBP/CTBP1/CTNNB1/CTR9/CUL4B/DAPK3/DDB1/DEK/DMAP1/DNMT1/DNMT3A/DOT1L/DPF2/DPY30/DR1/EED/EHMT1/EHMT2/…	259
GO_POSITIVE_REGULATION_OF_MOLECULAR_FUNCTION	284/2414	1747/43216	3.04053e-61	1.74012e-59	8.53071e-60	ABL2/ACSL1/ACTN4/ADNP/ADRM1/AFDN/AGFG1/AGFG2/AGRN/AHSA1/ANXA2/ARF4/ARFGAP1/ARFGAP2/ARFGAP3/ARHGAP10/ARHGAP17/ARHGAP29/ARHGEF2/ARID5B/ARL1/ARL6IP5/ASPH/ATP1B1/ATP1B3/AURKB/B2M/BAX/BCAP31/BUD31/CAT/CAV1/CCNB1/CCNK/CCNT1/CCNT2/CCT2/CCT4/CDC20/CDCA5/CDK1/CDK5/CDK9/CENPE/CHTF18/CHTOP/CLSPN/CLU/CNOT9/CORO1C/CSPG4/CTBP2/CTNNB1/CYCS/DAXX/DDIT3/DDRGK1/DDX3X/DERL1/DHX33/DHX9/DKC1/DNAJA1/DNAJA2/DNAJB1/DNAJB…	284		GO_REGULATION_OF_PROTEIN_MODIFICATION_PROCESS	256/2039	1828/43216	1.53699e-56	8.81257e-55	4.49002e-55	ACTB/ADAR/ADNP/AKAP8/AKAP8L/AKAP9/ANXA2/APP/ARHGEF2/ATM/ATRX/BAG2/BAG4/BAX/BLM/BMI1/BRD4/CABIN1/CACTIN/CACUL1/CAV1/CCAR2/CCNB1/CCNC/CCNT1/CCNT2/CDC20/CDC37/CDCA2/CDK1/CDK12/CDK2AP1/CDK5/CDK5RAP3/CDK9/CDYL/CEP85/CHEK1/CHMP6/CHP1/CHTOP/CORO1C/CSK/CSNK2B/CTBP1/CTNNB1/CTR9/CUL3/DCUN1D5/DDRGK1/DDX3X/DHX33/DNAJA1/DNAJC10/DNMT1/DVL3/ECT2/EED/EHD4/EIF2AK2/EIF3A/EIF4G1/ELP1/ERP29/EZH2/EZR/FGG/FKBP8/FLOT1/…	256
GO_RNA_SPLICING	282/2414	462/43216	2.55138e-232	2.1694e-229	1.06352e-229	AAR2/ACIN1/AHNAK/AKAP8L/ALYREF/AQR/ARL6IP4/BCAS2/BUD13/BUD31/C2orf49/C9orf78/CCAR1/CCAR2/CD2BP2/CDC40/CDC5L/CDK12/CELF1/CHERP/CIRBP/CLP1/CPSF1/CPSF2/CPSF3/CPSF4/CPSF7/CRNKL1/CSTF1/CSTF2/CSTF2T/CSTF3/CTNNBL1/CWC15/CWC22/DAZAP1/DDX1/DDX17/DDX23/DDX39A/DDX39B/DDX41/DDX42/DDX46/DDX47/DDX5/DHX15/DHX16/DHX35/DHX38/DHX40/DHX8/DHX9/DNAJC8/EFTUD2/EIF4A3/ELAVL1/ESS2/FAM98B/FIP1L1/FMR1/FRG1/FUS/GEMIN4/GEMIN…	282		GO_DNA_METABOLIC_PROCESS	252/2039	818/43216	2.98033e-134	7.50394e-132	3.82328e-132	ACTL6A/ACTR2/ACTR5/ALKBH5/ALYREF/APTX/AQR/ASCC3/ASTE1/ATAD5/ATM/ATR/ATRIP/ATRX/AURKB/BABAM1/BAZ2A/BCL11B/BEND3/BLM/BOD1L1/BRCA2/CBX8/CCT2/CCT3/CCT4/CCT5/CCT6A/CCT7/CCT8/CDC5L/CDK1/CDK2/CDK9/CHAF1A/CHAF1B/CHEK1/CSNK1E/CTNNB1/CUL4A/CUL4B/DCLRE1A/DDB1/DDX1/DEK/DHX36/DHX9/DKC1/DMAP1/DNMT1/DNMT3A/EHMT1/EHMT2/EMSY/EPC2/ERCC3/ERCC4/EXD2/EXOSC10/EXOSC4/EXOSC5/EXOSC6/EYA3/EZH2/FEN1/FUS/GAR1/GATAD2A/GEN1/G…	252
GO_CELLULAR_RESPONSE_TO_DNA_DAMAGE_STIMULUS	281/2414	825/43216	1.50941e-143	3.74333e-141	1.83512e-141	AATF/ACTL6A/ACTR2/ALKBH5/APTX/AQR/ASCC2/ASCC3/ASH2L/ATAD5/ATM/ATR/ATRIP/ATRX/AURKA/BABAM1/BABAM2/BAG6/BARD1/BAX/BAZ1B/BCLAF1/BLM/BOD1L1/BRCA1/BRD4/BRIP1/CBX1/CBX3/CBX5/CBX8/CCAR2/CCNB1/CCNK/CD44/CDC5L/CDCA5/CDK1/CDK2/CDK5RAP3/CDK7/CDK9/CDKN2AIP/CETN2/CGAS/CHAF1A/CHAF1B/CHD1L/CLSPN/CLU/CNOT1/CNOT10/CNOT11/CNOT3/CNOT4/CNOT9/COPS2/COPS3/CSNK1E/CUL4A/CUL4B/DDB1/DDB2/DDIT3/DDX1/DDX39B/DDX5/DEK/DHX9/DM…	281		GO_POSITIVE_REGULATION_OF_MOLECULAR_FUNCTION	244/2039	1747/43216	1.34753e-53	7.36184e-52	3.75087e-52	ABL2/ACTN4/ADD1/ADNP/AFDN/AGAP1/AKAP9/ANXA2/APOH/APP/ARF4/ARFGAP2/ARFGAP3/ARHGAP11A/ARHGAP19/ARHGEF2/ASPH/AURKB/B2M/BAD/BAX/BCAP31/BMI1/CACUL1/CASP8AP2/CAT/CAV1/CCNB1/CCNT1/CCNT2/CCT2/CCT4/CDC20/CDK1/CDK5/CDK9/CHP1/CHTF18/CHTOP/CORO1C/CSK/CTBP2/CTNNB1/DAPK1/DCUN1D5/DDRGK1/DDX3X/DHX33/DHX9/DKC1/DNAJA1/DNAJB1/DNAJB11/DNAJB6/DNAJC1/DNAJC10/DNAJC9/DNM2/DOCK8/DVL3/DYNLL1/DYNLL2/EBF2/ECT2/EIF2AK2/EIF2S…	244
GO_REGULATION_OF_CELL_DIFFERENTIATION	279/2414	1828/43216	2.26165e-54	1.07691e-52	5.2794e-53	ABL2/ACIN1/ACTN4/ACTR2/ADNP/ANAPC2/ANKRD17/ANXA1/ANXA2/AP2A1/AP3B1/AP3D1/ARF6/ARHGEF2/ARRB2/ASH2L/ASPM/ASXL2/ATF1/ATP6AP1/AURKA/B2M/BAG5/BIN1/CALR/CAMK2B/CAMSAP2/CAPRIN1/CAV1/CBFB/CDC20/CDC42/CDC73/CDK1/CDK12/CDK5/CDK5RAP3/CDK9/CDSN/CEBPB/CFL1/CHD7/CLASP1/CLASP2/CLIC1/CLPTM1/CNOT4/COL5A1/CORO1C/CREB1/CREBBP/CSNK1D/CSNK1E/CTNNA1/CTNNB1/CTR9/CTTN/CUL4A/CUX1/CYFIP1/DBN1/DDIT3/DDX17/DDX39B/DDX5/DDX6/…	279		GO_PEPTIDYL_AMINO_ACID_MODIFICATION	241/2039	1223/43216	9.06311e-83	9.71935e-81	4.95203e-81	AAAS/ABL2/ACTL6A/ADNP/AKAP9/ALG5/APP/ARHGEF2/ARID4A/ARID4B/ASH2L/ASPH/ATM/ATR/ATRX/AURKB/BAG4/BAG6/BAX/BAZ1A/BAZ1B/BEND3/BRCA2/BRD4/BRD8/CAD/CAV1/CBX4/CCNB1/CDK1/CDK2/CDK5/CFAP20/CHEK1/CHMP6/CLK4/CREBBP/CSK/CSNK1E/CSNK2A2/CSNK2B/CTBP1/CTNNB1/CTR9/CWC27/DAD1/DDOST/DMAP1/DNMT1/DOT1L/DPF2/DPM3/DPY30/DR1/EED/EHD4/EHMT1/EHMT2/EIF2AK2/EIF4G1/EP400/EPC2/EPHB4/EZH2/FBXO11/FKBP10/FKBP11/FKBP2/FKBP8/GAPDH/…	241
GO_PROTEIN_PHOSPHORYLATION	278/2414	1957/43216	6.61105e-48	2.58875e-46	1.2691e-46	ABL2/ACSL1/ACTB/ADAR/ADNP/AKAP8/AKAP8L/ANXA2/ARHGEF2/ARL6IP5/ARRB2/ATM/ATP6AP1/ATP6AP2/ATR/AURKA/AURKB/BAX/BAZ1B/BLM/BRD4/CAD/CAMK2B/CAMK2D/CAV1/CCNA2/CCNB1/CCNK/CCNT1/CCNT2/CD44/CDC42BPB/CDK1/CDK11A/CDK12/CDK19/CDK2/CDK2AP1/CDK5/CDK5RAP3/CDK7/CDK9/CDKN2A/CENPE/CFL1/CIT/CLSPN/CLU/CNOT9/COPS2/CORO1C/CREB1/CSNK1A1/CSNK1D/CSNK1E/CSNK2A1/CSNK2A2/CSPG4/CTBP1/CTNNB1/CUL1/CUL3/DAXX/DDRGK1/DDX3X/DHX33/DN…	278		GO_POSITIVE_REGULATION_OF_PROTEIN_METABOLIC_PROCESS	241/2039	1622/43216	6.20745e-58	3.74452e-56	1.90784e-56	ADNP/AKAP8/AKAP8L/AKAP9/ANXA2/APP/ARHGEF2/ARIH1/ASPH/ATM/BAD/BAG2/BAG4/BAG6/BAX/BCAP31/BMI1/BRD4/CACUL1/CASP8AP2/CAV1/CCNB1/CCNT1/CCNT2/CD276/CDC123/CDC20/CDCA2/CDK1/CDK2AP1/CDK5/CDK5RAP3/CDK9/CHP1/CHTOP/CIRBP/CLN6/CSK/CSNK1E/CSNK2B/CTBP1/CTNNB1/CTR9/CUL3/DAPK1/DCUN1D5/DDRGK1/DDX39B/DDX3X/DHX33/DHX36/DHX9/DNMT1/DVL3/ECT2/EED/EEF2/EHD4/EIF2AK2/EIF3C/EIF3D/EIF3E/EIF4A3/EIF4G1/EIF6/ELAVL1/ENO1/ERP29…	241
GO_POSITIVE_REGULATION_OF_CELLULAR_COMPONENT_ORGANIZATION	275/2414	1179/43216	1.3929e-95	1.6581e-93	8.12865e-94	ABL2/ACTN4/ACTR2/ACTR3/ADNP/AGRN/AKAP8/AKAP8L/ANAPC2/ANAPC5/ANKFY1/ANLN/ANXA1/ANXA2/AP2A1/AP2B1/ARF6/ARPC1B/ARPC3/ARPC4/ARPC5L/ARRB2/ATF1/ATL3/ATM/ATR/ATRX/AURKA/AURKB/B2M/BAIAP2/BAP1/BAX/BIN1/BRCA1/BRD4/BRK1/C2CD5/CALR/CAMK2B/CAND1/CAPRIN1/CAV1/CCNB1/CCT2/CCT3/CCT4/CCT5/CCT6A/CCT7/CCT8/CD151/CDC20/CDC42/CDC42EP1/CDC42EP3/CDC42EP4/CDCA5/CDK5/CDK9/CFL1/CHD1L/CHTOP/CLASP1/CLASP2/CLU/CNOT1/COLGALT1/…	275		GO_CELLULAR_AMIDE_METABOLIC_PROCESS	236/2039	1013/43216	8.0142e-97	1.07931e-94	5.4991e-95	ABCE1/ABCF1/ACACA/ACLY/ACSL3/AGO2/APP/ARG1/CALR/CAPRIN1/CDC123/CDKAL1/CELF1/CERS2/CIRBP/CLN6/CNOT1/CNOT11/CYFIP1/DAPK1/DAPK3/DDX1/DDX39B/DDX3X/DHX33/DHX36/DHX9/DNAJC1/DRG1/DRG2/EEF1A1/EEF1B2/EEF1D/EEF1G/EEF2/EIF2A/EIF2AK2/EIF2B3/EIF2B4/EIF2S1/EIF2S2/EIF2S3/EIF3A/EIF3B/EIF3C/EIF3D/EIF3E/EIF3G/EIF3H/EIF3I/EIF3K/EIF3L/EIF4A1/EIF4A2/EIF4A3/EIF4B/EIF4E/EIF4ENIF1/EIF4G1/EIF4G2/EIF4G3/EIF4H/EIF5B/EIF6/E…	236
GO_REGULATION_OF_RESPONSE_TO_STRESS	274/2414	1487/43216	7.21775e-71	4.99535e-69	2.44891e-69	AAAS/ABCE1/ACTR2/ANKRD17/ANXA1/ANXA2/AP1G1/ARG1/ARHGEF2/ARL6IP5/ARRB2/ATAD5/ATF6/ATF6B/ATM/ATR/BABAM1/BABAM2/BAG2/BAG5/BAG6/BAP1/BAX/BCAP31/BCLAF1/BLM/BRCA1/BRD4/CAMK2B/CAMK2D/CAV1/CBX8/CCAR2/CD44/CDK19/CDK9/CDKN2A/CEBPB/CGAS/CLASP1/CLASP2/CLU/CNPY3/CREBBP/CTNNB1/CUL1/CUL4A/DAXX/DDIT3/DDX39B/DDX5/DDX60/DEK/DHX9/DNAJA1/DNAJB1/DNAJB6/DNAJC3/DNAJC7/DUSP3/EIF2AK2/EIF4G1/EMC10/ENO1/EP300/ERCC4/ERCC6/E…	274		GO_REGULATION_OF_CELL_DIFFERENTIATION	236/2039	1828/43216	8.53771e-46	3.80322e-44	1.93775e-44	ABL2/ACIN1/ACTN4/ACTR2/ADD1/ADNP/ANKRD17/ANXA2/AP2A1/AP3B1/APP/ARHGEF2/ASH2L/ATF1/ATP11C/B2M/BAD/BCL11B/CALR/CAMSAP2/CAPRIN1/CAV1/CBFB/CDC20/CDC42/CDC73/CDK1/CDK12/CDK5/CDK5RAP3/CDK9/CEBPB/CERS2/CFL1/CHD7/CLASP1/CLASP2/CLPTM1/COL5A1/CORO1C/CREB1/CREBBP/CSNK1E/CTNNA1/CTNNB1/CTR9/CTTN/CUL4A/CUX1/CYFIP1/DBN1/DDX17/DDX39B/DDX5/DDX56/DHX36/DNM2/DNMT1/DPF2/DPY30/DPYSL2/DVL3/ECT2/EHD1/EIF2AK2/EIF4E/EIF4…	236
GO_PROTEOLYSIS	274/2414	1749/43216	1.09894e-55	5.49654e-54	2.69461e-54	ACTB/ACTL6A/ADRM1/AGBL1/ANAPC1/ANAPC16/ANAPC2/ANAPC5/ANAPC7/ANXA2/APLP2/ARL6IP1/ARL6IP5/ARRB2/ASPH/ASXL2/ATP6AP2/AUP1/AURKA/AURKB/BABAM1/BABAM2/BAG2/BAG5/BAG6/BAP1/BARD1/BAX/BCAP31/BIN1/BLMH/BRCA1/BST2/BUB3/CAAP1/CAPNS1/CAV1/CCAR2/CCDC22/CCDC47/CCNA2/CCNB1/CD44/CDC16/CDC20/CDC23/CDC27/CDK1/CDK2/CDK5/CLSPN/CLU/CNOT4/COMMD1/COPS2/COPS3/CPD/CSNK1A1/CSNK1D/CSNK1E/CSNK2A1/CSNK2A2/CSTA/CTNNB1/CTSC/CUL1…	274		GO_HOMEOSTATIC_PROCESS	236/2039	1890/43216	2.47638e-43	9.95882e-42	5.07404e-42	ABL2/ACACA/ACIN1/ACTB/ADD1/ADNP/ALB/ALDOA/ANKRD11/ANXA2/ANXA6/ANXA7/APP/ARID2/ARID4A/ATM/ATP1A1/ATP2A2/ATP2B1/ATP2C1/ATP6V0D1/ATP6V1A/ATP6V1B2/ATP6V1G1/ATR/ATRX/AURKB/B2M/BAD/BAP1/BAX/BCAP31/BLM/BRCA2/CALR/CAND1/CAV1/CCT2/CCT3/CCT4/CCT5/CCT6A/CCT7/CCT8/CDK5/CEBPB/CHD7/CHERP/CHP1/CLN6/COMT/CREBBP/CSK/CTNNB1/CYP7B1/DCLRE1A/DCTN1/DDB1/DHX36/DKC1/DNAJC10/DYNC1H1/DYNLL1/EBF2/EHD1/EHMT1/EIF4G1/ERCC4/ER…	236
GO_CYTOSKELETON_ORGANIZATION	270/2414	1295/43216	4.70801e-82	4.1824e-80	2.05037e-80	ABL2/ACTB/ACTN1/ACTN4/ACTR2/ACTR3/AFAP1/AGFG1/AGRN/ALDOA/ANLN/ANXA1/ARF6/ARHGAP10/ARHGAP17/ARHGEF2/ARPC1B/ARPC3/ARPC4/ARPC5L/ASPM/ATP2C1/ATRX/AURKA/AURKB/BAIAP2/BICD2/BIN1/BRCA1/BRK1/BST2/CALR/CAMSAP2/CAPZA1/CAPZB/CCNB1/CDC20/CDC42/CDC42BPB/CDC42EP1/CDC42EP3/CDC42EP4/CDK1/CDK2/CDK5/CENPE/CEP131/CETN2/CFL1/CHD3/CIT/CKAP2/CKAP5/CLASP1/CLASP2/CLTC/CNN1/CNN2/CNN3/CNP/CNTNAP1/CORO1A/CORO1C/CSNK1A1/CSN…	270		GO_PROTEIN_PHOSPHORYLATION	236/2039	1957/43216	8.1575e-41	2.93417e-39	1.49496e-39	ABL2/ACTB/ADAR/ADNP/AKAP8/AKAP8L/AKAP9/ANXA2/APP/ARHGEF2/ATM/ATR/AURKB/BAG4/BAX/BAZ1B/BLM/BMP2K/BRD4/BUB1/CACTIN/CACUL1/CAD/CAV1/CCNB1/CCNC/CCNT1/CCNT2/CDC37/CDC42BPB/CDK1/CDK11A/CDK12/CDK2/CDK2AP1/CDK5/CDK5RAP3/CDK9/CEP85/CFL1/CHEK1/CHMP6/CHP1/CLK4/CORO1C/CPNE3/CREB1/CSK/CSNK1E/CSNK2A2/CSNK2B/CTBP1/CTNNB1/CUL3/DAPK1/DAPK3/DDRGK1/DDX3X/DHX33/DNAJA1/DNAJC10/DVL3/ECT2/EHD4/EIF2A/EIF2AK2/EIF2S1/EIF3…	236
GO_NEGATIVE_REGULATION_OF_RNA_BIOSYNTHETIC_PROCESS	269/2414	1195/43216	1.13399e-89	1.16371e-87	5.70494e-88	ARID1A/ARID5B/ATAD2/ATN1/ATRX/AURKB/BASP1/BAZ2A/BCLAF1/BEND3/BPTF/BRCA1/BRMS1L/CALR/CAV1/CBFB/CBX2/CBX3/CBX5/CBX8/CC2D1A/CCAR1/CCAR2/CDC73/CDK2/CDK5/CDKN2A/CEBPB/CENPF/CGGBP1/CHD8/CHRAC1/CNOT1/COPS2/CREB1/CREBBP/CTBP1/CTBP2/CTCF/CTNNB1/CTR9/CUL3/CUX1/DAXX/DDIT3/DDX5/DMAP1/DNAJB1/DNAJB4/DNAJB6/DNAJC17/DNMT1/DNMT3A/DPF2/DPF3/EED/EHMT1/EHMT2/EIF4A2/ENO1/EP300/EPC1/ETV6/EZH2/EZR/FHL2/FLNA/FOXK1/GABPA…	269		GO_POSITIVE_REGULATION_OF_CELLULAR_COMPONENT_ORGANIZATION	233/2039	1179/43216	3.27514e-80	3.27006e-78	1.6661e-78	ABL2/ACTN4/ACTR2/ADD1/ADNP/AKAP8/AKAP8L/AKAP9/ANAPC4/ANAPC5/ANLN/ANXA2/AP2A1/AP2B1/APP/ATF1/ATL3/ATM/ATR/ATRX/AURKB/B2M/BAD/BAG4/BAP1/BAX/BRD4/CALR/CAND1/CAPRIN1/CAV1/CCNB1/CCT2/CCT3/CCT4/CCT5/CCT6A/CCT7/CCT8/CDC20/CDC37/CDC42/CDC42EP4/CDK5/CDK9/CFL1/CHTOP/CLASP1/CLASP2/CNOT1/CORO1C/CREB1/CSNK2A2/CTBP1/CTNNB1/CTR9/CTTN/CUL3/CUL4A/CUL4B/CUX1/CYFIP1/DBN1/DCTN1/DDB1/DDX56/DHX33/DHX36/DKC1/DNM1/DNM2/…	233
GO_POSITIVE_REGULATION_OF_PROTEIN_METABOLIC_PROCESS	265/2414	1622/43216	1.75777e-57	9.25864e-56	4.53894e-56	ACSL1/ADNP/ADRM1/AKAP8/AKAP8L/ANXA2/ARHGEF2/ARL6IP5/ARRB2/ASPH/ATM/ATP6AP1/AURKA/BAG2/BAG6/BAX/BCAP31/BRCA1/BRD4/CAV1/CCDC22/CCNB1/CCNK/CCNT1/CCNT2/CD276/CD44/CDC20/CDK1/CDK2AP1/CDK5/CDK5RAP3/CDK9/CENPE/CHTOP/CIRBP/CLSPN/CLU/CNOT9/COMMD1/CSNK1A1/CSNK1D/CSNK1E/CSPG4/CTBP1/CTNNB1/CTR9/CTSC/CUL3/CYCS/DAXX/DDRGK1/DDX39B/DDX3X/DERL1/DHX29/DHX33/DHX36/DHX9/DNAJC3/DNMT1/DOCK7/ECT2/EED/EEF2/EHD4/EIF2AK2/…	265		GO_POSITIVE_REGULATION_OF_TRANSCRIPTION_BY_RNA_POLYMERASE_II	232/2039	1180/43216	2.14045e-79	2.1009e-77	1.07041e-77	ACTR2/AGO2/AKAP8L/ALX4/APP/ARF4/ARHGEF2/ARID4A/ARID4B/ASH2L/ATF1/ATM/ATRX/BCL11B/BPTF/BRD4/BRD8/CAND1/CBFB/CCNC/CCNT1/CCNT2/CDC5L/CDC73/CDK12/CDK5RAP3/CDK9/CEBPB/CHD6/CHD7/CHD8/CKAP2/CNBP/CREB1/CREBBP/CTBP2/CTNNB1/CTR9/DDRGK1/DDX17/DDX3X/DDX41/DHX36/DHX9/DOT1L/DPF2/DR1/E2F3/EBF2/EIF2A/ELF1/ELK1/ELL/ELOC/ERCC3/ERLIN1/ERLIN2/EXOSC9/FLI1/FOXC2/FOXD3/FOXJ2/FOXJ3/FOXK2/FOXO1/FUBP3/GATA4/GCN1/GNL3/GTF2…	232
GO_SECRETION	265/2414	1631/43216	5.41543e-57	2.77868e-55	1.36221e-55	ACAA1/ACLY/ACSL3/ACTN1/ACTN4/ACTR10/ACTR2/ADGRE5/ALB/ALDOA/ALDOC/ANXA1/ANXA2/AP1G1/AP2A2/APLP2/ARFGAP3/ARG1/ARHGAP17/ARL8A/ATP2A2/ATP6AP1/ATP6AP2/ATP6V0C/B2M/BRPF3/BST2/CAD/CAND1/CANX/CAT/CAV1/CAVIN1/CCT2/CCT8/CD44/CD59/CDK5/CHD7/CKAP4/CLASP1/CLASP2/CLU/CNN2/COMMD3/COMMD9/COMT/COPA/COPB1/COPG1/COPG2/CORO1A/CREB1/CTBP2/CTSC/CYB5R3/CYFIP1/CYP51A1/DDOST/DDX3X/DHX36/DHX9/DNAJC13/DNAJC3/DNASE1L1/DSG1/…	265		GO_RNA_SPLICING_VIA_TRANSESTERIFICATION_REACTIONS	228/2039	375/43216	1.23991e-203	1.19672e-200	6.09729e-201	ALYREF/AQR/BCAS2/BUD13/CACTIN/CCAR1/CD2BP2/CDC40/CDC5L/CELF1/CHERP/CIRBP/CLP1/CPSF1/CPSF2/CPSF3/CPSF4/CPSF7/CRNKL1/CSTF1/CSTF2/CSTF2T/CSTF3/CTNNBL1/CWC15/CWC22/CWC27/DAZAP1/DDX1/DDX17/DDX23/DDX39A/DDX39B/DDX41/DDX42/DDX46/DDX5/DHX15/DHX16/DHX35/DHX38/DHX8/DHX9/DNAJC8/EFTUD2/EIF4A3/ELAVL1/ESS2/FAM172A/FIP1L1/FMR1/FRG1/FUS/GEMIN4/GEMIN5/GEMIN6/GPKOW/GTF2F1/HNRNPA0/HNRNPA1/HNRNPA2B1/HNRNPA3/HNRNPC/H…	228
GO_REGULATION_OF_CELL_DEATH	265/2414	1712/43216	8.8596e-53	4.05634e-51	1.98857e-51	AATF/ACTN1/ACTN4/ADNP/ALB/ANXA1/AP2B1/API5/ARF4/ARHGAP10/ARHGEF2/ARL6IP1/ARL6IP5/ARRB2/ATAD5/ATF6/ATM/AURKA/AURKB/BABAM2/BAG5/BAG6/BARD1/BAX/BCAP31/BCLAF1/BIN1/BLM/BNIP1/BRCA1/CAAP1/CACYBP/CALR/CAMK2D/CAT/CAV1/CCAR2/CD44/CDK1/CDK19/CDK5/CDKN2A/CDSN/CEBPB/CFL1/CHD8/CLU/COL18A1/CORO1A/CREB1/CREBBP/CSNK2A1/CSNK2A2/CTNNA1/CTNNB1/CTNNBL1/CTSC/CTTN/CYCS/DAXX/DDB1/DDIT3/DDRGK1/DDX3X/DDX42/DNAJA1/DNAJB6/…	265		GO_RESPONSE_TO_ENDOGENOUS_STIMULUS	228/2039	1642/43216	1.45085e-49	7.24301e-48	3.69033e-48	ACACA/ACTB/ACTR2/AKAP8/AKAP9/ALPL/ANXA2/APP/ARG1/ARHGEF2/ARID1A/ASNS/ATP1A1/ATP2B1/ATP6V0D1/ATP6V1A/ATP6V1B2/ATP6V1G1/BAD/BAG4/BLM/BSG/CAD/CALR/CAT/CAV1/CBFB/CDC5L/CDK5/CEBPB/CNOT1/CREB1/CREBBP/CSK/CSNK2B/CTDSPL2/CTNNA1/CTNNB1/CYFIP1/CYP7B1/DDRGK1/DDX17/DDX5/DNAJA1/DNM2/DNMT1/DNMT3A/DSG1/DYNC1LI2/EEF1A1/EEF2/EHD1/EIF2B3/EIF2B4/EIF4A3/EIF4E/EIF6/ELK1/EZH2/EZR/FIS1/FKBP8/FOXC2/FOXO1/FOXP1/GATA4/GLG…	228
GO_REGULATION_OF_INTRACELLULAR_SIGNAL_TRANSDUCTION	264/2414	1834/43216	1.62534e-46	6.1228e-45	3.00163e-45	ABL2/ACTN4/AKAP12/ANKRD17/APOC3/ARF6/ARFGAP1/ARHGAP10/ARHGAP17/ARHGAP29/ARHGEF2/ARHGEF40/ARL6IP5/ARRB2/ATAD5/ATM/ATP2C1/ATP6AP1/ATP6AP2/ATR/ATRIP/AURKA/AURKB/BAG5/BARD1/BAX/BCAP31/BCLAF1/BLM/BRCA1/BRD4/BRIP1/BST2/CALR/CAMK2D/CAT/CAV1/CC2D1A/CCAR2/CCDC22/CD44/CDC42/CDK1/CDK12/CDK2/CDK5/CDK5RAP3/CEP55/CGAS/CHD3/CHD4/CHERP/CLU/CSNK2A1/CSNK2A2/CSPG4/CTNNB1/CUL3/DAXX/DDIT3/DDRGK1/DDX1/DDX21/DDX3X/DDX5…	264		GO_PROTEOLYSIS	228/2039	1749/43216	6.51915e-45	2.79648e-43	1.42481e-43	ACTB/ACTL6A/ACTR5/ADAMTS3/ANAPC1/ANAPC4/ANAPC5/ANAPC7/ANXA2/APOH/APP/ARIH1/ASPH/AUP1/AURKB/BABAM1/BAD/BAG2/BAG6/BAP1/BAX/BCAP31/BUB3/CAAP1/CACUL1/CAPNS1/CASP14/CASP8AP2/CAV1/CCAR2/CCNB1/CDC16/CDC20/CDC23/CDC27/CDK1/CDK2/CDK5/CHMP1A/CLN6/CPVL/CSNK1E/CSNK2A2/CSTA/CTNNB1/CUL3/CUL4A/CUL4B/DAPK1/DCD/DDB1/DDRGK1/DDX3X/DHCR24/DNAJB12/DNAJB6/DNAJC1/DNAJC10/EIF3H/ELOC/ENO1/ENPEP/ERLIN1/ERLIN2/FBXO11/FGG/F…	228
GO_REGULATION_OF_TRANSPORT	260/2414	1832/43216	1.15151e-44	4.12879e-43	2.02409e-43	AAAS/ABL2/ACSL3/ACTB/ACTN4/AHNAK/AKAP8L/ANKFY1/ANXA1/ANXA2/AP1G1/AP2A1/AP2B1/AP2S1/APOC3/ARF6/ARFGAP1/ARG1/ARL6IP1/ARL6IP5/ARRB2/ATG3/ATP1A1/ATP1B1/ATP1B3/ATP2A2/ATP6AP1/ATXN2/B2M/BAP1/BARD1/BAX/BCAP31/BIN1/BST2/C2CD5/CALR/CAMK2B/CAMK2D/CAV1/CD151/CDK5/CEBPB/CEP131/CHD7/CLASP1/CLASP2/CLIC1/CLU/COMMD1/COMT/CORO1A/CPSF6/CREB1/CSNK2A2/CTDSPL2/CTNNB1/CYFIP1/CYP51A1/DHX36/DHX9/DMAP1/DNAJA1/DNAJC13/DNM…	260		GO_CELLULAR_RESPONSE_TO_DNA_DAMAGE_STIMULUS	224/2039	825/43216	2.37921e-106	3.93658e-104	2.0057e-104	ACTL6A/ACTR2/ACTR5/ALKBH5/APTX/AQR/ASCC3/ASH2L/ASTE1/ATAD5/ATM/ATR/ATRIP/ATRX/BABAM1/BAD/BAG6/BAX/BAZ1B/BCLAF1/BLM/BOD1L1/BRCA2/BRD4/CASP14/CBX1/CBX3/CBX5/CBX8/CCAR2/CCNB1/CDC5L/CDK1/CDK2/CDK5RAP3/CDK9/CDKN2AIP/CHAF1A/CHAF1B/CHEK1/CNOT1/CNOT11/CSNK1E/CUL4A/CUL4B/DCLRE1A/DDB1/DDX1/DDX39B/DDX5/DEK/DHX9/DMAP1/DNAJA1/DOT1L/EMSY/EPC2/ERCC3/ERCC4/EXD2/EYA3/FEN1/FMR1/FOXO1/FOXP1/FUS/GEN1/GIGYF2/GRB2/GTF…	224
GO_PEPTIDYL_AMINO_ACID_MODIFICATION	259/2414	1223/43216	3.68751e-80	3.00658e-78	1.47394e-78	AAAS/ABL2/ACTL6A/ADNP/AGBL1/ALG5/ARHGEF2/ARID4B/ARRB2/ASH2L/ASPH/ATM/ATR/ATRX/AURKA/AURKB/BAG6/BAX/BAZ1A/BAZ1B/BEND3/BRCA1/BRD1/BRD4/BRD8/BRPF3/CAD/CAMK2D/CAV1/CCNB1/CD44/CDK1/CDK2/CDK5/CEP41/CLSPN/CNOT9/CREBBP/CSNK1A1/CSNK1D/CSNK1E/CSNK2A1/CSNK2A2/CSPG4/CTBP1/CTCF/CTNNB1/CTR9/DDOST/DMAP1/DNMT1/DOCK7/DPF2/DPF3/DPM1/EED/EHD4/EHMT1/EHMT2/EIF2AK2/EIF4G1/EP300/EP400/EPC1/EPC2/EPHA2/EPHB2/ERCC6/EZH2/F…	259		GO_CYTOSKELETON_ORGANIZATION	223/2039	1295/43216	3.93198e-65	2.67883e-63	1.36487e-63	ABL2/ACTB/ACTN4/ACTR2/ADD1/ADD3/AFAP1/AKAP9/ALDOA/ANLN/ARFIP2/ARHGEF2/ATP2C1/ATRX/AURKB/BAG4/BRCA2/CALR/CAMSAP2/CAPZA1/CAPZB/CCNB1/CDC20/CDC42/CDC42BPB/CDC42EP4/CDK1/CDK2/CDK5/CEP131/CEP85/CFL1/CHD3/CHEK1/CHMP1A/CHMP2A/CHP1/CKAP2/CKAP5/CLASP1/CLASP2/CLTC/CNN2/CNN3/CNTROB/CORO1C/CTNNA1/CTNNB1/CTTN/CUL3/CYFIP1/DAPK3/DBN1/DCTN1/DCTN2/DIAPH3/DNAJB6/DPYSL2/DRG1/DSP/DYNC1H1/DYNC1LI1/DYNC1LI2/ECT2/EPB41…	223
GO_RESPONSE_TO_ENDOGENOUS_STIMULUS	259/2414	1642/43216	3.81672e-53	1.77477e-51	8.7006e-52	ACAT1/ACSL1/ACTB/ACTR2/AGRN/AGTRAP/AKAP8/ANXA1/ANXA2/AP3S1/ARF6/ARG1/ARHGEF2/ARID1A/ARPC1B/ARRB2/ATP1A1/ATP2B1/ATP6AP1/ATP6V0C/ATP6V1A/ATP6V1E1/BAIAP2/BLM/BRCA1/BRIP1/BSG/C2CD5/CACYBP/CAD/CALR/CAT/CAV1/CBFB/CCNA2/CD44/CDC5L/CDK5/CDK7/CEBPB/CNOT1/CNOT9/COL4A2/COL6A1/CORO1A/CREB1/CREBBP/CSNK1D/CTDSPL2/CTNNA1/CTNNB1/CYFIP1/DAXX/DDRGK1/DDX17/DDX18/DDX5/DNAJA1/DNM2/DNMT1/DNMT3A/DSG1/DUSP3/DYNC1LI2/EEF…	259		GO_REGULATION_OF_CELL_DEATH	221/2039	1712/43216	7.94461e-43	3.12974e-41	1.59461e-41	ACTN4/ADNP/ALB/ALX4/AP2B1/API5/APOH/ARF4/ARHGEF2/ASNS/ATAD5/ATM/AURKB/BAD/BAG4/BAG6/BAX/BCAP31/BCL11B/BCLAF1/BLM/BNIP1/CAAP1/CALR/CASP8AP2/CAT/CAV1/CBX4/CCAR2/CDK1/CDK5/CEBPB/CFL1/CHD8/CHMP2A/CHP1/CREB1/CREBBP/CSNK2A2/CTNNA1/CTNNB1/CTNNBL1/CTTN/DAD1/DAPK1/DAPK3/DDB1/DDRGK1/DDX3X/DDX42/DHCR24/DNAJA1/DNAJB6/DNM2/DNMT1/DNMT3A/DOCK8/E2F3/ECT2/EIF2AK2/EIF2S1/EIF4G1/ELK1/ENO1/ERCC3/ERP29/EYA3/FGG/FIS1/…	221
GO_CHROMATIN_ORGANIZATION	256/2414	697/43216	1.36291e-139	3.12002e-137	1.52955e-137	ACTB/ACTL6A/AKAP8/AKAP8L/ARID1A/ARID1B/ARID2/ARID4B/ASH2L/ATAD2/ATM/ATRX/AURKA/AURKB/BABAM1/BABAM2/BAG6/BAP1/BAZ1A/BAZ1B/BAZ2A/BEND3/BPTF/BRCA1/BRD1/BRD2/BRD4/BRD8/BRD9/BRMS1L/BRPF3/CABIN1/CAMK2D/CBX2/CBX3/CBX8/CCNA2/CCNB1/CDC73/CDK1/CDK2/CDK5/CDK9/CDKN2A/CENPO/CENPU/CENPV/CHAF1A/CHAF1B/CHD1/CHD1L/CHD2/CHD3/CHD4/CHD6/CHD7/CHD8/CHD9/CHRAC1/CHTOP/CREBBP/CTBP1/CTCF/CTNNB1/CTR9/CUL4B/DAXX/DDB1/DDB2/D…	256		GO_REGULATION_OF_NUCLEOBASE_CONTAINING_COMPOUND_METABOLIC_PROCESS	218/2039	502/43216	2.21902e-152	7.13909e-150	3.63738e-150	ABCE1/ACTR2/AHNAK/ALYREF/ATAD5/ATM/ATR/ATRX/AURKB/BABAM1/BAX/BEND3/BLM/CBX8/CCNB1/CCNT1/CCT2/CCT3/CCT4/CCT5/CCT6A/CCT7/CCT8/CDC73/CDK11A/CDK12/CDK2/CDK9/CELF1/CHEK1/CIRBP/CLK4/CPSF4/CPSF6/CPSF7/CTNNB1/CTR9/CUL4A/CWC22/DAZAP1/DDX17/DDX5/DEK/DHX36/DHX9/DKC1/ERCC4/EXOSC10/EXOSC6/EYA3/FAM172A/FMR1/FUS/GNL3/GNL3L/HEATR1/HMGA2/HNRNPA1/HNRNPA2B1/HNRNPC/HNRNPD/HNRNPF/HNRNPH1/HNRNPK/HNRNPL/HNRNPLL/HNRNPU/…	218
GO_CELLULAR_AMIDE_METABOLIC_PROCESS	255/2414	1013/43216	2.65618e-96	3.29366e-94	1.61468e-94	ABCE1/ABCF1/ACAT1/ACLY/ACOT8/ACSL1/ACSL3/ACSL4/AGO2/ARG1/ATXN2/BIN1/CALR/CAPRIN1/CELF1/CIRBP/CLU/CNOT1/CNOT10/CNOT11/CNOT3/CNOT9/CPD/CYFIP1/DDX1/DDX39B/DDX3X/DENR/DHX29/DHX33/DHX36/DHX9/DLST/DNAJC3/DRG1/DRG2/EEF1A1/EEF1B2/EEF1D/EEF1G/EEF2/EEFSEC/EIF2A/EIF2AK2/EIF2B3/EIF2B4/EIF2S1/EIF2S2/EIF2S3/EIF3A/EIF3B/EIF3C/EIF3D/EIF3E/EIF3F/EIF3G/EIF3H/EIF3I/EIF3K/EIF3L/EIF3M/EIF4A1/EIF4A2/EIF4A3/EIF4B/EIF4E…	255		GO_AMIDE_BIOSYNTHETIC_PROCESS	218/2039	837/43216	1.62492e-99	2.35248e-97	1.19859e-97	ABCE1/ABCF1/ACACA/ACLY/ACSL3/AGO2/APP/ARG1/CALR/CAPRIN1/CDC123/CDKAL1/CELF1/CERS2/CIRBP/CNOT1/CNOT11/CYFIP1/DAPK1/DAPK3/DDX1/DDX39B/DDX3X/DHX33/DHX36/DHX9/DNAJC1/DRG1/DRG2/EEF1A1/EEF1B2/EEF1D/EEF1G/EEF2/EIF2A/EIF2AK2/EIF2B3/EIF2B4/EIF2S1/EIF2S2/EIF2S3/EIF3A/EIF3B/EIF3C/EIF3D/EIF3E/EIF3G/EIF3H/EIF3I/EIF3K/EIF3L/EIF4A1/EIF4A2/EIF4A3/EIF4B/EIF4E/EIF4ENIF1/EIF4G1/EIF4G2/EIF4G3/EIF4H/EIF5B/EIF6/ELAVL1…	218
GO_RESPONSE_TO_ABIOTIC_STIMULUS	252/2414	1219/43216	1.20076e-75	9.16273e-74	4.49192e-74	AAAS/ABHD12/ACTN4/AGTRAP/ALKBH5/ANXA1/ANXA7/ARHGEF2/ARRB2/ATM/ATP1A1/ATP1B1/ATP2A2/ATP2B1/ATP6AP1/ATP6V1A/ATR/AURKB/BABAM1/BABAM2/BAG2/BAG5/BAX/BLM/BRCA1/BRD1/BRIP1/CAMK2B/CAMK2D/CAT/CAV1/CCAR2/CCNA2/CCNB1/CDK5/CIRBP/CLPB/CNN2/COL18A1/COPS3/CREB1/CREBBP/CUL2/CUL4B/CYFIP1/DAXX/DDB1/DDB2/DDX3X/DHX36/DNAJA1/DNAJA2/DNAJB1/DNAJB4/DNAJB6/DNAJC3/DNAJC7/DNM2/DNMT3A/DYNLRB1/ECT2/EEF1D/EIF2B3/EIF2B4/EIF2S1…	252		GO_REGULATION_OF_RESPONSE_TO_STRESS	216/2039	1487/43216	3.76816e-50	1.9311e-48	9.83899e-49	AAAS/ABCE1/ACTR2/ANKRD17/ANXA2/APOD/APOH/APP/ARG1/ARHGEF2/ATAD5/ATM/ATR/BABAM1/BAD/BAG2/BAG4/BAG6/BAP1/BAX/BCAP31/BCLAF1/BLM/BRD4/CACTIN/CAV1/CBX8/CCAR2/CDC37/CDK9/CEBPB/CERS2/CHEK1/CLASP1/CLASP2/CNPY3/CREBBP/CTNNB1/CUL4A/DDX39B/DDX5/DEK/DHX9/DNAJA1/DNAJB1/DNAJB6/DNAJC7/DVL3/EIF2AK2/EIF4G1/ENO1/ERCC4/ERP29/EYA3/EZR/FAM3A/FGG/FLOT1/FMR1/FOXC2/FOXO1/FOXP1/FUS/GADD45G/GSTP1/HACD3/HDAC3/HMGA2/HNRNPK/…	216
GO_POSITIVE_REGULATION_OF_SIGNALING	251/2414	1819/43216	5.81841e-41	1.85193e-39	9.07888e-40	ACTN4/AGPAT1/AKAP12/ANKRD17/ANXA2/ARL6IP5/ARRB2/ASPM/ASXL2/ATF6/ATM/ATP2C1/ATP6AP1/ATP6AP2/ATP6V0C/ATR/BAX/BCAP31/BCLAF1/BRD4/BST2/BUD31/CALR/CAT/CAV1/CC2D1A/CCAR2/CCDC22/CD44/CDC73/CDK1/CDK5/CDK5RAP3/CDKN2AIP/CGAS/CHERP/CNOT9/CNTNAP1/CREB1/CREBBP/CSNK1D/CSNK1E/CSNK2A1/CSPG4/CTBP2/CTNNA1/CTNNB1/CTSC/CYFIP1/DAXX/DDIT3/DDRGK1/DDX1/DDX21/DDX3X/DDX5/DDX60/DHX33/DHX36/DYNLL1/ECE1/ECT2/EEF1D/EIF2A/EIF2…	251		GO_REGULATION_OF_CATABOLIC_PROCESS	215/2039	959/43216	1.21229e-84	1.35007e-82	6.87865e-83	AAAS/ABL2/AGO2/ALKBH5/ANXA2/ARIH1/ATM/ATP6V0D1/ATP6V1A/ATP6V1B2/ATP6V1G1/BAD/BAG2/BAG6/BAX/BCAP31/CAPNS1/CAV1/CCAR2/CDC37/CDK5/CDK5RAP3/CHMP6/CIRBP/CISD2/CNOT1/CPT1A/CSNK1E/CSNK2A2/CTTN/CUL4B/CYP51A1/DAPK1/DAPK3/DDB1/DDRGK1/DHRSX/DHX36/DHX9/DIS3/DKC1/EEF1A1/EIF4G1/EIF4G2/EIF6/ELAVL1/ERCC4/EXOC4/EXOSC2/EXOSC4/EXOSC5/EXOSC6/EXOSC7/EXOSC8/EXOSC9/EZR/FLNA/FMR1/FOXO1/FXR1/FXR2/GAPDH/GATA4/GIGYF2/GNAI3…	215
GO_RIBONUCLEOPROTEIN_COMPLEX_BIOGENESIS	250/2414	480/43216	1.00894e-181	4.61941e-179	2.26461e-179	AAR2/AATF/ABCE1/ADAR/AGO2/ATM/ATR/ATXN2/ATXN2L/BRIX1/BYSL/CD2BP2/CDC73/CELF1/CHD7/CIRBP/CLP1/CNOT1/CPSF6/CPSF7/CRNKL1/DDX1/DDX17/DDX21/DDX23/DDX27/DDX31/DDX39B/DDX3X/DDX47/DDX49/DDX51/DDX52/DDX6/DENR/DHX30/DHX37/DHX9/DIMT1/DIS3/DKC1/DYNC1H1/EBNA1BP2/EDC3/EIF2A/EIF2S1/EIF2S3/EIF3A/EIF3B/EIF3C/EIF3D/EIF3E/EIF3F/EIF3G/EIF3H/EIF3I/EIF3K/EIF3L/EIF3M/EIF4A3/EIF4B/EIF5/EIF6/EMG1/ESF1/EXOSC10/EXOSC2/EXOS…	250		GO_REGULATION_OF_INTRACELLULAR_SIGNAL_TRANSDUCTION	215/2039	1834/43216	2.56185e-35	7.49275e-34	3.81757e-34	ABL2/ACTN4/ANKRD17/APP/ARHGAP11A/ARHGAP19/ARHGEF2/ARHGEF40/ATAD5/ATM/ATP2C1/ATR/ATRIP/AURKB/BAD/BAG4/BAX/BCAP31/BCLAF1/BLM/BOP1/BRD4/CALR/CAT/CAV1/CCAR2/CDC42/CDK1/CDK12/CDK2/CDK5/CDK5RAP3/CEP55/CHD3/CHD4/CHEK1/CHERP/CHP1/CSK/CSNK2A2/CSNK2B/CTNNB1/CUL3/DDRGK1/DDX1/DDX21/DDX3X/DDX5/DHX33/DHX36/DNAJA1/DNM2/DVL3/ECT2/EEF1D/EHMT1/EHMT2/EIF2AK2/EIF3A/ENO1/ERP29/EZH2/EZR/FGG/FIS1/FLNA/FLOT1/FN1/FOXO1/G…	215
GO_REGULATION_OF_CATABOLIC_PROCESS	250/2414	959/43216	5.55776e-98	7.35106e-96	3.60377e-96	AAAS/ABL2/AGO2/ALKBH5/ANXA2/APOC3/ATM/ATP6V0C/ATP6V1A/ATP6V1E1/AURKA/BAG2/BAG5/BAG6/BARD1/BAX/BCAP31/CAPNS1/CAV1/CCAR2/CCDC22/CDK5/CDK5RAP3/CIRBP/CISD2/CLU/CNOT1/COMMD1/CSNK1A1/CSNK1D/CSNK1E/CSNK2A1/CSNK2A2/CTSC/CTTN/CUL4B/CYP51A1/DDB1/DDRGK1/DHX36/DHX9/DIS3/DKC1/EEF1A1/EIF4G1/EIF4G2/EIF6/ELAVL1/EP300/ERCC4/ERLEC1/EXOC1/EXOC4/EXOC7/EXOC8/EXOSC2/EXOSC3/EXOSC4/EXOSC5/EXOSC6/EXOSC7/EXOSC8/EXOSC9/EZR…	250		GO_REGULATION_OF_TRANSPORT	214/2039	1832/43216	6.30749e-35	1.80825e-33	9.21308e-34	AAAS/ABL2/ACSL3/ACTB/ACTN4/AHNAK/AKAP8L/AKAP9/ANXA2/AP2A1/AP2B1/APOD/APP/ARG1/ATP1A1/ATP2A2/B2M/BAD/BAG4/BAP1/BAX/BCAP31/CALR/CAV1/CDK5/CEBPB/CEP131/CHD7/CHMP2A/CHP1/CLASP1/CLASP2/COMT/CPSF6/CPT1A/CREB1/CSK/CSNK2A2/CTDSPL2/CTNNB1/CYFIP1/CYP51A1/DAPK1/DHX36/DHX9/DMAP1/DNAJA1/DNAJC1/DNAJC13/DNM1/DNM2/DYNC1H1/DYNLL1/ECT2/EHD1/EHD4/EIPR1/EMD/ERP29/EZR/FGG/FIS1/FLNA/FLOT1/FMR1/FN1/FOXP1/GAPDH/GAS1/GCC…	214
GO_REGULATION_OF_CELL_CYCLE_PROCESS	247/2414	792/43216	7.00941e-116	1.26424e-113	6.19779e-114	ACTR1A/AHCTF1/ANAPC1/ANAPC16/ANAPC2/ANAPC5/ANAPC7/ANKRD17/ANLN/ANXA1/ATAD5/ATM/ATRX/AURKA/AURKB/BABAM1/BABAM2/BAX/BIN1/BLM/BRCA1/BRD4/BUB3/CALR/CBX3/CBX5/CCNA2/CCNB1/CCNK/CDC16/CDC20/CDC23/CDC27/CDC42/CDC73/CDCA5/CDK1/CDK2/CDK5/CDK5RAP3/CDK9/CDKN2A/CENPE/CENPF/CENPV/CEP131/CEP41/CETN2/CIT/CKAP5/CLASP1/CLSPN/CLTC/CNOT1/CNOT10/CNOT11/CNOT3/CNOT4/CNOT9/CSNK1D/CSNK1E/CSNK2A1/CSNK2A2/CTCF/CTNNB1/CUL1/…	247		GO_RESPONSE_TO_ABIOTIC_STIMULUS	213/2039	1219/43216	2.69697e-63	1.77479e-61	9.04261e-62	AAAS/ACTN4/ACTR5/AHCY/AKAP9/ALKBH5/ANXA7/APP/ARHGEF2/ASNS/ATM/ATP1A1/ATP2A2/ATP2B1/ATP6V0D1/ATP6V1A/ATP6V1G1/ATR/AURKB/BABAM1/BAD/BAG2/BAG4/BAX/BLM/BRCA2/CASP8AP2/CAT/CAV1/CCAR2/CCNB1/CDK5/CHEK1/CHP1/CIRBP/CNN2/CREB1/CREBBP/CUL4B/CYFIP1/DDB1/DDX3X/DHX36/DNAJA1/DNAJB1/DNAJB6/DNAJC7/DNM2/DNMT3A/ECT2/EEF1D/EIF2B3/EIF2B4/EIF2S1/ELK1/ELOB/ELOC/ENO1/ERCC3/ERCC4/ERO1A/EYA3/FEN1/FIS1/FMR1/FOXO1/GATA4/GNB…	213
GO_PROTEIN_MODIFICATION_BY_SMALL_PROTEIN_CONJUGATION_OR_REMOVAL	241/2414	1063/43216	8.25174e-81	6.91751e-79	3.39123e-79	AAAS/ACTB/ACTL6A/ADRM1/ANAPC1/ANAPC16/ANAPC2/ANAPC5/ANAPC7/ARRB2/ASXL2/ATG3/BABAM1/BABAM2/BAG2/BAG5/BAP1/BARD1/BLMH/BRCA1/CAND1/CAV1/CBFB/CBX8/CCDC22/CCNA2/CDC16/CDC20/CDC23/CDC27/CDC42/CDC73/CDK1/CDK5/CDK5RAP3/CDK9/CLSPN/CNOT4/COMMD1/COPS2/COPS3/CTNNB1/CTR9/CUL1/CUL2/CUL3/CUL4A/CUL4B/DAXX/DCAF7/DDB1/DDB2/DDRGK1/DERL1/DNAJA1/EIF3F/ELOC/EP300/FANCI/FBXL18/FBXL6/FOXK1/FZR1/GNL3/GNL3L/GOLGA2/GPS1/GT…	241		GO_SECRETION	213/2039	1631/43216	4.88702e-42	1.86189e-40	9.48638e-41	ACLY/ACSL3/ACTN4/ACTR2/ADGRE5/ALB/ALDOA/ANXA2/AP2A2/APOH/APP/ARFGAP3/ARG1/ATP2A2/B2M/BAD/CAD/CAND1/CANX/CAT/CAV1/CCT2/CCT8/CDK5/CHD7/CHMP2A/CHP1/CKAP4/CLASP1/CLASP2/CNN2/COMT/COPA/COPB1/COPG1/COPG2/CPNE3/CPT1A/CREB1/CSNK2B/CTBP2/CYB5R3/CYFIP1/CYP51A1/DDOST/DDX3X/DHX36/DHX9/DNAJC1/DNAJC13/DSG1/DSN1/DSP/DYNC1H1/DYNC1LI1/DYNLL1/EEF1A1/EEF2/ERP29/ERP44/EXOC3/EXOC4/EXOC6B/EZR/FAM3C/FERMT3/FGG/FLG2/FLN…	213
GO_RNA_SPLICING_VIA_TRANSESTERIFICATION_REACTIONS	240/2414	375/43216	1.83967e-204	1.09497e-201	5.36797e-202	AAR2/ALYREF/AQR/BCAS2/BUD13/BUD31/C9orf78/CCAR1/CD2BP2/CDC40/CDC5L/CELF1/CHERP/CIRBP/CLP1/CPSF1/CPSF2/CPSF3/CPSF4/CPSF7/CRNKL1/CSTF1/CSTF2/CSTF2T/CSTF3/CTNNBL1/CWC15/CWC22/DAZAP1/DDX1/DDX17/DDX23/DDX39A/DDX39B/DDX41/DDX42/DDX46/DDX5/DHX15/DHX16/DHX35/DHX38/DHX40/DHX8/DHX9/DNAJC8/EFTUD2/EIF4A3/ELAVL1/ESS2/FIP1L1/FMR1/FRG1/FUS/GEMIN4/GEMIN5/GPKOW/GTF2F1/GTF2F2/HNRNPA0/HNRNPA1/HNRNPA2B1/HNRNPA3/HNRN…	240		GO_REGULATION_OF_CELL_CYCLE_PROCESS	212/2039	792/43216	3.13883e-99	4.43341e-97	2.25883e-97	ACTR1A/AHCTF1/AKAP9/ANAPC1/ANAPC4/ANAPC5/ANAPC7/ANKRD17/ANLN/APP/ATAD5/ATM/ATRX/AURKB/BABAM1/BAX/BLM/BMI1/BRCA2/BRD4/BUB1/BUB3/CALR/CBX3/CBX5/CCNB1/CDC16/CDC20/CDC23/CDC27/CDC42/CDC73/CDK1/CDK2/CDK5/CDK5RAP3/CDK9/CENPF/CEP131/CEP85/CHEK1/CHMP1A/CHMP2A/CKAP5/CLASP1/CLTC/CNOT1/CNOT11/CSNK1E/CSNK2A2/CTNNB1/CUL3/CUL4A/CUL4B/DAPK3/DCTN1/DCTN2/DDB1/DDRGK1/DDX3X/DRG1/DYNC1H1/DYNC1I2/DYNC1LI1/DYNLL1/ECT2…	212
GO_IMMUNE_EFFECTOR_PROCESS	239/2414	1248/43216	6.23397e-65	3.86506e-63	1.8948e-63	ABCE1/ABCF3/ACAA1/ACLY/ACTB/ACTR10/ACTR2/ACTR3/ADAR/ADGRE5/ALDOA/ALDOC/ANKRD17/ANXA1/ANXA2/AP1G1/AP2A2/APOBEC3B/ARG1/ARL8A/ARPC1B/ARPC3/ARPC4/ARRB2/ATAD5/ATP6AP2/ATP6V0C/B2M/BAIAP2/BRK1/BST2/CAND1/CAT/CCT2/CCT8/CD44/CD59/CDC42/CGAS/CKAP4/CLU/CNN2/COMMD3/COMMD9/COPB1/CORO1A/CTSC/CYB5R3/CYFIP1/DDOST/DDX1/DDX17/DDX21/DDX3X/DDX41/DDX60/DHX36/DHX9/DNAJC13/DNAJC3/DNASE1L1/DSG1/DSP/DYNC1H1/DYNC1LI1/DYNL…	239		GO_POSITIVE_REGULATION_OF_MULTICELLULAR_ORGANISMAL_PROCESS	212/2039	1789/43216	1.67899e-35	4.98616e-34	2.54046e-34	ABL2/ACIN1/ACTR2/ADNP/AGO2/ANKRD17/ANXA2/AP2A1/AP3B1/APOH/APP/ARHGEF2/ARX/ATAD5/ATF1/ATP11C/ATP1A1/ATP2A2/ATP5F1A/ATXN1L/B2M/BAD/BASP1/BAX/CALR/CAPRIN1/CAV1/CBFB/CCNB1/CD276/CDC20/CDK1/CDK9/CEBPB/CHD7/CLASP1/CLASP2/CREB1/CREBBP/CSNK1E/CTNNB1/CTTN/CUX1/CYFIP1/DBN1/DDX1/DDX21/DDX39B/DDX3X/DDX41/DDX56/DHX33/DHX36/DHX9/DVL3/DYNC1H1/EBF2/ECT2/EHMT1/EIF2AK2/EIF4G1/ENO1/EXOSC6/EZH2/EZR/FGG/FLNA/FLOT1/FM…	212
GO_AMIDE_BIOSYNTHETIC_PROCESS	234/2414	837/43216	1.73499e-98	2.34697e-96	1.15058e-96	ABCE1/ABCF1/ACAT1/ACLY/ACSL1/ACSL3/ACSL4/AGO2/ARG1/ATXN2/CALR/CAPRIN1/CELF1/CIRBP/CNOT1/CNOT10/CNOT11/CNOT3/CNOT9/CYFIP1/DDX1/DDX39B/DDX3X/DENR/DHX29/DHX33/DHX36/DHX9/DNAJC3/DRG1/DRG2/EEF1A1/EEF1B2/EEF1D/EEF1G/EEF2/EEFSEC/EIF2A/EIF2AK2/EIF2B3/EIF2B4/EIF2S1/EIF2S2/EIF2S3/EIF3A/EIF3B/EIF3C/EIF3D/EIF3E/EIF3F/EIF3G/EIF3H/EIF3I/EIF3K/EIF3L/EIF3M/EIF4A1/EIF4A2/EIF4A3/EIF4B/EIF4E/EIF4E2/EIF4G1/EIF4G2/EI…	234		GO_RIBONUCLEOPROTEIN_COMPLEX_BIOGENESIS	211/2039	480/43216	9.25912e-149	2.82208e-146	1.43786e-146	ABCE1/ADAR/AGO2/ATM/ATR/ATXN2L/BOP1/BYSL/CD2BP2/CDC73/CELF1/CHD7/CIRBP/CLP1/CNOT1/CPSF6/CPSF7/CRNKL1/DDX1/DDX17/DDX21/DDX23/DDX39B/DDX3X/DDX47/DDX56/DHX30/DHX37/DHX9/DIS3/DKC1/DYNC1H1/EBNA1BP2/EDC3/EIF2A/EIF2S1/EIF2S3/EIF3A/EIF3B/EIF3C/EIF3D/EIF3E/EIF3G/EIF3H/EIF3I/EIF3K/EIF3L/EIF4A3/EIF4B/EIF4H/EIF6/ESF1/EXOSC10/EXOSC2/EXOSC4/EXOSC5/EXOSC6/EXOSC7/EXOSC8/EXOSC9/FBL/FRG1/G3BP1/G3BP2/GAR1/GEMIN4/GE…	211
GO_POSITIVE_REGULATION_OF_MULTICELLULAR_ORGANISMAL_PROCESS	234/2414	1789/43216	1.70195e-34	4.46255e-33	2.18771e-33	ABL2/ACIN1/ACSL1/ACTR2/ADNP/AGO2/AGPAT1/AGRN/ANAPC2/ANKRD17/ANXA1/ANXA2/AP2A1/AP3B1/AP3D1/ARF6/ARHGEF2/ARRB2/ASPM/ATAD5/ATF1/ATP1A1/ATP2A2/ATP5F1A/ATP5F1B/ATP6AP1/ATP6AP2/AURKA/B2M/BASP1/BAX/BIN1/BRCA1/CALR/CAMK2B/CAMK2D/CAPRIN1/CAV1/CBFB/CCNB1/CD276/CDC20/CDK1/CDK9/CEBPB/CGAS/CHD7/CLASP1/CLASP2/CLIC1/CLU/CNOT3/CREB1/CREBBP/CSNK1D/CSNK1E/CTNNB1/CTTN/CUX1/CYFIP1/DBN1/DDIT3/DDX1/DDX21/DDX39B/DDX3X/…	234		GO_PEPTIDE_BIOSYNTHETIC_PROCESS	209/2039	714/43216	4.79016e-106	7.70551e-104	3.92597e-104	ABCE1/ABCF1/AGO2/APP/CALR/CAPRIN1/CDC123/CDKAL1/CELF1/CIRBP/CNOT1/CNOT11/CYFIP1/DAPK1/DAPK3/DDX1/DDX39B/DDX3X/DHX33/DHX36/DHX9/DNAJC1/DRG1/DRG2/EEF1A1/EEF1B2/EEF1D/EEF1G/EEF2/EIF2A/EIF2AK2/EIF2B3/EIF2B4/EIF2S1/EIF2S2/EIF2S3/EIF3A/EIF3B/EIF3C/EIF3D/EIF3E/EIF3G/EIF3H/EIF3I/EIF3K/EIF3L/EIF4A1/EIF4A2/EIF4A3/EIF4B/EIF4E/EIF4ENIF1/EIF4G1/EIF4G2/EIF4G3/EIF4H/EIF5B/EIF6/ELAVL1/ETF1/FARSA/FARSB/FMR1/FXR1/…	209
GO_POSITIVE_REGULATION_OF_TRANSCRIPTION_BY_RNA_POLYMERASE_II	232/2414	1180/43216	3.20228e-65	2.00631e-63	9.83571e-64	AATF/ACTR2/ACTR3/AGO2/AGRN/AKAP8L/ARF4/ARHGEF2/ARID4B/ASH2L/ASXL2/ATAD2/ATF1/ATF6/ATF6B/ATM/ATRX/BPTF/BRCA1/BRD4/BRD8/CAND1/CBFB/CCNK/CCNT1/CCNT2/CDC5L/CDC73/CDK12/CDK5RAP3/CDK7/CDK9/CEBPB/CHD6/CHD7/CHD8/CKAP2/CREB1/CREBBP/CTBP2/CTCF/CTNNB1/CTR9/DDIT3/DDRGK1/DDX17/DDX3X/DDX41/DHX36/DHX9/DPF2/DPF3/EIF2A/ELOC/ENG/EP300/EPC1/ERCC2/ERCC3/ERLIN1/ERLIN2/ETV6/EXOSC9/FGF2/FLI1/FOSL1/FOSL2/FUBP3/GABPA/GAT…	232		GO_ORGANIC_CYCLIC_COMPOUND_CATABOLIC_PROCESS	206/2039	601/43216	1.6274e-119	3.24975e-117	1.65575e-117	AGO2/AHCY/ALKBH5/ATM/BAX/CIRBP/CNOT1/CNOT11/COMT/CSDE1/DDX5/DHX36/DHX9/DIS3/DIS3L/DKC1/EDC3/EDC4/EIF3E/EIF4A3/EIF4G1/ELAVL1/ETF1/EXOSC10/EXOSC2/EXOSC4/EXOSC5/EXOSC6/EXOSC7/EXOSC8/EXOSC9/FEN1/FMR1/FXR1/FXR2/GIGYF2/GTPBP1/HBS1L/HMOX1/HMOX2/HNRNPA0/HNRNPC/HNRNPD/HNRNPM/HNRNPR/HNRNPU/HPRT1/HSD17B11/HSPA1A/HSPA1B/HSPA8/HSPB1/IGF2BP1/IGF2BP2/IGF2BP3/KHSRP/KPNA1/KPNB1/LARP1/LRPPRC/LSM3/LSM4/LSM6/LSM7/MA…	206
GO_REPRODUCTION	232/2414	1444/43216	6.38645e-49	2.56839e-47	1.25912e-47	AAAS/ACSL4/ACTR1A/ACTR2/ACTR3/ADNP/AFF4/AGFG1/AGO2/ALDOA/ALKBH5/ANXA1/APOL2/ARG1/ARID1A/ARID4B/ARID5B/ARRB2/ASPM/ATM/ATRX/AURKA/BAG6/BASP1/BAX/BCAP31/BLM/BPTF/BRD2/BRIP1/BSG/BUB3/BYSL/CAD/CALR/CBX2/CCNB1/CCT2/CCT3/CCT4/CCT5/CCT7/CCT8/CDC20/CDK1/CDK2/CEBPB/CELF1/CEP131/CETN2/CHD7/CNOT9/COMT/CSNK2A2/CTNNA1/CTNNB1/DAZAP1/DDX6/DHX36/DIAPH3/DNAJA1/DNAJB6/DNM2/DNMT3A/DSG1/DYNLL1/EIF2B4/EIF2S2/EIF5A2/ER…	232		GO_POSTTRANSCRIPTIONAL_REGULATION_OF_GENE_EXPRESSION	205/2039	1109/43216	3.61571e-65	2.49268e-63	1.27003e-63	AAAS/ADAR/AGO2/ALKBH5/APP/CALR/CAPRIN1/CAV1/CDC123/CDC37/CELF1/CIRBP/CLP1/CNOT1/CNOT11/CYFIP1/DAPK1/DAPK3/DDX1/DDX39B/DDX3X/DDX5/DGCR8/DHX36/DHX9/DIS3/DKC1/DNAJC1/EEF2/EIF2A/EIF2AK2/EIF2B4/EIF2S1/EIF3B/EIF3C/EIF3D/EIF3E/EIF3H/EIF3K/EIF4A2/EIF4A3/EIF4B/EIF4E/EIF4ENIF1/EIF4G1/EIF4G2/EIF4G3/EIF4H/EIF5B/EIF6/ELAVL1/ETF1/EXOSC2/EXOSC4/EXOSC5/EXOSC6/EXOSC7/EXOSC8/EXOSC9/FMR1/FXR1/FXR2/GAPDH/GCN1/GEMIN5…	205
GO_NEUROGENESIS	232/2414	1596/43216	1.66005e-41	5.39925e-40	2.64692e-40	ABL2/ACSL4/ACTR2/ADNP/AGRN/ALCAM/ANAPC2/ANXA1/AP2A1/ARF4/ARF6/ARHGEF2/ASPM/ATF1/ATXN10/AURKA/B2M/BAG5/BAIAP2/BAX/BIN1/BSG/CALR/CAMK2B/CAMSAP2/CAPRIN1/CDC20/CDC42/CDK1/CDK5/CDK5RAP3/CEBPB/CFL1/CHD7/CIT/CLU/CNP/CNTNAP1/COPS2/CREB1/CSNK1D/CSNK1E/CSPG4/CTNNA1/CTNNB1/CTTN/CUL4B/CUX1/CYFIP1/DAGLB/DBN1/DDX6/DHX36/DNM2/DNMT3A/DOCK7/ECT2/EEF2/EHD1/EIF2B3/EIF2B4/EIF4E/EIF4G1/EP300/EPHA2/EPHB2/ERCC2/ERCC3/E…	232		GO_REPRODUCTION	205/2039	1444/43216	5.39301e-46	2.421e-44	1.2335e-44	AAAS/ACTR1A/ACTR2/ADNP/AFF4/AGO2/ALDOA/ALKBH5/ALPL/APP/ARG1/ARID1A/ARID4A/ARID4B/ATM/ATRX/BAD/BAG6/BASP1/BAX/BCAP31/BLM/BPTF/BRCA2/BRD2/BSG/BUB1/BUB3/BYSL/CAD/CALR/CBX2/CCNB1/CCT2/CCT3/CCT4/CCT5/CCT7/CCT8/CDC20/CDK1/CDK2/CDYL/CEBPB/CELF1/CEP131/CHD7/COMT/CSDE1/CSNK2A2/CTNNA1/CTNNB1/CYP7B1/DAZAP1/DHX36/DIAPH3/DNAJA1/DNAJB6/DNM2/DNMT3A/DSG1/DYNLL1/EIF2B4/EIF2S2/EIF4H/ERCC4/FAM50A/FLNA/FNDC3A/GATA4/…	205
GO_CELLULAR_RESPONSE_TO_ENDOGENOUS_STIMULUS	228/2414	1378/43216	2.71492e-50	1.17096e-48	5.74047e-49	ACSL1/ACTB/ACTR2/AGRN/AGTRAP/AKAP8/ANXA1/AP3S1/ARF6/ARG1/ARHGEF2/ARID1A/ARRB2/ATP1A1/ATP2B1/ATP6AP1/ATP6V0C/ATP6V1A/ATP6V1E1/BAIAP2/BLM/BRCA1/BRIP1/C2CD5/CAD/CALR/CAV1/CBFB/CCNA2/CD44/CDC5L/CDK5/CDK7/CEBPB/CNOT1/CNOT9/COL4A2/COL6A1/CORO1A/CREB1/CREBBP/CSNK1D/CTDSPL2/CTNNA1/CTNNB1/CYFIP1/DAXX/DDRGK1/DDX17/DDX18/DDX5/DNAJA1/DNM2/DNMT1/DNMT3A/DUSP3/DYNC1LI2/EEF1A1/EEF2/EHD1/EIF4A3/EIF4E/ENG/EP300/EP…	228		GO_NEUROGENESIS	205/2039	1596/43216	2.25577e-39	7.6842e-38	3.91512e-38	ABL2/ACTR2/ADNP/AP2A1/APOD/APP/ARF4/ARHGEF2/ARX/ATF1/ATL1/ATXN10/B2M/B4GAT1/BAX/BCL11B/BSG/CALR/CAMSAP2/CAPRIN1/CDC20/CDC42/CDH11/CDK1/CDK5/CDK5RAP3/CEBPB/CERS2/CFL1/CHD7/CREB1/CSK/CSNK1E/CTNNA1/CTNNB1/CTTN/CUL4B/CUX1/CYFIP1/DAPK3/DBN1/DCDC2/DDX56/DHX36/DNM2/DNMT3A/DPYSL2/DVL3/ECT2/EEF2/EFNB1/EHD1/EIF2B3/EIF2B4/EIF4E/EIF4ENIF1/EIF4G1/ENAH/EPHB4/ERCC3/EZH2/EZR/FLNA/FLOT1/FMR1/FN1/GAK/GIGYF2/GRB2/G…	205
GO_CELL_ACTIVATION	227/2414	1419/43216	1.55756e-47	6.01989e-46	2.95117e-46	ACAA1/ACLY/ACTB/ACTR10/ACTR2/ADGRE5/ALDOA/ALDOC/ANXA1/ANXA2/AP1G1/AP2A2/AP3B1/AP3D1/ARG1/ARL8A/ARRB2/ATAD5/ATM/ATP6AP2/ATP6V0C/B2M/BAG6/BAX/BLM/BST2/CAND1/CAT/CAV1/CBFB/CCT2/CCT8/CD151/CD276/CD44/CD59/CDC42/CEBPB/CGAS/CHD7/CKAP4/CLIC1/CLPTM1/CLU/CNN2/COMMD3/COMMD9/COPB1/CORO1A/CSRP1/CTNNB1/CTSC/CYB5R3/CYFIP1/DDOST/DDX3X/DNAJC13/DNAJC3/DNASE1L1/DSG1/DSP/DUSP3/DYNC1H1/DYNC1LI1/DYNLL1/EEF1A1/EEF2/EP…	227		GO_POSITIVE_REGULATION_OF_SIGNALING	205/2039	1819/43216	2.59195e-31	6.76125e-30	3.44487e-30	ACTN4/ADAMTS3/ANKRD17/ANXA2/APP/ATM/ATP2C1/ATR/BAD/BAG4/BAX/BCAP31/BCLAF1/BRD4/CALR/CAT/CAV1/CCAR2/CDC73/CDK1/CDK5/CDK5RAP3/CDKN2AIP/CHERP/CREB1/CREBBP/CSK/CSNK1E/CSNK2B/CTBP2/CTNNA1/CTNNB1/CYFIP1/DAPK3/DCDC2/DDRGK1/DDX1/DDX21/DDX3X/DDX5/DHX33/DHX36/DVL3/DYNLL1/ECT2/EEF1D/EIF2A/EIF2AK2/ERH/ERP29/EZH2/FGG/FIS1/FKBP8/FLNA/FLOT1/FMR1/FOXP1/GADD45G/GATA4/GNAI2/GOLPH3/GOLT1B/GRB2/HACD3/HDAC2/HDAC3/HES…	205
GO_REGULATION_OF_IMMUNE_SYSTEM_PROCESS	227/2414	1599/43216	5.85741e-39	1.7174e-37	8.41936e-38	ABCE1/ACIN1/ACTB/ACTR2/ACTR3/ANKRD17/ANXA1/AP1G1/AP3B1/AP3D1/ARG1/ARPC1B/ARPC3/ARPC4/ARRB2/ASH2L/ATAD5/ATM/ATP6AP1/B2M/BAG6/BAIAP2/BAX/BLM/BRK1/BST2/CALR/CAV1/CBFB/CD276/CD59/CD99/CDC42/CDC73/CEBPB/CGAS/CLPTM1/CLU/CNOT4/CNPY3/CORO1A/CREB1/CREBBP/CTNNB1/CTR9/CUL1/CUL4A/CYFIP1/DDX1/DDX21/DDX60/DHX36/DHX9/DPF2/DUSP3/EIF2AK2/EIF2B3/EIF2B4/EIF6/ELF2/ELMO2/EP300/ERCC6/EXOSC3/EXOSC6/EZR/FAM210B/FANCA/FA…	227		GO_REGULATION_OF_CELL_POPULATION_PROLIFERATION	203/2039	1697/43216	1.46914e-34	4.13e-33	2.10424e-33	ABL2/ANXA2/APOD/APOH/APP/ARG1/ARHGEF2/ARID2/ARX/ASH2L/ASPH/ATAD5/ATM/ATP5F1A/ATXN1L/BAD/BAG6/BAP1/BAX/BCL11B/BLM/BMI1/BRCA2/CACUL1/CALR/CAPNS1/CAV1/CBX8/CCAR1/CCNB1/CD276/CDC123/CDC20/CDC73/CDCA7/CDK1/CDK2/CEBPB/CEP131/CERS2/CGREF1/CHERP/CHTOP/CNBP/COMT/CREB1/CSK/CSNK2B/CTBP1/CTBP2/CTNNA1/CTNNB1/CUL3/CUL4A/CYP7B1/DDRGK1/DDX39B/DHCR7/DHX9/DNMT1/DOT1L/E2F3/EFNB1/EIF2AK2/EIF4G1/EMD/ETV3/EZH2/FAM98B/…	203
GO_DEFENSE_RESPONSE	227/2414	1694/43216	4.72273e-35	1.26052e-33	6.17956e-34	ABCE1/ABCF1/ABCF3/ACTR2/ACTR3/ADAR/ADGRE5/AKAP8/ANKHD1/ANKRD17/ANXA1/AP1G1/APOBEC3B/APOL2/ARG1/ARHGEF2/ARRB2/ATM/B2M/BAP1/BRD4/BST2/CAMK2B/CAMK2D/CAPZA1/CAV1/CD44/CDC42EP4/CDK19/CEBPB/CGAS/CLU/CNPY3/CORO1A/CREBBP/CUL1/DCD/DDX1/DDX17/DDX21/DDX3X/DDX41/DDX60/DHX36/DHX9/DNAJC3/EIF2AK2/EIF4E/EIF4G1/EP300/EPHA2/ERCC6/EXOC1/EXOSC4/EXOSC5/F11R/FAM111A/FANCA/FANCD2/FLNA/FLNB/FN1/FOSL1/GAPDH/GBA/HEXIM1/HL…	227		GO_PROTEIN_MODIFICATION_BY_SMALL_PROTEIN_CONJUGATION_OR_REMOVAL	202/2039	1063/43216	2.607e-66	1.84112e-64	9.38052e-65	AAAS/ACTB/ACTL6A/ACTR5/ANAPC1/ANAPC4/ANAPC5/ANAPC7/ARIH1/BABAM1/BAG2/BAP1/BMI1/CAND1/CAV1/CBFB/CBX4/CBX8/CDC16/CDC20/CDC23/CDC27/CDC42/CDC73/CDK1/CDK5/CDK5RAP3/CDK9/CHP1/CTNNB1/CTR9/CUL3/CUL4A/CUL4B/DCAF7/DCUN1D5/DDB1/DDRGK1/DNAJA1/EIPR1/ELOB/ELOC/FBXO11/FOXK2/GNL3/GNL3L/GTPBP4/HCFC1/HLTF/HMG20B/HSP90AA1/HSP90AB1/HSPA1A/HSPA1B/HSPA5/INO80/INO80E/IRF2BP1/KAT2A/KDM1A/KDM1B/KLHL20/LEO1/MAD2L1/MCRS1/…	202
GO_REGULATION_OF_NUCLEOBASE_CONTAINING_COMPOUND_METABOLIC_PROCESS	226/2414	502/43216	5.13062e-146	1.38807e-143	6.80482e-144	ABCE1/ACTR2/AHNAK/ALYREF/ATAD5/ATM/ATR/ATRX/AURKB/BABAM1/BABAM2/BARD1/BAX/BEND3/BLM/BRCA1/C9orf78/CBX8/CCNB1/CCNT1/CCT2/CCT3/CCT4/CCT5/CCT6A/CCT7/CCT8/CDC73/CDK11A/CDK12/CDK2/CDK9/CELF1/CGAS/CIRBP/CPSF4/CPSF6/CPSF7/CTNNB1/CTR9/CUL4A/CWC22/DAZAP1/DDX17/DDX5/DEK/DHX36/DHX9/DIMT1/DKC1/ERCC2/ERCC4/ERCC6/EXOSC10/EXOSC3/EXOSC6/FAM168A/FMR1/FUS/GNL3/GNL3L/HEATR1/HMGA2/HMGB1/HMGB2/HNRNPA1/HNRNPA2B1/HNRNP…	226		GO_RESPONSE_TO_OXYGEN_CONTAINING_COMPOUND	198/2039	1610/43216	2.30767e-35	6.78361e-34	3.45627e-34	ABL2/ACACA/ACTB/ACTR2/ADNP/AKAP8/AKAP9/ALPL/APOD/APP/APTX/ARG1/ARHGEF2/ASNS/ATM/ATP1A1/ATP2A2/ATP2B1/ATP6V0D1/ATP6V1A/ATP6V1B2/ATP6V1G1/BAD/BLM/BSG/CACTIN/CAD/CALR/CAT/CAV1/CBX8/CCNB1/CDC5L/CDC73/CDK1/CDK2/CDK5/CEBPB/CFL1/COMT/CPT1A/CREB1/CSK/CSNK2B/CTNNA1/CTNNB1/CTR9/CYFIP1/DAPK1/DHX36/DMAP1/DNM1/DNM2/DNMT1/DNMT3A/DSG1/DYNLL1/ECT2/EEF2/EFTUD2/EIF2B3/EIF2B4/EIF4E/EIF6/ELK1/EZH2/EZR/FIS1/FOXC2/FOX…	198
GO_ORGANIC_CYCLIC_COMPOUND_CATABOLIC_PROCESS	226/2414	601/43216	1.62138e-125	3.32774e-123	1.63138e-123	ACAT1/AGO2/ALKBH5/APOBEC3B/ATM/BAX/CIRBP/CNOT1/CNOT10/CNOT11/CNOT3/CNOT4/CNOT9/CNP/COMT/DDX5/DDX6/DHX36/DHX9/DIS3/DKC1/DNASE1L1/EDC3/EDC4/EIF3E/EIF4A3/EIF4G1/ELAVL1/ETF1/EXOSC10/EXOSC2/EXOSC3/EXOSC4/EXOSC5/EXOSC6/EXOSC7/EXOSC8/EXOSC9/FEN1/FMR1/FXR1/FXR2/GIGYF2/GTPBP1/HBS1L/HELZ2/HMGB1/HMGB2/HMOX2/HNRNPA0/HNRNPC/HNRNPD/HNRNPM/HNRNPR/HNRNPU/HSD17B11/HSPA1A/HSPA8/IGF2BP1/IGF2BP2/IGF2BP3/KHSRP/KPNA1/…	226		GO_CELLULAR_RESPONSE_TO_ENDOGENOUS_STIMULUS	196/2039	1378/43216	4.40776e-44	1.79756e-42	9.15861e-43	ACACA/ACTB/ACTR2/AKAP8/AKAP9/APP/ARG1/ARHGEF2/ARID1A/ASNS/ATP1A1/ATP2B1/ATP6V0D1/ATP6V1A/ATP6V1B2/ATP6V1G1/BAG4/BLM/CAD/CALR/CAV1/CBFB/CDC5L/CDK5/CEBPB/CNOT1/CREB1/CREBBP/CSK/CSNK2B/CTDSPL2/CTNNA1/CTNNB1/CYFIP1/CYP7B1/DDRGK1/DDX17/DDX5/DNAJA1/DNM2/DNMT1/DNMT3A/DYNC1LI2/EEF1A1/EEF2/EHD1/EIF4A3/EIF4E/ELK1/EZH2/EZR/FIS1/FKBP8/FOXC2/FOXO1/FOXP1/GATA4/GLG1/GNAI2/GNB1/GRB2/GSTP1/GTF2F1/HDAC1/HDAC2/HES1…	196
GO_RESPONSE_TO_OXYGEN_CONTAINING_COMPOUND	226/2414	1610/43216	5.15047e-38	1.47383e-36	7.22525e-37	ABL2/ACSL1/ACTB/ACTR2/ADNP/AGRN/AGTRAP/AKAP8/ANXA1/AP3S1/APTX/ARG1/ARHGEF2/ARPC1B/ATM/ATP1A1/ATP2A2/ATP2B1/ATP6AP1/ATP6V0C/ATP6V1A/ATP6V1E1/BAIAP2/BLM/BRCA1/BRIP1/BSG/C2CD5/CACYBP/CAD/CALR/CAT/CAV1/CBX8/CCNA2/CCNB1/CDC5L/CDC73/CDK1/CDK19/CDK2/CDK5/CEBPB/CFL1/CLU/CNP/COL18A1/COL6A1/COMT/CREB1/CTNNA1/CTNNB1/CTR9/CYFIP1/DDX18/DHX36/DMAP1/DNM1/DNM2/DNMT1/DNMT3A/DSG1/DYNLL1/ECT2/EEF2/EFTUD2/EIF2B3/EIF…	226		GO_CELL_PROJECTION_ORGANIZATION	196/2039	1505/43216	1.73038e-38	5.75898e-37	2.93421e-37	ABL2/ACTR1A/ACTR2/ADNP/AKAP9/ANLN/AP2A1/APOD/APP/ARF4/ARFIP2/ARX/ATF1/ATL1/ATP6V0D1/ATXN10/B2M/B4GAT1/BAG4/BCL11B/BSG/CAMSAP2/CAPRIN1/CAPZB/CAV1/CDC20/CDC42/CDC42EP4/CDH11/CDK1/CDK5/CEP131/CERS2/CFAP20/CFL1/CKAP5/CLASP1/CNTROB/CORO1C/CREB1/CSNK1E/CTNNA1/CTNNB1/CTTN/CUL3/CUL4B/CUX1/CYFIP1/DBN1/DCDC2/DCTN1/DCTN2/DDX56/DHX36/DNM2/DPYSL2/DVL3/DYNC1H1/DYNC1I2/DYNLL1/DYNLL2/EFNB1/EHD1/ENAH/EPHB4/EZH2/E…	196
GO_REGULATION_OF_CELL_POPULATION_PROLIFERATION	226/2414	1697/43216	1.72134e-34	4.4936e-33	2.20293e-33	ABL2/ANXA1/ANXA2/ARG1/ARHGEF2/ARID2/ASH2L/ASPH/ASPM/ATAD5/ATM/ATP5F1A/AZGP1/B4GALT7/BAG6/BAP1/BAX/BLM/BRCA1/BRIP1/BRK1/CALR/CAPNS1/CAV1/CBX8/CCAR1/CCNA2/CCNB1/CD276/CDC20/CDC73/CDCA7L/CDK1/CDK2/CDKN2A/CEBPB/CEP131/CHERP/CHTOP/CLU/CNN1/COL18A1/COMT/CORO1A/CREB1/CRIP2/CSNK2A1/CTBP1/CTBP2/CTCF/CTNNA1/CTNNB1/CUL1/CUL2/CUL3/CUL4A/DDRGK1/DDX39B/DHCR7/DHX9/DNAJA2/DNMT1/EIF2AK2/EIF4G1/EIF5A2/EMC10/EMD/EZ…	226		GO_LOCOMOTION	196/2039	1934/43216	3.30746e-24	6.27984e-23	3.19959e-23	ABL2/ACTB/ACTN4/AFDN/AGO2/ANLN/ANXA6/APOD/APOH/APP/ARF4/ARHGEF2/ARID2/ARX/ATM/ATP5F1A/B4GAT1/BAG4/BAX/BCL11B/BSG/CALR/CAV1/CCAR1/CDC42BPB/CDK1/CDK5/CERS2/CFAP20/CFL1/CHMP2A/CLASP1/CLASP2/CLN6/COL5A1/CORO1C/CPNE3/CREB1/CSNK2B/CTNNA1/CTNNB1/CTTN/CUL3/CYFIP1/CYP7B1/DAPK3/DCDC2/DDB1/DDRGK1/DNAJA1/DOCK8/DPYSL2/EFNB1/ELP1/ENAH/ENPEP/EPHB4/EZR/FERMT3/FLNA/FMNL1/FN1/FOXC2/FOXP1/GBF1/GLG1/GNAI2/GOLPH3/GRB…	196
GO_REGULATION_OF_PHOSPHORUS_METABOLIC_PROCESS	224/2414	1685/43216	4.54459e-34	1.17606e-32	5.7655e-33	ACSL1/ACTB/ADAR/ADNP/AKAP8/AKAP8L/ANXA2/ARHGEF2/ARL6IP5/ARRB2/ATM/ATP6AP1/ATP6AP2/BARD1/BAX/BEND3/BLM/BRD4/CABIN1/CAV1/CCNA2/CCNB1/CCNK/CCNT1/CCNT2/CD2BP2/CD44/CDK1/CDK12/CDK2AP1/CDK5/CDK5RAP3/CDK7/CDK9/CDKN2A/CENPE/CLSPN/CLU/CNOT9/CORO1C/CSNK1D/CSPG4/CTNNB1/DAXX/DDRGK1/DDX3X/DHX33/DNAJA1/DNAJC10/DNAJC3/DOCK7/DUSP12/DUSP3/DYNLL1/ECT2/EHD4/EIF2AK2/EIF3A/EIF4G1/EMC10/ENG/EPHA2/EPHB2/ERCC6/ERP29/EZH…	224		GO_RNA_CATABOLIC_PROCESS	193/2039	394/43216	3.20454e-147	8.83691e-145	4.50242e-145	AGO2/ALKBH5/ATM/CIRBP/CNOT1/CNOT11/CSDE1/DDX5/DHX36/DHX9/DIS3/DIS3L/DKC1/EDC3/EDC4/EIF3E/EIF4A3/EIF4G1/ELAVL1/ETF1/EXOSC10/EXOSC2/EXOSC4/EXOSC5/EXOSC6/EXOSC7/EXOSC8/EXOSC9/FEN1/FMR1/FXR1/FXR2/GIGYF2/GTPBP1/HBS1L/HNRNPA0/HNRNPC/HNRNPD/HNRNPM/HNRNPR/HNRNPU/HSPA1A/HSPA1B/HSPA8/HSPB1/IGF2BP1/IGF2BP2/IGF2BP3/KHSRP/LARP1/LRPPRC/LSM3/LSM4/LSM6/LSM7/MAGOH/METTL3/MLH1/MOV10/MTOR/MTREX/MYEF2/NCBP1/NCBP2/NP…	193
GO_LOCOMOTION	224/2414	1934/43216	1.37768e-25	2.52306e-24	1.2369e-24	ABL2/ACTB/ACTN4/ACTR3/AFDN/AGO2/ALCAM/ANLN/ANXA1/ANXA6/ARF4/ARF6/ARHGEF2/ARID2/ARID5B/ARPC3/ARPC5L/ARRB2/ASPM/ATM/ATP1B1/ATP1B3/ATP5F1A/ATP5F1B/BAX/BRK1/BSG/BST2/CALR/CAMK2B/CAV1/CAVIN1/CCAR1/CD151/CD44/CDC42BPB/CDK1/CDK5/CENPV/CFL1/CLASP1/CLASP2/COL18A1/COL5A1/CORO1A/CORO1C/CREB1/CSPG4/CTNNA1/CTNNB1/CTTN/CUL3/CYFIP1/DDB1/DDRGK1/DNAJA1/DOCK7/DUSP3/ELMO2/EMC10/ENG/EP300/EPHA2/EPHB2/EPS8/EXT1/EZR/F…	224		GO_ESTABLISHMENT_OF_PROTEIN_LOCALIZATION_TO_ORGANELLE	193/2039	545/43216	7.01511e-115	1.35415e-112	6.89943e-113	AGPS/AP2B1/AP3B1/APOD/ATM/ATR/BAD/BAG4/BAP1/BAX/BRCA2/CAT/CCT2/CCT3/CCT4/CCT5/CCT6A/CCT7/CCT8/CHP1/CSE1L/CSNK2A2/DHRS4/DKC1/DMAP1/DNAJA1/DNM1/DNM2/ECI2/ECT2/FIS1/FLNA/GCC2/GSTK1/HDAC3/HK2/HSD17B4/HSP90AA1/HSPA5/HSPA8/HSPD1/IDE/IPO5/JUP/KPNA1/KPNA2/KPNA3/KPNB1/LAMP1/LMAN1/LMNA/LRWD1/MAPT/NIPBL/NOLC1/NUP107/NUP153/NUP155/NUP214/NUP35/NUP54/NUP62/NUP85/NUP88/NUP93/NUP98/PEX1/PEX14/PEX19/PEX3/PHB2/PI…	193
GO_NEGATIVE_REGULATION_OF_RESPONSE_TO_STIMULUS	223/2414	1646/43216	3.75919e-35	1.00787e-33	4.94095e-34	ABL2/ANXA1/ANXA2/ARG1/ARHGEF2/ARL6IP5/ARRB2/ATAD5/ATF6B/ATM/BAG5/BAX/BLM/BRCA1/BST2/CAAP1/CALR/CAV1/CCAR2/CCDC22/CD44/CD59/CDC42/CDK5RAP3/CGAS/CHD8/CLASP1/CLASP2/CLU/CNOT1/CNOT9/CSNK1A1/CSNK2A1/CSNK2A2/CTDSPL2/CTNNA1/CTNNB1/CTNND1/CTTN/CUL3/DDIT3/DDX39B/DDX3X/DNAJA1/DNAJC3/DNM1/DNM2/DUSP3/EIF3A/EIF4A3/EMD/ENO1/EPHA2/EPHB2/EPS15L1/ERCC4/ERLEC1/EZH2/EZR/FGF2/FHL2/G3BP1/GATA2/GBA/GGNBP2/GGT7/GLG1/GN…	223		GO_REGULATION_OF_PHOSPHORUS_METABOLIC_PROCESS	192/2039	1685/43216	6.05112e-30	1.48483e-28	7.56525e-29	ACTB/ADAR/ADNP/AKAP8/AKAP8L/AKAP9/ANXA2/APP/ARHGEF2/ATM/BAD/BAG4/BAX/BEND3/BLM/BRD4/CABIN1/CACTIN/CACUL1/CAV1/CCNB1/CCNC/CCNT1/CCNT2/CD2BP2/CDC37/CDCA2/CDK1/CDK12/CDK2AP1/CDK5/CDK5RAP3/CDK9/CEP85/CHMP6/CHP1/CORO1C/CSK/CSNK2B/CTNNB1/DDRGK1/DDX3X/DHX33/DNAJA1/DNAJC10/DVL3/DYNLL1/ECT2/EHD4/EIF2AK2/EIF3A/EIF4G1/ELL/ELP1/ERP29/EZH2/EZR/FGG/FKBP15/FKBP8/FLOT1/FMR1/FN1/FOXO1/GADD45G/GCN1/GNAI2/GRB2/GSTP…	192
GO_POSTTRANSCRIPTIONAL_REGULATION_OF_GENE_EXPRESSION	222/2414	1109/43216	7.68159e-64	4.57208e-62	2.24141e-62	AAAS/ADAR/AGO2/ALKBH5/ATXN2/CALR/CAPRIN1/CAV1/CELF1/CIRBP/CLP1/CNOT1/CNOT10/CNOT11/CNOT3/CNOT9/CYFIP1/DDX1/DDX39B/DDX3X/DDX5/DGCR8/DHX29/DHX36/DHX9/DIS3/DKC1/DNAJC3/EEF2/EEFSEC/EIF2A/EIF2AK2/EIF2B4/EIF2S1/EIF3B/EIF3C/EIF3D/EIF3E/EIF3H/EIF3K/EIF4A2/EIF4A3/EIF4B/EIF4E/EIF4E2/EIF4G1/EIF4G2/EIF4G3/EIF5/EIF5A2/EIF5B/EIF6/ELAVL1/ETF1/EXOSC2/EXOSC3/EXOSC4/EXOSC5/EXOSC6/EXOSC7/EXOSC8/EXOSC9/FMR1/FXR1/FXR…	222		GO_CELL_ACTIVATION	187/2039	1419/43216	2.02313e-37	6.54522e-36	3.3348e-36	ACLY/ACTB/ACTR2/ADGRE5/ALDOA/ANXA2/AP2A2/AP3B1/APP/ARG1/ATAD5/ATM/ATP11C/B2M/BAD/BAG6/BAX/BCL11B/BLM/CAND1/CAT/CAV1/CBFB/CCT2/CCT8/CD276/CDC42/CEBPB/CHD7/CKAP4/CLPTM1/CNN2/COPB1/CPNE3/CSK/CSNK2B/CTNNB1/CYB5R3/CYFIP1/DDOST/DDX3X/DNAJC13/DOCK8/DSG1/DSN1/DSP/DYNC1H1/DYNC1LI1/DYNLL1/EEF1A1/EEF2/EFNB1/ERP44/EXOSC6/FERMT3/FGG/FLG2/FLNA/FOXP1/GBF1/GNAS/GNB1/GON4L/GRB2/GSTP1/HELLS/HES1/HLA-H/HMOX1/HMOX2/…	187
GO_PEPTIDE_BIOSYNTHETIC_PROCESS	220/2414	714/43216	7.94296e-102	1.15309e-99	5.65286e-100	ABCE1/ABCF1/AGO2/ATXN2/CALR/CAPRIN1/CELF1/CIRBP/CNOT1/CNOT10/CNOT11/CNOT3/CNOT9/CYFIP1/DDX1/DDX39B/DDX3X/DENR/DHX29/DHX33/DHX36/DHX9/DNAJC3/DRG1/DRG2/EEF1A1/EEF1B2/EEF1D/EEF1G/EEF2/EEFSEC/EIF2A/EIF2AK2/EIF2B3/EIF2B4/EIF2S1/EIF2S2/EIF2S3/EIF3A/EIF3B/EIF3C/EIF3D/EIF3E/EIF3F/EIF3G/EIF3H/EIF3I/EIF3K/EIF3L/EIF3M/EIF4A1/EIF4A2/EIF4A3/EIF4B/EIF4E/EIF4E2/EIF4G1/EIF4G2/EIF4G3/EIF5/EIF5A2/EIF5B/EIF6/ELAVL1…	220		GO_REGULATION_OF_IMMUNE_SYSTEM_PROCESS	187/2039	1599/43216	1.37262e-30	3.48635e-29	1.7763e-29	ABCE1/ACIN1/ACTB/ACTR2/ANKRD17/AP3B1/APOD/APP/ARG1/ASH2L/ATAD5/ATM/ATP11C/ATXN1L/B2M/BAD/BAG6/BAX/BLM/CACTIN/CALR/CAV1/CBFB/CD276/CD99/CDC37/CDC42/CDC73/CEBPB/CLPTM1/CNPY3/CREB1/CREBBP/CSK/CTNNB1/CTR9/CUL4A/CYFIP1/DDX1/DDX21/DHX36/DHX9/DOCK8/DPF2/DPY30/EFNB1/EIF2AK2/EIF2B3/EIF2B4/EIF6/ELF1/ELF2/EXOSC6/EZR/FAM3A/FGG/FLOT1/FOXP1/GNAS/GRB2/HDAC1/HES1/HLA-A/HLA-C/HLA-H/HMOX1/HSP90AA1/HSP90AB1/HSP90B1…	187
GO_ORGANONITROGEN_COMPOUND_CATABOLIC_PROCESS	220/2414	1257/43216	1.03842e-52	4.71806e-51	2.31297e-51	ABHD12/ACAT1/ADRM1/AGRN/ANAPC1/ANAPC16/ANAPC2/ANAPC5/ANAPC7/ANXA2/AP2A1/AP2A2/AP2B1/AP2M1/AP2S1/APOBEC3B/ARG1/ARRB2/AUP1/AURKA/AURKB/BAG2/BAG5/BAG6/BAP1/BARD1/BCAP31/BLMH/BUB3/CAV1/CCAR2/CCDC22/CCDC47/CCNB1/CD44/CDC16/CDC20/CDC23/CDC27/CDK1/CDK2/CDK5RAP3/CLTC/CLU/CNOT4/COMMD1/COMT/COPS3/CSNK1A1/CSNK1D/CSNK1E/CSNK2A1/CSNK2A2/CSPG4/CTNNB1/CTSC/CUL1/CUL2/CUL3/CUL4A/CUL4B/CYP51A1/DDB1/DDIT3/DDRGK1/DE…	220		GO_NEGATIVE_REGULATION_OF_PROTEIN_METABOLIC_PROCESS	183/2039	1133/43216	4.11641e-49	2.0032e-47	1.02064e-47	ADAR/AGO2/ANXA2/APOD/APP/BAG2/BAG6/BAX/CAAP1/CABIN1/CACTIN/CALR/CAPRIN1/CAV1/CCAR2/CCNB1/CDK5/CDK5RAP3/CDYL/CELF1/CEP85/CHMP6/CHP1/CIRBP/CNOT1/CORO1C/CSK/CSNK2A2/CSTA/CTBP1/CTNNB1/DAPK1/DAPK3/DDRGK1/DDX3X/DHCR24/DHX36/DNAJA1/DNAJB6/DNAJC1/DNAJC10/DNMT1/EIF2AK2/EIF2S1/EIF3A/EIF3E/EIF4A3/EIF4E/EIF4ENIF1/EIF4G1/EIF6/EZR/FKBP8/FMR1/FOXO1/FXR1/FXR2/GAPDH/GAS1/GIGYF2/GLG1/GNAI2/GNL3L/GSTP1/GTPBP4/HDAC2…	183
GO_CELL_PROJECTION_ORGANIZATION	220/2414	1505/43216	9.90672e-40	3.00841e-38	1.47484e-38	ABL2/ACSL4/ACTR1A/ACTR2/ACTR3/ADNP/AGRN/ALCAM/ANAPC2/ANLN/AP2A1/ARF4/ARF6/ATF1/ATG3/ATXN10/AURKA/B2M/BAG5/BAIAP2/BRK1/BSG/CAMK2B/CAMSAP2/CAPRIN1/CAPZB/CAV1/CD44/CDC20/CDC42/CDC42EP1/CDC42EP3/CDC42EP4/CDK1/CDK5/CEP131/CEP41/CETN2/CFL1/CKAP5/CLASP1/CNP/CNTNAP1/CORO1A/CORO1C/CREB1/CSNK1D/CSNK1E/CTNNA1/CTNNB1/CTTN/CUL3/CUL4B/CUX1/CYFIP1/DBN1/DCTN1/DCTN2/DHX36/DNM2/DOCK7/DYNC1H1/DYNC1I2/DYNLL1/DYNLRB1…	220		GO_REGULATION_OF_CELLULAR_CATABOLIC_PROCESS	181/2039	807/43216	4.02089e-71	3.10466e-69	1.58183e-69	ABL2/AGO2/ALKBH5/ANXA2/ARIH1/ATM/ATP6V0D1/ATP6V1A/ATP6V1B2/ATP6V1G1/BAD/BAG2/BAG6/BAX/BCAP31/CAPNS1/CAV1/CCAR2/CDC37/CDK5/CDK5RAP3/CIRBP/CISD2/CNOT1/CPT1A/CSNK1E/CSNK2A2/CTTN/DAPK1/DAPK3/DDRGK1/DHRSX/DHX36/DHX9/DIS3/DKC1/EEF1A1/EIF4G1/EIF4G2/ELAVL1/ERCC4/EXOC4/EXOSC2/EXOSC4/EXOSC5/EXOSC6/EXOSC7/EXOSC8/EXOSC9/EZR/FMR1/FOXO1/FXR1/FXR2/GAPDH/GATA4/GIGYF2/GNAI3/GTPBP1/HK2/HMOX1/HNRNPA0/HNRNPC/HNRNPD/…	181
GO_POSITIVE_REGULATION_OF_CATALYTIC_ACTIVITY	214/2414	1403/43216	1.67159e-41	5.40723e-40	2.65083e-40	ABL2/ACSL1/ADNP/ADRM1/AFDN/AGFG1/AGFG2/AGRN/AHSA1/ARF4/ARFGAP1/ARFGAP2/ARFGAP3/ARHGAP10/ARHGAP17/ARHGAP29/ARL1/ARL6IP5/ASPH/ATP1B1/ATP1B3/AURKB/BAX/BCAP31/CAV1/CCNB1/CCNK/CCNT1/CCNT2/CCT2/CCT4/CDC20/CDK1/CDK5/CENPE/CHTF18/CHTOP/CLSPN/CLU/CORO1C/CSPG4/CTNNB1/CYCS/DAXX/DDRGK1/DDX3X/DHX9/DKC1/DNAJA1/DNAJA2/DNAJB1/DNAJB11/DNAJB4/DNAJB6/DNAJC10/DNAJC9/DNM2/DOCK7/DUSP12/DYNLL1/ECT2/EIF2AK2/EIF5/EPHA2/E…	214		GO_EPITHELIUM_DEVELOPMENT	181/2039	1275/43216	1.38451e-40	4.94921e-39	2.52163e-39	ADD1/AFDN/ALX4/ANXA2/ANXA7/AP2A1/AP2A2/AP2B1/AP2M1/ARID1A/ARID4A/ARID4B/ARX/ATRX/BAD/BASP1/BAX/BCL11B/BRCA2/CAPNS1/CASP14/CAT/CAV1/CBFB/CDC42/CDK1/CEBPB/CFL1/CHD7/CLASP1/CLASP2/CLTC/CNN3/COL5A1/CPT1A/CREB1/CSNK2B/CSTA/CTNNB1/CYP7B1/DSC2/DSG1/DSP/DVL3/ERCC3/EZH2/EZR/FASN/FKBP8/FLG2/FLNA/FN3K/FNDC3A/FOXJ2/FOXP1/GATA4/GPAT4/GRB2/GSTK1/HDAC1/HDAC2/HES1/HNRNPH3/HOXB7/HOXD11/HOXD13/HRNR/HSD17B4/ID1/ID4…	181
GO_ESTABLISHMENT_OF_PROTEIN_LOCALIZATION_TO_ORGANELLE	213/2414	545/43216	3.32429e-122	6.38264e-120	3.12901e-120	ACAA1/ACOT8/AGPS/AP2B1/AP3B1/AP3D1/AP3M1/ATM/ATR/BAP1/BAX/CAT/CCT2/CCT3/CCT4/CCT5/CCT6A/CCT7/CCT8/CLU/CSE1L/CSNK2A2/DDIT3/DECR2/DHRS4/DKC1/DMAP1/DNAJA1/DNM1/DNM2/ECT2/EHHADH/FIS1/FLNA/GCC2/GSTK1/HK1/HK2/HMGCL/HSD17B4/HSP90AA1/HSPA5/HSPA8/HSPD1/IPO4/IPO5/IPO7/IPO9/JUP/KPNA1/KPNA2/KPNA3/KPNA6/KPNB1/LAMP1/LAMP2/LMAN1/LMNA/LRWD1/M6PR/MAPK1/MAVS/NF1/NIPBL/NOLC1/NUP107/NUP133/NUP153/NUP155/NUP188/NUP21…	213		GO_POSITIVE_REGULATION_OF_CATALYTIC_ACTIVITY	181/2039	1403/43216	5.20231e-35	1.49883e-33	7.63659e-34	ABL2/ADNP/AFDN/AGAP1/APOH/APP/ARF4/ARFGAP2/ARFGAP3/ARHGAP11A/ARHGAP19/ASPH/AURKB/BAD/BAX/BCAP31/BMI1/CACUL1/CASP8AP2/CAV1/CCNB1/CCNT1/CCNT2/CCT2/CCT4/CDC20/CDK1/CDK5/CHTF18/CHTOP/CORO1C/CSK/CTNNB1/DAPK1/DCUN1D5/DDRGK1/DDX3X/DHX9/DKC1/DNAJA1/DNAJB1/DNAJB11/DNAJB6/DNAJC1/DNAJC10/DNAJC9/DNM2/DOCK8/DVL3/DYNLL1/DYNLL2/ECT2/EIF2AK2/ERP29/EZH2/FIS1/FN1/GADD45G/GCN1/GNAI2/GNAI3/GNAS/GTF2F1/GTF2H2/HACD3/H…	181
GO_DNA_REPAIR	212/2414	526/43216	7.45646e-125	1.47936e-122	7.25239e-123	ACTL6A/ACTR2/ALKBH5/APTX/AQR/ASCC2/ASCC3/ATM/ATR/ATRIP/ATRX/BABAM1/BABAM2/BARD1/BLM/BOD1L1/BRCA1/BRIP1/CBX8/CDC5L/CDCA5/CDK1/CDK2/CDK7/CDK9/CETN2/CGAS/CHAF1A/CHAF1B/CHD1L/CLSPN/COPS2/COPS3/CSNK1E/CUL4A/CUL4B/DDB1/DDB2/DDX1/DEK/DHX9/DMAP1/EMSY/EP300/EPC2/ERCC2/ERCC3/ERCC4/ERCC6/EXD2/FAM168A/FANCA/FANCD2/FANCG/FANCI/FEN1/FUS/FZR1/GPS1/GTF2H1/GTF2H2/GTF2H3/GTF2H4/GTF2H5/HMGA1/HMGA2/HMGB1/HMGB2/HMGN1…	212		GO_REGULATION_OF_CELLULAR_LOCALIZATION	180/2039	883/43216	6.94457e-64	4.62253e-62	2.35519e-62	AAAS/ACSL3/ACTB/AKAP8L/ANXA2/AP2B1/AP2M1/APOD/ATP2A2/BAD/BAG4/BAP1/BAX/BCAP31/CAV1/CCT2/CCT3/CCT4/CCT5/CCT6A/CCT7/CCT8/CDK1/CDK5/CDK5RAP3/CEP131/CHD7/CHP1/CLTC/CPSF6/CSK/CSNK1E/CSNK2A2/CTDSPL2/CTNNB1/CYFIP1/DBN1/DDRGK1/DHX36/DHX9/DKC1/DMAP1/DNAJA1/DNAJC13/DNM1/DVL3/DYNC1H1/DYNLL1/ECT2/EHD1/EIPR1/EMD/EPB41/EPB41L2/EZR/FIS1/FLNA/FMR1/GAS1/GBF1/GCC2/GNL3/GNL3L/GTSE1/HDAC3/HMOX1/HNRNPU/HSP90AA1/HSP90…	180
GO_REGULATION_OF_CELLULAR_CATABOLIC_PROCESS	209/2414	807/43216	4.11325e-81	3.54813e-79	1.73943e-79	ABL2/AGO2/ALKBH5/ANXA2/APOC3/ATM/ATP6V0C/ATP6V1A/ATP6V1E1/AURKA/BAG2/BAG5/BAG6/BAX/BCAP31/CAPNS1/CAV1/CCAR2/CCDC22/CDK5/CDK5RAP3/CIRBP/CISD2/CLU/CNOT1/COMMD1/CSNK1A1/CSNK1D/CSNK1E/CSNK2A1/CSNK2A2/CTSC/CTTN/DDRGK1/DHX36/DHX9/DIS3/DKC1/EEF1A1/EIF4G1/EIF4G2/ELAVL1/EP300/ERCC4/ERLEC1/EXOC1/EXOC4/EXOC7/EXOC8/EXOSC2/EXOSC3/EXOSC4/EXOSC5/EXOSC6/EXOSC7/EXOSC8/EXOSC9/EZR/FMR1/FXR1/FXR2/GAPDH/GBA/GIGYF2/GN…	209		GO_COVALENT_CHROMATIN_MODIFICATION	178/2039	458/43216	5.64281e-114	1.02117e-111	5.20289e-112	ACTL6A/AKAP8/AKAP8L/ARID4A/ARID4B/ASH2L/ATM/ATRX/AURKB/BAP1/BAZ1A/BAZ1B/BAZ2A/BEND3/BMI1/BRCA2/BRD4/BRD8/CBX8/CCNB1/CDC73/CDK1/CDK2/CDK5/CDK9/CHD1/CHEK1/CHTOP/CREBBP/CTBP1/CTNNB1/CTR9/CUL4B/DDB1/DMAP1/DNMT1/DNMT3A/DOT1L/DPF2/DPY30/DR1/EED/EHMT1/EHMT2/EP400/EPC2/EYA3/EZH2/FBL/FMR1/GTF2B/HAT1/HCFC1/HDAC1/HDAC2/HDAC3/HELLS/HMGA2/IWS1/JADE3/JMJD1C/KANSL1/KANSL3/KAT14/KAT2A/KAT6A/KAT6B/KDM1A/KDM1B/KDM…	178
GO_RNA_CATABOLIC_PROCESS	208/2414	394/43216	2.11416e-152	6.99082e-150	3.42717e-150	AGO2/ALKBH5/ATM/CIRBP/CNOT1/CNOT10/CNOT11/CNOT3/CNOT4/CNOT9/DDX5/DDX6/DHX36/DHX9/DIS3/DKC1/EDC3/EDC4/EIF3E/EIF4A3/EIF4G1/ELAVL1/ETF1/EXOSC10/EXOSC2/EXOSC3/EXOSC4/EXOSC5/EXOSC6/EXOSC7/EXOSC8/EXOSC9/FEN1/FMR1/FXR1/FXR2/GIGYF2/GTPBP1/HBS1L/HELZ2/HNRNPA0/HNRNPC/HNRNPD/HNRNPM/HNRNPR/HNRNPU/HSPA1A/HSPA8/IGF2BP1/IGF2BP2/IGF2BP3/KHSRP/LSM2/LSM3/LSM4/LSM6/MAGOH/METTL14/METTL3/MLH1/MOV10/MRTO4/MTOR/MTREX/M…	208		GO_NEGATIVE_REGULATION_OF_TRANSCRIPTION_BY_RNA_POLYMERASE_II	178/2039	809/43216	1.48203e-68	1.08639e-66	5.53516e-67	ARID1A/ARX/ATRX/ATXN1L/AURKB/BEND3/BMI1/BPTF/CALR/CAV1/CBFB/CBX2/CBX4/CBX5/CBX8/CDC73/CDK2/CEBPB/CGGBP1/CHD8/CNBP/CNOT1/CREBBP/CTBP1/CTNNB1/CTR9/CUL3/CUX1/DDX5/DMAP1/DNAJB1/DNAJC17/DNMT1/DNMT3A/DPF2/DR1/DRAP1/E2F3/EED/EHMT1/EHMT2/ENO1/ERF/ETV3/EZH2/EZR/FOXC2/FOXD3/FOXO1/GATAD2A/GATAD2B/HCFC1/HCFC2/HDAC1/HDAC2/HDAC3/HDGF/HES1/HMGA2/HNRNPA2B1/HNRNPU/HSPA1A/ID1/ID4/IRF2BP1/JUND/KDM1A/KDM5A/KLF16/LCO…	178
GO_EPITHELIUM_DEVELOPMENT	206/2414	1275/43216	8.66696e-44	2.99917e-42	1.47031e-42	ACAT1/AFDN/ALDOC/ANXA1/ANXA2/ANXA7/AP2A1/AP2A2/AP2B1/AP2M1/AP2S1/ARID1A/ARID4B/ARRB2/ATP6AP2/ATRX/BASP1/BAX/CAPNS1/CAT/CAV1/CBFB/CD151/CD44/CDC42/CDK1/CDSN/CEBPB/CFL1/CHD7/CLASP1/CLASP2/CLTC/CNN3/COL18A1/COL5A1/CREB1/CSTA/CTNNB1/DSG1/DSP/EDF1/ENG/EP300/EPHA2/ERCC2/ERCC3/EXOC5/EZH2/EZR/F11R/FASN/FGF2/FKBP8/FLG2/FLNA/FLNB/FOSL2/FRMD6/FZR1/GSK3B/GSTK1/HDAC1/HDAC2/HNRNPH3/HRNR/HSD17B4/ICAM1/IFT140/IL…	206		GO_ORGANONITROGEN_COMPOUND_CATABOLIC_PROCESS	178/2039	1257/43216	9.10672e-40	3.12053e-38	1.58992e-38	AHCY/ALDH7A1/ANAPC1/ANAPC4/ANAPC5/ANAPC7/ANXA2/AP2A1/AP2A2/AP2B1/AP2M1/ARG1/ARIH1/AUP1/AURKB/BAG2/BAG6/BAP1/BCAP31/BUB3/CACUL1/CAV1/CCAR2/CCNB1/CDC16/CDC20/CDC23/CDC27/CDK1/CDK2/CDK5RAP3/CHMP6/CHP1/CLN6/CLTA/CLTC/COMT/CPVL/CSNK1E/CSNK2A2/CTNNB1/CUL3/CUL4A/CUL4B/CYP51A1/DDB1/DDRGK1/DNAJB12/DNAJC10/ELOC/ENPEP/ERLIN1/ERLIN2/EZR/FBXO11/FLNA/FMR1/FOXO1/HM13/HMOX1/HMOX2/HPRT1/HSP90AA1/HSP90AB1/HSP90B1/…	178
GO_CELL_CYCLE_PHASE_TRANSITION	205/2414	618/43216	1.2724e-101	1.80318e-99	8.83986e-100	ACTR1A/AKAP8/AKAP8L/ANAPC1/ANAPC16/ANAPC2/ANAPC5/ANAPC7/ANKRD17/ANLN/ANXA1/ATAD5/ATM/AURKA/AURKB/BABAM1/BABAM2/BAX/BLM/BRCA1/BRD4/BUB3/CCNA2/CCNB1/CDC16/CDC20/CDC23/CDC27/CDC73/CDCA5/CDK1/CDK2/CDK5RAP3/CDK7/CDKN2A/CENPE/CENPF/CEP131/CEP41/CETN2/CIT/CKAP5/CLASP1/CLASP2/CLSPN/CNOT1/CNOT10/CNOT11/CNOT3/CNOT4/CNOT9/CSNK1D/CSNK1E/CUL1/CUL2/CUL3/CUL4A/CUL4B/DCTN1/DCTN2/DDB1/DDRGK1/DDX3X/DNM2/DYNC1H1/DY…	205		GO_POSITIVE_REGULATION_OF_DEVELOPMENTAL_PROCESS	178/2039	1408/43216	2.5991e-33	7.13336e-32	3.63446e-32	ABL2/ACIN1/ACTR2/ADD1/ADNP/AGO2/ANXA2/AP2A1/AP3B1/APP/ARHGEF2/ARX/ATAD5/ATF1/ATP11C/ATXN1L/BAD/BASP1/BAX/CALR/CAPRIN1/CBFB/CCNB1/CDC20/CDC42/CDK1/CEBPB/CHD7/CLASP1/CLASP2/CORO1C/CREB1/CSNK1E/CTNNA1/CTNNB1/CUX1/CYFIP1/DBN1/DDX39B/DDX56/DHX36/DNM2/DVL3/ECT2/EHD1/EIF4G1/EXOSC6/EZH2/EZR/FGG/FIS1/FLNA/FLOT1/FMR1/FN1/FOXC2/GATA4/GNAS/HDAC1/HDAC2/HES1/HK2/HMG20B/HMGA2/HMOX1/HNRNPU/HOXB7/HSP90AB1/HSPA1A/…	178
GO_CELL_CELL_SIGNALING	205/2414	1638/43216	1.06717e-27	2.12435e-26	1.04144e-26	ADGRE5/ADNP/AFDN/AGO2/AKAP12/ANAPC2/ANXA1/AP2A1/AP2A2/AP2B1/AP2M1/AP2S1/ARRB2/ASPM/ATP2A2/ATP6AP2/ATP6V0C/BST2/CAMK2B/CAV1/CBFB/CCAR2/CDC20/CDC42/CDC73/CDK5/CGAS/CHD7/CHD8/CLTC/CNP/CREB1/CSNK1A1/CSNK1D/CSNK1E/CSNK2A1/CSNK2A2/CTBP2/CTNNB1/CTNND1/CTR9/CUL1/CUL3/CYFIP1/DAGLB/DBN1/DDB1/DDIT3/DDX3X/DNM1/DYNLL1/EIF4A3/EIF4E/EMD/EPHB2/EXOC4/FERMT2/FGF2/FLNA/FMR1/G3BP1/GLUD1/GNAI2/GNAS/GNB1/GSK3B/HDAC1/H…	205		GO_NEGATIVE_REGULATION_OF_RESPONSE_TO_STIMULUS	176/2039	1646/43216	2.50313e-24	4.76829e-23	2.42945e-23	ABL2/ANXA2/APOD/APOH/ARG1/ARHGEF2/ATAD5/ATM/BAX/BLM/CAAP1/CACTIN/CALR/CAV1/CCAR2/CDC42/CDK5RAP3/CERS2/CHD8/CHMP6/CHP1/CLASP1/CLASP2/CNOT1/CSK/CSNK2A2/CTDSPL2/CTNNA1/CTNNB1/CTNND1/CTTN/CUL3/CYP7B1/DDX39B/DDX3X/DNAJA1/DNM1/DNM2/DVL3/EIF3A/EIF4A3/ELF1/EMD/ENO1/EPS15L1/ERCC4/EYA3/EZH2/EZR/FAM3A/FGG/FOXO1/FOXP1/G3BP1/GLG1/GNAI2/GNAI3/GRB2/GSTP1/GTF2H2/HDAC1/HDAC3/HMGA2/HMGXB4/HMOX1/HSPA1A/HSPA1B/HSPA5…	176
GO_EXOCYTOSIS	203/2414	894/43216	4.88268e-68	3.22908e-66	1.58302e-66	ACAA1/ACLY/ACTN1/ACTN4/ACTR10/ACTR2/ADGRE5/ALB/ALDOA/ALDOC/ANXA1/ANXA2/AP1G1/AP2A2/APLP2/ARG1/ARHGAP17/ARL8A/ATP2A2/ATP6AP1/ATP6AP2/ATP6V0C/B2M/BRPF3/BST2/CAND1/CAT/CCT2/CCT8/CD44/CD59/CDK5/CKAP4/CLASP1/CLASP2/CLU/CNN2/COMMD3/COMMD9/COPB1/CORO1A/CTBP2/CTSC/CYB5R3/CYFIP1/DDOST/DDX3X/DNAJC13/DNAJC3/DNASE1L1/DSG1/DSP/DYNC1H1/DYNC1LI1/DYNLL1/EEF1A1/EEF2/ERP44/EXOC1/EXOC2/EXOC3/EXOC4/EXOC5/EXOC6B/EXOC…	203		GO_CELL_CELL_SIGNALING	174/2039	1638/43216	9.56675e-24	1.77567e-22	9.0471e-23	ADGRE5/ADNP/AFDN/AGO2/AKAP9/AP2A1/AP2A2/AP2B1/AP2M1/APP/ATP2A2/BAD/BCL7B/CAV1/CBFB/CCAR2/CDC20/CDC42/CDC73/CDH11/CDK5/CHD7/CHD8/CLTC/CPT1A/CREB1/CSNK1E/CSNK2A2/CSNK2B/CTBP2/CTNNB1/CTNND1/CTR9/CUL3/CYFIP1/DAPK3/DBN1/DCDC2/DDB1/DDX3X/DNM1/DVL3/DYNLL1/EFNB1/EIF4A3/EIF4E/EMD/ENPEP/EXOC4/FADS1/FGG/FLNA/FLOT1/FMR1/FOXO1/G3BP1/GATA4/GNAI2/GNAS/GNB1/GRB2/HDAC1/HES1/HMGA2/HMGXB4/HSPA8/IL1RAP/ILK/ITGB1/ITG…	174
GO_NEGATIVE_REGULATION_OF_PROTEIN_METABOLIC_PROCESS	203/2414	1133/43216	2.90865e-50	1.24549e-48	6.10585e-49	AATF/ADAR/AGO2/ANXA2/APLP2/ARL6IP1/ARRB2/BAG2/BAG5/BAG6/BAX/BIN1/BRCA1/BST2/CAAP1/CABIN1/CALR/CAPRIN1/CAV1/CCAR2/CCNB1/CD44/CDK5/CDK5RAP3/CDKN2A/CELF1/CIRBP/CLU/CNOT1/CNOT10/CNOT3/CNOT9/CORO1C/CSNK2A1/CSNK2A2/CSTA/CTBP1/CTNNB1/DDRGK1/DDX3X/DHX36/DNAJA1/DNAJB6/DNAJC10/DNAJC3/DNMT1/DUSP3/EIF2AK2/EIF2S1/EIF3A/EIF3E/EIF4A3/EIF4E/EIF4E2/EIF4G1/EIF6/ENG/EPHB2/ERLEC1/EZR/FKBP8/FLOT2/FMR1/FXR1/FXR2/GAPDH…	203		GO_RESPONSE_TO_CYTOKINE	171/2039	1172/43216	6.55727e-40	2.27384e-38	1.15853e-38	ABCE1/ACTN4/ACTR2/ADAR/ANXA2/ARG1/ARHGEF2/B2M/BAD/BAG4/BCLAF1/CACTIN/CANX/CAPZA1/CAV1/CBFB/CDC37/CDC42/CDC42EP4/CDC5L/CDK9/CEBPB/CFL1/CNN2/CREB1/CSNK2B/CTBP2/CTR9/DAPK1/DAPK3/DDOST/DDX41/DHX9/DOCK8/EED/EIF2AK2/EIF4A2/ELF1/ETV3/FASN/FGG/FN1/FOXO1/GAPDH/GRB2/GSTP1/HDGF/HK2/HLA-A/HLA-C/HLA-H/HMOX1/HNRNPA2B1/HNRNPDL/HNRNPF/HNRNPU/HSP90AA1/HSP90AB1/HSP90B1/HSPA1A/HSPA1B/HSPA5/HSPA8/HSPA9/IFITM1/IGHG1/…	171
GO_RESPONSE_TO_CYTOKINE	203/2414	1172/43216	6.85465e-48	2.66659e-46	1.30726e-46	ABCE1/ACSL1/ACSL4/ACTN4/ACTR2/ACTR3/ADAR/AGPAT1/ANXA1/ANXA2/ARG1/ARHGEF2/ARID5B/ATP5F1B/B2M/BCLAF1/BRCA1/BST2/CACYBP/CAMK2B/CAMK2D/CANX/CAPZA1/CAV1/CBFB/CD44/CDC42/CDC42EP4/CDC5L/CDK9/CEBPB/CFL1/CNN2/CNOT9/CORO1A/CREB1/CTBP2/CTR9/CUL1/DDOST/DDX41/DHX9/EED/EIF2AK2/EIF4A2/EPS8/FASN/FGF2/FLNB/FN1/FOSL1/GAPDH/GBA/GSK3B/HK2/HLA-A/HLA-B/HLA-C/HLA-H/HNRNPA2B1/HNRNPDL/HNRNPF/HNRNPU/HSP90AA1/HSP90AB1/HSP9…	203		GO_DEFENSE_RESPONSE	170/2039	1694/43216	1.23224e-20	1.9767e-19	1.00713e-19	ABCE1/ABCF1/ABCF3/ACTR2/ADAR/ADGRE5/AHCY/AKAP8/ANKHD1/ANKRD17/APOD/APP/ARG1/ARHGEF2/ATM/B2M/BAP1/BRD4/CACTIN/CAMLG/CAPZA1/CAV1/CDC37/CDC42EP4/CEBPB/CNPY3/CREBBP/DAPK1/DAPK3/DCD/DCDC2/DDX1/DDX17/DDX21/DDX3X/DDX41/DHX36/DHX9/EIF2AK2/EIF4E/EIF4G1/EXOSC4/EXOSC5/FAM3A/FGG/FLNA/FLOT1/FN1/FOXP1/GAPDH/GSTP1/HLA-A/HLA-C/HLA-H/HMOX1/HNRNPA0/HSP90AB1/HSP90B1/HSPA1A/HSPA1B/HSPD1/IFITM1/IGHG1/IL1RAP/ILF3/ITGB…	170
GO_REGULATION_OF_CELLULAR_LOCALIZATION	201/2414	883/43216	1.47646e-67	9.55207e-66	4.68279e-66	AAAS/ACSL3/ACTB/AKAP8L/ANXA2/AP2B1/AP2M1/ARF6/ATP2A2/BAP1/BARD1/BAX/BCAP31/C2CD5/CAMK2D/CAV1/CCT2/CCT3/CCT4/CCT5/CCT6A/CCT7/CCT8/CDCA5/CDK1/CDK5/CDK5RAP3/CEP131/CHD7/CLTC/COMMD1/CORO1A/CPSF6/CSNK1E/CSNK2A2/CTDSPL2/CTNNB1/CYFIP1/DBN1/DDRGK1/DHX36/DHX9/DKC1/DMAP1/DNAJA1/DNAJC13/DNM1/DYNC1H1/DYNLL1/ECT2/EHD1/EHD2/EMD/EPB41L2/EPHA2/EPHB2/ERLEC1/EZR/FIS1/FLNA/FMR1/GATA2/GBF1/GCC2/GNL3/GNL3L/GOSR1/GSK3…	201		GO_NEURON_DIFFERENTIATION	169/2039	1345/43216	2.50518e-31	6.56447e-30	3.34461e-30	ABL2/ACTR2/ADNP/AP2A1/APOD/APP/ARF4/ARHGEF2/ARX/ATF1/ATL1/ATXN10/B2M/B4GAT1/BCL11B/BSG/CALR/CAMSAP2/CAPRIN1/CDC20/CDC42/CDH11/CDK5/CDK5RAP3/CEBPB/CERS2/CFL1/CREB1/CSNK1E/CTNNA1/CTNNB1/CTTN/CUL4B/CUX1/CYFIP1/DAPK3/DBN1/DCDC2/DDX56/DHX36/DNM2/DNMT3A/DPYSL2/DVL3/ECT2/EFNB1/EHD1/EIF4E/EIF4ENIF1/EIF4G1/ENAH/EPHB4/ERCC3/EZH2/EZR/FLOT1/FMR1/FN1/GAK/GIGYF2/GRB2/HDAC1/HDAC2/HDGFL3/HES1/HMG20B/HPRT1/HSP90A…	169
GO_PROTEIN_CATABOLIC_PROCESS	199/2414	903/43216	2.21912e-64	1.36167e-62	6.67541e-63	ABHD12/ADRM1/ANAPC1/ANAPC16/ANAPC2/ANAPC5/ANAPC7/ANXA2/AP2A1/AP2A2/AP2B1/AP2M1/AP2S1/ARRB2/AUP1/AURKA/AURKB/BAG2/BAG5/BAG6/BAP1/BARD1/BCAP31/BUB3/CAV1/CCAR2/CCDC22/CCDC47/CCNB1/CDC16/CDC20/CDC23/CDC27/CDK1/CDK2/CDK5RAP3/CLTC/CLU/CNOT4/COMMD1/COPS3/CSNK1A1/CSNK1D/CSNK1E/CSNK2A1/CSNK2A2/CTNNB1/CTSC/CUL1/CUL2/CUL3/CUL4A/CUL4B/CYP51A1/DDB1/DDIT3/DDRGK1/DERL1/DNAJC10/DNAJC3/ELOC/ERLEC1/ERLIN1/ERLIN2/E…	199		GO_DNA_REPAIR	168/2039	526/43216	1.08587e-91	1.33793e-89	6.81679e-90	ACTL6A/ACTR2/ACTR5/ALKBH5/APTX/AQR/ASCC3/ASTE1/ATM/ATR/ATRIP/ATRX/BABAM1/BLM/BOD1L1/BRCA2/CBX8/CDC5L/CDK1/CDK2/CDK9/CHAF1A/CHAF1B/CHEK1/CSNK1E/CUL4A/CUL4B/DCLRE1A/DDB1/DDX1/DEK/DHX9/DMAP1/EMSY/EPC2/ERCC3/ERCC4/EXD2/EYA3/FEN1/FUS/GEN1/GTF2H2/GTF2H5/HMGA2/IGHMBP2/INO80/INO80E/INTS3/ISY1/KDM1A/KDM2A/KIF22/KIN/LIG3/MCRS1/MDC1/MEN1/MGMT/MLH1/MORF4L1/MORF4L2/MRE11/MSH2/MSH3/MSH6/MTA1/NBN/NCOA6/NFRKB/NI…	168
GO_REGULATION_OF_CELLULAR_COMPONENT_BIOGENESIS	196/2414	909/43216	9.10813e-62	5.26326e-60	2.58025e-60	ACTR2/ACTR3/ADNP/AGRN/ALB/ANLN/ARF6/ARHGEF2/ARPC1B/ARPC3/ARPC4/ARPC5L/ATG3/ATM/ATR/ATXN2/ATXN2L/BAG5/BAIAP2/BAX/BIN1/BRCA1/BRK1/CAMSAP2/CAND1/CAPZA1/CAPZB/CAV1/CBFB/CDC42/CDC42EP1/CDC42EP3/CDC42EP4/CHD1L/CLASP1/CLASP2/CLU/CNOT1/CORO1A/CORO1C/CREB1/CTTN/CUL4A/CUL4B/CYFIP1/DCTN1/DDB1/DDB2/DDX3X/DHX33/DIMT1/DNAJB1/DNAJB6/DNM2/DRG1/DUSP3/DYNC1H1/DYNLL1/ECT2/EIF2AK2/EIF4G1/EP300/EPHA2/EPHB2/EPS8/ERCC2…	196		GO_REGULATION_OF_MITOTIC_CELL_CYCLE	168/2039	667/43216	4.74912e-74	3.87355e-72	1.97358e-72	ACTR1A/AKAP9/ANAPC1/ANAPC4/ANAPC5/ANAPC7/ANKRD17/ANLN/APP/ASNS/ATAD5/ATM/ATRX/AURKB/BAX/BLM/BRCA2/BRD4/BUB1/BUB3/CCNB1/CDC16/CDC20/CDC23/CDC27/CDC73/CDK1/CDK2/CDK5RAP3/CENPF/CEP131/CEP85/CHEK1/CHMP1A/CHMP2A/CKAP5/CLASP1/CLTC/CNOT1/CNOT11/CSNK1E/CTNNB1/CUL3/CUL4A/CUL4B/DAPK3/DCTN1/DCTN2/DDB1/DDX3X/DRG1/DYNC1H1/DYNC1I2/DYNC1LI1/DYNLL1/EIF4E/EIF4G1/ERCC3/EZH2/GAS1/GBF1/GEN1/GIGYF2/GTSE1/HAUS6/HES1/H…	168
GO_POSITIVE_REGULATION_OF_DEVELOPMENTAL_PROCESS	196/2414	1408/43216	1.6965e-32	4.03902e-31	1.98008e-31	ABL2/ACIN1/ACTR2/ADNP/AGO2/AGRN/ANAPC2/ANXA1/ANXA2/AP2A1/AP3B1/AP3D1/ARHGEF2/ARRB2/ASPM/ASXL2/ATAD5/ATF1/ATP6AP1/AURKA/BASP1/BAX/BIN1/BRCA1/CALR/CAMK2B/CAPRIN1/CBFB/CCNB1/CDC20/CDC42/CDK1/CDKN2A/CEBPB/CGAS/CHD7/CLASP1/CLASP2/CLIC1/CORO1C/CREB1/CSNK1D/CSNK1E/CTNNA1/CTNNB1/CUX1/CYFIP1/DBN1/DDX39B/DHX36/DNM2/ECT2/EHD1/EHD2/EIF4G1/EMC10/ENG/EP300/EPHB2/EXOSC3/EXOSC6/EZH2/EZR/FAM210B/FGF2/FIS1/FLNA/FM…	196		GO_IMMUNE_EFFECTOR_PROCESS	166/2039	1248/43216	9.7894e-34	2.71246e-32	1.382e-32	ABCE1/ABCF3/ACLY/ACTB/ACTR2/ADAR/ADGRE5/ALDOA/ANKRD17/ANXA2/AP2A2/APP/ARG1/ATAD5/B2M/CAND1/CAT/CCT2/CCT8/CDC42/CKAP4/CNN2/COPB1/CPNE3/CSNK2B/CYB5R3/CYFIP1/DDOST/DDX1/DDX17/DDX21/DDX3X/DDX41/DHX36/DHX9/DNAJC13/DSG1/DSN1/DSP/DYNC1H1/DYNC1LI1/DYNLL1/EEF1A1/EEF2/EIF2AK2/ERP44/EXOSC4/EXOSC5/EXOSC6/FLG2/FLNA/FOXP1/GBF1/GRB2/GSTP1/HLA-A/HLA-C/HLA-H/HMOX1/HMOX2/HPRT1/HRNR/HSP90AA1/HSP90AB1/HSPA1A/HSPA1B/…	166
GO_PROTEIN_MODIFICATION_BY_SMALL_PROTEIN_CONJUGATION	194/2414	862/43216	2.48372e-64	1.50848e-62	7.39513e-63	AAAS/ANAPC1/ANAPC16/ANAPC2/ANAPC5/ANAPC7/ARRB2/ATG3/BAG2/BAG5/BARD1/BLMH/BRCA1/CAND1/CAV1/CBFB/CBX8/CCDC22/CDC16/CDC20/CDC23/CDC27/CDC42/CDC73/CDK5/CDK5RAP3/CDK9/CNOT4/COMMD1/CTNNB1/CTR9/CUL1/CUL2/CUL3/CUL4A/CUL4B/DAXX/DCAF7/DDB1/DDB2/DDRGK1/DERL1/DNAJA1/ELOC/FANCI/FBXL18/FBXL6/FZR1/GNL3/GNL3L/GOLGA2/GTPBP4/HLTF/HMG20A/HSP90AA1/HSP90AB1/HSPA1A/HSPA5/IRF2BP1/ISG15/ITCH/KDM1A/LEO1/LMO7/LNPEP/MED1/M…	194		GO_PROTEIN_MODIFICATION_BY_SMALL_PROTEIN_CONJUGATION	165/2039	862/43216	1.52178e-54	8.39297e-53	4.27624e-53	AAAS/ANAPC1/ANAPC4/ANAPC5/ANAPC7/ARIH1/BAG2/BMI1/CAND1/CAV1/CBFB/CBX4/CBX8/CDC16/CDC20/CDC23/CDC27/CDC42/CDC73/CDK5/CDK5RAP3/CDK9/CHP1/CTNNB1/CTR9/CUL3/CUL4A/CUL4B/DCAF7/DCUN1D5/DDB1/DDRGK1/DNAJA1/EIPR1/ELOB/ELOC/FBXO11/GNL3/GNL3L/GTPBP4/HLTF/HMG20B/HSP90AA1/HSP90AB1/HSPA1A/HSPA1B/HSPA5/IRF2BP1/KDM1A/KLHL20/LEO1/MAD2L1/MED1/MED12/MED20/MED21/MED30/MED31/MSL2/MTA1/MTBP/MTOR/MYCBP2/NOSIP/NSMCE3/NUP…	165
GO_REGULATION_OF_MITOTIC_CELL_CYCLE	192/2414	667/43216	5.01209e-83	4.52e-81	2.21587e-81	AATF/ACTR1A/ANAPC1/ANAPC16/ANAPC2/ANAPC5/ANAPC7/ANKRD17/ANLN/ANXA1/ATAD5/ATM/ATRX/AURKA/AURKB/BAX/BLM/BRCA1/BRD4/BUB3/CCNA2/CCNB1/CDC16/CDC20/CDC23/CDC27/CDC73/CDCA5/CDK1/CDK2/CDK5RAP3/CDKN2A/CENPE/CENPF/CEP131/CEP41/CETN2/CKAP5/CLASP1/CLSPN/CLTC/CNOT1/CNOT10/CNOT11/CNOT3/CNOT4/CNOT9/CSNK1D/CSNK1E/CTNNB1/CUL1/CUL3/CUL4A/CUL4B/DCTN1/DCTN2/DDB1/DDX3X/DRG1/DUSP3/DYNC1H1/DYNC1I2/DYNC1LI1/DYNLL1/EIF4E…	192		GO_CELL_CYCLE_PHASE_TRANSITION	164/2039	618/43216	6.19166e-76	5.60248e-74	2.85448e-74	ACTR1A/AKAP8/AKAP8L/AKAP9/ANAPC1/ANAPC4/ANAPC5/ANAPC7/ANKRD17/ANLN/APP/ATAD5/ATM/AURKB/BABAM1/BAX/BLM/BRD4/BUB1/BUB3/CACUL1/CCNB1/CDC16/CDC20/CDC23/CDC27/CDC73/CDK1/CDK2/CDK5RAP3/CENPF/CEP131/CHEK1/CHMP2A/CKAP5/CLASP1/CLASP2/CNOT1/CNOT11/CSNK1E/CUL3/CUL4A/CUL4B/DCTN1/DCTN2/DDB1/DDRGK1/DDX3X/DNM2/DYNC1H1/DYNC1I2/DYNC1LI1/DYNLL1/EIF4E/EIF4G1/ERCC3/EZH2/GEN1/GIGYF2/GTSE1/HAUS6/HMGA2/HSP90AA1/ID4/IK/…	164
GO_CELL_MOTILITY	192/2414	1711/43216	1.8003e-20	2.44087e-19	1.1966e-19	ABL2/ACTB/ACTN4/ACTR3/AFDN/AGO2/ANLN/ANXA1/ANXA6/ARF4/ARF6/ARHGEF2/ARID2/ARID5B/ARPC3/ARPC5L/ARRB2/ASPM/ATM/ATP1B1/ATP1B3/ATP5F1A/ATP5F1B/BAX/BRK1/BSG/BST2/CALR/CAMK2B/CAV1/CAVIN1/CCAR1/CD151/CD44/CDC42BPB/CDK1/CDK5/CENPV/CFL1/CLASP1/CLASP2/COL18A1/COL5A1/CORO1A/CORO1C/CSPG4/CTNNA1/CTNNB1/CTTN/CUL3/DDRGK1/DNAJA1/DOCK7/DUSP3/ELMO2/EMC10/ENG/EPHA2/EPS8/F11R/FGF2/FLNA/FN1/GATA2/GBF1/GLG1/GNAI2/GOLPH…	192		GO_ORGANELLE_ASSEMBLY	163/2039	819/43216	2.57525e-56	1.46209e-54	7.44936e-55	ACTR1A/ACTR2/AKAP9/ANLN/ARHGEF2/ATP6V0D1/ATXN10/ATXN2L/AURKB/BOP1/CDC20/CDK1/CDK2/CENPF/CENPH/CEP131/CFAP20/CHMP1A/CHMP2A/CHMP6/CIRBP/CKAP5/CLASP1/CNOT1/CNTROB/CSNK1E/DCDC2/DCTN1/DCTN2/DDX3X/DHX30/DNM2/DRG1/DYNC1H1/DYNC1I2/DYNLL1/DYNLL2/EDC3/EHD1/EIF2A/EIF2S1/EIF6/EMC6/EZR/FAM92A/FLNA/G3BP1/G3BP2/GORASP2/HAUS6/HDAC3/HNRNPU/HSP90AA1/HSPA1A/HSPA1B/IL1RAP/INO80/ITGB1/KAT2A/KIF2A/KIF4A/KIFC1/KNL1/KPN…	163
GO_MEMBRANE_ORGANIZATION	190/2414	880/43216	5.75969e-60	3.23412e-58	1.58549e-58	ACTB/ACTR2/ACTR3/AGFG1/AGRN/AKAP8L/ANKFY1/ANXA1/ANXA2/ANXA6/ANXA7/AP2A1/AP2A2/AP2B1/AP2M1/AP2S1/AP3B1/AP3D1/ARFGAP2/ARFGAP3/ARL6IP1/ARPC3/ARPC4/ARRB2/ATL2/ATP1B1/ATP2A2/ATP5F1A/ATP5F1B/ATP5MF/ATP5PD/ATP5PO/AURKB/BAG6/BAIAP2/BANF1/BAX/BET1/BIN1/BNIP1/C2CD5/CALR/CAV1/CAVIN2/CCNB1/CD59/CDC42/CDK1/CEP55/CLTC/CLU/CNP/COL5A1/CORO1A/CORO1C/CSNK1D/CTSC/CTTN/CUL3/DCTN1/DNM1/DNM2/EHD2/EMD/EPHB2/EPS15L1/FLO…	190		GO_CELL_MOTILITY	163/2039	1711/43216	1.15359e-17	1.55721e-16	7.93403e-17	ABL2/ACTB/ACTN4/AFDN/AGO2/ANLN/ANXA6/APOD/APOH/APP/ARF4/ARHGEF2/ARID2/ARX/ATM/ATP5F1A/BAG4/BAX/BCL11B/BSG/CALR/CAV1/CCAR1/CDC42BPB/CDK1/CDK5/CERS2/CFAP20/CFL1/CLASP1/CLASP2/COL5A1/CORO1C/CPNE3/CSNK2B/CTNNA1/CTNNB1/CTTN/CUL3/CYP7B1/DAPK3/DCDC2/DDRGK1/DNAJA1/DOCK8/EFNB1/ELP1/ENPEP/EPHB4/FERMT3/FLNA/FMNL1/FN1/FOXC2/FOXP1/GBF1/GLG1/GNAI2/GOLPH3/GRB2/GSTP1/GTPBP4/GTSE1/HES1/HMOX1/HSPA5/HSPB1/ID1/IFITM…	163
GO_EMBRYO_DEVELOPMENT	189/2414	984/43216	1.88683e-51	8.1974e-50	4.01867e-50	AATF/ACSL4/ACTL6A/ARID1A/ARID2/ATP6AP2/BAG6/BASP1/BAX/BPTF/BRCA1/BRK1/BYSL/C2orf49/CCNB1/CDC73/CDK1/CEBPB/CELF1/CENPU/CFL1/CHD7/CHD8/CLASP1/CLASP2/CNOT3/COL12A1/COL4A2/COL5A1/COL6A1/COPS2/COPS3/CREBBP/CTNNB1/CTR9/CUL3/CUL4A/DHX36/DNAJB6/DNMT1/DNMT3A/ECE1/EHMT1/EIF2S2/EIF4A3/EIF4E2/EMG1/ENG/EP300/EPHA2/EPHB2/ERCC2/ERCC3/EXOC4/EXT1/FGF2/FKBP8/FN1/FOSL1/GABPA/GATA2/GGNBP2/GNAS/HCFC1/HDAC1/HDAC2/HIRA…	189		GO_PROTEIN_CATABOLIC_PROCESS	162/2039	903/43216	1.27869e-49	6.43906e-48	3.28071e-48	ANAPC1/ANAPC4/ANAPC5/ANAPC7/ANXA2/AP2A1/AP2A2/AP2B1/AP2M1/ARIH1/AUP1/AURKB/BAG2/BAG6/BAP1/BCAP31/BUB3/CACUL1/CAV1/CCAR2/CCNB1/CDC16/CDC20/CDC23/CDC27/CDK1/CDK2/CDK5RAP3/CHMP6/CLN6/CLTA/CLTC/CPVL/CSNK1E/CSNK2A2/CTNNB1/CUL3/CUL4A/CUL4B/CYP51A1/DDB1/DDRGK1/DNAJB12/DNAJC10/ELOC/ERLIN1/ERLIN2/EZR/FBXO11/FLNA/FMR1/FOXO1/HM13/HSP90AA1/HSP90AB1/HSP90B1/HSPA1A/HSPA1B/HSPA5/IDE/KIF14/KLHL20/LATS1/LPCAT1/LY…	162
GO_NEURON_DIFFERENTIATION	186/2414	1345/43216	1.69599e-30	3.73871e-29	1.83286e-29	ABL2/ACSL4/ACTR2/ADNP/AGRN/ALCAM/ANAPC2/AP2A1/ARF4/ARF6/ARHGEF2/ASPM/ATF1/ATXN10/AURKA/B2M/BAG5/BAIAP2/BIN1/BSG/CALR/CAMK2B/CAMSAP2/CAPRIN1/CDC20/CDC42/CDK5/CDK5RAP3/CEBPB/CFL1/CNP/CNTNAP1/COPS2/CREB1/CSNK1D/CSNK1E/CTNNA1/CTNNB1/CTTN/CUL4B/CUX1/CYFIP1/DBN1/DDX6/DHX36/DNM2/DNMT3A/DOCK7/ECT2/EHD1/EIF4E/EIF4G1/EP300/EPHA2/EPHB2/ERCC2/ERCC3/EXT1/EZH2/EZR/FMR1/FN1/GAK/GATA2/GIGYF2/GSK3B/HDAC1/HDAC2/HM…	186		GO_REGULATION_OF_PROTEIN_LOCALIZATION	162/2039	987/43216	2.11436e-44	8.80883e-43	4.48812e-43	ACSL3/ACTB/AFDN/AKAP8L/AP2B1/AP2M1/APOD/BAD/BAG4/BAP1/BCAP31/CCT2/CCT3/CCT4/CCT5/CCT6A/CCT7/CCT8/CDK1/CDK5/CDK5RAP3/CEP131/CHP1/CLTC/CPT1A/CSK/CSNK1E/CSNK2A2/CTDSPL2/CTNNB1/CYP51A1/DBN1/DDRGK1/DHX36/DHX9/DKC1/DMAP1/DNAJA1/DNAJB6/DNAJC1/DVL3/DYNLL1/ECT2/EMD/EPB41/EPB41L2/ERP29/EZR/FGG/FIS1/FLNA/FN1/FOXP1/GAPDH/GBF1/GCC2/GNL3/GNL3L/GOLPH3/GOLPH3L/GTSE1/HDAC3/HSP90AA1/HSP90AB1/HSPA8/ICE1/IL1RAP/IPO5…	162
GO_PROTEIN_LOCALIZATION_TO_MEMBRANE	185/2414	612/43216	6.34672e-84	5.81164e-82	2.84908e-82	ACSL3/ACTB/AFDN/AGRN/ANXA2/AP2B1/AP2M1/AP3D1/ARF6/ARL6IP1/ATG3/ATP1B1/ATP1B3/BAG6/BAX/BSG/C2CD5/CAV1/CDK5/CLASP2/CLTC/EHD2/EPHA2/EPHB2/EXOC4/EXOC5/EZR/F11R/FERMT2/FIS1/FLNA/FLOT2/GAK/GET4/GOLPH3/GORASP2/HSP90AA1/HSPA5/ICMT/ITGA3/ITGB1/JUP/KIF5B/KRT18/LAMA5/LRP1/MACF1/MYO1C/NSF/NUP155/NUP54/PARD3/PICALM/PPFIA1/PPIL2/PTPN9/RAB10/RAB11B/RAB13/RAB31/RAB32/RAB3A/RAB3B/RAB3D/RAB3GAP1/RAB8A/RAB8B/RACK1/…	185		GO_PROTEIN_LOCALIZATION_TO_MEMBRANE	161/2039	612/43216	6.1475e-74	4.94446e-72	2.51921e-72	ACSL3/ACTB/AFDN/ANXA2/AP2B1/AP2M1/BAD/BAG4/BAG6/BAX/BSG/CAV1/CDK5/CHP1/CLASP2/CLTC/CSK/EXOC4/EZR/FIS1/FLNA/FLOT1/GAK/GOLPH3/GOLPH3L/GORASP2/HSP90AA1/HSPA5/ITGB1/ITGB2/JUP/KIF5B/LYPLA1/MACF1/MESD/NSF/NUP155/NUP54/PEX19/PEX3/PICALM/PPIL2/PRNP/RAB10/RAB11B/RAB13/RAB34/RAB3A/RAB3B/RAB3D/RAB3GAP1/RAB3GAP2/RAB8A/RAB8B/RDX/RER1/RHOG/RPL10/RPL10A/RPL11/RPL12/RPL13/RPL13A/RPL14/RPL15/RPL17/RPL18/RPL18A/RP…	161
GO_ORGANELLE_LOCALIZATION	185/2414	684/43216	4.45663e-75	3.35771e-73	1.64607e-73	ABCE1/ACTN4/ACTR1A/ACTR2/ACTR3/ALB/AP3B1/AP3D1/AP3M1/AP3S1/ARCN1/ARFGAP2/ARFGAP3/ARHGEF2/ASPM/ATP2A2/ATP6AP1/AURKA/BET1/BICD2/BIN1/C17orf75/CCNB1/CD59/CDC23/CDC42/CDCA5/CDCA8/CDK1/CDK5/CENPE/CENPF/CEP131/CEP41/CETN2/CHAMP1/CKAP5/CLASP1/CLASP2/COPG1/COPG2/CSNK1D/CSNK1E/CTBP2/CTNNB1/CTSC/CUL3/DCTN1/DCTN2/DNM1/DNM2/DOCK7/DYNC1H1/DYNC1I2/DYNC1LI2/DYNLL1/EIF6/ESYT1/ESYT2/EXOC4/EXOC5/EXOC6B/EXOC8/EZR/F…	185		GO_EXOCYTOSIS	161/2039	894/43216	1.52945e-49	7.5701e-48	3.85698e-48	ACLY/ACTN4/ACTR2/ADGRE5/ALB/ALDOA/ANXA2/AP2A2/APOH/APP/ARG1/ATP2A2/B2M/CAND1/CAT/CCT2/CCT8/CDK5/CHMP2A/CHP1/CKAP4/CLASP1/CLASP2/CNN2/COPB1/CPNE3/CSNK2B/CTBP2/CYB5R3/CYFIP1/DDOST/DDX3X/DNAJC13/DSG1/DSN1/DSP/DYNC1H1/DYNC1LI1/DYNLL1/EEF1A1/EEF2/ERP44/EXOC3/EXOC4/EXOC6B/FAM3C/FERMT3/FGG/FLG2/FLNA/FMR1/FN1/GNAI2/GSTP1/HLA-H/HMOX1/HMOX2/HRNR/HSP90AA1/HSP90AB1/HSPA1A/HSPA1B/HSPA8/IGF2R/ILF2/IMPDH2/IQGAP…	161
GO_SMALL_MOLECULE_METABOLIC_PROCESS	185/2414	1660/43216	1.94352e-19	2.50929e-18	1.23015e-18	ACAA1/ACAT1/ACLY/ACOT8/ACSL1/ACSL3/ACSL4/ADI1/ALDH18A1/ALDOA/ALDOC/ANXA1/APOBEC3B/APOC3/APOL2/ARG1/ATP1B1/ATP5F1A/ATP6V1A/BEND3/BLMH/BRCA1/BSG/CAD/CAT/CAV1/CDIPT/CMAS/CNP/COMT/COQ6/CYB5R3/CYP51A1/DAGLB/DECR2/DHCR7/DHRS4/DLST/DPM1/DTYMK/DUSP12/EBP/ECHDC1/EHHADH/EIF6/ELOVL1/ENO1/EP300/EPHA2/EPHX1/ERH/ERLIN1/ERLIN2/ERO1A/ETFA/FAM3C/FARSA/FARSB/FASN/FGF2/GAPDH/GART/GBA/GFPT1/GGT7/GLUD1/GNAI3/GSK3B/GT…	185		GO_CELL_DIVISION	159/2039	579/43216	5.67762e-76	5.21891e-74	2.65904e-74	ACTR2/AHCTF1/ANAPC1/ANAPC4/ANAPC5/ANAPC7/ANLN/ANXA11/ARHGEF2/AURKB/BABAM1/BLM/BRCA2/BUB1/BUB3/CAT/CCNB1/CCNT1/CCNT2/CDC123/CDC16/CDC20/CDC23/CDC42/CDCA2/CDCA8/CDK1/CDK2/CDK5/CENPF/CEP55/CFL1/CHMP1A/CHMP2A/CHMP6/CKAP2/CKAP5/CLASP1/CLASP2/CLTA/CLTC/CNTROB/CUL3/DCLRE1A/DCTN1/DSN1/DYNC1H1/DYNC1LI1/ECT2/EPB41/EPB41L2/GNAI2/GNAI3/GNL3/HAUS6/HELLS/HMCN1/HMGA2/HNRNPU/INCENP/INO80/INTS13/JTB/KIF14/KIF20A/…	159
GO_REGULATION_OF_HYDROLASE_ACTIVITY	184/2414	1271/43216	1.02384e-32	2.46717e-31	1.2095e-31	ABCE1/ABL2/ADRM1/AFDN/AGFG1/AGFG2/AGRN/AHSA1/ANXA1/APLP2/APOC3/ARF4/ARFGAP1/ARFGAP2/ARFGAP3/ARHGAP10/ARHGAP17/ARHGAP29/ARL1/ARL6IP1/ARL6IP5/ARRB2/ASPH/ATP1B1/ATP1B3/BAX/BCAP31/BIN1/BST2/CAAP1/CABIN1/CAMK2D/CAV1/CD2BP2/CD44/CDK5RAP3/CHTOP/CNN3/CORO1C/CSNK2A1/CSTA/CYCS/DDRGK1/DDX3X/DHX9/DNAJA1/DNAJA2/DNAJB1/DNAJB11/DNAJB4/DNAJB6/DNAJC10/DNAJC9/DNM2/DOCK7/DYNLL1/ECT2/EIF2AK2/EIF5/EPHA2/EZH2/F11R/FGF…	184		GO_REGULATION_OF_CELLULAR_COMPONENT_BIOGENESIS	159/2039	909/43216	3.16729e-47	1.47917e-45	7.53643e-46	ACTR2/ADD1/ADD3/ADNP/AKAP9/ALB/ANLN/APOD/APP/ARHGEF2/ATM/ATR/ATXN2L/BAG4/BAX/CAMSAP2/CAND1/CAPZA1/CAPZB/CAV1/CBFB/CDC42/CDC42EP4/CHMP1A/CHMP2A/CLASP1/CLASP2/CNOT1/CNTROB/CORO1C/CREB1/CTTN/CUL4A/CUL4B/CYFIP1/DAPK3/DCDC2/DCTN1/DDB1/DDX3X/DHX33/DNAJB1/DNAJB6/DNM2/DR1/DRG1/DYNC1H1/DYNLL1/ECT2/EIF2AK2/EIF4G1/ERCC3/ERCC4/EZR/FLNA/FLOT1/FMR1/GRB2/GTF2H2/GTF2H5/HCFC1/HEATR1/HIP1R/HNRNPU/HSP90AA1/HSPA1A/H…	159
GO_REGULATION_OF_PROTEIN_LOCALIZATION	183/2414	987/43216	1.63547e-47	6.28019e-46	3.07879e-46	ACSL3/ACTB/AFDN/AKAP8L/ANXA1/AP2B1/AP2M1/ARF6/BAP1/BARD1/BCAP31/C2CD5/CCT2/CCT3/CCT4/CCT5/CCT6A/CCT7/CCT8/CDCA5/CDK1/CDK5/CDK5RAP3/CEP131/CLTC/COMMD1/CSNK1E/CSNK2A2/CTDSPL2/CTNNB1/CYP51A1/DBN1/DDRGK1/DHX36/DHX9/DKC1/DMAP1/DNAJA1/DNAJB6/DYNLL1/ECT2/EMD/EPB41L2/EPHA2/EPHB2/ERLEC1/ERP29/EXOC1/EZR/FIS1/FLNA/FN1/GAPDH/GAPVD1/GBF1/GCC2/GLUD1/GNL3/GNL3L/GOLPH3/GSK3B/GTSE1/HK1/HMGB1/HSP90AA1/HSP90AB1/HSP…	183		GO_SMALL_MOLECULE_METABOLIC_PROCESS	156/2039	1660/43216	2.01474e-16	2.47714e-15	1.26211e-15	ABCD3/ACACA/ACLY/ACSL3/ADPGK/AHCY/ALDH3A2/ALDH7A1/ALDOA/APOD/APP/ARG1/ASNS/ATP5F1A/ATP6V1A/ATP6V1B2/BAD/BEND3/BSG/CAD/CAT/CAV1/CBR3/CBSL/CLN6/CMAS/CNBP/COMT/COQ6/CPT1A/CRABP1/CYB5R3/CYP4F22/CYP51A1/CYP7B1/DHCR24/DHCR7/DHRS4/ECI2/EIF6/ELOVL1/ENO1/ERH/ERLIN1/ERLIN2/ERO1A/FADS1/FAM3A/FAM3C/FAR1/FARSA/FARSB/FASN/FDFT1/FN3K/FOXO1/GALK1/GAPDH/GART/GDPD1/GFPT1/GMPS/GNAI3/GPAT4/GSTP1/GTPBP1/HACD3/HDLBP/H…	156
GO_NEGATIVE_REGULATION_OF_CELL_CYCLE	180/2414	638/43216	2.91992e-76	2.25706e-74	1.1065e-74	ATM/ATR/ATRIP/ATRX/AURKA/AURKB/BABAM1/BABAM2/BARD1/BAX/BIN1/BLM/BRCA1/BRIP1/BUB3/CALR/CBX3/CBX5/CCAR2/CCNB1/CCNK/CDC20/CDC5L/CDC73/CDK1/CDK2/CDK5/CDK5RAP3/CDK7/CDK9/CDKN2A/CENPF/CLSPN/CNOT1/CNOT10/CNOT11/CNOT3/CNOT4/CNOT9/CTNNB1/CUL1/CUL2/CUL3/CUL4A/DDIT3/DDX39B/DYNC1LI1/EED/EHMT1/EHMT2/EIF4G2/EP300/EPC1/EZH2/FZR1/GIGYF2/GTSE1/HEXIM1/HMGA2/HSP90AB1/IK/ILK/ING4/INTS3/INTS7/IPO5/IPO7/KANK2/KAT2A/KH…	180		GO_EMBRYO_DEVELOPMENT	155/2039	984/43216	2.9431e-40	1.03294e-38	5.26284e-39	ACTL6A/ADD1/ALX4/ANKRD11/ARID1A/ARID2/BAG6/BASP1/BAX/BPTF/BRCA2/BYSL/C2orf49/CCNB1/CDC73/CDK1/CEBPB/CELF1/CFL1/CHD7/CHD8/CLASP1/CLASP2/COL5A1/CREBBP/CTNNB1/CTR9/CUL3/CUL4A/DAD1/DHX36/DNAJB6/DNMT1/DNMT3A/DVL3/EFNB1/EHMT1/EIF2S2/EIF4A3/ELL/ERCC3/EXOC4/FKBP8/FN1/FOXD3/GATA4/GNAS/GRB2/HCFC1/HDAC1/HDAC2/HES1/HIRA/HMGA2/HOXA10/HOXB7/HOXD13/HSD17B2/ITGA5/ITGB1/ITGB2/KAT2A/KDM6A/KIAA1217/KIDINS220/KIF20B…	155
GO_CELLULAR_PROTEIN_CATABOLIC_PROCESS	180/2414	752/43216	4.84304e-64	2.91169e-62	1.42742e-62	ADRM1/ANAPC1/ANAPC16/ANAPC2/ANAPC5/ANAPC7/ANXA2/AP2A1/AP2A2/AP2B1/AP2M1/AP2S1/ARRB2/AUP1/AURKA/AURKB/BAG2/BAG5/BAG6/BAP1/BCAP31/BUB3/CAV1/CCAR2/CCDC22/CCDC47/CCNB1/CDC16/CDC20/CDC23/CDC27/CDK1/CDK2/CDK5RAP3/CLTC/CLU/CNOT4/COMMD1/COPS3/CSNK1A1/CSNK1D/CSNK1E/CSNK2A1/CSNK2A2/CTNNB1/CTSC/CUL1/CUL2/CUL3/CUL4A/CUL4B/DDB1/DDIT3/DDRGK1/DERL1/DNAJC10/DNAJC3/ELOC/ERLEC1/ERLIN1/ERLIN2/EZR/FAF2/FBXL18/FBXL6/…	180		GO_ORGANELLE_LOCALIZATION	154/2039	684/43216	1.01788e-60	6.47751e-59	3.3003e-59	ABCE1/ACTN4/ACTR1A/ACTR2/AKAP9/ALB/AP3B1/ARCN1/ARFGAP2/ARFGAP3/ARHGEF2/ATP2A2/CCNB1/CDC23/CDC42/CDCA8/CDK1/CDK5/CENPF/CEP131/CHAMP1/CHMP1A/CHMP2A/CHMP6/CKAP5/CLASP1/CLASP2/COPG1/COPG2/CSNK1E/CTBP2/CTNNB1/CUL3/DCTN1/DCTN2/DNM1/DNM2/DYNC1H1/DYNC1I2/DYNC1LI2/DYNLL1/EIF6/ESYT1/ESYT2/EXOC4/EXOC6B/EZR/FMR1/GBF1/HAUS6/HMOX1/HNRNPU/HOOK3/HSP90AA1/INTS13/KAT2A/KIF14/KIF18A/KIF1B/KIF22/KIF2C/KIF5B/KIFC1/KP…	154
GO_NEGATIVE_REGULATION_OF_TRANSCRIPTION_BY_RNA_POLYMERASE_II	178/2414	809/43216	1.8378e-57	9.59524e-56	4.70395e-56	ARID1A/ARID5B/ATN1/ATRX/AURKB/BEND3/BPTF/BRMS1L/CALR/CAV1/CBFB/CBX2/CBX5/CBX8/CC2D1A/CDC73/CDK2/CEBPB/CGGBP1/CHD8/CNOT1/COPS2/CREBBP/CTBP1/CTCF/CTNNB1/CTR9/CUL3/CUX1/DDIT3/DDX5/DMAP1/DNAJB1/DNAJB4/DNAJC17/DNMT1/DNMT3A/DPF2/EED/EHMT1/EHMT2/ENO1/EP300/EPC1/ETV6/EZH2/EZR/FHL2/GABPA/GATA2/GATAD2A/GATAD2B/HCFC1/HCFC2/HDAC1/HDAC2/HEXIM1/HMG20A/HMGA2/HMGB1/HNRNPA2B1/HNRNPU/HSPA1A/IFI16/IRF2BP1/IRF2BPL/J…	178		GO_POSITIVE_REGULATION_OF_ORGANELLE_ORGANIZATION	153/2039	610/43216	3.74323e-67	2.70963e-65	1.38056e-65	ACTR2/AKAP8/AKAP8L/AKAP9/ANAPC4/ANAPC5/ANXA2/ATL3/ATM/ATR/ATRX/AURKB/BAD/BAG4/BAP1/BAX/BRD4/CCNB1/CCT2/CCT3/CCT4/CCT5/CCT6A/CCT7/CCT8/CDC37/CDC42/CDC42EP4/CDK5/CDK9/CFL1/CHTOP/CLASP1/CNOT1/CSNK2A2/CTBP1/CTNNB1/CTR9/CTTN/CUL3/CYFIP1/DCTN1/DHX36/DKC1/DNMT1/DRG1/DYNC1H1/DYNLL1/EED/FEN1/FIS1/FLNA/FMR1/GNL3/GRB2/GTF2H2/HIP1R/HK2/HNRNPA1/HNRNPA2B1/HNRNPD/HNRNPU/HSPA1A/HSPA1B/ID1/KAT2A/KDM1A/KIF5B/KIRRE…	153
GO_NEGATIVE_REGULATION_OF_SIGNALING	178/2414	1385/43216	1.91606e-25	3.48759e-24	1.70975e-24	ABL2/ADNP/ARG1/ARHGEF2/ARRB2/ATAD5/ATF6B/ATM/BAG5/BAX/BRCA1/CAAP1/CALR/CAV1/CCAR2/CCDC22/CD44/CDC42/CDK5RAP3/CHD8/CLU/CNOT1/CNOT9/CSNK1A1/CSNK2A1/CSNK2A2/CTDSPL2/CTNNA1/CTNNB1/CTNND1/CTTN/CUL3/DDIT3/DDX3X/DNAJA1/DNM1/DNM2/DUSP3/EIF3A/EIF4A3/EMD/ENO1/EPHA2/EPHB2/EPS15L1/EZH2/EZR/FHL2/FMR1/G3BP1/GATA2/GBA/GGNBP2/GLG1/GNAI2/GNAI3/GPS1/GSK3B/GTF2H2/HDAC1/HMGB2/HOMER3/HSPA1A/HSPA5/HYOU1/ICAM1/ITCH/ITG…	178		GO_MICROTUBULE_BASED_PROCESS	150/2039	732/43216	1.55891e-53	8.43707e-52	4.29871e-52	ACTR2/AKAP9/AP3B1/APP/ARHGEF2/ATRX/AURKB/BRCA2/CAMSAP2/CCNB1/CDC20/CDC42/CDK1/CDK2/CDK5/CEP131/CEP85/CFAP20/CHD3/CHEK1/CHMP1A/CHMP2A/CHP1/CKAP2/CKAP5/CLASP1/CLASP2/CLTC/CNTROB/COPG1/COPG2/CTNNB1/DCTN1/DCTN2/DRG1/DYNC1H1/DYNC1I2/DYNC1LI1/DYNC1LI2/DYNLL1/DYNLL2/EZR/FLNA/FMR1/GAPDH/GCC2/GEN1/GTSE1/HAUS6/HDAC3/HDGFL3/HNRNPU/HOOK3/HSPA1A/HSPA1B/HSPA8/HSPB1/INO80/INTS13/KAT2A/KIF14/KIF18A/KIF1B/KIF20A/…	150
GO_BIOLOGICAL_ADHESION	178/2414	1415/43216	2.2097e-24	3.76852e-23	1.84747e-23	AATF/ABL2/ACTB/ACTN1/ACTN4/ADGRE5/AFDN/ALCAM/ANXA1/ANXA2/AP3B1/AP3D1/ARF6/ARG1/ATM/ATP1B1/ATP2A2/ATP2C1/ATP5F1B/AZGP1/BAIAP2/BLM/BSG/BYSL/CALR/CAV1/CBFB/CD151/CD276/CD44/CD99/CDC42/CDC42EP1/CDK5/CDKN2A/CDSN/CEBPB/CLASP1/CLASP2/CLIC1/CNN3/CNTNAP1/COL12A1/COL18A1/COL5A1/COL5A3/COL6A1/CORO1A/CORO1C/CSRP1/CSTA/CTNNA1/CTNNB1/CTNND1/CTTN/DNAJB6/DNM2/DSG1/DSP/DUSP3/ELMO2/ENG/EPHA2/EZR/F11R/FERMT2/FIBP/F…	178		GO_POSITIVE_REGULATION_OF_PROTEIN_MODIFICATION_PROCESS	150/2039	1212/43216	3.52727e-27	7.6218e-26	3.88332e-26	ADNP/AKAP8/AKAP8L/AKAP9/ANXA2/APP/ARHGEF2/ATM/BAG4/BMI1/BRD4/CACUL1/CAV1/CCNB1/CCNT1/CCNT2/CDC20/CDCA2/CDK1/CDK2AP1/CDK5/CDK5RAP3/CDK9/CHP1/CHTOP/CSK/CSNK2B/CTBP1/CTNNB1/CTR9/CUL3/DCUN1D5/DDRGK1/DDX3X/DHX33/DNMT1/DVL3/ECT2/EED/EHD4/EIF2AK2/EIF4G1/ERP29/EZH2/FGG/FLOT1/FMR1/GADD45G/GNAI2/GNL3/HACD3/HDAC2/HDAC3/HES1/HMGA2/HSP90AA1/HSP90AB1/HSPA5/ILK/IQGAP1/ITGA5/JTB/KAT2A/KDM1A/KIDINS220/KIF14/KMT2A…	150
GO_CELL_DIVISION	176/2414	579/43216	2.94999e-80	2.43866e-78	1.19552e-78	AATF/ACTR2/ACTR3/AHCTF1/ANAPC1/ANAPC16/ANAPC2/ANAPC5/ANAPC7/ANLN/ANXA11/ARF6/ARHGEF2/ARL8A/ASPM/AURKA/AURKB/BABAM1/BABAM2/BLM/BRIP1/BUB3/CAT/CCNA2/CCNB1/CCNK/CCNT1/CCNT2/CDC16/CDC20/CDC23/CDC42/CDCA5/CDCA8/CDK1/CDK2/CDK5/CDK7/CENPE/CENPF/CENPV/CEP55/CETN2/CFL1/CIT/CKAP2/CKAP5/CLASP1/CLASP2/CLTC/CSNK1A1/CUL3/DCTN1/DOCK7/DYNC1H1/DYNC1LI1/ECT2/EPB41L2/ERCC2/FGF2/FSD1/FZR1/GNAI2/GNAI3/GNL3/GOLGA2/HAU…	176		GO_NEGATIVE_REGULATION_OF_CELL_CYCLE	149/2039	638/43216	5.63612e-61	3.62653e-59	1.84772e-59	ATM/ATR/ATRIP/ATRX/AURKB/BABAM1/BAX/BLM/BMI1/BUB1/BUB3/CALR/CBX3/CBX5/CCAR2/CCNB1/CDC123/CDC20/CDC5L/CDC73/CDK1/CDK2/CDK5/CDK5RAP3/CDK9/CENPF/CGREF1/CHEK1/CHMP1A/CHMP2A/CNOT1/CNOT11/CTNNB1/CUL3/CUL4A/DDX39B/DHCR24/DOT1L/DYNC1LI1/EED/EHMT1/EHMT2/EIF4G2/EZH2/GAS1/GEN1/GIGYF2/GTSE1/HMGA2/HSP90AB1/IK/ILK/INTS3/INTS7/IPO5/KAT2A/KHDRBS1/KIF20B/L3MBTL2/LATS1/MAD1L1/MAD2L1/MAX/MDC1/MEN1/MGA/MRE11/MSH2/MS…	149
GO_ORGANELLE_ASSEMBLY	176/2414	819/43216	3.11925e-55	1.54715e-53	7.58471e-54	ACTR1A/ACTR2/ACTR3/AGFG1/ANLN/ARHGEF2/ASPM/ATG3/ATXN10/ATXN2/ATXN2L/AURKA/AURKB/BRCA1/BRIX1/CDC20/CDK1/CDK2/CENPE/CENPF/CEP131/CEP41/CETN2/CIRBP/CKAP5/CLASP1/CNOT1/CORO1A/CSNK1D/CSNK1E/DCTN1/DCTN2/DDX3X/DDX6/DHX30/DNM2/DRG1/DYNC1H1/DYNC1I2/DYNLL1/DYNLRB1/EDC3/EHD1/EIF2A/EIF2S1/EIF6/EMC6/EXOC5/EZR/FLNA/G3BP1/G3BP2/GOLGA2/GORASP2/HAUS2/HNRNPU/HSP90AA1/HSPA1A/IFT140/INO80/ITGB1/KAT2A/KIF2A/KIF4A/KIF…	176		GO_MEMBRANE_ORGANIZATION	148/2039	880/43216	7.01355e-42	2.6546e-40	1.35253e-40	ACTB/ACTR2/AKAP8L/ANXA2/ANXA6/ANXA7/AP2A1/AP2A2/AP2B1/AP2M1/AP3B1/ARFGAP2/ARFGAP3/ATL1/ATL2/ATP11C/ATP2A2/ATP5F1A/AURKB/BAD/BAG6/BAX/BNIP1/CALR/CAV1/CCNB1/CDC42/CDK1/CEP55/CHMP1A/CHMP2A/CHMP6/CHP1/CLTA/CLTC/COL5A1/CORO1C/CTTN/CUL3/DCTN1/DNM1/DNM2/EMD/EPS15L1/FLOT1/GAK/GBF1/GNAI3/GOLPH3/GOLPH3L/GRB2/HIP1R/HK2/HSP90AA1/HSPA1A/HSPA8/IGF2R/IGHG1/ITGB2/KIF20A/KIF5B/LMAN1/LMNA/MESD/MIA3/MYH10/MYH9/NAIF…	148
GO_POSITIVE_REGULATION_OF_PROTEIN_MODIFICATION_PROCESS	176/2414	1212/43216	1.74865e-31	4.01851e-30	1.97003e-30	ACSL1/ADNP/AKAP8/AKAP8L/ANXA2/ARHGEF2/ARL6IP5/ARRB2/ATM/ATP6AP1/BRCA1/BRD4/CAV1/CCNB1/CCNK/CCNT1/CCNT2/CD44/CDC20/CDK1/CDK2AP1/CDK5/CDK5RAP3/CDK9/CENPE/CHTOP/CLSPN/CLU/CNOT9/COMMD1/CSNK1D/CSPG4/CTBP1/CTNNB1/CTR9/CUL3/DAXX/DDRGK1/DDX3X/DERL1/DHX33/DNMT1/DOCK7/ECT2/EED/EHD4/EIF2AK2/EIF4G1/EMC10/ENG/ERCC6/ERP29/EZH2/FANCI/FGF2/FMR1/FZR1/GBA/GNAI2/GNL3/GOLGA2/HACD3/HDAC2/HMGA2/HMGB1/HSP90AA1/HSP90AB1…	176		GO_CENTRAL_NERVOUS_SYSTEM_DEVELOPMENT	145/2039	971/43216	4.85811e-35	1.40667e-33	7.167e-34	ACSL3/ACTB/ACTL6A/ALDH3A2/APOD/APP/ARCN1/ARF4/ARID1A/ARX/ATP2B1/ATP6V0D1/ATRX/ATXN1L/BAD/BAG6/BASP1/BAX/BCL11B/BPTF/BRCA2/CDC42/CDH11/CDK5/CDK5RAP3/CENPF/CHD7/CHD8/CLP1/CREB1/CSK/CSNK1E/CSNK2A2/CTNNB1/CTNND1/DCTN1/DHX30/DNAJB1/DPYSL2/DYNLL1/EED/EIF2B3/EIF2B4/EZH2/FLNA/FMR1/GART/GIGYF2/GNAI3/GSTP1/HDAC1/HDAC2/HES1/HNRNPD/HOOK3/HPRT1/HSP90AA1/HSP90AB1/HSPA5/ID1/ID4/IGF2BP1/ITGB1/KAT2A/KDM1A/KIF14/K…	145
GO_REGULATION_OF_CELLULAR_RESPONSE_TO_STRESS	175/2414	721/43216	3.09166e-63	1.80407e-61	8.84424e-62	AAAS/ACTR2/ARHGEF2/ARL6IP5/ATAD5/ATF6/ATF6B/ATM/ATR/BABAM1/BABAM2/BAG2/BAG5/BAG6/BAX/BCAP31/BCLAF1/BLM/BRCA1/CAMK2B/CAMK2D/CAV1/CBX8/CCAR2/CD44/CDK9/CDKN2A/CGAS/CLU/CREBBP/CTNNB1/CUL4A/DAXX/DDIT3/DDX39B/DDX5/DEK/DHX9/DNAJA1/DNAJB1/DNAJB6/DNAJC3/DNAJC7/DUSP3/EIF2AK2/EIF4G1/EMC10/ENO1/EP300/ERCC4/ERCC6/ERLEC1/ERP29/EZR/FAM168A/FMR1/FUS/GSK3B/HACD3/HMGA1/HMGA2/HMGB1/HNRNPK/HSP90AA1/HSP90AB1/HSPA1A/H…	175		GO_NEGATIVE_REGULATION_OF_MOLECULAR_FUNCTION	144/2039	1139/43216	4.64417e-27	9.92413e-26	5.05637e-26	ABCE1/ACTB/ADAR/ADNP/AKAP9/ANXA2/APP/AURKB/B2M/BAG2/BAG4/BAX/BTAF1/CAAP1/CABIN1/CACTIN/CAND1/CAT/CAV1/CCAR2/CD2BP2/CDK5RAP3/CEP85/CHMP6/CHP1/CNN3/CORO1C/CSK/CSNK1E/CSTA/DDX3X/DHCR24/DNAJA1/DNAJB6/EIF2S1/EIF4A2/EIF4A3/ELL/ERCC4/EZH2/FKBP15/FLNA/FMR1/G3BP2/GAPDH/GNAI2/GNAI3/GNL3L/GSTP1/GTF2F1/GTPBP4/HDAC2/HMGA2/HMOX1/HNRNPR/HNRNPU/HSPA5/HSPB1/ID1/ID4/ILK/IPO5/IQGAP1/KDM1A/KDM5A/KNL1/LATS1/LRPAP1/LT…	144
GO_POSITIVE_REGULATION_OF_ORGANELLE_ORGANIZATION	169/2414	610/43216	2.7486e-70	1.85905e-68	9.11377e-69	ACTR2/ACTR3/AKAP8/AKAP8L/ANAPC5/ANXA1/ANXA2/ARF6/ARPC1B/ARPC3/ARPC4/ARPC5L/ATL3/ATM/ATR/ATRX/AURKA/AURKB/BAIAP2/BAP1/BAX/BIN1/BRCA1/BRD4/BRK1/C2CD5/CCNB1/CCT2/CCT3/CCT4/CCT5/CCT6A/CCT7/CCT8/CDC42/CDC42EP1/CDC42EP3/CDC42EP4/CDCA5/CDK5/CDK9/CFL1/CHTOP/CLASP1/CNOT1/CORO1A/CSNK2A2/CTBP1/CTNNB1/CTR9/CTTN/CUL3/CYFIP1/DCTN1/DHX36/DKC1/DNMT1/DRG1/DYNC1H1/DYNLL1/EED/FEN1/FIS1/FLNA/FMR1/GBA/GNL3/GSK3B/GTF2…	169		GO_NEGATIVE_REGULATION_OF_SIGNALING	144/2039	1385/43216	5.88447e-19	8.54059e-18	4.35145e-18	ABL2/ADNP/APOD/ARG1/ARHGEF2/ATAD5/ATM/BAX/CAAP1/CACTIN/CALR/CAV1/CCAR2/CDC42/CDK5RAP3/CHD8/CHMP6/CHP1/CNOT1/CSK/CSNK2A2/CTDSPL2/CTNNA1/CTNNB1/CTNND1/CTTN/CUL3/CYP7B1/DDX3X/DNAJA1/DNM1/DNM2/DVL3/EIF3A/EIF4A3/ELF1/EMD/ENO1/EPS15L1/EYA3/EZH2/EZR/FGG/FMR1/FOXO1/FOXP1/G3BP1/GLG1/GNAI2/GNAI3/GRB2/GSTP1/GTF2H2/HDAC1/HDAC3/HMGXB4/HMOX1/HSPA1A/HSPA1B/HSPA5/HSPB1/HYOU1/ITGB1/JAGN1/KDM1A/LATS1/LMNA/LRPAP1/M…	144
GO_NEGATIVE_REGULATION_OF_MOLECULAR_FUNCTION	169/2414	1139/43216	2.21773e-31	5.03814e-30	2.46989e-30	ABCE1/ACTB/ADAR/ADNP/ANXA1/ANXA2/APLP2/APOC3/ARL6IP1/ARRB2/AURKA/AURKB/B2M/BAG2/BAG5/BAX/BIN1/BST2/CAAP1/CABIN1/CAMK2D/CAND1/CAT/CAV1/CCAR2/CCDC22/CD2BP2/CD44/CDK5RAP3/CDKN2A/CNN3/COMMD1/CORO1C/CSNK1E/CSNK2A1/CSTA/DDIT3/DDX3X/DNAJA1/DNAJB6/DNAJC3/DUSP3/EIF2S1/EIF4A2/EIF4A3/EPHB2/ERCC4/EZH2/F11R/FAF2/FKBP15/FLNA/FMR1/G3BP2/GAPDH/GBA/GGNBP2/GMIP/GNAI2/GNAI3/GNL3L/GOLGA2/GPS1/GSK3B/GTF2F1/GTPBP4/HDA…	169		GO_CELLULAR_PROTEIN_CATABOLIC_PROCESS	143/2039	752/43216	6.01045e-47	2.78452e-45	1.41872e-45	ANAPC1/ANAPC4/ANAPC5/ANAPC7/ANXA2/AP2A1/AP2A2/AP2B1/AP2M1/ARIH1/AUP1/AURKB/BAG2/BAG6/BAP1/BCAP31/BUB3/CACUL1/CAV1/CCAR2/CCNB1/CDC16/CDC20/CDC23/CDC27/CDK1/CDK2/CDK5RAP3/CLTA/CLTC/CPVL/CSNK1E/CSNK2A2/CTNNB1/CUL3/CUL4A/CUL4B/DDB1/DDRGK1/DNAJB12/DNAJC10/ELOC/ERLIN1/ERLIN2/EZR/FBXO11/FMR1/HM13/HSP90AA1/HSP90AB1/HSP90B1/HSPA1A/HSPA1B/HSPA5/IDE/KIF14/KLHL20/LATS1/MAD2L1/MAP1A/MSN/MTA1/MVB12A/NEMF/NPLOC…	143
GO_COVALENT_CHROMATIN_MODIFICATION	167/2414	458/43216	4.71896e-90	4.92759e-88	2.41569e-88	ACTL6A/AKAP8/AKAP8L/ARID4B/ASH2L/ATM/ATRX/AURKA/AURKB/BAP1/BAZ1A/BAZ1B/BAZ2A/BEND3/BRCA1/BRD1/BRD4/BRD8/BRMS1L/BRPF3/CAMK2D/CBX8/CCNA2/CCNB1/CDC73/CDK1/CDK2/CDK5/CDK9/CHD1/CHTOP/CREBBP/CTBP1/CTCF/CTNNB1/CTR9/CUL4B/DDB1/DDB2/DMAP1/DNMT1/DNMT3A/DPF2/DPF3/EED/EHMT1/EHMT2/EP300/EP400/EPC1/EPC2/EZH2/FBL/FMR1/GATA2/GTF3C4/HCFC1/HDAC1/HDAC2/HELLS/HMGA2/ING3/ING4/ING5/IWS1/JADE3/JMJD1C/KANSL2/KANSL3/KAT2…	167		GO_IMMUNE_SYSTEM_DEVELOPMENT	143/2039	939/43216	1.61443e-35	4.81915e-34	2.45537e-34	ACIN1/ADD1/ANLN/ANXA2/AP3B1/APP/ARID4A/ASH2L/ATAD5/ATM/ATP11C/ATXN1L/B2M/BABAM1/BAD/BAX/BCL11B/BLM/BMI1/BRCA2/CBFB/CDC42/CDC73/CEBPB/CHD7/CLPTM1/CREB1/CREBBP/CTNNB1/CTNNBL1/CTR9/CUL4A/DHX36/DPF2/DPY30/EEF2/EIF2AK2/EIF6/EXOSC6/FASN/FLI1/FOXP1/GNAS/GON4L/HDAC1/HES1/HOXB7/HSPA1A/HSPA1B/HSPA9/HSPD1/IRF2BP2/ITGB1/ITM2A/JAGN1/KAT2A/KAT6A/KMT2A/KMT2B/KMT2D/L3MBTL3/LEO1/LYAR/MAD1L1/MED1/METTL3/MLH1/MOV10…	143
GO_CELLULAR_COMPONENT_MORPHOGENESIS	166/2414	1110/43216	3.04337e-31	6.86141e-30	3.36372e-30	ACTN1/ACTN4/ACTR2/ADNP/AGFG1/ALCAM/ALDOA/ANAPC2/ANXA1/ANXA7/ARHGEF2/AURKA/BAIAP2/BAX/BSG/CALR/CAMK2B/CAPRIN1/CAPZB/CD44/CDC42/CDC42EP1/CDC42EP3/CDC42EP4/CDK5/CFL1/CLASP1/CLASP2/CLU/CNP/CNTNAP1/COL12A1/COL18A1/COL6A1/CORO1A/CORO1C/CREB1/CSNK1A1/CTNNB1/CTTN/CUL3/CUX1/CYFIP1/DBN1/DHX36/DNM2/DOCK7/ECT2/EP300/EPHA2/EPHB2/EPS8/ERCC2/EXT1/EZR/FERMT2/FIS1/FLNA/FLNB/FMNL2/FMR1/FN1/FRMD6/GSK3B/HSP90AA1/HSP…	166		GO_CELLULAR_COMPONENT_MORPHOGENESIS	142/2039	1110/43216	3.26899e-27	7.09016e-26	3.61245e-26	ACTN4/ACTR2/ADD1/ADNP/ALDOA/ANXA7/APP/ARHGEF2/ARX/ATL1/B4GAT1/BAX/BCL11B/BSG/CALR/CAPRIN1/CAPZB/CDC42/CDC42EP4/CDH11/CDK5/CFL1/CLASP1/CLASP2/CORO1C/CREB1/CTNNB1/CTTN/CUL3/CUX1/CYFIP1/DAPK3/DBN1/DCDC2/DHX36/DNM2/DPYSL2/DVL3/ECT2/EFNB1/ENAH/EPB41/EPHB4/EZR/FERMT3/FGG/FIS1/FLNA/FLOT1/FMNL1/FMNL2/FMR1/FN1/GRB2/HES1/HPRT1/HSP90AA1/HSP90AB1/ID1/ILK/IQGAP1/ITGB1/ITGB2/KIDINS220/KIF14/KIF20B/KNL1/KRT8/LA…	142
GO_NCRNA_METABOLIC_PROCESS	165/2414	438/43216	1.50452e-91	1.59909e-89	7.83933e-90	ADAR/AGO2/BYSL/C2orf49/CHD7/CLP1/CPSF1/CPSF4/CSTF2/DDX1/DDX17/DDX21/DDX27/DDX47/DDX49/DDX51/DDX52/DGCR8/DHX37/DIMT1/DIS3/DKC1/EBNA1BP2/EIF4A3/EMG1/ESF1/EXOSC10/EXOSC2/EXOSC3/EXOSC4/EXOSC5/EXOSC6/EXOSC7/EXOSC8/EXOSC9/FAM98B/FARSA/FARSB/FBL/FRG1/FTSJ3/GAR1/GEMIN4/GTF2H5/GTPBP4/HEATR1/HNRNPA2B1/IMP4/INTS1/INTS10/INTS11/INTS12/INTS14/INTS2/INTS3/INTS4/INTS5/INTS6/INTS6L/INTS7/INTS8/INTS9/ISG20L2/KHSR…	165		GO_NEGATIVE_REGULATION_OF_CELL_DEATH	141/2039	1013/43216	8.37078e-31	2.14492e-29	1.09284e-29	ADNP/ALB/AP2B1/API5/APOH/ARF4/ARHGEF2/ASNS/ATAD5/AURKB/BAD/BAG4/BAG6/BAX/BCL11B/BLM/BNIP1/CAAP1/CAT/CAV1/CBX4/CCAR2/CDK1/CDK5/CEBPB/CFL1/CHD8/CHMP2A/CREB1/CSNK2A2/CTNNA1/CTNNB1/CTTN/DAD1/DAPK1/DDB1/DDRGK1/DDX3X/DHCR24/DNAJA1/DNAJB6/DNMT1/DOCK8/EIF2AK2/EIF4G1/ENO1/EYA3/FGG/FKBP8/FLNA/FOXO1/FOXP1/GNAI2/GNAI3/GOLPH3/GSTP1/HDAC1/HDAC2/HDAC3/HIP1R/HMGA2/HMOX1/HNRNPK/HSP90AB1/HSP90B1/HSPA1A/HSPA1B/HSPA…	141
GO_MICROTUBULE_BASED_PROCESS	164/2414	732/43216	4.20894e-54	1.98823e-52	9.74703e-53	ACTR10/ACTR2/ACTR3/AP3B1/AP3D1/AP3M1/AP3S1/ARHGEF2/ARL8A/ASPM/ATRX/AURKA/AURKB/BICD2/BRCA1/CAMSAP2/CCNB1/CDC20/CDC42/CDK1/CDK2/CDK5/CENPE/CEP131/CETN2/CHD3/CKAP2/CKAP5/CLASP1/CLASP2/CLTC/CNP/COPG1/COPG2/CSNK1D/CTNNB1/DCTN1/DCTN2/DOCK7/DRG1/DYNC1H1/DYNC1I2/DYNC1LI1/DYNC1LI2/DYNLL1/DYNLRB1/EML3/EZR/FLNA/FLOT2/FMR1/FSD1/GAPDH/GCC2/GOLGA2/GSK3B/GTSE1/HAUS2/HNRNPU/HSPA1A/HSPA8/IFT140/INO80/INTS13/KAT2…	164		GO_CELLULAR_RESPONSE_TO_OXYGEN_CONTAINING_COMPOUND	141/2039	1121/43216	2.72528e-26	5.5965e-25	2.85143e-25	ABL2/ACACA/ACTB/ACTR2/AKAP8/AKAP9/APP/ARG1/ARHGEF2/ATM/ATP2B1/ATP6V0D1/ATP6V1A/ATP6V1B2/ATP6V1G1/BAD/BLM/CACTIN/CAV1/CBX8/CCNB1/CDC5L/CDC73/CDK1/CDK2/CDK5/CEBPB/CPT1A/CREB1/CSK/CTNNA1/CTNNB1/CTR9/CYFIP1/DAPK1/DHX36/DNM2/DNMT1/DNMT3A/DYNLL1/ECT2/EIF4E/ELK1/EZH2/EZR/FIS1/FOXC2/FOXO1/GATA4/GNAI2/GNB1/GRB2/GSTP1/HDAC2/HNRNPD/HSP90B1/HSPA5/ID1/IDE/IPO5/JAGN1/JUP/KDM1A/KIF18A/KIF5B/LARP1/MAP4K4/MAPT/MA…	141
GO_REGULATION_OF_ANATOMICAL_STRUCTURE_MORPHOGENESIS	164/2414	1146/43216	1.18598e-28	2.45103e-27	1.20159e-27	ACTN4/ACTR2/ADNP/AGO2/ALDOA/ANAPC2/ANXA1/ANXA7/AP2A1/AP2A2/AP2B1/AP2M1/AP2S1/ARRB2/BAIAP2/BASP1/BAX/BRCA1/CALR/CAMK2B/CAPRIN1/CAPZB/CD44/CDC42/CDC42EP1/CDC42EP3/CDC42EP4/CDK5/CFL1/CLASP1/CLASP2/CLTC/COL4A2/COL5A1/CORO1A/CORO1C/CTNNB1/CTTN/CUX1/CYFIP1/DBN1/DHX36/DNM2/EHD1/EHD2/EMC10/ENG/EPHA2/EPHB2/EPS8/EZR/FERMT2/FGF2/FIS1/FLNA/FMNL2/FMR1/FN1/GATA2/GNG5/GSK3B/GTF2I/HK2/HMGA2/HSPG2/ICAM1/ILK/ITGA5…	164		GO_REGULATION_OF_ANATOMICAL_STRUCTURE_MORPHOGENESIS	141/2039	1146/43216	2.40694e-25	4.78989e-24	2.44046e-24	ACTN4/ACTR2/ADNP/AGO2/ALDOA/ANXA7/AP2A1/AP2A2/AP2B1/AP2M1/APOH/BASP1/BAX/CALR/CAPRIN1/CAPZB/CDC42/CDC42EP4/CDK5/CFL1/CLASP1/CLASP2/CLTC/COL5A1/CORO1C/CTNNB1/CTTN/CUX1/CYFIP1/DAPK3/DBN1/DHX36/DNM2/DPYSL2/DVL3/EHD1/EPB41/EZR/FGG/FIS1/FLNA/FLOT1/FMNL1/FMNL2/FMR1/FN1/FOXC2/FOXJ2/FOXP1/GATA4/GTF2I/HES1/HK2/HMGA2/HMOX1/HOXB7/HOXD13/HSPB1/ID1/ILK/ITGA5/ITGB1/ITGB2/JAK1/JUP/KRT1/LARP4/LIMS1/MACF1/MAGED1/…	141
GO_POSITIVE_REGULATION_OF_IMMUNE_SYSTEM_PROCESS	164/2414	1165/43216	7.71388e-28	1.55637e-26	7.62993e-27	ACIN1/ACTB/ACTR2/ACTR3/ANKRD17/ANXA1/AP1G1/AP3B1/AP3D1/ARG1/ARPC1B/ARPC3/ARPC4/ARRB2/ATAD5/ATP6AP1/B2M/BAG6/BAIAP2/BAX/BLM/BRK1/CALR/CAV1/CBFB/CD276/CD59/CDC42/CGAS/CLU/CNPY3/CORO1A/CREB1/CREBBP/CUL1/CYFIP1/DDX1/DDX21/DDX60/DHX36/DHX9/DUSP3/EIF2B3/EIF2B4/ELF2/ELMO2/EP300/EXOSC3/EXOSC6/EZR/FAM210B/FLOT2/GATA2/GNAS/HEXIM1/HK1/HLA-A/HLA-B/HLA-C/HLA-H/HMGB1/HMGB2/HSP90AA1/HSP90AB1/HSP90B1/HSPA1A/HSPD…	164		GO_GROWTH	140/2039	985/43216	1.50686e-31	4.00287e-30	2.03947e-30	ACTL6A/ADD1/ADNP/ANKRD11/ANXA2/ANXA6/APOD/APP/ARID2/ARX/ATRX/BAP1/BASP1/BNC2/BRCA2/BRD8/CCAR2/CCNB1/CDC42/CDK1/CDK11A/CDK5/CDKN2AIP/CHD7/CREB1/CTNNB1/CTR9/CTTN/CYFIP1/DDX39B/DDX3X/DHCR7/DMAP1/DNM2/DPYSL2/EIF4G1/EIF4G2/EIF4H/ENO1/EXOSC2/EXOSC4/EXOSC9/EZH2/EZR/FKBP8/FN1/GAS1/GATA4/GIGYF2/GNAS/GPAT4/HDGFL2/HMGA2/HOXD13/HSP90AA1/HSP90AB1/HSPA1A/HSPA1B/ILK/INO80/IQGAP1/ITGB1/KAT2A/KDM6A/KIF14/KMT2D/LA…	140
GO_IMMUNE_SYSTEM_DEVELOPMENT	163/2414	939/43216	1.24401e-38	3.61188e-37	1.77068e-37	ACIN1/ACTN1/ANLN/ANXA1/ANXA2/AP3B1/AP3D1/ASH2L/ATAD5/ATM/ATP6AP1/B2M/BABAM1/BAX/BLM/CBFB/CDC42/CDC73/CEBPB/CHD7/CLPTM1/CNOT4/CREB1/CREBBP/CRIP2/CTNNB1/CTNNBL1/CTR9/CUL4A/DHRS7B/DHX36/DPF2/EBP/EEF2/EIF2AK2/EIF6/EP300/EPHA2/ERCC2/ETV6/EXOSC3/EXOSC6/FAM210B/FANCA/FANCD2/FASN/FLI1/GABPA/GATA2/GNAS/GON4L/HDAC1/HMGB1/HMGB2/HSPA1A/HSPD1/IFI16/IRF2BP2/ISG15/ITCH/ITGB1/JAGN1/JUN/JUNB/KAT2A/KAT6A/KDELR1/KM…	163		GO_BIOLOGICAL_ADHESION	140/2039	1415/43216	1.21182e-16	1.51242e-15	7.70583e-16	ABL2/ACTB/ACTN4/ADGRE5/AFDN/ANXA2/AP3B1/APOD/APP/ARG1/ATM/ATP2A2/ATP2C1/BAD/BAG4/BCAM/BLM/BSG/BYSL/CALR/CAV1/CBFB/CD276/CD99/CDC42/CDH11/CDK5/CEBPB/CGREF1/CLASP1/CLASP2/CNN3/COL5A1/CORO1C/CSK/CSTA/CTNNA1/CTNNB1/CTNND1/CTTN/DAPK3/DNAJB6/DNM2/DOCK8/DSC2/DSG1/DSP/EFNB1/EPHB4/EZR/FERMT3/FGG/FLG2/FLNA/FLOT1/FN1/FNDC3A/FOXC2/GNAS/GOLPH3/GRB2/GTPBP4/HES1/HMCN1/HSP90AB1/HSPB1/HSPD1/HSPH1/ID1/IL1RAP/ILK/I…	140
GO_NEGATIVE_REGULATION_OF_CELL_DEATH	163/2414	1013/43216	1.67128e-34	4.40154e-33	2.1578e-33	AATF/ADNP/ALB/ANXA1/AP2B1/API5/ARF4/ARHGAP10/ARHGEF2/ARL6IP1/ARRB2/ATAD5/AURKA/AURKB/BABAM2/BAG5/BAG6/BARD1/BAX/BLM/BNIP1/BRCA1/CAAP1/CACYBP/CAT/CAV1/CCAR2/CD44/CDK1/CDK5/CDSN/CEBPB/CFL1/CHD8/CLU/CORO1A/CREB1/CSNK2A1/CSNK2A2/CTNNA1/CTNNB1/CTTN/DDB1/DDRGK1/DDX3X/DNAJA1/DNAJB6/DNAJC3/DNMT1/EIF2AK2/EIF4G1/ENO1/ERC1/FGF2/FHL2/FKBP8/FLNA/GATA2/GBA/GNAI2/GNAI3/GOLPH3/GSK3B/HDAC1/HDAC2/HMGA2/HMGB2/HNRNP…	163		GO_REGULATION_OF_CELLULAR_RESPONSE_TO_STRESS	139/2039	721/43216	2.26692e-46	1.03368e-44	5.26661e-45	AAAS/ACTR2/APP/ARHGEF2/ATAD5/ATM/ATR/BABAM1/BAD/BAG2/BAG4/BAG6/BAX/BCAP31/BCLAF1/BLM/CAV1/CBX8/CCAR2/CDK9/CERS2/CHEK1/CREBBP/CTNNB1/CUL4A/DDX39B/DDX5/DEK/DHX9/DNAJA1/DNAJB1/DNAJB6/DNAJC7/DVL3/EIF2AK2/EIF4G1/ENO1/ERCC4/ERP29/EYA3/EZR/FMR1/FOXO1/FUS/GADD45G/GSTP1/HACD3/HDAC3/HMGA2/HNRNPK/HSP90AA1/HSP90AB1/HSPA1A/HSPA1B/HSPA5/HSPA8/HSPB1/HSPH1/HYOU1/KDM1A/MANF/MAP2K2/MAP2K7/MAP4K4/MAPT/MEN1/MGMT/MTO…	139
GO_CELLULAR_RESPONSE_TO_OXYGEN_CONTAINING_COMPOUND	160/2414	1121/43216	7.61049e-28	1.54074e-26	7.55327e-27	ABL2/ACTB/ACTR2/AGRN/AGTRAP/AKAP8/ANXA1/AP3S1/ARG1/ARHGEF2/ATM/ATP2B1/ATP6AP1/ATP6V0C/ATP6V1A/ATP6V1E1/BAIAP2/BLM/BRCA1/BRIP1/C2CD5/CAV1/CBX8/CCNA2/CCNB1/CDC5L/CDC73/CDK1/CDK19/CDK2/CDK5/CEBPB/CLU/COL6A1/CREB1/CTNNA1/CTNNB1/CTR9/CYFIP1/DDX18/DHX36/DNM2/DNMT1/DNMT3A/DYNLL1/ECT2/EIF4E/EZH2/EZR/FAM210B/FIS1/GABPA/GNA11/GNAI2/GNB1/GSK3B/HDAC2/HMGB1/HMGB2/HNRNPD/HSP90B1/HSPA5/ICAM1/IPO5/JAGN1/JUN/JUP/…	160		GO_RESPONSE_TO_ORGANIC_CYCLIC_COMPOUND	139/2039	912/43216	1.39512e-34	3.94105e-33	2.00797e-33	ABCD3/ACSL3/ACTB/ACTR2/AKAP9/ALPL/ANXA7/APP/ARG1/ARID1A/ASNS/ATF1/ATP1A1/ATP2B1/BAD/BLM/BSG/CAD/CALR/CAT/CAV1/CBFB/CCNB1/CDC5L/CDK1/CDK5/CEBPB/CNOT1/COMT/CPT1A/CSNK2B/CTNNA1/CTNNB1/CYP7B1/DDRGK1/DDX1/DDX17/DDX21/DDX5/DHX36/DHX9/DNAJA1/DNM2/DNMT3A/DSG1/EEF2/EFTUD2/EIF4A3/EIF4E/ELK1/EZH2/EZR/FIS1/FLOT1/FOXO1/FOXP1/GNB1/GSTP1/HCFC1/HDAC1/HDAC2/HNRNPD/HNRNPU/HOXD13/HSP90B1/HSPA5/ID1/JUND/JUP/KAT2A/KD…	139
GO_LEUKOCYTE_MEDIATED_IMMUNITY	159/2414	865/43216	7.53894e-41	2.36167e-39	1.15778e-39	ACAA1/ACLY/ACTR10/ACTR2/ADGRE5/ALDOA/ALDOC/ANXA2/AP1G1/AP2A2/ARG1/ARL8A/ARRB2/ATAD5/ATP6AP2/ATP6V0C/B2M/BST2/CAND1/CAT/CCT2/CCT8/CD44/CD59/CKAP4/CLU/CNN2/COMMD3/COMMD9/COPB1/CORO1A/CTSC/CYB5R3/CYFIP1/DDOST/DDX1/DDX21/DDX3X/DHX36/DNAJC13/DNAJC3/DNASE1L1/DSG1/DSP/DYNC1H1/DYNC1LI1/DYNLL1/EEF1A1/EEF2/ERP44/EXOSC3/EXOSC6/FAF2/FLG2/GATA2/HLA-A/HLA-B/HLA-C/HLA-H/HMGB1/HMOX2/HRNR/HSP90AA1/HSP90AB1/HSPA1A…	159		GO_REGULATION_OF_HYDROLASE_ACTIVITY	139/2039	1271/43216	3.01328e-20	4.72897e-19	2.40942e-19	ABCE1/ABL2/AFDN/AGAP1/APOH/APP/ARF4/ARFGAP2/ARFGAP3/ARHGAP11A/ARHGAP19/ASPH/BAD/BAG4/BAX/BCAP31/CAAP1/CABIN1/CASP8AP2/CAV1/CD2BP2/CDK5RAP3/CHP1/CHTOP/CNN3/CORO1C/CSTA/DAPK1/DDRGK1/DDX3X/DHCR24/DHX9/DNAJA1/DNAJB1/DNAJB11/DNAJB6/DNAJC1/DNAJC10/DNAJC9/DNM2/DOCK8/DVL3/DYNLL1/DYNLL2/ECT2/EIF2AK2/ELL/EZH2/FIS1/FKBP15/FN1/GAPDH/GNAI2/GTF2H2/HACD3/HDAC1/HIP1R/HNRNPU/HSP90AB1/HSP90B1/HSPA1A/HSPD1/HSPE1/IP…	139
GO_TRANSMEMBRANE_TRANSPORT	159/2414	1583/43216	5.55116e-13	4.78848e-12	2.34749e-12	ABCB6/ABCF1/ACTB/ACTN4/AHNAK/ANO10/ANXA2/ANXA6/ARL6IP1/ARL6IP5/ASPH/ATP13A1/ATP1A1/ATP1B1/ATP1B3/ATP2A2/ATP2B1/ATP2C1/ATP5F1A/ATP5F1B/ATP5MF/ATP5PD/ATP5PO/ATP6AP1/ATP6V0C/ATP6V1A/ATP6V1E1/AZGP1/BAX/BIN1/C2CD5/CAMK2D/CAV1/CHD7/CHERP/CLCC1/CLIC1/CLU/COMMD1/CORO1A/COX5A/DDIT3/DERL1/DNM2/EBP/EIF2S1/EIF2S2/EIF2S3/EPHB2/ERLEC1/ERLIN1/ERLIN2/ERO1A/FGF2/FLNA/FMR1/GPR89A/HK2/HSPA5/HSPA8/HSPD1/ITGAV/KIF5B/…	159		GO_REGULATION_OF_CHROMOSOME_ORGANIZATION	138/2039	321/43216	2.27486e-95	2.99403e-93	1.52546e-93	AKAP8/AKAP8L/ANAPC1/ANAPC4/ANAPC5/ATM/ATR/ATRX/AURKB/BRD4/BUB1/BUB3/CCNB1/CCT2/CCT3/CCT4/CCT5/CCT6A/CCT7/CCT8/CDC20/CDC23/CDC27/CDK9/CENPF/CHEK1/CHTOP/CTBP1/CTNNB1/CTR9/CUL3/DHX36/DKC1/DNMT1/DYNC1LI1/EED/ERCC4/EXOSC10/FEN1/FMR1/GEN1/GNL3/GNL3L/GTF2H2/HIRA/HNRNPA1/HNRNPA2B1/HNRNPC/HNRNPD/HNRNPU/IK/IWS1/KAT2A/KDM1A/KDM3A/KDM5A/KMT2A/KMT2B/LMNA/MAD1L1/MAD2L1/MAP2K7/MAPT/MCM2/MECP2/MKI67/MORC2/MPHOSP…	138
GO_NCRNA_PROCESSING	158/2414	377/43216	5.51275e-96	6.69631e-94	3.28278e-94	ADAR/AGO2/BYSL/C2orf49/CHD7/CLP1/CPSF1/CPSF4/CSTF2/DDX1/DDX17/DDX21/DDX27/DDX47/DDX49/DDX51/DDX52/DGCR8/DHX37/DIMT1/DIS3/DKC1/EBNA1BP2/EIF4A3/EMG1/ESF1/EXOSC10/EXOSC2/EXOSC3/EXOSC4/EXOSC5/EXOSC6/EXOSC7/EXOSC8/EXOSC9/FAM98B/FBL/FRG1/FTSJ3/GAR1/GEMIN4/GTF2H5/GTPBP4/HEATR1/HNRNPA2B1/IMP4/INTS1/INTS10/INTS11/INTS12/INTS14/INTS2/INTS3/INTS4/INTS5/INTS6/INTS6L/INTS7/INTS8/INTS9/ISG20L2/KRI1/KRR1/LAS1L/…	158		GO_NCRNA_METABOLIC_PROCESS	138/2039	438/43216	1.99028e-74	1.69496e-72	8.63585e-73	ADAR/AGO2/BOP1/BYSL/C2orf49/CDKAL1/CHD7/CLP1/CPSF1/CPSF4/CSTF2/DDX1/DDX17/DDX21/DDX47/DDX56/DGCR8/DHX37/DIS3/DKC1/EBNA1BP2/EIF4A3/ELAC2/ELP1/ESF1/EXOSC10/EXOSC2/EXOSC4/EXOSC5/EXOSC6/EXOSC7/EXOSC8/EXOSC9/FAM98B/FARSA/FARSB/FBL/FRG1/GAR1/GEMIN4/GTF2H5/GTPBP4/HEATR1/HNRNPA2B1/INTS1/INTS10/INTS11/INTS12/INTS14/INTS2/INTS3/INTS4/INTS5/INTS6/INTS6L/INTS7/INTS9/KHSRP/KRI1/LAS1L/LSM6/LYAR/MAPT/MDN1/METTL…	138
GO_REGULATION_OF_TRANSFERASE_ACTIVITY	157/2414	957/43216	2.94776e-34	7.66161e-33	3.75601e-33	ACSL1/ACTB/ADAR/ADNP/AURKB/BAG2/BAG5/BLM/CAV1/CCNA2/CCNB1/CCNK/CCNT1/CCNT2/CCT2/CCT4/CDC20/CDK1/CDK12/CDK5/CDK5RAP3/CDK7/CDKN2A/CENPE/CHTF18/CLSPN/CLU/CORO1C/CSPG4/CTNNB1/DAXX/DDX3X/DKC1/DNAJA1/DNAJC3/DUSP12/DUSP3/ECT2/EIF2AK2/EIF4A2/EPHB2/ERCC6/ERP29/EZH2/FGF2/FZR1/GBA/GCN1/GGNBP2/GOLGA2/GPS1/GSK3B/GTF2H1/GTPBP4/HACD3/HEXIM1/HMGA2/HMGN1/HNRNPA2B1/HNRNPD/HNRNPU/HSP90AA1/HSP90AB1/ILK/IPO5/IPO7/IQG…	157		GO_RESPONSE_TO_HORMONE	137/2039	972/43216	1.63785e-30	4.12381e-29	2.10109e-29	ACACA/AKAP8/ALPL/ANXA2/ARG1/ARID1A/ASNS/ATP1A1/ATP2B1/ATP6V0D1/ATP6V1A/ATP6V1B2/ATP6V1G1/BAD/BSG/CAD/CALR/CAT/CAV1/CBFB/CDC5L/CNOT1/CREB1/CSK/CSNK2B/CTNNB1/CYFIP1/CYP7B1/DDRGK1/DDX17/DDX5/DNAJA1/DNMT3A/DSG1/EEF2/EIF2B3/EIF2B4/EIF4E/EIF6/ELK1/EZH2/FOXC2/FOXO1/FOXP1/GNAI2/GNB1/GRB2/GSTP1/HDAC1/HNRNPD/HNRNPU/HOXD13/IDE/IQGAP1/JUND/KDM3A/KIF18A/KMT2D/LATS1/MAX/MBD2/MBD3/MED1/MEN1/MSN/MTOR/NASP/NCOA5/…	137
GO_GROWTH	157/2414	985/43216	8.94633e-33	2.16458e-31	1.06116e-31	ACTL6A/ADNP/AGRN/ALCAM/ANAPC2/ANXA1/ANXA2/ANXA6/ARID2/ARID5B/ASPM/ATRX/AURKA/BAP1/BASP1/BRD8/BRMS1L/BST2/CAMK2D/CCAR2/CCNB1/CDC42/CDK1/CDK11A/CDK5/CDKN2A/CDKN2AIP/CHD7/COL12A1/COL6A1/COPS2/CREB1/CSNK2A1/CTNNB1/CTR9/CTTN/CYFIP1/DDX39B/DDX3X/DHCR7/DMAP1/DNM2/EIF4G1/EIF4G2/ENO1/EP300/EPC1/ERCC2/ERCC6/EXOSC2/EXOSC4/EXOSC9/EZH2/EZR/FGF2/FKBP8/FN1/GIGYF2/GNAS/GSK3B/HMGA2/HSP90AA1/HSP90AB1/HSPA1A/ILK/IN…	157		GO_PROTEIN_TARGETING	135/2039	422/43216	9.23256e-74	7.32407e-72	3.73163e-72	AGPS/AP3B1/BAG4/BAP1/CAT/CDC37/CDK5/CHP1/CSNK2A2/DHRS4/ECI2/EXOC4/FIS1/GCC2/GSTK1/HSD17B4/HSP90AA1/HSPA5/HSPA8/HSPD1/IDE/ITGB2/LMAN1/NUCB1/NUP54/PEX1/PEX14/PEX19/PEX3/PIK3R4/PRNP/RAB7A/RAB8B/RAC2/RPL10/RPL10A/RPL11/RPL12/RPL13/RPL13A/RPL14/RPL15/RPL17/RPL18/RPL18A/RPL19/RPL21/RPL22/RPL23/RPL23A/RPL24/RPL26/RPL27/RPL27A/RPL28/RPL29/RPL3/RPL30/RPL31/RPL34/RPL35A/RPL36/RPL36A/RPL37A/RPL38/RPL4/RPL5/…	135
GO_REGULATION_OF_IMMUNE_RESPONSE	157/2414	1092/43216	1.09972e-27	2.18185e-26	1.06963e-26	ABCE1/ACTB/ACTR2/ACTR3/ANKRD17/ANXA1/AP1G1/ARG1/ARPC1B/ARPC3/ARPC4/ARRB2/ATAD5/B2M/BAG6/BAIAP2/BAX/BRK1/BST2/CAV1/CBFB/CD276/CD59/CD99/CDC42/CGAS/CLU/CNPY3/CREBBP/CUL1/CYFIP1/DDX1/DDX21/DDX60/DHX36/DHX9/DUSP3/EIF2B3/EIF2B4/ELF2/ELMO2/EP300/EXOSC3/EXOSC6/EZR/GATA2/HEXIM1/HK1/HLA-A/HLA-B/HLA-C/HLA-H/HMGB1/HMGB2/HSP90AA1/HSP90AB1/HSP90B1/HSPA1A/HSPD1/ICAM1/IFI16/IFITM1/IGHA2/IGKC/ITCH/ITGB1/JUN/KRT1…	157		GO_NEGATIVE_REGULATION_OF_CELLULAR_COMPONENT_ORGANIZATION	135/2039	685/43216	3.46366e-46	1.56703e-44	7.98407e-45	ACTN4/ADD1/ADD3/ALB/APOD/ARHGEF2/ATM/ATRX/AURKB/B2M/BAG4/BUB1/BUB3/CAMSAP2/CAPZA1/CAPZB/CAV1/CCNB1/CDC20/CDC42/CDK5/CENPF/CERS2/CHEK1/CHMP2A/CKAP2/CLASP1/CLASP2/CORO1C/CTBP1/DDX3X/DNAJB1/DNAJB6/DNM2/DNMT1/DYNC1LI1/ERCC4/EXOSC10/GAK/GEN1/GNL3L/HDAC2/HDGFL3/HIP1R/HNRNPA1/HNRNPC/HNRNPU/HSPA1A/HSPA1B/HSPA8/ID1/IK/KAT2A/KDM1A/KDM3A/KDM5A/KIF14/LIMA1/LMAN1/LMNA/LRPAP1/MAD1L1/MAD2L1/MAP4/MAP4K4/MAPRE1/M…	135
GO_NUCLEAR_TRANSPORT	156/2414	337/43216	8.19115e-103	1.21884e-100	5.97523e-101	AAAS/ABCE1/AGFG1/AKAP8L/ALKBH5/ALYREF/BANF1/BARD1/CALR/CDC40/CDK5/CHTOP/CPSF1/CPSF2/CPSF3/CPSF4/CPSF6/CSE1L/CTDSPL2/DDX39A/DDX39B/DHX38/DHX9/DMAP1/ECT2/EIF4A3/EIF4E/EIF6/EMD/FIP1L1/FLNA/FYTTD1/GEMIN4/GEMIN5/GSK3B/GTSE1/HMGA1/HNRNPA1/HNRNPA2B1/IPO4/IPO5/IPO7/IPO9/IWS1/JUP/KHDRBS1/KPNA1/KPNA2/KPNA3/KPNA6/KPNB1/LMNA/LSG1/MAGOH/MAPK1/MAVS/MX2/NCBP1/NCBP2/NEMF/NF1/NMD3/NOL6/NOLC1/NPM1/NUP107/NUP133/NU…	156		GO_NEURON_DEVELOPMENT	134/2039	1093/43216	5.48717e-24	1.02504e-22	5.22259e-23	ABL2/ACTR2/ADNP/AP2A1/APOD/APP/ARF4/ARX/ATF1/ATL1/ATXN10/B2M/B4GAT1/BCL11B/BSG/CAMSAP2/CAPRIN1/CDC20/CDC42/CDH11/CDK5/CERS2/CFL1/CREB1/CTNNA1/CTNNB1/CTTN/CUL4B/CUX1/CYFIP1/DBN1/DCDC2/DDX56/DHX36/DNM2/DPYSL2/DVL3/EFNB1/EHD1/ENAH/EPHB4/EZH2/EZR/FLOT1/FMR1/FN1/GAK/GRB2/HDAC2/HDGFL3/HES1/HPRT1/HSP90AA1/HSP90AB1/HSPA5/ID1/ILK/IQGAP1/ITGB1/KDM1A/KIDINS220/KIF20B/MACF1/MANF/MAP1A/MAP1B/MAP4/MAP4K4/MAPT/…	134
GO_RESPONSE_TO_HORMONE	156/2414	972/43216	6.39404e-33	1.56614e-31	7.67783e-32	ACAT1/ACSL1/AGRN/AGTRAP/AKAP8/ANXA1/ANXA2/AP3S1/ARG1/ARID1A/ARPC1B/ARRB2/ATP1A1/ATP2B1/ATP6AP1/ATP6V0C/ATP6V1A/ATP6V1E1/BAIAP2/BRCA1/BRIP1/BSG/C2CD5/CACYBP/CAD/CALR/CAT/CAV1/CBFB/CCNA2/CDC5L/CDK7/CNOT1/CNOT9/CREB1/CTNNB1/CYFIP1/DAXX/DDRGK1/DDX17/DDX18/DDX5/DNAJA1/DNMT3A/DSG1/EEF2/EIF2B3/EIF2B4/EIF4E/EIF6/ENG/EP300/EPHX1/EZH2/FAM210B/FHL2/FOSL1/GBA/GNA11/GNAI2/GNB1/HADHA/HDAC1/HMGB2/HNRNPD/HNRNPU/…	156		GO_REGULATION_OF_TRANSFERASE_ACTIVITY	133/2039	957/43216	4.91591e-29	1.1479e-27	5.8486e-28	ACTB/ADAR/ADNP/APP/AURKB/BAD/BAG2/BLM/BMI1/CACUL1/CAV1/CCNB1/CCNC/CCNT1/CCNT2/CCT2/CCT4/CDC20/CDC37/CDK1/CDK12/CDK5/CDK5RAP3/CEP85/CHMP6/CHP1/CHTF18/CORO1C/CSK/CSNK2B/CTNNB1/DCUN1D5/DDX3X/DKC1/DNAJA1/DVL3/ECT2/EIF2AK2/EIF4A2/ELP1/ERP29/EZH2/GADD45G/GCN1/GSTP1/GTPBP4/HACD3/HMGA2/HNRNPA2B1/HNRNPD/HNRNPU/HSP90AA1/HSP90AB1/HSPB1/ILK/IPO5/IQGAP1/JTB/KIDINS220/KIF14/LATS1/MAD2L1/MADD/MAGED1/MAP2K2/MAP2…	133
GO_INNATE_IMMUNE_RESPONSE	155/2414	972/43216	2.1683e-32	5.14172e-31	2.52067e-31	ABCE1/ACTR2/ACTR3/ADAR/AKAP8/ANKHD1/ANKRD17/ANXA1/AP1G1/APOBEC3B/ARG1/ARHGEF2/ARRB2/B2M/BST2/CAMK2B/CAMK2D/CAPZA1/CAV1/CD44/CDC42EP4/CGAS/CLU/CNPY3/CORO1A/CREBBP/CUL1/DDX1/DDX21/DDX3X/DDX60/DHX36/DHX9/EIF2AK2/EP300/FLNB/GAPDH/HEXIM1/HLA-A/HLA-B/HLA-C/HLA-H/HMGB1/HMGB2/HSP90AB1/HSP90B1/HSPA1A/HSPD1/ICAM1/IFI16/IFITM1/IGHA2/IGKC/IPO7/ISG15/ITCH/KIF5B/KRT1/KRT16/LAMP1/LSM14A/MATR3/MAVS/MED1/MX2/MYO1…	155		GO_RIBONUCLEOPROTEIN_COMPLEX_SUBUNIT_ORGANIZATION	132/2039	282/43216	3.385e-97	4.66728e-95	2.37799e-95	ADAR/AGO2/ATM/ATR/ATXN2L/BOP1/CD2BP2/CDC73/CELF1/CIRBP/CLP1/CNOT1/CPSF6/CPSF7/CRNKL1/DDX1/DDX23/DDX39B/DDX3X/DHX30/DHX8/DHX9/DYNC1H1/EDC3/EIF2A/EIF2S1/EIF2S3/EIF3A/EIF3B/EIF3C/EIF3D/EIF3E/EIF3G/EIF3H/EIF3I/EIF3K/EIF3L/EIF4B/EIF4H/EIF6/G3BP1/G3BP2/GEMIN4/GEMIN5/GEMIN6/HSP90AA1/HSP90AB1/ISY1/KIF5B/LSM3/LSM4/LUC7L/LUC7L2/LUC7L3/MAPT/MCTS1/MDN1/NCBP1/NLE1/NOP2/NPM1/NUDT21/NUFIP1/PELO/POLR2D/PRMT5/PRP…	132
GO_REGULATION_OF_CELL_CYCLE_PHASE_TRANSITION	154/2414	475/43216	1.17221e-74	8.61359e-73	4.22271e-73	ACTR1A/ANAPC1/ANAPC16/ANAPC2/ANAPC5/ANAPC7/ANKRD17/ANLN/ANXA1/ATAD5/ATM/AURKA/AURKB/BABAM1/BABAM2/BAX/BLM/BRCA1/BRD4/BUB3/CCNB1/CDC16/CDC20/CDC23/CDC27/CDC73/CDCA5/CDK1/CDK2/CDK5RAP3/CDKN2A/CENPE/CENPF/CEP131/CEP41/CETN2/CKAP5/CLASP1/CLSPN/CNOT1/CNOT10/CNOT11/CNOT3/CNOT4/CNOT9/CSNK1D/CSNK1E/CUL1/CUL3/CUL4A/CUL4B/DCTN1/DCTN2/DDB1/DDRGK1/DDX3X/DYNC1H1/DYNC1I2/DYNC1LI1/DYNLL1/EIF4G1/EP300/ERCC2/ERCC…	154		GO_PEPTIDYL_LYSINE_MODIFICATION	132/2039	382/43216	6.7944e-77	6.55773e-75	3.34117e-75	AAAS/ACTL6A/ARID4A/ARID4B/ASH2L/ATRX/BAG6/BAZ1A/BEND3/BRCA2/BRD4/BRD8/CBX4/CHEK1/CREBBP/CTBP1/CTNNB1/CTR9/DMAP1/DNMT1/DOT1L/DPF2/DPY30/DR1/EED/EHMT1/EHMT2/EP400/EPC2/EZH2/GNL3/GNL3L/GTF2B/HAT1/HCFC1/HDAC2/HMG20B/IWS1/JADE3/KANSL1/KANSL3/KAT14/KAT2A/KAT6A/KAT6B/KDM1A/KDM3A/KDM6A/KMT2A/KMT2B/KMT2D/LMNA/MBD3/MBIP/MCRS1/MECP2/MEN1/MORF4L1/MORF4L2/MRGBP/MSL1/MSL2/MTF2/NELFE/NSD1/NSD2/NSD3/NUP107/NUP15…	132
GO_PROTEIN_TARGETING	152/2414	422/43216	4.38658e-81	3.72985e-79	1.82851e-79	ACAA1/ACOT8/AGPS/AKAP12/AP3B1/AP3D1/AP3M1/ARL6IP1/ATG3/BAP1/C2CD5/CAT/CDK5/CLU/CSNK2A2/DECR2/DHRS4/EHHADH/EXOC4/FIS1/GCC2/GSTK1/HMGCL/HOMER3/HSD17B4/HSP90AA1/HSPA5/HSPA8/HSPD1/ICMT/LAMP2/LMAN1/M6PR/MYO1C/NUCB1/NUP54/PARD3/PEX14/PIK3R4/RAB7A/RAB8B/RAC2/RPL10/RPL10A/RPL11/RPL12/RPL13/RPL13A/RPL14/RPL15/RPL17/RPL18/RPL18A/RPL19/RPL21/RPL22/RPL23/RPL23A/RPL24/RPL26/RPL27/RPL27A/RPL28/RPL29/RPL3/RPL30…	152		GO_RESPONSE_TO_NITROGEN_COMPOUND	132/2039	970/43216	6.30535e-28	1.42079e-26	7.23895e-27	ACTB/ACTR2/AKAP9/APP/ARG1/ARHGEF2/ASNS/ATP6V0D1/ATP6V1A/ATP6V1B2/ATP6V1G1/ATRX/BAD/BLM/BSG/CAD/CAT/CAV1/CDC5L/CDK1/CDK2/CDK5/CEBPB/CFL1/CREB1/CSK/CTNNA1/CTNNB1/CYFIP1/DDX1/DDX21/DHX15/DHX36/DHX9/DNM1/DNM2/DNMT1/DNMT3A/EEF2/EFTUD2/EIF2B3/EIF2B4/EIF6/EZH2/EZR/FIS1/FLOT1/FMR1/FOXC2/FOXO1/GNAI2/GNB1/GRB2/GSTP1/HDAC2/HNRNPD/HNRNPL/HPRT1/HSP90B1/HSPA5/ID1/IDE/IPO5/IQGAP1/ITGB1/ITGB2/JUND/JUP/KDM1A/LARP…	132
GO_MODIFICATION_DEPENDENT_MACROMOLECULE_CATABOLIC_PROCESS	151/2414	620/43216	8.29077e-55	3.97957e-53	1.95093e-53	ADRM1/ANAPC1/ANAPC16/ANAPC2/ANAPC5/ANAPC7/ARRB2/AUP1/AURKA/AURKB/BAG5/BAG6/BAP1/BCAP31/BUB3/CAV1/CCAR2/CCDC22/CCDC47/CCNB1/CDC16/CDC20/CDC23/CDC27/CDK1/CDK2/CLU/CNOT4/COMMD1/COPS3/CSNK1A1/CSNK1D/CSNK1E/CSNK2A1/CSNK2A2/CTNNB1/CUL1/CUL2/CUL3/CUL4A/CUL4B/DDB1/DDIT3/DDRGK1/DERL1/DNAJC10/ELOC/ERLEC1/ERLIN1/ERLIN2/EXOSC10/EXOSC2/EXOSC3/EXOSC7/EXOSC8/EXOSC9/FAF2/FBXL18/FBXL6/FZR1/GBA/GSK3B/HSP90AB1/HSP9…	151		GO_NCRNA_PROCESSING	131/2039	377/43216	1.16183e-76	1.10298e-74	5.61969e-75	ADAR/AGO2/BOP1/BYSL/C2orf49/CDKAL1/CHD7/CLP1/CPSF1/CPSF4/CSTF2/DDX1/DDX17/DDX21/DDX47/DDX56/DGCR8/DHX37/DIS3/DKC1/EBNA1BP2/EIF4A3/ELAC2/ELP1/ESF1/EXOSC10/EXOSC2/EXOSC4/EXOSC5/EXOSC6/EXOSC7/EXOSC8/EXOSC9/FAM98B/FBL/FRG1/GAR1/GEMIN4/GTF2H5/GTPBP4/HEATR1/HNRNPA2B1/INTS1/INTS10/INTS11/INTS12/INTS14/INTS2/INTS3/INTS4/INTS5/INTS6/INTS6L/INTS7/INTS9/KRI1/LAS1L/LSM6/LYAR/MDN1/METTL3/MTREX/NAT10/NCBP1/NHP…	131
GO_NEURON_DEVELOPMENT	151/2414	1093/43216	7.41208e-25	1.3091e-23	6.4177e-24	ABL2/ACSL4/ACTR2/ADNP/AGRN/ALCAM/ANAPC2/AP2A1/ARF4/ARF6/ATF1/ATXN10/AURKA/B2M/BAG5/BAIAP2/BSG/CAMK2B/CAMSAP2/CAPRIN1/CDC20/CDC42/CDK5/CFL1/CNP/CNTNAP1/CREB1/CTNNA1/CTNNB1/CTTN/CUL4B/CUX1/CYFIP1/DBN1/DHX36/DNM2/DOCK7/EHD1/EP300/EPHA2/EPHB2/EXT1/EZH2/EZR/FMR1/FN1/GAK/GATA2/GSK3B/HDAC2/HMGB1/HSP90AA1/HSP90AB1/HSPA5/IFT140/ILK/IQGAP1/ITGA3/ITGB1/ITSN2/JUN/KDM1A/KIF20B/LAMB1/LGALS1/LRP1/MACF1/MANF/MAP…	151		GO_REGULATION_OF_GENE_EXPRESSION_EPIGENETIC	129/2039	837/43216	1.21601e-32	3.30605e-31	1.68444e-31	AAAS/ACTB/ADAR/AGO2/ARID1A/ARID1B/ARID4A/ARID4B/BAZ1B/BAZ2A/BEND3/BMI1/CDYL/CELF1/CHEK1/CHRAC1/CLP1/CNOT1/CTBP1/CTNNB1/DDX21/DDX5/DEK/DGCR8/DHX9/DNMT1/DNMT3A/DOT1L/EED/EIF4G1/EIF6/ELAVL1/EXOSC10/EZH2/FAM172A/FMR1/FXR1/GIGYF2/HAT1/HDAC1/HDAC2/HELLS/HELZ/HIRA/HNRNPA2B1/HNRNPU/KAT2A/KDM1B/KMT2B/KMT2D/LRIF1/MAP2K2/MBD2/MBD3/MECP2/METTL3/MORC2/MORF4L1/MORF4L2/MOV10/MPHOSPH8/MTA1/MTF2/NCBP1/NCOR1/NCOR2…	129
GO_RESPONSE_TO_ORGANIC_CYCLIC_COMPOUND	150/2414	912/43216	6.8618e-33	1.67383e-31	8.20574e-32	ACAT1/ACSL1/ACSL3/ACTB/ACTR2/ANXA1/ANXA7/ARG1/ARID1A/ARPC1B/ARRB2/ATF1/ATP1A1/ATP2B1/BLM/BRCA1/BSG/CAD/CALR/CAT/CAV1/CBFB/CCNA2/CCNB1/CDC5L/CDK1/CDK5/CDK7/CEBPB/CGAS/CLU/CNOT1/CNOT9/COMT/CTNNA1/CTNNB1/DAXX/DDRGK1/DDX1/DDX17/DDX18/DDX21/DDX5/DHX36/DHX9/DNAJA1/DNM2/DNMT3A/DSG1/EEF2/EFTUD2/EIF4A3/EIF4E/ENG/EP300/EPHX1/EZH2/EZR/FAM210B/FHL2/FIS1/FOSL1/GABPA/GBA/GNB1/HCFC1/HDAC1/HDAC2/HMGB2/HNRNPD/HNR…	150		GO_NUCLEAR_TRANSPORT	128/2039	337/43216	1.95417e-80	1.98537e-78	1.01155e-78	AAAS/ABCE1/AKAP8L/ALKBH5/ALYREF/APOD/CALR/CDC40/CDK5/CHP1/CHTOP/CPSF1/CPSF2/CPSF3/CPSF4/CPSF6/CSE1L/CTDSPL2/DDX39A/DDX39B/DHX38/DHX9/DMAP1/ECT2/EIF4A3/EIF4E/EIF6/EMD/FIP1L1/FLNA/FYTTD1/GEMIN4/GEMIN5/GEMIN6/GTSE1/HDAC3/HNRNPA1/HNRNPA2B1/IPO5/IWS1/JUP/KHDRBS1/KPNA1/KPNA2/KPNA3/KPNB1/LMNA/LSG1/MAGOH/NCBP1/NCBP2/NEMF/NOLC1/NPM1/NUP107/NUP153/NUP155/NUP205/NUP214/NUP35/NUP54/NUP62/NUP85/NUP88/NUP93/NU…	128
GO_CELL_ACTIVATION_INVOLVED_IN_IMMUNE_RESPONSE	149/2414	702/43216	4.02044e-46	1.48631e-44	7.28647e-45	ACAA1/ACLY/ACTR10/ACTR2/ADGRE5/ALDOA/ALDOC/ANXA1/ANXA2/AP1G1/AP2A2/ARG1/ARL8A/ATAD5/ATP6AP2/ATP6V0C/B2M/BST2/CAND1/CAT/CCT2/CCT8/CD44/CD59/CKAP4/CNN2/COMMD3/COMMD9/COPB1/CORO1A/CTSC/CYB5R3/CYFIP1/DDOST/DDX3X/DNAJC13/DNAJC3/DNASE1L1/DSG1/DSP/DYNC1H1/DYNC1LI1/DYNLL1/EEF1A1/EEF2/ERP44/EXOSC3/EXOSC6/FAF2/FLG2/GATA2/GBF1/HLA-H/HMGB1/HMOX2/HRNR/HSP90AA1/HSP90AB1/HSPA1A/HSPA8/HSPD1/ICAM1/IGF2R/ILF2/IMPD…	149		GO_POSITIVE_REGULATION_OF_IMMUNE_SYSTEM_PROCESS	128/2039	1165/43216	6.83421e-19	9.82057e-18	5.0036e-18	ACIN1/ACTB/ACTR2/ANKRD17/AP3B1/APP/ARG1/ATAD5/ATP11C/ATXN1L/B2M/BAD/BAG6/BAX/BLM/CACTIN/CALR/CAV1/CBFB/CD276/CDC42/CNPY3/CREB1/CREBBP/CSK/CYFIP1/DDX1/DDX21/DHX36/DHX9/DOCK8/EFNB1/EIF2B3/EIF2B4/ELF1/ELF2/EXOSC6/EZR/FGG/FLOT1/FOXP1/GNAS/GRB2/HES1/HLA-A/HLA-C/HLA-H/HMOX1/HSP90AA1/HSP90AB1/HSP90B1/HSPA1A/HSPA1B/HSPD1/HSPH1/IGHG1/ITGB2/KRT1/LAMP1/MATR3/MED1/MIA3/MLH1/MSH2/MSH6/MUC19/NONO/NPLOC4/NRAS/N…	128
GO_CENTRAL_NERVOUS_SYSTEM_DEVELOPMENT	148/2414	971/43216	7.96959e-29	1.65857e-27	8.13092e-28	ABCB6/ACAT1/ACSL3/ACTB/ACTL6A/ARCN1/ARF4/ARID1A/ARRB2/ASPM/ATN1/ATP2B1/ATRX/BAG6/BASP1/BAX/BIN1/BPTF/CDC42/CDK5/CDK5RAP3/CENPF/CHD7/CHD8/CLP1/CLU/CNP/CNTNAP1/CREB1/CSNK1D/CSNK1E/CSNK2A2/CTNNB1/CTNND1/DCTN1/DHX30/DNAJB1/DOCK7/DYNLL1/EED/EIF2B3/EIF2B4/ENG/EPHB2/ERCC2/EXT1/EZH2/FANCD2/FLNA/FMR1/GART/GATA2/GIGYF2/GLUD1/GNAI3/GNG12/GSK3B/HDAC1/HDAC2/HNRNPD/HSP90AA1/HSP90AB1/HSPA5/HSPG2/IGF2BP1/ITGB1/K…	148		GO_ESTABLISHMENT_OF_PROTEIN_LOCALIZATION_TO_MEMBRANE	127/2039	324/43216	8.5012e-82	8.95099e-80	4.56055e-80	ACSL3/AFDN/BAD/BAG6/BAX/CDK5/CHP1/CSK/EXOC4/FIS1/GOLPH3/GOLPH3L/GORASP2/HSP90AA1/HSPA5/ITGB2/LYPLA1/MACF1/NSF/PEX19/PEX3/PRNP/RAB10/RAB11B/RAB34/RAB3GAP1/RAB3GAP2/RAB8A/RAB8B/RPL10/RPL10A/RPL11/RPL12/RPL13/RPL13A/RPL14/RPL15/RPL17/RPL18/RPL18A/RPL19/RPL21/RPL22/RPL23/RPL23A/RPL24/RPL26/RPL27/RPL27A/RPL28/RPL29/RPL3/RPL30/RPL31/RPL34/RPL35A/RPL36/RPL36A/RPL37A/RPL38/RPL4/RPL5/RPL7/RPL7A/RPL8/RPL9/…	127
GO_MULTI_ORGANISM_REPRODUCTIVE_PROCESS	148/2414	994/43216	9.68827e-28	1.93505e-26	9.48636e-27	AAAS/ACSL4/ACTR1A/AFF4/AGFG1/AGO2/ALDOA/ALKBH5/APOL2/ARG1/ARID1A/ARID4B/ASPM/ATRX/AURKA/BAG6/BAX/BCAP31/BRD2/BRIP1/BSG/BYSL/CAD/CALR/CCNB1/CCT2/CCT3/CCT4/CCT5/CCT7/CCT8/CDK1/CELF1/CEP131/CETN2/COMT/CSNK2A2/CTNNB1/DAZAP1/DDX6/DHX36/DIAPH3/DNAJA1/DNM2/DNMT3A/DSG1/DYNLL1/EIF2S2/EIF5A2/ETV6/FAM50A/FANCA/FANCD2/FANCG/FOSL1/GGNBP2/GORASP2/HDAC2/HMGB2/IGF2R/INTS13/ITGA3/ITGA5/ITGB1/JUNB/KDM3A/KDM5A/KHDR…	148		GO_REGULATION_OF_CELL_CYCLE_PHASE_TRANSITION	127/2039	475/43216	2.97226e-59	1.8311e-57	9.32952e-58	ACTR1A/AKAP9/ANAPC1/ANAPC4/ANAPC5/ANAPC7/ANKRD17/ANLN/APP/ATAD5/ATM/AURKB/BABAM1/BAX/BLM/BRD4/BUB1/BUB3/CCNB1/CDC16/CDC20/CDC23/CDC27/CDC73/CDK1/CDK2/CDK5RAP3/CENPF/CEP131/CHEK1/CKAP5/CLASP1/CNOT1/CNOT11/CSNK1E/CUL3/CUL4A/CUL4B/DCTN1/DCTN2/DDB1/DDRGK1/DDX3X/DYNC1H1/DYNC1I2/DYNC1LI1/DYNLL1/EIF4G1/ERCC3/EZH2/GEN1/GIGYF2/GTSE1/HAUS6/HMGA2/HSP90AA1/IK/INO80/KIF14/MAD1L1/MAD2L1/MAPRE1/MECP2/MEN1/MRE11…	127
GO_RESPONSE_TO_BIOTIC_STIMULUS	147/2414	1012/43216	1.93967e-26	3.65346e-25	1.79107e-25	ABCE1/ABCF3/ADAR/AKAP8/ANKRD17/AP1S1/APOBEC3B/ARG1/ATP2A2/B2M/BAIAP2/BANF1/BST2/CAV1/CCDC47/CCT5/CDC73/CDK19/CEBPB/CFL1/CGAS/CHD7/CLU/CNP/COMT/CTR9/DCD/DDIT3/DDX1/DDX17/DDX21/DDX3X/DDX41/DDX60/DHX36/DHX9/DNAJC3/EEF1G/EIF2AK2/ENO1/EPHA2/ERCC6/EXOC1/EXOSC4/EXOSC5/FAM111A/FLNA/FMR1/FOSL1/GAPDH/GBF1/GNG12/GSK3B/GTF2F1/HDAC2/HMGA1/HMGA2/HMGB1/HMGB2/HMGN2/HNRNPA0/HNRNPUL1/HSPA5/HSPD1/ICAM1/IFI16/IFI44/…	147		GO_HEAD_DEVELOPMENT	127/2039	762/43216	1.27622e-35	3.86941e-34	1.97147e-34	ACSL3/ACTB/ANKRD11/APOD/APP/ARCN1/ARF4/ARID1A/ARX/ASPH/ATP2B1/ATP6V0D1/ATRX/ATXN1L/BAD/BAG6/BASP1/BAX/BCL11B/BPTF/BRCA2/CDC42/CDK5/CDK5RAP3/CENPF/CHD7/CHD8/CLP1/CREB1/CSK/CSNK1E/CSNK2A2/CTNNB1/CTNND1/DDX10/DNAJB1/DPYSL2/DYNLL1/EIF2B3/EZH2/FLNA/GART/GNAI3/HDAC1/HES1/HNRNPD/HOOK3/HPRT1/HSPA5/ID1/ID4/IGF2BP1/ITGB1/KAT2A/KDM1A/KIF14/KIF5B/MBD3/MBOAT7/MECP2/MED1/MEN1/METTL3/MTOR/MTPN/MYH10/NAPA/NCOA6/…	127
GO_ANATOMICAL_STRUCTURE_FORMATION_INVOLVED_IN_MORPHOGENESIS	147/2414	1164/43216	1.86994e-20	2.52952e-19	1.24006e-19	ACTL6A/ACTN1/AGFG1/AGO2/ANXA1/ANXA2/ARID1A/ATP5F1B/BRCA1/BYSL/CAV1/CDC73/CDK5/CFL1/CLASP1/CLASP2/CNOT3/CNTNAP1/COL12A1/COL18A1/COL4A2/COL5A1/COL6A1/CSPG4/CTNNB1/CTR9/CUL3/EHD1/EHD2/EMC10/ENG/EP300/EPHA2/EPHB2/ERCC2/EXOC4/FGF2/FHL2/FN1/GABPA/GATA2/GNG5/GTF2I/HDAC1/HDAC2/HK2/HMGA2/HSPG2/ILK/ITGA3/ITGA5/ITGA6/ITGAV/ITGB1/ITGB4/JUN/JUNB/JUP/KAT2A/KIF20B/KRT1/KRT8/LAMA5/LAMB1/LEO1/LUZP1/MAPK1/MBOAT7/M…	147		GO_REGULATION_OF_CELL_DEVELOPMENT	127/2039	938/43216	1.06895e-26	2.24285e-25	1.14274e-25	ABL2/ACTN4/ACTR2/ADD1/ADNP/AP2A1/APP/ARHGEF2/ATF1/B2M/BAD/BCL11B/CALR/CAMSAP2/CAPRIN1/CDC20/CDC42/CDK1/CDK5/CDK5RAP3/CERS2/CFL1/CHD7/CORO1C/CREB1/CSNK1E/CTNNA1/CTNNB1/CTTN/CUX1/CYFIP1/DBN1/DDX39B/DDX56/DHX36/DNM2/DPYSL2/DVL3/ECT2/EIF4E/EIF4ENIF1/EIF4G1/EZH2/FGG/FLNA/FMR1/FN1/GAK/HDAC1/HDAC2/HES1/HMG20B/HOOK3/HSPA5/ID1/ID4/ILK/IQGAP1/KDM1A/KIDINS220/KIF14/KIF20B/LIMS1/MACF1/MAP1B/MAP4K4/MAPT/MARK2…	127
GO_RIBOSOME_BIOGENESIS	146/2414	283/43216	6.96304e-105	1.09063e-102	5.34669e-103	AATF/ABCE1/BRIX1/BYSL/CHD7/DDX17/DDX21/DDX27/DDX31/DDX3X/DDX47/DDX49/DDX51/DDX52/DHX30/DHX37/DIMT1/DIS3/DKC1/EBNA1BP2/EIF2A/EIF4A3/EIF6/EMG1/ESF1/EXOSC10/EXOSC2/EXOSC3/EXOSC4/EXOSC5/EXOSC6/EXOSC7/EXOSC8/EXOSC9/FBL/FRG1/FTSJ3/GAR1/GEMIN4/GNL2/GNL3L/GTF2H5/GTPBP4/HEATR1/IMP4/ISG20L2/KRI1/KRR1/LAS1L/LSM6/LYAR/MDN1/MPHOSPH10/MRTO4/MTREX/MYBBP1A/NAT10/NHP2/NLE1/NMD3/NOC4L/NOL11/NOL6/NOLC1/NOP10/NOP16/…	146		GO_MULTI_ORGANISM_REPRODUCTIVE_PROCESS	127/2039	994/43216	2.20351e-24	4.22534e-23	2.15282e-23	AAAS/ACTR1A/AFF4/AGO2/ALDOA/ALKBH5/APP/ARG1/ARID1A/ARID4A/ARID4B/ATRX/BAD/BAG6/BAX/BCAP31/BRCA2/BRD2/BSG/BYSL/CAD/CALR/CCNB1/CCT2/CCT3/CCT4/CCT5/CCT7/CCT8/CDK1/CDYL/CELF1/CEP131/COMT/CSNK2A2/CTNNB1/DAZAP1/DHX36/DIAPH3/DNAJA1/DNM2/DNMT3A/DSG1/DYNLL1/EIF2S2/EIF4H/FAM50A/FNDC3A/GORASP2/HDAC2/HOXA10/IGF2R/INTS13/ITGA5/ITGB1/KDM1B/KDM3A/KDM5A/KHDRBS1/KIF18A/KIFC1/KMT2B/KMT2D/KNL1/KRT9/MAGED2/MED1/MEN1…	127
GO_RESPONSE_TO_NITROGEN_COMPOUND	146/2414	970/43216	7.16935e-28	1.45638e-26	7.13973e-27	ACTB/ACTR2/AGRN/AGTRAP/ANXA1/AP3S1/ARG1/ARHGEF2/ATP6AP1/ATP6V0C/ATP6V1A/ATP6V1E1/ATRX/BAIAP2/BLM/BRCA1/BRIP1/BSG/C2CD5/CACYBP/CAD/CAT/CAV1/CCNA2/CDC5L/CDK1/CDK2/CDK5/CEBPB/CFL1/CGAS/COL6A1/CREB1/CTNNA1/CTNNB1/CYFIP1/DAXX/DDX1/DDX21/DHX15/DHX36/DHX9/DNM1/DNM2/DNMT1/DNMT3A/EEF2/EFTUD2/EIF2B3/EIF2B4/EIF6/EZH2/EZR/FIS1/FMR1/FOSL1/GABPA/GNA11/GNAI2/GNB1/GSK3B/HADHA/HDAC2/HNRNPD/HNRNPL/HSP90B1/HSPA5/IC…	146		GO_LEUKOCYTE_MEDIATED_IMMUNITY	126/2039	865/43216	1.68258e-29	4.05992e-28	2.06854e-28	ACLY/ACTR2/ADGRE5/ALDOA/ANXA2/AP2A2/ARG1/ATAD5/B2M/CAND1/CAT/CCT2/CCT8/CKAP4/CNN2/COPB1/CPNE3/CSNK2B/CYB5R3/CYFIP1/DDOST/DDX1/DDX21/DDX3X/DHX36/DNAJC13/DSG1/DSN1/DSP/DYNC1H1/DYNC1LI1/DYNLL1/EEF1A1/EEF2/ERP44/EXOSC6/FLG2/GSTP1/HLA-A/HLA-C/HLA-H/HMOX1/HMOX2/HPRT1/HRNR/HSP90AA1/HSP90AB1/HSPA1A/HSPA1B/HSPA8/HSPD1/IGF2R/IGHG1/ILF2/IMPDH2/IQGAP1/ITGB2/JAGN1/JUP/KPNB1/KRT1/LAMP1/LPCAT1/METTL7A/MGST1/MLE…	126
GO_RESPONSE_TO_DRUG	146/2414	1015/43216	7.87784e-26	1.46987e-24	7.20587e-25	ACSL1/ACTB/ACTR2/AGRN/ANXA1/APTX/ARG1/ARHGEF2/ARL6IP1/ARL6IP5/ATP1A1/ATR/ATRX/B2M/BLM/BLMH/BRCA1/CAD/CALR/CAT/CAV1/CBX8/CCNA2/CCNB1/CDK1/CDK2/CDK5/CDK9/CENPF/COL18A1/COMT/CREB1/CTNNA1/CTNNB1/DAXX/DMAP1/DNM2/DNMT3A/DSG1/EBP/ECT2/EEF2/EFTUD2/EIF4E/ENG/EPS8/EZH2/FMR1/FOSL1/GABPA/GBA/GNA11/GNAI2/GNAS/GNB1/HADHA/HDAC2/HMGA2/HMGB2/HNRNPA1/HNRNPD/HSP90B1/HSPA5/ICAM1/ITGA3/JUN/JUNB/JUND/JUP/KAT7/KDM3B/KI…	146		GO_REGULATION_OF_RNA_METABOLIC_PROCESS	124/2039	222/43216	8.76597e-104	1.33589e-101	6.80637e-102	ABCE1/AHNAK/CCNB1/CCNT1/CDC73/CDK11A/CDK12/CDK9/CELF1/CIRBP/CLK4/CPSF4/CPSF6/CPSF7/CTR9/CWC22/DAZAP1/DDX17/DDX5/DHX36/DHX9/FAM172A/FMR1/FUS/HEATR1/HNRNPA1/HNRNPA2B1/HNRNPF/HNRNPH1/HNRNPK/HNRNPL/HNRNPLL/HNRNPU/HSPA1A/IWS1/KHDRBS1/KHSRP/LEO1/MAGOH/MAP2K2/MBNL1/NCBP1/NCBP2/NCOR1/NCOR2/NELFE/NOVA1/NPM1/NSRP1/NUDT21/NUP98/PABPN1/PAF1/PAPOLA/POLR2A/PQBP1/PRPF19/PTBP1/PTBP2/RBFOX2/RBM10/RBM15/RBM15B/RBM…	124
GO_ION_TRANSPORT	146/2414	1670/43216	5.85159e-08	3.31071e-07	1.62304e-07	ABCB6/ACSL1/ACSL3/ACSL4/ACTN4/AHNAK/ANO10/ANXA1/ANXA2/ANXA6/APOC3/ARG1/ARL6IP1/ARL6IP5/ARRB2/ASPH/ATP13A1/ATP1A1/ATP1B1/ATP1B3/ATP2A2/ATP2B1/ATP2C1/ATP5F1A/ATP5F1B/ATP5MF/ATP5PD/ATP5PO/ATP6AP1/ATP6V0C/ATP6V1A/ATP6V1E1/B2M/BAX/BIN1/CAMK2B/CAMK2D/CAV1/CDK2/CDK5/CEBPB/CHD7/CHERP/CLCC1/CLIC1/CLTC/COMMD1/COMMD3/COMMD9/CORO1A/COX5A/CP/CTNNB1/DDIT3/DNM2/EPHB2/ERO1A/FGF2/FLNA/FMR1/GNAI2/GPR89A/HOMER3/ICA…	146		GO_REGULATION_OF_CELLULAR_PROTEIN_LOCALIZATION	124/2039	520/43216	6.99362e-52	3.64866e-50	1.859e-50	ACSL3/ACTB/AKAP8L/AP2B1/AP2M1/APOD/BAD/BAG4/BAP1/BCAP31/CCT2/CCT3/CCT4/CCT5/CCT6A/CCT7/CCT8/CDK1/CDK5/CDK5RAP3/CEP131/CHP1/CLTC/CSK/CSNK1E/CSNK2A2/CTDSPL2/CTNNB1/DDRGK1/DKC1/DMAP1/DNAJA1/DVL3/ECT2/EMD/EPB41/EPB41L2/EZR/FIS1/FLNA/GBF1/GCC2/GNL3/GNL3L/GTSE1/HDAC3/HSP90AA1/HSP90AB1/ICE1/IPO5/IQGAP1/ITGB1/ITGB2/IWS1/JUP/KDM1A/KIF20B/KIF5B/LMAN1/LMNA/LYPLA1/MAP1A/MAPT/MCRS1/MESD/MSN/NDC80/NIPBL/NOLC1/…	124
GO_CIRCULATORY_SYSTEM_DEVELOPMENT	145/2414	1151/43216	4.3076e-20	5.68489e-19	2.78695e-19	AGO2/ANKRD17/ANXA1/ANXA2/AP1B1/AP2B1/ARID1A/ARID2/ARRB2/ATP5F1B/BASP1/BAX/BRCA1/CACYBP/CAD/CALR/CAV1/CCNB1/CDK1/CHD7/COL18A1/COL4A2/COL5A1/CREB1/CRELD1/CSPG4/CTNNB1/DDIT3/DDX39B/DHCR7/DHX36/DNM2/DNMT1/DSP/ECE1/EMC10/ENG/EP300/EPC1/EPHA2/EPHB2/FGF2/FHL2/FN1/FOSL1/GATA2/GGNBP2/GNA11/GNG5/GTF2I/HEXIM1/HK2/HMGA2/HNRNPU/HSPG2/IFT140/ILK/ITGA3/ITGA5/ITGAV/ITGB1/JUN/JUNB/JUP/KAT2A/KRT1/LAMA5/LMNA/LRP1/L…	145		GO_VIRAL_GENE_EXPRESSION	123/2039	189/43216	8.15632e-115	1.52365e-112	7.76304e-113	AAAS/CCNT1/CCNT2/CDK9/CHD1/DHX9/EIF3A/EIF3B/EIF3D/EIF3G/EIF3L/GTF2B/GTF2F1/HDAC1/HMGA2/MCTS1/NELFA/NELFB/NELFE/NUP107/NUP153/NUP155/NUP205/NUP214/NUP35/NUP54/NUP62/NUP85/NUP88/NUP93/NUP98/PCBP2/POLR2A/POLR2B/POLR2C/POLR2D/POLR2E/POLR2G/POLR2H/PSMC3/PTBP1/RAE1/RANBP2/RPL10/RPL10A/RPL11/RPL12/RPL13/RPL13A/RPL14/RPL15/RPL17/RPL18/RPL18A/RPL19/RPL21/RPL22/RPL23/RPL23A/RPL24/RPL26/RPL27/RPL27A/RPL28/R…	123
GO_ENZYME_LINKED_RECEPTOR_PROTEIN_SIGNALING_PATHWAY	144/2414	1038/43216	6.30662e-24	1.04269e-22	5.11168e-23	ACTB/ACTR2/ACTR3/AP2A1/AP2A2/AP2B1/AP2M1/AP2S1/AP3S1/ARF4/ARID5B/ARPC1B/ARPC3/ARPC4/ARRB2/ATP6AP1/ATP6V0C/ATP6V1A/ATP6V1E1/BAIAP2/BRK1/C2CD5/CAV1/CDC42/CNOT9/COL4A2/CREB1/CREBBP/CSPG4/CTDSPL2/CTNNB1/CYFIP1/DDX5/DNM1/DNM2/DUSP3/ELMO2/ENG/EP300/EPHA2/EPHB2/EPS15L1/EPS8/F11R/FAM83G/FERMT2/FGF2/FIBP/FKBP8/GIGYF2/GLG1/GNAI2/GTF2F1/GTF2F2/HNRNPA1/HNRNPF/HNRNPH1/HNRNPM/HSP90AA1/HSP90AB1/HSPA1A/HSPA5/IGF…	144		GO_TRANSLATIONAL_INITIATION	123/2039	192/43216	1.57871e-113	2.77039e-111	1.41152e-111	ABCE1/AGO2/CDC123/DDX1/DDX3X/DHX33/EIF2A/EIF2AK2/EIF2B3/EIF2B4/EIF2S1/EIF2S2/EIF2S3/EIF3A/EIF3B/EIF3C/EIF3D/EIF3E/EIF3G/EIF3H/EIF3I/EIF3K/EIF3L/EIF4A1/EIF4A2/EIF4B/EIF4E/EIF4G1/EIF4G2/EIF4G3/EIF4H/EIF5B/EIF6/FMR1/HSPB1/KHDRBS1/LARP1/MCTS1/METTL3/MTOR/NCBP1/NCBP2/NPM1/PABPC1/POLR2D/POLR2G/PPP1CA/RBM4/RPL10/RPL10A/RPL11/RPL12/RPL13/RPL13A/RPL14/RPL15/RPL17/RPL18/RPL18A/RPL19/RPL21/RPL22/RPL23/RPL23…	123
GO_RIBONUCLEOPROTEIN_COMPLEX_SUBUNIT_ORGANIZATION	142/2414	282/43216	4.35114e-100	6.02279e-98	2.9526e-98	AAR2/ADAR/AGO2/ATM/ATR/ATXN2/ATXN2L/BRIX1/CD2BP2/CDC73/CELF1/CIRBP/CLP1/CNOT1/CPSF6/CPSF7/CRNKL1/DDX1/DDX23/DDX39B/DDX3X/DDX6/DENR/DHX30/DHX8/DHX9/DYNC1H1/EDC3/EIF2A/EIF2S1/EIF2S3/EIF3A/EIF3B/EIF3C/EIF3D/EIF3E/EIF3F/EIF3G/EIF3H/EIF3I/EIF3K/EIF3L/EIF3M/EIF4B/EIF5/EIF6/G3BP1/G3BP2/GEMIN4/GEMIN5/HSP90AA1/HSP90AB1/ISY1/KIF5B/LSM14A/LSM3/LSM4/LUC7L/LUC7L2/LUC7L3/MDN1/MRTO4/NCBP1/NLE1/NOP2/NPM1/NUDT21/…	142		GO_RNA_LOCALIZATION	123/2039	227/43216	9.81867e-101	1.45795e-98	7.42826e-99	AAAS/ABCE1/AHCTF1/AKAP8L/ALKBH5/ALYREF/ATM/ATR/CCT2/CCT3/CCT4/CCT5/CCT6A/CCT7/CCT8/CDC40/CHTOP/CKAP5/CPSF1/CPSF2/CPSF3/CPSF4/CPSF6/DDX19A/DDX39A/DDX39B/DHX36/DHX38/DHX9/DKC1/EIF4A3/EIF4E/EIF6/EXOSC10/EXOSC2/FBL/FIP1L1/FLOT1/FMR1/FYTTD1/G3BP2/HNRNPA1/HNRNPA2B1/HNRNPA3/HNRNPU/IGF2BP1/IGF2BP2/IGF2BP3/IWS1/KHDRBS1/KHSRP/LRPPRC/MAGOH/NCBP1/NCBP2/NCBP3/NHP2/NOP58/NPM1/NUP107/NUP153/NUP155/NUP205/NUP214…	123
GO_GOLGI_VESICLE_TRANSPORT	142/2414	364/43216	3.2294e-81	2.82668e-79	1.38574e-79	ACSL3/ACTR10/ACTR1A/ANKFY1/AP1G1/AP2A1/AP3D1/ARCN1/ARF3/ARF4/ARFGAP1/ARFGAP2/ARFGAP3/ARL1/BCAP29/BCAP31/BET1/BICD2/BNIP1/CAPZA1/CAPZB/CCDC22/CD59/CENPE/COG1/COMMD1/COPA/COPB1/COPB2/COPE/COPG1/COPG2/COPZ1/CSNK1D/CTSC/CUL3/CUX1/DCTN1/DCTN2/DNM2/DYNC1H1/DYNC1I2/DYNC1LI1/DYNC1LI2/DYNLL1/ERGIC1/ERGIC3/EXOC1/EXOC2/EXOC4/EXOC5/EXOC6B/GAK/GBF1/GCC2/GOLGA2/GOLGA5/GOLGB1/GOLPH3/GOSR1/HYOU1/IGF2R/KDELR1/KIF…	142		GO_POSITIVE_REGULATION_OF_TRANSPORT	123/2039	952/43216	4.5073e-24	8.44718e-23	4.30386e-23	ACSL3/ACTB/ACTN4/AKAP9/ANXA2/AP2A1/AP2B1/B2M/BAD/BAP1/BAX/BCAP31/CALR/CAV1/CDK5/CEBPB/CEP131/CHMP2A/CHP1/CLASP1/CLASP2/CPSF6/CREB1/CSNK2A2/CTDSPL2/DHX36/DHX9/DMAP1/DNM1/DNM2/DYNC1H1/DYNLL1/ECT2/EHD1/EIPR1/EMD/EZR/FGG/FIS1/FLNA/FLOT1/FMR1/GAPDH/GNAI2/GOLPH3/GOLPH3L/GTSE1/HDAC3/HIP1R/HNRNPK/ICE1/IL1RAP/IPO5/ITGB2/JUP/KHDRBS1/KIF20B/KIF5B/KMT2A/LAMP1/LMAN2/LYAR/MSN/MYH10/NCBP2/NUMA1/PCM1/PDCD10/PDCD…	123
GO_NEGATIVE_REGULATION_OF_CELLULAR_COMPONENT_ORGANIZATION	142/2414	685/43216	9.87605e-43	3.26568e-41	1.60096e-41	ACTN4/ALB/APOC3/ARF6/ARHGEF2/ARRB2/ATAD2/ATM/ATRX/ATXN2/AURKB/B2M/BAG5/BRCA1/BUB3/CAMSAP2/CAPZA1/CAPZB/CAV1/CCNB1/CDC20/CDC42/CDK5/CENPF/CKAP2/CLASP1/CLASP2/CLU/CORO1A/CORO1C/CTBP1/DDX3X/DNAJB1/DNAJB6/DNM2/DNMT1/DYNC1LI1/EP300/EPHB2/EPS8/ERCC4/EXOSC10/GAK/GBA/GNL3L/GSK3B/HDAC2/HMGA1/HMGB1/HNRNPA1/HNRNPC/HNRNPU/HSPA1A/HSPA8/IK/ITGA3/KAT2A/KDM1A/KDM3A/KDM5A/KIF14/LDLR/LGALS1/LIMA1/LMAN1/LMNA/LRP1/M…	142		GO_ORGANELLE_FISSION	122/2039	459/43216	1.23792e-56	7.16881e-55	3.65252e-55	ACTR2/AKAP8/AKAP8L/ANAPC1/ANAPC4/ANAPC5/ANLN/ATM/ATRX/AURKB/BAG6/BLM/BRCA2/BUB1/BUB3/CALR/CCNB1/CDC16/CDC20/CDC23/CDC27/CDCA8/CENPF/CEP85/CHAMP1/CHEK1/CHMP1A/CHMP2A/CHMP6/CLASP1/CLASP2/CUL3/DAPK3/DERPC/DRG1/DSN1/DYNC1LI1/ERCC4/FIS1/FLNA/GEN1/HIRA/HNRNPU/HSPA1A/HSPA1B/IK/INCENP/INO80/KIF14/KIF18A/KIF20B/KIF22/KIF2A/KIF2C/KIF4A/KIFC1/KPNB1/MAD1L1/MAD2L1/MAPT/MKI67/MLH1/MRE11/MSH3/MTBP/NCAPD3/NCAPG/…	122
GO_RNA_LOCALIZATION	139/2414	227/43216	4.80438e-114	8.4105e-112	4.12314e-112	AAAS/ABCE1/AGFG1/AHCTF1/AKAP8L/ALKBH5/ALYREF/ATM/ATR/ATXN2/BICD2/CCT2/CCT3/CCT4/CCT5/CCT6A/CCT7/CCT8/CDC40/CHTOP/CKAP5/CPSF1/CPSF2/CPSF3/CPSF4/CPSF6/DDX19A/DDX39A/DDX39B/DHX36/DHX38/DHX9/DKC1/EIF4A3/EIF4E/EIF5A2/EIF6/EXOSC10/EXOSC2/EXOSC3/FBL/FIP1L1/FMR1/FYTTD1/G3BP2/HNRNPA1/HNRNPA2B1/HNRNPA3/HNRNPU/IGF2BP1/IGF2BP2/IGF2BP3/IWS1/KHDRBS1/KHSRP/MAGOH/MVP/MX2/MYO1C/NCBP1/NCBP2/NCBP3/NHP2/NMD3/NOL6/NO…	139		GO_REGULATION_OF_CELLULAR_AMIDE_METABOLIC_PROCESS	122/2039	463/43216	3.52453e-56	1.98161e-54	1.00963e-54	AGO2/APP/CALR/CAPRIN1/CDC123/CELF1/CIRBP/CNOT1/CNOT11/CYFIP1/DAPK1/DAPK3/DDX1/DDX39B/DDX3X/DHX36/DHX9/DNAJC1/EEF2/EIF2A/EIF2AK2/EIF2B4/EIF2S1/EIF3B/EIF3C/EIF3D/EIF3E/EIF3H/EIF3K/EIF4A2/EIF4A3/EIF4B/EIF4E/EIF4ENIF1/EIF4G1/EIF4G2/EIF4G3/EIF4H/EIF5B/EIF6/ELAVL1/ETF1/FMR1/FXR1/FXR2/GAPDH/GCN1/GEMIN5/GIGYF2/HNRNPD/HNRNPL/HNRNPR/HSPB1/IGF2BP1/IGF2BP2/IGF2BP3/ILF3/KHDRBS1/KHSRP/LARP1/LARP4/LARP4B/LRPPRC…	122
GO_REGULATION_OF_CHROMOSOME_ORGANIZATION	139/2414	321/43216	8.83301e-87	8.91086e-85	4.36844e-85	AKAP8/AKAP8L/ANAPC1/ANAPC5/ATAD2/ATM/ATR/ATRX/AURKB/BRCA1/BRD4/BUB3/CAMK2D/CCNB1/CCT2/CCT3/CCT4/CCT5/CCT6A/CCT7/CCT8/CDC20/CDC23/CDC27/CDCA5/CDK9/CENPE/CENPF/CENPV/CHTOP/CTBP1/CTCF/CTNNB1/CTR9/CUL3/DHX36/DKC1/DNMT1/DYNC1LI1/EED/ERCC4/EXOSC10/FEN1/FMR1/GATA2/GNL3/GNL3L/GTF2H2/HIRA/HMGA1/HNRNPA1/HNRNPA2B1/HNRNPC/HNRNPD/HNRNPU/IK/IWS1/KAT2A/KAT7/KDM1A/KDM3A/KDM5A/KMT2A/LMNA/MAD1L1/MAPK1/MCM2/MECP2/M…	139		GO_MODIFICATION_DEPENDENT_MACROMOLECULE_CATABOLIC_PROCESS	122/2039	620/43216	9.8533e-42	3.70523e-40	1.88782e-40	ANAPC1/ANAPC4/ANAPC5/ANAPC7/ARIH1/AUP1/AURKB/BAG6/BAP1/BCAP31/BUB3/CACUL1/CAV1/CCAR2/CCNB1/CDC16/CDC20/CDC23/CDC27/CDK1/CDK2/CSNK1E/CSNK2A2/CTNNB1/CUL3/CUL4A/CUL4B/DDB1/DDRGK1/DNAJB12/DNAJC10/ELOC/ERLIN1/ERLIN2/EXOSC10/EXOSC2/EXOSC7/EXOSC8/EXOSC9/FBXO11/HSP90AB1/HSP90B1/HSPA1A/HSPA1B/HSPA5/KIF14/KLHL20/LATS1/MAD2L1/MAP1A/MTA1/MVB12A/NEMF/NPLOC4/NSFL1C/OGT/PCBP2/PCNP/PLAA/PLK1/PSMA4/PSMA7/PSMB4/PS…	122
GO_POSITIVE_REGULATION_OF_CELL_DIFFERENTIATION	139/2414	981/43216	5.23708e-24	8.70702e-23	4.26851e-23	ABL2/ACIN1/ACTR2/ADNP/ANAPC2/ANXA1/ANXA2/AP2A1/AP3B1/AP3D1/ARHGEF2/ARRB2/ASPM/ASXL2/ATF1/ATP6AP1/AURKA/BIN1/CALR/CAMK2B/CAPRIN1/CBFB/CDC42/CEBPB/CLIC1/CREB1/CSNK1D/CSNK1E/CTNNA1/CTNNB1/CUX1/CYFIP1/DBN1/DDX39B/DHX36/DNM2/ECT2/EHD1/EHD2/EIF4G1/ENG/EP300/EPHB2/EZH2/FAM210B/FGF2/FLNA/FMR1/FN1/GATA2/GNAS/HDAC1/HDAC2/HMGB1/HMGB2/HNRNPU/HSP90AB1/HSPA1A/HSPA5/IFITM1/ILK/IQGAP1/ISG15/ITGA3/ITSN2/JUN/JUNB/…	139		GO_POSITIVE_REGULATION_OF_CELL_DIFFERENTIATION	122/2039	981/43216	1.86657e-22	3.30561e-21	1.68421e-21	ABL2/ACIN1/ACTR2/ADD1/ADNP/ANXA2/AP2A1/AP3B1/APP/ARHGEF2/ATF1/ATP11C/BAD/CALR/CAPRIN1/CBFB/CDC42/CEBPB/CREB1/CSNK1E/CTNNA1/CTNNB1/CUX1/CYFIP1/DBN1/DDX39B/DDX56/DHX36/DNM2/DVL3/ECT2/EHD1/EIF4G1/EZH2/FGG/FLNA/FLOT1/FMR1/FN1/GATA4/GNAS/HDAC1/HDAC2/HES1/HMG20B/HNRNPU/HSP90AB1/HSPA1A/HSPA1B/HSPA5/ID4/IFITM1/ILK/IQGAP1/JUND/KAT2A/KDM1A/KIDINS220/KIF20B/LIMS1/MACF1/MAP1B/MAPT/MARK2/MED1/MORF4L2/MTOR/NEG…	122
GO_REGULATION_OF_CELLULAR_PROTEIN_LOCALIZATION	138/2414	520/43216	5.6788e-55	2.77051e-53	1.35821e-53	ACSL3/ACTB/AKAP8L/AP2B1/AP2M1/ARF6/BAP1/BARD1/BCAP31/C2CD5/CCT2/CCT3/CCT4/CCT5/CCT6A/CCT7/CCT8/CDCA5/CDK1/CDK5/CDK5RAP3/CEP131/CLTC/COMMD1/CSNK1E/CSNK2A2/CTDSPL2/CTNNB1/DDRGK1/DKC1/DMAP1/DNAJA1/ECT2/EMD/EPB41L2/EPHA2/EPHB2/ERLEC1/EZR/FIS1/FLNA/GBF1/GCC2/GNL3/GNL3L/GSK3B/GTSE1/HSP90AA1/HSP90AB1/ICE1/IPO5/IQGAP1/ITGA3/ITGB1/IWS1/JUP/KAT7/KDM1A/KIF20B/KIF5B/LMAN1/LMNA/LRP1/MAP1A/MAPK1/MAVS/MCRS1/MSN…	138		GO_NEGATIVE_REGULATION_OF_MULTICELLULAR_ORGANISMAL_PROCESS	122/2039	1271/43216	1.01877e-13	1.04605e-12	5.32963e-13	AKAP8/ANXA2/APOD/APOH/APP/ARG1/ARHGEF2/ATP1A1/ATP2A2/B2M/BRCA2/CACTIN/CALR/CBFB/CDC73/CDK5/CERS2/COL5A1/COMT/CORO1C/CSK/CSNK2B/CTNNA1/CTNNB1/CTR9/CUL4A/CYP51A1/DNMT1/DPF2/EIF4A3/EIF4E/EIF4ENIF1/EZR/FGG/FN1/FOXC2/FOXJ2/FOXO1/GAK/GNAI2/GSTP1/GTF2I/HDAC2/HES1/HMOX1/HOOK3/HSP90AB1/HSPA9/ID1/ID4/JUP/KHSRP/KRT1/LEO1/LMNA/LRPAP1/LUC7L/MAP4K4/MECP2/MED1/MEN1/MTOR/MYC/NCAPG2/NEPRO/NFATC3/NFIB/NKX2-2/NOVA1…	122
GO_POSITIVE_REGULATION_OF_TRANSPORT	138/2414	952/43216	8.56648e-25	1.49964e-23	7.35179e-24	ACSL3/ACTB/ACTN4/ANKFY1/ANXA1/ANXA2/AP1G1/AP2A1/AP2B1/ARL6IP1/ARRB2/ATP1B1/ATP1B3/ATP6AP1/B2M/BAP1/BAX/BCAP31/C2CD5/CALR/CAV1/CD151/CDK5/CEBPB/CEP131/CLASP1/CLASP2/CLU/CPSF6/CREB1/CSNK2A2/CTDSPL2/DHX36/DHX9/DMAP1/DNM1/DNM2/DYNC1H1/DYNLL1/ECT2/EHD1/EHD2/EMD/EPHB2/EXOC1/EZR/FIS1/FLNA/FMR1/GAPDH/GATA2/GLUD1/GNAI2/GOLPH3/GSK3B/GTSE1/HK1/HMGB1/HNRNPK/ICE1/IPO5/ITGAV/JUP/KHDRBS1/KIF20B/KIF5B/KMT2A/LAMP…	138		GO_NUCLEAR_TRANSCRIBED_MRNA_CATABOLIC_PROCESS	120/2039	205/43216	7.30422e-104	1.14321e-101	5.82468e-102	AGO2/ATM/CNOT1/CNOT11/CSDE1/DDX5/DHX36/DIS3/EDC3/EDC4/EIF3E/EIF4A3/EIF4G1/ETF1/EXOSC10/EXOSC2/EXOSC4/EXOSC5/EXOSC6/EXOSC7/EXOSC8/EXOSC9/HBS1L/LSM3/LSM4/LSM6/LSM7/MAGOH/MLH1/NCBP1/NCBP2/PABPC1/PCID2/PELO/POLR2D/POLR2G/PPP2R1A/PPP2R2A/PYM1/RBM8A/RNPS1/RPL10/RPL10A/RPL11/RPL12/RPL13/RPL13A/RPL14/RPL15/RPL17/RPL18/RPL18A/RPL19/RPL21/RPL22/RPL23/RPL23A/RPL24/RPL26/RPL27/RPL27A/RPL28/RPL29/RPL3/RPL30/R…	120
GO_CELLULAR_HOMEOSTASIS	138/2414	970/43216	5.20029e-24	8.67007e-23	4.25039e-23	ABCB6/ABL2/ALDOA/ANXA2/ANXA6/ANXA7/AP3D1/ATP13A1/ATP1A1/ATP1B1/ATP1B3/ATP2A2/ATP2B1/ATP2C1/ATP5F1B/ATP6AP1/ATP6V0C/ATP6V1A/ATP6V1E1/BAX/BCAP31/CALR/CAMK2D/CAND1/CAV1/CCDC22/CDK5/CHD7/CHERP/CORO1A/CP/CUL1/DCTN1/DDIT3/DNAJC10/DYNLL1/ERO1A/ERP44/FEN1/FGF2/FIS1/GATA2/GLRX3/GNB1/GPR89A/GTF2I/HK1/HK2/HMGB1/HMOX2/HSP90B1/ICAM1/ITGAV/JAGN1/KIF5B/LAMP2/LETM1/LGALS1/LRP1/MAP1A/MAP4K4/MAPK1/MEN1/MICU2/NEDD8…	138		GO_CELL_ACTIVATION_INVOLVED_IN_IMMUNE_RESPONSE	120/2039	702/43216	8.60623e-35	2.45511e-33	1.25088e-33	ACLY/ACTR2/ADGRE5/ALDOA/ANXA2/AP2A2/APP/ARG1/ATAD5/B2M/CAND1/CAT/CCT2/CCT8/CKAP4/CNN2/COPB1/CPNE3/CSNK2B/CYB5R3/CYFIP1/DDOST/DDX3X/DNAJC13/DSG1/DSN1/DSP/DYNC1H1/DYNC1LI1/DYNLL1/EEF1A1/EEF2/ERP44/EXOSC6/FLG2/FOXP1/GBF1/GSTP1/HLA-H/HMOX1/HMOX2/HRNR/HSP90AA1/HSP90AB1/HSPA1A/HSPA1B/HSPA8/HSPD1/IGF2R/ILF2/IMPDH2/IQGAP1/ITGB2/ITM2A/JUP/KPNB1/KRT1/LAMP1/LPCAT1/METTL7A/MGST1/MLEC/MLH1/MSH2/MSH6/MTOR/NBN/…	120
GO_ANIMAL_ORGAN_MORPHOGENESIS	138/2414	1031/43216	1.57031e-21	2.25761e-20	1.10676e-20	ANXA2/ANXA6/AP2A1/AP2A2/AP2B1/AP2M1/AP2S1/ARG1/ARID1A/ARID2/ARID5B/ARRB2/ASXL2/BASP1/BAX/BSG/CAV1/CDC42/CDSN/CEBPB/CHD7/CLTC/COL12A1/COL18A1/COL5A1/COL6A1/CTNNA1/CTNNB1/CUL1/CUL3/DSP/EIF4A3/ENG/EP300/EPHA2/EPHB2/EXOC4/FANCD2/FGF2/FHL2/FLI1/GATA2/GBA/GLG1/GNAS/GNG5/HDAC1/HDAC2/HMGN1/IFT140/ILK/INPPL1/ITGA6/ITGB4/JUN/LAMA5/LAMB1/MAN2A1/MAPK1/MATN2/MED1/MED12/MIB1/MICAL2/MSN/MTHFD1/MTHFD1L/MTOR/MYH7…	138		GO_ENZYME_LINKED_RECEPTOR_PROTEIN_SIGNALING_PATHWAY	120/2039	1038/43216	1.64153e-19	2.482e-18	1.26459e-18	ACTB/ACTR2/ADAMTS3/AP2A1/AP2A2/AP2B1/AP2M1/APOD/APP/ARF4/ATP6V0D1/ATP6V1A/ATP6V1B2/ATP6V1G1/CAMLG/CAV1/CDC37/CDC42/CHMP6/CPNE3/CREB1/CREBBP/CSNK2B/CTDSPL2/CTNNB1/CYFIP1/DDX5/DNM1/DNM2/EFNB1/EPHB4/EPS15L1/FKBP8/FOXC2/FOXO1/GATA4/GIGYF2/GLG1/GNAI2/GRB2/GTF2F1/HES1/HIP1R/HNRNPA1/HNRNPF/HNRNPH1/HNRNPM/HSP90AA1/HSP90AB1/HSPA1A/HSPA5/HSPB1/ID1/IDE/IGF2R/ILK/IQGAP1/ITGA5/MEN1/MPZL1/MVB12A/NCBP1/NCBP2/NC…	120
GO_VIRAL_GENE_EXPRESSION	137/2414	189/43216	4.16301e-128	9.17712e-126	4.49897e-126	AAAS/CCNT1/CCNT2/CDK9/CHD1/DENR/DHX9/EIF3A/EIF3B/EIF3D/EIF3F/EIF3G/EIF3L/EP300/GTF2F1/GTF2F2/HDAC1/HMGA2/JUN/NELFA/NELFB/NELFCD/NELFE/NUP107/NUP133/NUP153/NUP155/NUP160/NUP188/NUP205/NUP210/NUP214/NUP43/NUP54/NUP58/NUP62/NUP88/NUP93/NUP98/PCBP2/POLR2A/POLR2B/POLR2C/POLR2E/POLR2G/POLR2H/POLR2L/PSMC3/PTBP1/RAE1/RANBP2/RPL10/RPL10A/RPL11/RPL12/RPL13/RPL13A/RPL14/RPL15/RPL17/RPL18/RPL18A/RPL19/RPL21/…	137		GO_REGULATION_OF_IMMUNE_RESPONSE	119/2039	1092/43216	2.26381e-17	2.98627e-16	1.52151e-16	ABCE1/ACTB/ACTR2/ANKRD17/ARG1/ATAD5/B2M/BAG6/BAX/CACTIN/CAV1/CBFB/CD276/CD99/CDC37/CDC42/CNPY3/CREBBP/CSK/CYFIP1/DDX1/DDX21/DHX36/DHX9/EIF2B3/EIF2B4/ELF1/ELF2/EXOSC6/EZR/FAM3A/FGG/FLOT1/FOXP1/GRB2/HLA-A/HLA-C/HLA-H/HMOX1/HSP90AA1/HSP90AB1/HSP90B1/HSPA1A/HSPA1B/HSPD1/IFITM1/IGHG1/ITGB1/ITGB2/JAK1/KRT1/LAMP1/MAP2K7/MATR3/MED1/MLH1/MSH2/MSH6/MUC19/NFATC3/NONO/NPLOC4/NRAS/NSD2/PAK2/PAXIP1/PIK3R4/POLR…	119
GO_POSITIVE_REGULATION_OF_IMMUNE_RESPONSE	137/2414	887/43216	2.50537e-27	4.92145e-26	2.41268e-26	ACTB/ACTR2/ACTR3/ANKRD17/ANXA1/AP1G1/ARPC1B/ARPC3/ARPC4/ARRB2/ATAD5/B2M/BAG6/BAIAP2/BAX/BRK1/CAV1/CBFB/CD276/CD59/CDC42/CGAS/CLU/CNPY3/CREBBP/CUL1/CYFIP1/DDX1/DDX21/DDX60/DHX36/DHX9/DUSP3/EIF2B3/EIF2B4/ELF2/ELMO2/EP300/EXOSC3/EXOSC6/EZR/GATA2/HEXIM1/HK1/HLA-A/HLA-B/HLA-C/HLA-H/HMGB1/HMGB2/HSP90AA1/HSP90AB1/HSP90B1/HSPA1A/HSPD1/IFI16/IGHA2/IGKC/ITCH/KRT1/LAMP1/LSM14A/MAPK1/MATR3/MAVS/MED1/MLH1/MSH…	137		GO_REGULATION_OF_NERVOUS_SYSTEM_DEVELOPMENT	118/2039	914/43216	4.14842e-23	7.50733e-22	3.825e-22	ABL2/ACTR2/ADNP/AP2A1/APP/ARHGEF2/ATF1/B2M/BCL11B/CALR/CAMSAP2/CAPRIN1/CDC20/CDK1/CDK5/CDK5RAP3/CERS2/CFL1/CHD7/CREB1/CSNK1E/CTNNA1/CTNNB1/CTTN/CUX1/CYFIP1/DBN1/DDX56/DHX36/DNM2/DPYSL2/DVL3/ECT2/EIF4E/EIF4ENIF1/EIF4G1/EZH2/FLNA/FMR1/FN1/GAK/HDAC1/HDAC2/HES1/HMG20B/HOOK3/HSPA5/ID1/ID4/IL1RAP/ILK/IQGAP1/KDM1A/KIDINS220/KIF14/KIF20B/MACF1/MAP1B/MAP4K4/MAPT/MARK2/MECP2/MED1/MOV10/MTOR/MYCBP2/NEGR1/NE…	118
GO_REGULATION_OF_CELL_DEVELOPMENT	137/2414	938/43216	6.15345e-25	1.09329e-23	5.35974e-24	ABL2/ACTN4/ACTR2/ADNP/ANAPC2/AP2A1/ARF6/ARHGEF2/ASPM/ATF1/ATP6AP1/AURKA/B2M/BAG5/BIN1/CALR/CAMK2B/CAMSAP2/CAPRIN1/CDC20/CDC42/CDK1/CDK5/CDK5RAP3/CFL1/CHD7/CORO1C/CREB1/CSNK1D/CSNK1E/CTNNA1/CTNNB1/CTTN/CUX1/CYFIP1/DBN1/DDX39B/DDX6/DHX36/DNM2/DOCK7/ECT2/EIF4E/EIF4G1/EP300/EPHB2/EZH2/FLNA/FMR1/FN1/GAK/GATA2/GSK3B/HDAC1/HDAC2/HMG20A/HMGB2/HSPA5/IDH2/ILK/IQGAP1/ITGA3/ITSN2/KDM1A/KIF14/KIF20B/LDLR/LGAL…	137		GO_INNATE_IMMUNE_RESPONSE	117/2039	972/43216	1.95969e-20	3.09225e-19	1.57551e-19	ABCE1/ACTR2/ADAR/AKAP8/ANKHD1/ANKRD17/APP/ARG1/ARHGEF2/B2M/CACTIN/CAPZA1/CAV1/CDC37/CDC42EP4/CNPY3/CREBBP/DAPK1/DAPK3/DDX1/DDX21/DDX3X/DHX36/DHX9/EIF2AK2/FAM3A/FGG/FLOT1/GAPDH/HLA-A/HLA-C/HLA-H/HSP90AB1/HSP90B1/HSPA1A/HSPA1B/HSPD1/IFITM1/IGHG1/IL1RAP/ITGB2/JAK1/KIF5B/KRT1/KRT16/LAMP1/MATR3/MED1/MUC19/NCAM1/NONO/NPLOC4/NRAS/PAK2/PCBP2/PIK3R4/POLR3A/POLR3C/PQBP1/PRDX1/PRKDC/PSMA4/PSMA7/PSMB4/PSMC2/…	117
GO_NEGATIVE_REGULATION_OF_MULTICELLULAR_ORGANISMAL_PROCESS	135/2414	1271/43216	6.46882e-13	5.57198e-12	2.7316e-12	AKAP8/ANXA1/ANXA2/APOC3/ARF6/ARG1/ARHGEF2/ARRB2/ASPM/ATP1A1/ATP2A2/B2M/BAG5/BIN1/BST2/CALR/CBFB/CDC73/CDK5/CDSN/COL4A2/COL5A1/COMT/CORO1C/CTNNA1/CTNNB1/CTR9/CUL4A/CYP51A1/DDIT3/DDX6/DNMT1/DOCK7/DPF2/EIF4A3/EIF4E/EPHA2/EPHB2/EZR/FGF2/FN1/GABPA/GAK/GATA2/GBA/GLRX3/GNAI2/GSK3B/GTF2I/HDAC2/HMG20A/HMGB1/HOMER3/HSP90AB1/HSPG2/IDH2/ISG15/ITCH/JUP/KHSRP/KRT1/LDLR/LEO1/LGALS1/LMNA/LNPEP/LRP1/LUC7L/MAP4K4/…	135		GO_RESPONSE_TO_DRUG	117/2039	1015/43216	5.92867e-19	8.58323e-18	4.37317e-18	ABCD3/ACTB/ACTR2/APOD/APTX/ARG1/ARHGEF2/ASNS/ATP1A1/ATR/ATRX/B2M/BAD/BLM/CAD/CALR/CAT/CAV1/CBX8/CCNB1/CDK1/CDK2/CDK5/CDK9/CENPF/COMT/CPT1A/CREB1/CTNNA1/CTNNB1/DAD1/DMAP1/DNM2/DNMT3A/DSG1/ECT2/EEF2/EFTUD2/EIF4E/EZH2/FMR1/FOXO1/GATA4/GNAI2/GNAS/GNB1/GSTP1/HDAC2/HMGA2/HMOX1/HNRNPA1/HNRNPD/HPRT1/HSP90B1/HSPA5/ID1/JUND/JUP/KDM3B/KIF1B/KMT2A/LARP1/LDHA/MGMT/MGST1/MTOR/MYC/NKX2-2/NSMCE3/NUCB1/PCNA/PDCD1…	117
GO_REGULATION_OF_GENE_EXPRESSION_EPIGENETIC	134/2414	837/43216	2.69985e-28	5.54122e-27	2.71651e-27	AAAS/ACTB/ADAR/AGO2/ARID1A/ARID1B/ARID4B/ATAD2/BAZ1B/BAZ2A/BEND3/BRCA1/CELF1/CHRAC1/CLP1/CNOT1/CTBP1/CTCF/CTNNB1/DDX21/DDX5/DEK/DGCR8/DHX9/DNMT1/DNMT3A/EED/EIF4G1/EIF6/ELAVL1/EP300/EPC1/ERCC6/EXOSC10/EZH2/FMR1/FXR1/GIGYF2/HDAC1/HDAC2/HELLS/HELZ/HIRA/HMGA1/HMGB1/HNRNPA2B1/HNRNPU/IFI16/KAT2A/KMT2D/LRIF1/MBD1/MBD3/MECP2/METTL3/MORC2/MORF4L1/MORF4L2/MOV10/MPHOSPH8/MTA1/MYBBP1A/MYO1C/NCBP1/NCOR1/NCOR2…	134		GO_MICROTUBULE_CYTOSKELETON_ORGANIZATION	116/2039	533/43216	2.76999e-44	1.14579e-42	5.8378e-43	AKAP9/ARHGEF2/ATRX/AURKB/BRCA2/CAMSAP2/CCNB1/CDC20/CDK1/CDK2/CDK5/CEP131/CEP85/CHD3/CHEK1/CHMP1A/CHMP2A/CHP1/CKAP2/CKAP5/CLASP1/CLASP2/CLTC/CNTROB/CTNNB1/DCTN1/DCTN2/DRG1/DYNC1H1/DYNC1LI1/DYNC1LI2/EZR/FLNA/GAPDH/GCC2/GEN1/HAUS6/HDAC3/HDGFL3/HNRNPU/HOOK3/HSPA1A/HSPA1B/INO80/INTS13/KAT2A/KIF18A/KIF20A/KIF2A/KIF2C/KIF4A/KIFC1/KPNB1/LMNA/MAP1A/MAP1B/MAP4/MAP7D1/MAP7D3/MAPRE1/MAPT/MARK2/MARK3/MECP2/ML…	116
GO_ACTIN_FILAMENT_BASED_PROCESS	133/2414	742/43216	3.94625e-33	9.91057e-32	4.85854e-32	ABL2/ACTB/ACTN1/ACTN4/ACTR2/ACTR3/ALDOA/ANLN/ANXA1/ARF6/ARHGAP17/ARHGEF2/ARPC1B/ARPC3/ARPC4/ARPC5L/ATP1A1/ATP2A2/ATP2C1/BAIAP2/BIN1/BRK1/BST2/CALR/CAMK2D/CAPZA1/CAPZB/CAV1/CDC42/CDC42BPB/CDC42EP1/CDC42EP3/CDC42EP4/CDK5/CFL1/CIT/CLASP1/CLASP2/CNN1/CNN2/CNN3/CORO1A/CORO1C/CTNNA1/CTTN/CUL3/CYFIP1/DBN1/DIAPH3/DNAJB6/DSP/ECT2/EHD2/EPB41L2/EPS8/EZR/F11R/FLII/FLNA/FLNB/FMNL2/FRMD6/HSP90B1/ICAM1/ILK/INPP…	133		GO_RIBOSOME_BIOGENESIS	115/2039	283/43216	3.3534e-76	3.13219e-74	1.59586e-74	ABCE1/BOP1/BYSL/CHD7/DDX17/DDX21/DDX3X/DDX47/DDX56/DHX30/DHX37/DIS3/DKC1/EBNA1BP2/EIF2A/EIF4A3/EIF6/ESF1/EXOSC10/EXOSC2/EXOSC4/EXOSC5/EXOSC6/EXOSC7/EXOSC8/EXOSC9/FBL/FRG1/GAR1/GEMIN4/GNL3L/GTF2H5/GTPBP4/HEATR1/KRI1/LAS1L/LSM6/LYAR/MDN1/MTREX/NAT10/NHP2/NLE1/NOL11/NOLC1/NOM1/NOP2/NOP56/NOP58/NPM1/NUP88/PA2G4/PAK1IP1/PDCD11/PELP1/PES1/RAN/RCL1/RIOX2/RPL10/RPL10A/RPL11/RPL12/RPL14/RPL23A/RPL24/RPL26…	115
GO_POSITIVE_REGULATION_OF_PHOSPHORUS_METABOLIC_PROCESS	133/2414	1079/43216	9.84836e-18	1.16074e-16	5.69039e-17	ACSL1/ADNP/ANXA2/ARHGEF2/ARL6IP5/ARRB2/ATM/ATP6AP1/BEND3/CAV1/CCNB1/CCNK/CCNT1/CCNT2/CD44/CDK1/CDK2AP1/CDK5/CDK9/CENPE/CLSPN/CLU/CNOT9/CSNK1D/CSPG4/CTNNB1/DAXX/DDRGK1/DDX3X/DHX33/DOCK7/DUSP12/ECT2/EHD4/EIF2AK2/EIF4G1/EMC10/ENG/ERCC6/ERP29/EZH2/FGF2/FMR1/GBA/GCN1/GNAI2/HACD3/HDAC2/HMGA2/HMGB1/HSP90AA1/HSP90AB1/ICAM1/ILK/IQGAP1/IQGAP3/ITGA5/ITGA6/JUN/KIF14/LAMTOR1/LRP1/MAP4K3/MAP4K4/MAPK1/MARK2/MAV…	133		GO_RESPONSE_TO_LIPID	115/2039	917/43216	1.60032e-21	2.69403e-20	1.37262e-20	ABL2/ACACA/AKAP8/ALPL/ARG1/ARID1A/ATM/ATP1A1/ATP2A2/ATP2B1/BAD/CACTIN/CAD/CALR/CAT/CAV1/CBFB/CCNB1/CDC73/CEBPB/CNOT1/COMT/CPT1A/CREB1/CSNK2B/CTNNB1/CTR9/CYP7B1/DDRGK1/DDX17/DDX5/DNAJA1/DNMT3A/DSG1/EEF2/EIF4E/ELK1/EZH2/FIS1/FOXO1/FOXP1/GATA4/GNB1/GSTP1/HDAC1/HDAC2/HNRNPA0/HNRNPD/HNRNPU/HOXD13/HSD17B2/IGF2R/JUND/KDM3A/KIF18A/KMT2D/LATS1/MBD2/MBD3/MED1/MGST1/MSN/MTDH/NASP/NCOA6/NCOR1/NCOR2/NKX2-2/NR…	115
GO_TUBE_DEVELOPMENT	133/2414	1098/43216	4.11982e-17	4.65298e-16	2.28106e-16	ACAT1/AGO2/ANXA1/ANXA2/ARG1/ARID1A/ARID2/ATP5F1B/ATP6AP2/ATRX/BAG6/BASP1/BAX/BRCA1/BRIP1/CAT/CAV1/CCNB1/CFL1/CHD7/CHD8/COL18A1/COL4A2/CREB1/CSPG4/CTNNB1/DHCR7/EIF4E/EMC10/ENG/EP300/EPHA2/EPHB2/FGF2/FKBP8/FN1/GATA2/GTF2I/HK2/HMGA2/HSPG2/IFT140/ILK/ITGA3/ITGA5/ITGA6/ITGAV/ITGB1/ITGB4/JUN/JUNB/JUP/KAT2A/KIF18A/KIF20B/KRT1/LAMA5/LRP1/LUZP1/MAN2A1/MAPK1/MECP2/MED1/MED12/MIA3/MIB1/MICAL2/MTDH/MTHFD1/MT…	133		GO_TUBE_DEVELOPMENT	115/2039	1098/43216	1.37925e-15	1.60709e-14	8.18815e-15	AGO2/ALX4/ANXA2/APOD/APOH/ARG1/ARID1A/ARID2/ATRX/ATXN1L/BAG6/BASP1/BAX/CAT/CAV1/CCNB1/CFL1/CHD7/CHD8/CREB1/CSNK2B/CTNNB1/DHCR7/DVL3/EIF4E/ENPEP/EPHB4/FKBP8/FN1/FOXC2/FOXJ2/FOXP1/GATA4/GTF2I/HES1/HK2/HMGA2/HMOX1/HOXB7/HOXD11/HOXD13/HSPB1/ID1/ILK/ITGA5/ITGB1/ITGB2/JAK1/JUP/KAT2A/KDM6A/KIF18A/KIF20B/KRT1/LUZP1/MAGED1/MECP2/MED1/MED12/MIA3/MTDH/MTHFD1/MYC/MYDGF/MYH9/NCL/NFIB/NIPBL/NKX2-2/PAK4/PAXIP1/…	115
GO_NUCLEAR_TRANSCRIBED_MRNA_CATABOLIC_PROCESS	132/2414	205/43216	1.38327e-112	2.35235e-110	1.15321e-110	AGO2/ATM/CNOT1/CNOT10/CNOT11/CNOT3/CNOT4/CNOT9/DDX5/DDX6/DHX36/DIS3/EDC3/EDC4/EIF3E/EIF4A3/EIF4G1/ETF1/EXOSC10/EXOSC2/EXOSC3/EXOSC4/EXOSC5/EXOSC6/EXOSC7/EXOSC8/EXOSC9/HBS1L/HELZ2/LSM2/LSM3/LSM4/LSM6/MAGOH/MLH1/MRTO4/NBAS/NCBP1/NCBP2/PABPC1/POLR2G/PPP2R1A/PYM1/RBM8A/RC3H1/RNPS1/RPL10/RPL10A/RPL11/RPL12/RPL13/RPL13A/RPL14/RPL15/RPL17/RPL18/RPL18A/RPL19/RPL21/RPL22/RPL23/RPL23A/RPL24/RPL26/RPL27/RPL…	132		GO_CHROMOSOME_SEGREGATION	114/2039	313/43216	2.35738e-69	1.75021e-67	8.91733e-68	ACTR2/AKAP8/AKAP8L/ANAPC1/ANAPC4/ANAPC5/ATM/ATRX/AURKB/BAG6/BLM/BUB1/BUB3/CCNB1/CDC20/CDC23/CDC27/CDC42/CDCA8/CENPF/CEP85/CHAMP1/CHMP1A/CHMP2A/CHMP6/CIAO2A/CSNK2A2/CTNNB1/CUL3/DDX3X/DERPC/DSN1/DYNC1H1/DYNC1LI1/ECT2/ERCC4/FEN1/GEN1/HIRA/HNRNPU/IK/INCENP/INO80/KIF14/KIF18A/KIF22/KIF2C/KIF4A/KIFC1/KNL1/KPNB1/LATS1/MAD1L1/MAD2L1/MKI67/MLH1/MRE11/NCAPD3/NCAPG/NCAPH2/NDC80/NIPBL/NUMA1/NUP62/NUSAP1/OIP5…	114
GO_MYELOID_LEUKOCYTE_ACTIVATION	132/2414	646/43216	4.48668e-39	1.32202e-37	6.48103e-38	ACAA1/ACLY/ACTR10/ACTR2/ADGRE5/ALDOA/ALDOC/ANXA2/AP2A2/ARG1/ARL8A/ATM/ATP6AP2/ATP6V0C/B2M/BST2/CAND1/CAT/CCT2/CCT8/CD44/CD59/CKAP4/CLU/CNN2/COMMD3/COMMD9/COPB1/CTSC/CYB5R3/CYFIP1/DDOST/DDX3X/DNAJC13/DNAJC3/DNASE1L1/DSG1/DSP/DYNC1H1/DYNC1LI1/DYNLL1/EEF1A1/EEF2/ERP44/FAF2/FLG2/GATA2/HLA-H/HMGB1/HMOX2/HRNR/HSP90AA1/HSP90AB1/HSPA1A/HSPA8/HSPD1/IGF2R/ILF2/IMPDH2/IQGAP1/ITGAV/JUN/JUP/KPNB1/KRT1/LAMP1/L…	132		GO_POSITIVE_REGULATION_OF_CELL_POPULATION_PROLIFERATION	112/2039	969/43216	2.79206e-18	3.88674e-17	1.9803e-17	ANXA2/ARG1/ASH2L/ATAD5/ATXN1L/BAD/BLM/BMI1/CACUL1/CALR/CAPNS1/CBX8/CCAR1/CCNB1/CD276/CDC123/CDC20/CDK1/CDK2/CEP131/CHTOP/CNBP/CTNNB1/CUL3/CUL4A/CYP7B1/DDRGK1/DDX39B/DHX9/DNMT1/DOT1L/E2F3/EFNB1/EIF4G1/EZH2/FAM98B/FBRS/FLNA/FN1/FOXJ2/FOXP1/GNAI2/GNAI3/HDAC1/HDAC2/HES1/HMGA2/HMOX1/HNRNPU/ID1/ID4/ILK/ITGB1/KDM1A/KIF14/KIF20B/KMT2D/KRT6A/LAMC1/MARCKSL1/MAZ/MCTS1/MECP2/MED1/MTA3/MTOR/MYC/MYDGF/NOLC1/NO…	112
GO_SUPRAMOLECULAR_FIBER_ORGANIZATION	132/2414	658/43216	3.51221e-38	1.00989e-36	4.95085e-37	ACTN1/ACTN4/ACTR2/ACTR3/AGFG1/ALDOA/ANXA2/ARF6/ARHGAP17/ARHGEF2/ARPC1B/ARPC3/ARPC4/ARPC5L/B4GALT7/BAIAP2/BIN1/BRK1/CAMSAP2/CAPZA1/CAPZB/CDC42/CDC42EP1/CDC42EP3/CDC42EP4/CFL1/CIT/CKAP2/CKAP5/CLASP1/CLASP2/CLU/COL12A1/COL5A1/COL5A3/COLGALT1/CORO1A/CSNK1D/CTNNA1/CTTN/CUL3/CYFIP1/DBN1/DCTN1/DIAPH3/DNAJB6/DRG1/DSP/DYNC1H1/EPS8/EZR/FLNA/FSD1/GOLGA2/HSP90AB1/HSP90B1/HSPA1A/HSPA8/ICAM1/ILK/INPPL1/ITGB1/K…	132		GO_ANATOMICAL_STRUCTURE_FORMATION_INVOLVED_IN_MORPHOGENESIS	112/2039	1164/43216	9.20962e-13	8.70031e-12	4.43283e-12	ACTL6A/AGO2/ANXA2/APOD/APOH/ARID1A/BYSL/CAV1/CDC73/CDK5/CFL1/CLASP1/CLASP2/COL5A1/CTNNB1/CTR9/CUL3/DVL3/EHD1/ENPEP/EPHB4/EXOC4/FLOT1/FN1/FOXC2/FOXJ2/FOXO1/GATA4/GRB2/GTF2I/HDAC1/HDAC2/HES1/HK2/HMGA2/HMOX1/HSPB1/ID1/ILK/ITGA5/ITGB1/ITGB2/JAK1/JUP/KAT2A/KDM6A/KIF20B/KNL1/KRT1/KRT8/LATS1/LEO1/LUZP1/MBOAT7/MECP2/MED1/MED12/MIA3/MTDH/MTHFD1/MTPN/MYDGF/MYH10/MYH9/NCL/NFIB/NLE1/NOLC1/PAF1/PAK4/PDCD10/PG…	112
GO_REGULATION_OF_RNA_METABOLIC_PROCESS	131/2414	222/43216	1.77063e-104	2.70225e-102	1.32474e-102	ABCE1/AHNAK/BARD1/C9orf78/CCNB1/CCNT1/CDC73/CDK11A/CDK12/CDK9/CELF1/CIRBP/CPSF4/CPSF6/CPSF7/CTR9/CWC22/DAZAP1/DDX17/DDX5/DHX36/DHX9/DIMT1/FMR1/FUS/HEATR1/HNRNPA1/HNRNPA2B1/HNRNPF/HNRNPH1/HNRNPK/HNRNPL/HNRNPLL/HNRNPU/HSPA1A/IWS1/KHDRBS1/KHSRP/LEO1/MAGOH/MBNL1/NCBP1/NCBP2/NCOR1/NCOR2/NELFE/NOVA1/NPM1/NSRP1/NUDT21/NUP98/OAS2/OAS3/PABPN1/PAF1/POLR2A/PQBP1/PRDX6/PRPF19/PTBP1/PTBP2/RBFOX2/RBM10/RBM15/R…	131		GO_SEXUAL_REPRODUCTION	110/2039	823/43216	8.20493e-23	1.46651e-21	7.47187e-22	AAAS/ACTR1A/AFF4/ALDOA/ALKBH5/APP/ARID4A/ARID4B/ATRX/BAD/BAG6/BAX/BCAP31/BRCA2/BRD2/CALR/CCNB1/CCT2/CCT3/CCT4/CCT5/CCT7/CCT8/CDK1/CDYL/CELF1/CEP131/CSNK2A2/CTNNB1/DAZAP1/DHX36/DIAPH3/DNAJA1/DNM2/DNMT3A/DYNLL1/EIF2S2/EIF4H/FAM50A/FNDC3A/GORASP2/HDAC2/HOXA10/IGF2R/INTS13/ITGB1/KDM1B/KDM3A/KDM5A/KHDRBS1/KIF18A/KIFC1/KMT2B/KMT2D/KNL1/KRT9/METTL3/MLH1/MSH2/MTOR/MYCBP/NCAPH2/NR0B1/NR2C2/NSUN2/NUP62/ODF…	110
GO_ESTABLISHMENT_OF_PROTEIN_LOCALIZATION_TO_MEMBRANE	131/2414	324/43216	2.84266e-77	2.25594e-75	1.10595e-75	ACSL3/AFDN/ARL6IP1/ATG3/ATP1B1/BAG6/BAX/C2CD5/CDK5/EXOC4/FIS1/GET4/GOLPH3/GORASP2/HSP90AA1/HSPA5/ICMT/KRT18/MACF1/MYO1C/NSF/PARD3/RAB10/RAB11B/RAB31/RAB3GAP1/RAB8A/RAB8B/RACK1/RPL10/RPL10A/RPL11/RPL12/RPL13/RPL13A/RPL14/RPL15/RPL17/RPL18/RPL18A/RPL19/RPL21/RPL22/RPL23/RPL23A/RPL24/RPL26/RPL27/RPL27A/RPL28/RPL29/RPL3/RPL30/RPL31/RPL32/RPL34/RPL35/RPL35A/RPL36/RPL36A/RPL37A/RPL38/RPL4/RPL5/RPL7/RPL…	131		GO_POSITIVE_REGULATION_OF_PHOSPHORUS_METABOLIC_PROCESS	110/2039	1079/43216	3.54223e-14	3.72965e-13	1.90026e-13	ADNP/AKAP9/ANXA2/APP/ARHGEF2/ATM/BAD/BAG4/BEND3/CACUL1/CAV1/CCNB1/CCNT1/CCNT2/CDCA2/CDK1/CDK2AP1/CDK5/CDK9/CSK/CSNK2B/CTNNB1/DDRGK1/DDX3X/DHX33/DVL3/ECT2/EHD4/EIF2AK2/EIF4G1/ERP29/EZH2/FGG/FLOT1/FMR1/GADD45G/GCN1/GNAI2/HACD3/HDAC2/HDAC3/HES1/HMGA2/HSP90AA1/HSP90AB1/ILK/IQGAP1/ITGA5/JTB/KIDINS220/KIF14/LATS1/MADD/MAGED1/MAP2K2/MAP2K7/MAP4K3/MAP4K4/MAPT/MARK2/MRE11/MTOR/MYDGF/NAB2/NBN/NCAPG2/NELFE/…	110
GO_PEPTIDYL_LYSINE_MODIFICATION	131/2414	382/43216	6.19086e-67	3.92e-65	1.92173e-65	AAAS/ACTL6A/ARID4B/ASH2L/ATRX/BAG6/BAZ1A/BEND3/BRCA1/BRD1/BRD4/BRD8/BRPF3/CREBBP/CTBP1/CTCF/CTNNB1/CTR9/DMAP1/DNMT1/DPF2/DPF3/EED/EHMT1/EHMT2/EP300/EP400/EPC1/EPC2/EZH2/GATA2/GNL3/GNL3L/GTF3C4/HCFC1/HDAC2/HMG20A/ING3/ING4/ING5/IWS1/JADE3/KANSL2/KANSL3/KAT2A/KAT6A/KAT7/KDM1A/KDM3A/KMT2A/KMT2D/LMNA/MBD3/MCRS1/MEAF6/MECP2/MEN1/MORF4L1/MORF4L2/MRGBP/MSL1/NCOA3/NELFE/NSD1/NSD2/NSD3/NSMCE2/NUP107/NUP13…	131		GO_CIRCULATORY_SYSTEM_DEVELOPMENT	110/2039	1151/43216	2.26039e-12	2.07497e-11	1.0572e-11	AGO2/ANKRD17/ANXA2/AP1B1/AP2B1/APOD/APOH/ARID1A/ARID2/BASP1/BAX/CAD/CALR/CAV1/CCNB1/CDK1/CHD7/COL5A1/CREB1/CTNNB1/DDX39B/DHCR7/DHX36/DNM2/DNMT1/DSP/ENPEP/EPHB4/FN1/FOXC2/FOXJ2/FOXO1/GATA4/GTF2I/HES1/HK2/HMGA2/HMOX1/HNRNPU/HSPB1/ID1/ILK/ITGA5/ITGB1/ITGB2/JAK1/JUP/KAT2A/KDM6A/KRT1/LMNA/LUZP1/MBD2/MBD3/MECP2/MED1/MED12/MIA3/MTDH/MTHFD1/MTOR/MYDGF/MYH10/MYH9/NCL/NCOA6/NFATC3/NIPBL/NSD2/NSDHL/PAK4/PAX…	110
GO_PROTEASOMAL_PROTEIN_CATABOLIC_PROCESS	131/2414	463/43216	9.49447e-56	4.78908e-54	2.34779e-54	ANAPC1/ANAPC16/ANAPC2/ANAPC5/ANAPC7/ARRB2/AUP1/AURKA/AURKB/BAG2/BAG5/BAG6/BCAP31/BUB3/CAV1/CCAR2/CCDC47/CCNB1/CDC16/CDC20/CDC23/CDC27/CDK1/CDK2/CLU/COMMD1/CSNK1A1/CSNK1D/CSNK1E/CTNNB1/CUL1/CUL2/CUL3/CUL4A/CUL4B/DDB1/DDIT3/DDRGK1/DERL1/DNAJC10/ERLEC1/ERLIN1/ERLIN2/FAF2/FBXL18/FBXL6/FMR1/FZR1/GBA/GET4/GSK3B/HM13/HSP90AB1/HSP90B1/HSPA1A/HSPA5/ITCH/KIF14/MAP1A/MTA1/NEMF/NPLOC4/OGT/PCBP2/PCNP/PLAA/PLK…	131		GO_REGULATION_OF_ESTABLISHMENT_OF_PROTEIN_LOCALIZATION	109/2039	728/43216	1.1649e-26	2.42659e-25	1.23635e-25	ACSL3/AKAP8L/APOD/BAD/BAG4/BAP1/BCAP31/CCT2/CCT3/CCT4/CCT5/CCT6A/CCT7/CCT8/CDK5/CEP131/CHP1/CPT1A/CSK/CSNK2A2/CTDSPL2/CYP51A1/DHX36/DHX9/DKC1/DMAP1/DNAJA1/DNAJC1/DYNLL1/ECT2/EMD/ERP29/EZR/FGG/FIS1/FLNA/FN1/FOXP1/GAPDH/GCC2/GOLPH3/GOLPH3L/GTSE1/HDAC3/HSPA8/ICE1/IL1RAP/IPO5/ITGB2/IWS1/JAGN1/JUP/KIF20B/KIF5B/LMAN1/LYPLA1/MAP4K4/MAPT/MYH10/NOLC1/NSD2/NUCB1/NUP54/NUP62/PCM1/PDCD10/PFKL/PFKM/PPIA/PRNP/…	109
GO_MYELOID_LEUKOCYTE_MEDIATED_IMMUNITY	130/2414	548/43216	6.44257e-46	2.35253e-44	1.1533e-44	ACAA1/ACLY/ACTR10/ACTR2/ADGRE5/ALDOA/ALDOC/ANXA2/AP2A2/ARG1/ARL8A/ATP6AP2/ATP6V0C/B2M/BST2/CAND1/CAT/CCT2/CCT8/CD44/CD59/CKAP4/CNN2/COMMD3/COMMD9/COPB1/CTSC/CYB5R3/CYFIP1/DDOST/DDX1/DDX21/DDX3X/DHX36/DNAJC13/DNAJC3/DNASE1L1/DSG1/DSP/DYNC1H1/DYNC1LI1/DYNLL1/EEF1A1/EEF2/ERP44/FAF2/FLG2/GATA2/HLA-H/HMGB1/HMOX2/HRNR/HSP90AA1/HSP90AB1/HSPA1A/HSPA8/IGF2R/ILF2/IMPDH2/IQGAP1/ITGAV/JAGN1/JUP/KPNB1/KRT1/LA…	130		GO_ANIMAL_ORGAN_MORPHOGENESIS	109/2039	1031/43216	4.11701e-15	4.59376e-14	2.34053e-14	ALPL/ALX4/ANKRD11/ANXA2/ANXA6/AP2A1/AP2A2/AP2B1/AP2M1/ARG1/ARID1A/ARID2/BASP1/BAX/BCL11B/BSG/CAV1/CDC42/CEBPB/CHD7/CLTC/COL5A1/CTNNA1/CTNNB1/CUL3/CYP7B1/DSP/DVL3/EIF4A3/EPHB4/EXOC4/FLI1/FOXO1/GATA4/GLG1/GNAS/HDAC1/HDAC2/HES1/HOXB7/HOXD11/HOXD13/ID1/ID4/ILK/KDM6A/MAGED1/MED1/MED12/MSN/MTHFD1/MTOR/MYC/NAB1/NAB2/NFIB/NFIC/NIPBL/NLE1/NSD2/PBX1/PHB2/PHOSPHO1/PLOD3/POR/PRKRA/PSMA4/PSMA7/PSMB4/PSMC2/PSM…	109
GO_RESPONSE_TO_LIPID	130/2414	917/43216	1.52489e-22	2.33319e-21	1.14382e-21	ABL2/ACSL1/AKAP8/ANXA1/ARG1/ARID1A/ARPC1B/ARRB2/ATM/ATP1A1/ATP2A2/ATP2B1/BRCA1/CAD/CALR/CAT/CAV1/CBFB/CCNA2/CCNB1/CDC73/CDK19/CDK7/CEBPB/CLU/CNOT1/CNOT9/CNP/COMT/CREB1/CTNNB1/CTR9/DAXX/DDRGK1/DDX17/DDX18/DDX5/DNAJA1/DNMT3A/DSG1/EEF2/EIF4E/ENG/EP300/EPHX1/EZH2/FAM210B/FHL2/FIS1/FOSL1/GATA2/GBA/GNB1/GNG12/HDAC1/HDAC2/HMGB1/HMGB2/HMGCL/HNRNPA0/HNRNPD/HNRNPU/ICAM1/IGF2R/JUN/JUNB/JUND/KANK2/KDM3A/KIF1…	130		GO_ESTABLISHMENT_OF_ORGANELLE_LOCALIZATION	107/2039	490/43216	4.62957e-41	1.68615e-39	8.59099e-40	ABCE1/ACTN4/ACTR2/AP3B1/ARFGAP2/ARFGAP3/ARHGEF2/ATP2A2/CCNB1/CDC23/CDC42/CDCA8/CDK5/CENPF/CHAMP1/CHMP1A/CHMP2A/CHMP6/CLASP1/CLASP2/COPG1/COPG2/CTBP2/CTNNB1/CUL3/DCTN1/DCTN2/DNM1/DNM2/DYNC1H1/EIF6/EXOC4/EZR/FMR1/GBF1/HMOX1/HNRNPU/HOOK3/KIF14/KIF18A/KIF1B/KIF22/KIF2C/KIF5B/KIFC1/KPNB1/LAMP1/LMAN1/LRPPRC/MAD1L1/MAP1B/MAP4/MAPT/MLH1/MYH10/MYH9/NAPA/NDC80/NEFH/NPM1/NSF/NSFL1C/NUMA1/NUP62/NUP88/NUSAP1/…	107
GO_CHEMICAL_HOMEOSTASIS	130/2414	1179/43216	1.21215e-13	1.0998e-12	5.39164e-13	ABCB6/ABL2/ADNP/ANXA2/ANXA6/ANXA7/AP3D1/APOC3/ATP13A1/ATP1A1/ATP1B1/ATP1B3/ATP2A2/ATP2B1/ATP2C1/ATP5F1B/ATP6AP1/ATP6V0C/ATP6V1A/ATP6V1E1/B2M/BAX/BCAP31/CALR/CAMK2D/CAND1/CAV1/CCDC22/CCDC47/CDK5/CHD7/CHERP/COMMD1/COMMD9/COMT/CORO1A/CP/CUL1/DDB1/DDIT3/DYNLL1/EHD1/EIF5A2/ERO1A/FGF2/FIS1/FLG2/GATA2/GBA/GLRX3/GNAI2/GNB1/GPR89A/GTF2I/HACD3/HK1/HK2/HMGB1/HMOX2/HRNR/HSP90B1/ICAM1/ITGAV/JAGN1/KIF5B/KRT1/K…	130		GO_MYELOID_LEUKOCYTE_ACTIVATION	107/2039	646/43216	6.32409e-30	1.54527e-28	7.87316e-29	ACLY/ACTR2/ADGRE5/ALDOA/ANXA2/AP2A2/APP/ARG1/ATM/B2M/CAND1/CAT/CCT2/CCT8/CKAP4/CNN2/COPB1/CPNE3/CSNK2B/CYB5R3/CYFIP1/DDOST/DDX3X/DNAJC13/DSG1/DSN1/DSP/DYNC1H1/DYNC1LI1/DYNLL1/EEF1A1/EEF2/ERP44/FLG2/FOXP1/GSTP1/HLA-H/HMOX1/HMOX2/HRNR/HSP90AA1/HSP90AB1/HSPA1A/HSPA1B/HSPA8/HSPD1/IGF2R/ILF2/IMPDH2/IQGAP1/ITGB2/JUP/KPNB1/KRT1/LAMP1/LPCAT1/MAPT/METTL7A/MGST1/MLEC/NCSTN/NRAS/PA2G4/PFKL/PGRMC1/PKM/PKP1/P…	107
GO_REGULATION_OF_NERVOUS_SYSTEM_DEVELOPMENT	129/2414	914/43216	3.30985e-22	4.96227e-21	2.43269e-21	ABL2/ACTR2/ADNP/AGRN/ANAPC2/AP2A1/ARF6/ARHGEF2/ASPM/ATF1/B2M/BAG5/BIN1/CALR/CAMK2B/CAMSAP2/CAPRIN1/CDC20/CDK1/CDK5/CDK5RAP3/CFL1/CHD7/CREB1/CSNK1D/CSNK1E/CTNNA1/CTNNB1/CTTN/CUX1/CYFIP1/DBN1/DDX6/DHX36/DNM2/DOCK7/ECT2/EIF4E/EIF4G1/EP300/EPHB2/EZH2/FLNA/FMR1/FN1/GAK/GATA2/GSK3B/HDAC1/HDAC2/HMG20A/HMGB2/HSPA5/IDH2/ILK/IQGAP1/ITGA3/ITSN2/KDM1A/KIF14/KIF20B/LDLR/LGALS1/LRP1/MACF1/MAN2A1/MAP1B/MAP4K4/M…	129		GO_TRANSMEMBRANE_TRANSPORT	107/2039	1583/43216	0.000133638	0.00050253	0.00025604	ABCD3/ABCF1/ACACA/ACTB/ACTN4/ADD1/ADD3/AHNAK/AKAP9/ANXA2/ANXA6/APP/ASPH/ATP11C/ATP1A1/ATP2A2/ATP2B1/ATP2C1/ATP5F1A/ATP6V0D1/ATP6V1A/ATP6V1B2/ATP6V1G1/BAX/CAV1/CHD7/CHERP/CHP1/CLCC1/CPT1A/DAPK1/DNM2/EIF2S1/EIF2S2/EIF2S3/ERLIN1/ERLIN2/ERO1A/FLNA/FMR1/HK2/HSPA5/HSPA8/HSPD1/JPH1/KIF5B/MTOR/OXSR1/PEX1/PEX14/PEX19/PEX3/PHB2/PICALM/PLP2/POU4F2/PRNP/PSMA4/PSMA7/PSMB4/PSMC2/PSMC3/PSMC5/PSMD11/PSMD12/PSMD1…	107
GO_REGULATION_OF_CELLULAR_AMIDE_METABOLIC_PROCESS	128/2414	463/43216	3.12738e-53	1.46568e-51	7.18532e-52	AGO2/ATXN2/BIN1/CALR/CAPRIN1/CELF1/CIRBP/CLU/CNOT1/CNOT10/CNOT11/CNOT3/CNOT9/CYFIP1/DDX1/DDX39B/DDX3X/DHX29/DHX36/DHX9/DNAJC3/EEF2/EEFSEC/EIF2A/EIF2AK2/EIF2B4/EIF2S1/EIF3B/EIF3C/EIF3D/EIF3E/EIF3H/EIF3K/EIF4A2/EIF4A3/EIF4B/EIF4E/EIF4E2/EIF4G1/EIF4G2/EIF4G3/EIF5/EIF5A2/EIF5B/EIF6/ELAVL1/ETF1/FMR1/FXR1/FXR2/GAPDH/GCN1/GEMIN5/GIGYF2/HNRNPD/HNRNPL/HNRNPR/IGF2BP1/IGF2BP2/IGF2BP3/ILF3/KHDRBS1/KHSRP/LARP…	128		GO_MULTICELLULAR_ORGANISM_REPRODUCTION	106/2039	832/43216	1.93261e-20	3.05786e-19	1.55799e-19	ACTR1A/ADNP/AFF4/ALKBH5/APP/ARG1/ARID4A/ARID4B/ATRX/BAD/BAG6/BAX/BCAP31/BRCA2/BRD2/BSG/CALR/CCNB1/CDYL/CELF1/CEP131/COMT/CSNK2A2/CTNNB1/DAZAP1/DHX36/DIAPH3/DNAJA1/DNM2/DNMT3A/DSG1/DYNLL1/EIF2S2/FAM50A/FNDC3A/GORASP2/HDAC2/HOXA10/HSPA5/IGF2R/ITGB1/KDM1B/KDM3A/KDM5A/KHDRBS1/KIF18A/KIFC1/KMT2B/KMT2D/KNL1/KRT9/MBD2/MED1/MEN1/METTL3/MLH1/MSH2/MTOR/MYCBP/NCAPH2/NR0B1/NR2C2/NSUN2/NUP62/ODF2/PCNA/PLK1/PO…	106
GO_APOPTOTIC_SIGNALING_PATHWAY	128/2414	589/43216	7.13779e-41	2.25594e-39	1.10595e-39	ANXA6/ARHGEF2/ARL6IP5/ARRB2/ATAD5/ATM/BAG5/BAG6/BAX/BCAP31/BCLAF1/BRCA1/CAAP1/CAV1/CCAR2/CD44/CEBPB/CLU/CSNK2A1/CSNK2A2/CTNNA1/CTNNB1/CTSC/CTTN/CUL1/CUL2/CUL3/CUL4A/DAXX/DDIT3/DDX3X/DDX47/DDX5/DIDO1/DNAJA1/DNAJC10/DPF2/ENO1/EP300/EPHA2/ERCC6/ERO1A/ERP29/FIS1/GNAI2/GNAI3/GSK3B/HDAC1/HMGB2/HNRNPK/HSPA1A/HYOU1/ICAM1/IFI16/ING5/ITGA6/ITGAV/JUN/KDM1A/KRT18/KRT8/LAMP1/LMNA/MELK/MLH1/MSH2/MSH6/MYBBP1A/N…	128		GO_ESTABLISHMENT_OF_RNA_LOCALIZATION	105/2039	194/43216	5.3849e-86	6.1145e-84	3.11535e-84	AAAS/ABCE1/AHCTF1/AKAP8L/ALKBH5/ALYREF/ATM/ATR/CDC40/CHTOP/CKAP5/CPSF1/CPSF2/CPSF3/CPSF4/CPSF6/DDX19A/DDX39A/DDX39B/DHX38/DHX9/EIF4A3/EIF4E/EIF6/FIP1L1/FLOT1/FMR1/FYTTD1/G3BP2/HNRNPA1/HNRNPA2B1/HNRNPA3/HNRNPU/IGF2BP1/IGF2BP2/IGF2BP3/IWS1/KHDRBS1/KHSRP/LRPPRC/MAGOH/NCBP1/NCBP2/NCBP3/NPM1/NUP107/NUP153/NUP155/NUP205/NUP214/NUP35/NUP54/NUP62/NUP85/NUP88/NUP93/NUP98/NXF1/PABPN1/PCID2/POLDIP3/POLR2D/Q…	105
GO_CARBOHYDRATE_DERIVATIVE_METABOLIC_PROCESS	128/2414	935/43216	6.88938e-21	9.53619e-20	4.675e-20	AATF/ACAT1/ACLY/ACOT8/ACSL1/ACSL3/ACSL4/AGRN/ALDOA/ALDOC/ALG1/ALG3/ALG5/AP2A1/ATP1B1/ATP5F1A/ATP5F1B/ATP5MF/ATP5PD/ATP5PO/ATP6V1A/B4GALT7/BAX/BEND3/CAD/CHPF/CHST14/CLTC/COASY/CSPG4/CTNNB1/DDOST/DLST/DPM1/DTYMK/ELOVL1/ENO1/EPHA2/ERH/ERP44/ESYT1/ESYT2/EXT1/FAM20B/FASN/GALNT2/GALNT7/GANAB/GART/GBA/GFPT1/GLCE/GNAI3/GOLGA2/GOLPH3/GPAA1/GTPBP1/HK1/HK2/HMGCL/HSD17B12/HSD17B4/HSPA1A/HSPA8/HSPG2/IMPDH2/LM…	128		GO_NUCLEOBASE_CONTAINING_COMPOUND_TRANSPORT	105/2039	237/43216	2.51355e-74	2.10956e-72	1.07482e-72	AAAS/ABCE1/AHCTF1/AKAP8L/ALKBH5/ALYREF/CDC40/CHTOP/CKAP5/CPSF1/CPSF2/CPSF3/CPSF4/CPSF6/DDX19A/DDX39A/DDX39B/DHX38/DHX9/EIF4A3/EIF4E/EIF6/FIP1L1/FLOT1/FMR1/FYTTD1/G3BP2/HNRNPA1/HNRNPA2B1/HNRNPA3/HNRNPU/IGF2BP1/IGF2BP2/IGF2BP3/IWS1/KHDRBS1/KHSRP/LRPPRC/MAGOH/NCBP1/NCBP2/NCBP3/NPM1/NUP107/NUP153/NUP155/NUP205/NUP214/NUP35/NUP54/NUP62/NUP85/NUP88/NUP93/NUP98/NXF1/PABPN1/PCID2/POLDIP3/POLR2D/QKI/RAE1/…	105
GO_LIPID_METABOLIC_PROCESS	128/2414	1235/43216	1.37568e-11	1.07738e-10	5.28171e-11	ABHD12/ACAA1/ACAT1/ACLY/ACOT8/ACSL1/ACSL3/ACSL4/AGPAT1/AGPAT3/AGPS/AGRN/ALG1/ALG3/ANXA1/APOC3/APOL2/ATP1A1/ATP5F1A/ATP5F1B/BAX/BRCA1/CAT/CAV1/CDIPT/CHD9/CLU/COMT/CREB1/CREBBP/CYB5R3/CYP51A1/DAGLB/DECR2/DHCR7/DHRS4/DHRS7B/DPM1/EBP/ECHDC1/EDF1/EHHADH/EIF6/ELOVL1/ERLIN1/ERLIN2/ESYT1/ESYT2/ETFA/FASN/FGF2/FHL2/GBA/GPAA1/HACD3/HADHA/HDLBP/HELZ2/HMGCL/HSD17B11/HSD17B12/HSD17B4/HSPG2/INPPL1/KPNB1/LAMTOR1…	128		GO_GOLGI_VESICLE_TRANSPORT	105/2039	364/43216	1.3412e-52	7.12561e-51	3.63051e-51	ACSL3/ACTR1A/AP2A1/ARCN1/ARF3/ARF4/ARFGAP2/ARFGAP3/BCAP29/BCAP31/BNIP1/CAPZA1/CAPZB/COPA/COPB1/COPB2/COPE/COPG1/COPG2/CSK/CUL3/CUX1/DCTN1/DCTN2/DNM2/DYNC1H1/DYNC1I2/DYNC1LI1/DYNC1LI2/DYNLL1/DYNLL2/EXOC4/EXOC6B/GAK/GAS1/GBF1/GCC2/GOLGA5/GOLGB1/GOLPH3/GOLPH3L/HYOU1/IGF2R/KIF18A/KIF22/KIF2A/KIF2C/KIF4A/KLC2/KLHL20/LAMP1/LMAN1/LMAN2/LYPLA1/MACF1/MIA2/MIA3/NAPA/NAPG/NSF/PREB/RAB10/RAB14/RAB1A/RAB1B/RA…	105
GO_ESTABLISHMENT_OF_ORGANELLE_LOCALIZATION	127/2414	490/43216	2.07737e-49	8.52725e-48	4.18038e-48	ABCE1/ACTN4/ACTR2/ACTR3/AP3B1/AP3D1/AP3M1/AP3S1/ARFGAP2/ARFGAP3/ARHGEF2/ATP2A2/ATP6AP1/BET1/BICD2/C17orf75/CCNB1/CD59/CDC23/CDC42/CDCA5/CDCA8/CDK5/CENPE/CENPF/CHAMP1/CLASP1/CLASP2/COPG1/COPG2/CSNK1D/CTBP2/CTNNB1/CTSC/CUL3/DCTN1/DCTN2/DNM1/DNM2/DOCK7/DYNC1H1/EIF6/EXOC4/EZR/FAM91A1/FMR1/GATA2/GBF1/GOLGA2/GOSR1/GSK3B/HNRNPU/KIF14/KIF18A/KIF1B/KIF22/KIF2C/KIF5B/KIFC1/KPNB1/LAMP1/LMAN1/MAD1L1/MAP1B/MA…	127		GO_LIPID_METABOLIC_PROCESS	105/2039	1235/43216	5.11979e-09	3.49631e-08	1.78138e-08	ABCD3/ACACA/ACBD3/ACLY/ACSL3/AGPS/ALDH3A2/APOD/APOH/APP/ATP1A1/ATP5F1A/BAX/BCL11B/CAT/CAV1/CERS2/CHD9/CLN6/CNBP/COMT/CPNE3/CPT1A/CREB1/CREBBP/CYB5R3/CYP51A1/CYP7B1/DHCR24/DHCR7/DHRS4/DPM3/ECI2/EIF6/ELOVL1/ERLIN1/ERLIN2/ESYT1/ESYT2/FADS1/FAM3A/FAR1/FASN/FDFT1/GDPD1/GPAT4/GSTP1/HACD3/HDAC3/HDLBP/HSD17B11/HSD17B2/HSD17B4/KDSR/KPNB1/LIMA1/LPCAT1/LSS/LYPLA1/MBOAT7/MECP2/MED1/MORC2/MTOR/NCOA6/NCOR1/NCO…	105
GO_TRANSLATIONAL_INITIATION	126/2414	192/43216	4.54877e-109	7.31738e-107	3.58725e-107	ABCE1/AGO2/DDX1/DDX3X/DENR/DHX29/DHX33/DNAJC3/EIF2A/EIF2AK2/EIF2B3/EIF2B4/EIF2S1/EIF2S2/EIF2S3/EIF3A/EIF3B/EIF3C/EIF3D/EIF3E/EIF3F/EIF3G/EIF3H/EIF3I/EIF3K/EIF3L/EIF3M/EIF4A1/EIF4A2/EIF4B/EIF4E/EIF4E2/EIF4G1/EIF4G2/EIF4G3/EIF5/EIF5B/EIF6/FMR1/KHDRBS1/METTL3/MTOR/NCBP1/NCBP2/NPM1/PABPC1/POLR2G/PPP1CA/RBM4/RPL10/RPL10A/RPL11/RPL12/RPL13/RPL13A/RPL14/RPL15/RPL17/RPL18/RPL18A/RPL19/RPL21/RPL22/RPL23/R…	126		GO_CELLULAR_COMPONENT_DISASSEMBLY	104/2039	534/43216	2.64712e-35	7.70325e-34	3.92482e-34	ABCE1/ACIN1/ADD1/ADD3/AKAP8L/ARHGEF2/ARID1A/ARID2/ASPH/BAX/BSG/CAMSAP2/CAPNS1/CAPZA1/CAPZB/CAV1/CCNB1/CDC37/CDK1/CDK5/CDK5RAP3/CFL1/CHMP1A/CHMP2A/CISD2/CKAP2/CKAP5/CLASP1/CLASP2/CSNK2A2/CTNNB1/CTTN/DCTN1/DHX8/DVL3/ETF1/FIS1/FLOT1/GAK/GBF1/HDGFL3/HK2/HSPA8/KIF18A/KIF2A/KIF2C/KIF5B/KPNA1/KPNB1/LAMC1/LIMA1/MAP1A/MAP1B/MARK2/MCTS1/MRPL12/MTPN/MYC/NAPA/NSF/PBRM1/PELO/PEX14/PLG/PLK1/PPP1CA/PYM1/RDX/RPL…	104
GO_ORGANELLE_FISSION	126/2414	459/43216	4.89886e-52	2.19233e-50	1.07476e-50	ACOT8/ACTR2/ACTR3/AKAP8/AKAP8L/ANAPC1/ANAPC5/ANLN/ASPM/ATM/ATRX/AURKA/AURKB/BAG6/BLM/BRIP1/BUB3/CALR/CCNA2/CCNB1/CDC16/CDC20/CDC23/CDC27/CDCA5/CDCA8/CENPE/CENPF/CHAMP1/CLASP1/CLASP2/CUL3/DERPC/DRG1/DYNC1LI1/EPS8/ERCC4/FANCA/FANCD2/FIS1/FLNA/FZR1/GOLGA2/HIRA/HNRNPU/HSPA1A/IK/INCENP/INO80/KIF14/KIF18A/KIF20B/KIF22/KIF2A/KIF2C/KIF4A/KIFC1/KPNB1/MAD1L1/MAU2/MKI67/MLH1/MRE11/MTBP/MX2/MYBL2/NCAPD2/NCAP…	126		GO_NEGATIVE_REGULATION_OF_PROTEIN_MODIFICATION_PROCESS	104/2039	602/43216	1.1065e-30	2.82279e-29	1.43822e-29	ADAR/BAG2/BAX/CABIN1/CACTIN/CAV1/CCNB1/CDK5/CDK5RAP3/CDYL/CEP85/CHMP6/CHP1/CORO1C/CSK/CTBP1/CTNNB1/DNAJA1/DNAJC10/DNMT1/EIF3A/EIF4G1/EZR/FKBP8/FOXO1/GNAI2/GNL3L/GSTP1/GTPBP4/HDAC2/HDAC3/HMG20B/HSPA1A/HSPA1B/HSPB1/ILK/IPO5/KDM1A/KDM3A/KDM5A/KIRREL1/LATS1/MAD2L1/MAPT/MBIP/MECP2/MEN1/MLLT1/MTF2/MTOR/MYC/NCOR1/NPM1/NUP62/OGT/OTUB1/PAK2/PIAS3/PLAA/PLK1/PNKP/PPP1R10/PPP2R1A/PPP4R4/PRDM15/PRKAR1A/PRKAR2…	104
GO_MICROTUBULE_CYTOSKELETON_ORGANIZATION	126/2414	533/43216	2.343e-44	8.25181e-43	4.04535e-43	ARHGEF2/ASPM/ATRX/AURKA/AURKB/BICD2/BRCA1/CAMSAP2/CCNB1/CDC20/CDK1/CDK2/CDK5/CENPE/CEP131/CETN2/CHD3/CKAP2/CKAP5/CLASP1/CLASP2/CLTC/CNP/CSNK1D/CTNNB1/DCTN1/DCTN2/DOCK7/DRG1/DYNC1H1/DYNC1LI1/DYNC1LI2/EML3/EZR/FLNA/FSD1/GAPDH/GCC2/GOLGA2/GSK3B/HAUS2/HNRNPU/HSPA1A/INO80/INTS13/KAT2A/KIF18A/KIF20A/KIF2A/KIF2C/KIF4A/KIFC1/KPNB1/LMNA/MAP1A/MAP1B/MAP4/MAP7D3/MAPRE1/MARK2/MARK3/MECP2/MLH1/MYBL2/MYH9/NCKA…	126		GO_CELLULAR_RESPONSE_TO_HORMONE_STIMULUS	104/2039	687/43216	7.0976e-26	1.43213e-24	7.29674e-25	ACACA/AKAP8/ARG1/ARID1A/ASNS/ATP1A1/ATP2B1/ATP6V0D1/ATP6V1A/ATP6V1B2/ATP6V1G1/CALR/CAV1/CBFB/CDC5L/CNOT1/CREB1/CSK/CSNK2B/CTNNB1/CYFIP1/CYP7B1/DDRGK1/DDX17/DDX5/DNAJA1/EIF4E/ELK1/FOXC2/FOXO1/FOXP1/GNAI2/GNB1/GRB2/GSTP1/HDAC1/HNRNPD/HNRNPU/IDE/JUND/KDM3A/KIF18A/KMT2D/LATS1/MAX/MED1/MEN1/MSN/NCOA5/NCOA6/NCOR1/NCOR2/NR0B1/NR2C2/NUP62/OGT/PARP1/PGRMC2/PHB2/PHIP/PIAS2/PKM/PLOD3/POR/POU4F2/PRKAR1A/PRKA…	104
GO_HEAD_DEVELOPMENT	123/2414	762/43216	2.17888e-26	4.09107e-25	2.0056e-25	ABCB6/ACAT1/ACSL3/ACTB/ARCN1/ARF4/ARID1A/ARID5B/ARRB2/ASPH/ASPM/ATP2B1/ATP6AP2/ATRX/BAG6/BASP1/BAX/BPTF/CDC42/CDK5/CDK5RAP3/CENPF/CHD7/CHD8/CLP1/CNP/CREB1/CSNK1D/CSNK1E/CSNK2A2/CTNNB1/CTNND1/DNAJB1/DOCK7/DYNLL1/EIF2B3/EP300/EPHB2/EXT1/EZH2/FANCD2/FLNA/GART/GATA2/GLUD1/GNAI3/GNG12/GSK3B/HDAC1/HNRNPD/HSPA5/HSPG2/IGF2BP1/ITGB1/KAT2A/KDM1A/KIF14/KIF5B/LAMB1/LRP1/MAPK1/MBD3/MBOAT7/MECP2/MED1/MEN1/METT…	123		GO_REGULATION_OF_KINASE_ACTIVITY	104/2039	858/43216	1.64657e-18	2.31439e-17	1.17919e-17	ACTB/ADAR/ADNP/APP/BAD/BLM/CACUL1/CAV1/CCNB1/CCNC/CCNT1/CCNT2/CDC37/CDK1/CDK12/CDK5/CDK5RAP3/CEP85/CHMP6/CHP1/CORO1C/CSK/CSNK2B/DDX3X/DNAJA1/DVL3/ECT2/EIF2AK2/ELP1/ERP29/EZH2/GADD45G/GCN1/GSTP1/GTPBP4/HACD3/HMGA2/HNRNPU/HSP90AA1/HSP90AB1/HSPB1/ILK/IPO5/IQGAP1/JTB/KIDINS220/KIF14/LATS1/MADD/MAGED1/MAP2K2/MAP2K7/MAP4K3/MAP4K4/MAPT/MARK2/MBIP/MEN1/MLLT1/MRE11/MTOR/NAB2/NBN/NCAPG2/NPM1/NUP62/OXSR1/PA…	104
GO_POSITIVE_REGULATION_OF_INTRACELLULAR_SIGNAL_TRANSDUCTION	123/2414	1005/43216	2.95877e-16	3.11692e-15	1.52803e-15	ACTN4/AKAP12/ANKRD17/ARL6IP5/ARRB2/ATM/ATP2C1/ATP6AP1/ATR/BAX/BCAP31/BCLAF1/BRD4/BST2/CALR/CAT/CAV1/CC2D1A/CCDC22/CD44/CDK1/CDK5RAP3/CGAS/CHERP/CSPG4/CTNNB1/DAXX/DDIT3/DDRGK1/DDX1/DDX21/DDX5/DDX60/DHX33/DHX36/ECT2/EEF1D/EIF2AK2/EMC10/ENG/EP300/ERCC6/ERP29/EZH2/FGF2/FIS1/FLNA/GNAI2/GOLPH3/GPR89A/HACD3/HEXIM1/HMGB1/HSP90AA1/HSP90AB1/HSPA1A/ICAM1/ILK/IQGAP1/IQGAP3/ITGB1/JUN/LAMTOR1/LGALS1/LRP1/MAP4K…	123		GO_REGULATION_OF_DNA_METABOLIC_PROCESS	103/2039	275/43216	3.88076e-64	2.6132e-62	1.33143e-62	ACTR2/ALYREF/ATAD5/ATM/ATR/ATRX/AURKB/BABAM1/BLM/CBX8/CCT2/CCT3/CCT4/CCT5/CCT6A/CCT7/CCT8/CDK2/CDK9/CHEK1/CTNNB1/CUL4A/DEK/DHX36/DHX9/DKC1/ERCC4/EXOSC10/EXOSC6/EYA3/FUS/GNL3/GNL3L/HMGA2/HNRNPA1/HNRNPA2B1/HNRNPC/HNRNPD/HNRNPU/KDM1A/KDM1B/KMT2A/KPNA1/KPNA2/MAP2K7/MBD2/MBD3/MECP2/MGMT/MLH1/MPHOSPH8/MRE11/MSH2/MSH3/MSH6/MYC/NAT10/NBN/NPM1/NSD2/OTUB1/PARP1/PAXIP1/PCNA/PNKP/PPP1R10/PRMT5/RAD50/RAD51AP1…	103
GO_MULTICELLULAR_ORGANISM_REPRODUCTION	122/2414	832/43216	1.78084e-22	2.71088e-21	1.32898e-21	ACSL4/ACTR1A/ADNP/AFF4/AGFG1/ALKBH5/APOL2/ARG1/ARID4B/ARRB2/ASPM/ATRX/AURKA/BAG6/BAX/BCAP31/BRD2/BRIP1/BSG/CALR/CCNB1/CELF1/CEP131/CETN2/COMT/CSNK2A2/CTNNB1/DAZAP1/DDX6/DHX36/DIAPH3/DNAJA1/DNM2/DNMT3A/DSG1/DYNLL1/EIF2S2/EIF5A2/ETV6/FAM50A/FANCA/FANCD2/FANCG/FOSL1/GGNBP2/GORASP2/HDAC2/HMGB2/HSPA5/IGF2R/ITGA3/ITGB1/JUNB/KDM3A/KDM5A/KHDRBS1/KIF18A/KIFC1/KMT2D/KPNA6/KRT9/MAPK1/MED1/MEN1/MERTK/METTL14…	122		GO_MYELOID_LEUKOCYTE_MEDIATED_IMMUNITY	103/2039	548/43216	1.36119e-33	3.75365e-32	1.91249e-32	ACLY/ACTR2/ADGRE5/ALDOA/ANXA2/AP2A2/ARG1/B2M/CAND1/CAT/CCT2/CCT8/CKAP4/CNN2/COPB1/CPNE3/CSNK2B/CYB5R3/CYFIP1/DDOST/DDX1/DDX21/DDX3X/DHX36/DNAJC13/DSG1/DSN1/DSP/DYNC1H1/DYNC1LI1/DYNLL1/EEF1A1/EEF2/ERP44/FLG2/GSTP1/HLA-H/HMOX1/HMOX2/HRNR/HSP90AA1/HSP90AB1/HSPA1A/HSPA1B/HSPA8/IGF2R/ILF2/IMPDH2/IQGAP1/ITGB2/JAGN1/JUP/KPNB1/KRT1/LAMP1/LPCAT1/METTL7A/MGST1/MLEC/NCSTN/NRAS/PA2G4/PFKL/PGRMC1/PKM/PKP1/PPI…	103
GO_REGULATION_OF_KINASE_ACTIVITY	122/2414	858/43216	2.45662e-21	3.48969e-20	1.71078e-20	ACSL1/ACTB/ADAR/ADNP/BLM/CAV1/CCNA2/CCNB1/CCNK/CCNT1/CCNT2/CDK1/CDK12/CDK5/CDK5RAP3/CDK7/CDKN2A/CENPE/CLSPN/CLU/CORO1C/CSPG4/DAXX/DDX3X/DNAJA1/DNAJC3/DUSP12/DUSP3/ECT2/EIF2AK2/EPHB2/ERCC6/ERP29/EZH2/FGF2/GBA/GCN1/GGNBP2/GPS1/GTF2H1/GTPBP4/HACD3/HEXIM1/HMGA2/HNRNPU/HSP90AA1/HSP90AB1/ILK/IPO5/IPO7/IQGAP1/IQGAP3/KIF14/MAP4K3/MAP4K4/MAPK1/MARK2/MEN1/MINK1/MLLT1/MNAT1/MOB1B/MRE11/MTOR/MVP/NAB2/NBN/NCA…	122		GO_EPITHELIAL_CELL_DIFFERENTIATION	103/2039	765/43216	1.12777e-21	1.91523e-20	9.75815e-21	ADD1/AFDN/ANXA2/ANXA7/ARID4A/ARID4B/ARX/ATRX/BAD/BASP1/BCL11B/CAPNS1/CASP14/CAV1/CBFB/CDC42/CDK1/CEBPB/CNN3/CPT1A/CREB1/CSTA/CTNNB1/DSC2/DSG1/DSP/ERCC3/EZH2/EZR/FASN/FLNA/FN3K/FNDC3A/FOXJ2/GATA4/GPAT4/GSTK1/HDAC1/HDAC2/HES1/HNRNPH3/HRNR/HSD17B4/ID1/IQGAP1/JUP/KRT1/KRT10/KRT14/KRT16/KRT17/KRT2/KRT5/KRT6A/KRT6B/KRT72/KRT74/KRT77/KRT78/KRT79/KRT8/KRT80/KRT84/KRT9/LATS1/MED1/MEN1/MGMT/MSN/NFIB/NKX2-2…	103
GO_POSITIVE_REGULATION_OF_CELL_POPULATION_PROLIFERATION	122/2414	969/43216	4.54064e-17	5.08962e-16	2.49512e-16	ANXA1/ANXA2/ARG1/ASH2L/ASPM/ATAD5/BLM/BRK1/CALR/CAPNS1/CBX8/CCAR1/CCNA2/CCNB1/CD276/CDC20/CDCA7L/CDK1/CDK2/CEP131/CHTOP/COL18A1/CORO1A/CRIP2/CSNK2A1/CTNNB1/CUL3/CUL4A/DDRGK1/DDX39B/DHX9/DNAJA2/DNMT1/EIF4G1/EIF5A2/EMC10/EZH2/FAM98A/FAM98B/FBRS/FGF2/FLNA/FN1/FOSL1/FOSL2/FZR1/GATA2/GNAI2/GNAI3/GNG5/HDAC1/HDAC2/HMGA2/HMGB1/HMGB2/HNRNPU/ILK/IQGAP3/ITGAV/ITGB1/JUN/KDM1A/KIF14/KIF20B/KMT2D/KRT6A/LAMB1/L…	122		GO_SUPRAMOLECULAR_FIBER_ORGANIZATION	102/2039	658/43216	3.18107e-26	6.50939e-25	3.31655e-25	ACTN4/ACTR2/ADAMTS3/ADD1/ADD3/AKAP9/ALDOA/ANXA2/APP/ARHGEF2/BAG4/CAMSAP2/CAPZA1/CAPZB/CDC42/CDC42EP4/CFL1/CHP1/CKAP2/CKAP5/CLASP1/CLASP2/COL5A1/CTNNA1/CTTN/CUL3/CYFIP1/DBN1/DCTN1/DIAPH3/DNAJB6/DRG1/DSP/DYNC1H1/EZR/FLNA/GRB2/HDGFL3/HIP1R/HOOK3/HSP90AB1/HSP90B1/HSPA1A/HSPA1B/HSPA8/ID1/ILK/ITGB1/KIF18A/KIF2A/KIF2C/KIRREL1/KPNB1/KRT14/KRT2/KRT8/KRT9/LATS1/LIMA1/MAP1A/MAP1B/MAP7D3/MAPRE1/MAPT/MARCKS/M…	102
GO_ENDOMEMBRANE_SYSTEM_ORGANIZATION	121/2414	419/43216	1.29835e-52	5.85436e-51	2.87003e-51	AGFG1/AKAP8L/ANXA6/AP3D1/ARL1/ARL6IP1/ATL2/ATL3/ATP2A2/BAG5/BAG6/BAIAP2/BANF1/BIN1/BNIP1/CAMSAP2/CAV1/CAVIN2/CCDC47/CCNB1/CDC42/CDK1/CIT/CLASP1/CLASP2/CLU/COG1/COL5A1/CORO1C/CREB1/CSNK1A1/CSNK1D/DCTN1/DNAJC13/DNM1/DNM2/EHD2/EMD/EXOC8/GAK/GBF1/GCC2/GET4/GOLGA2/GOLGA5/GOLGB1/GOLPH3/GORASP2/JAGN1/LAMTOR1/LMAN1/LMAN2/LMAN2L/LMNA/LNPK/MAPK1/MIA3/MVB12A/MYH10/MYOF/NPLOC4/NUP155/NUP93/PDCD6IP/PI4K2A/PI4…	121		GO_POSITIVE_REGULATION_OF_INTRACELLULAR_SIGNAL_TRANSDUCTION	102/2039	1005/43216	4.03955e-13	3.91843e-12	1.99645e-12	ACTN4/ANKRD17/APP/ATM/ATP2C1/ATR/BAD/BAG4/BAX/BCAP31/BCLAF1/BRD4/CALR/CAT/CAV1/CDK1/CDK5RAP3/CHERP/CSK/CTNNB1/DDRGK1/DDX1/DDX21/DDX5/DHX33/DHX36/DVL3/ECT2/EEF1D/EIF2AK2/ERP29/EZH2/FGG/FIS1/FLNA/GADD45G/GNAI2/GOLPH3/GOLT1B/GRB2/HACD3/HDAC3/HMOX1/HSP90AA1/HSP90AB1/HSPA1A/HSPA1B/ILK/IQGAP1/ITGB1/KIDINS220/LIMS1/MADD/MAGED1/MAP2K2/MAP2K7/MAP4K3/MAP4K4/MAZ/MTDH/MTOR/MYDGF/NELFE/NENF/NUP62/PDCD10/PHB2/…	102
GO_REGULATION_OF_ESTABLISHMENT_OF_PROTEIN_LOCALIZATION	121/2414	728/43216	3.8568e-27	7.50186e-26	3.6777e-26	ACSL3/AKAP8L/ANXA1/BAP1/BARD1/BCAP31/C2CD5/CCT2/CCT3/CCT4/CCT5/CCT6A/CCT7/CCT8/CDK5/CEP131/CSNK2A2/CTDSPL2/CYP51A1/DHX36/DHX9/DKC1/DMAP1/DNAJA1/DYNLL1/ECT2/EMD/ERLEC1/ERP29/EXOC1/EZR/FIS1/FLNA/FN1/GAPDH/GAPVD1/GCC2/GLUD1/GOLPH3/GSK3B/GTSE1/HK1/HMGB1/HSPA8/ICE1/IDH2/IPO5/IWS1/JAGN1/JUP/KIF20B/KIF5B/LMAN1/LRP1/MAP4K4/MAPK1/MAVS/MYH10/MYO1C/NF1/NOLC1/NSD2/NUCB1/NUP54/NUP58/NUP62/P3H1/PCM1/PFKL/PFKM/…	121		GO_RESPONSE_TO_BIOTIC_STIMULUS	102/2039	1012/43216	6.16533e-13	5.87228e-12	2.99194e-12	ABCE1/ABCF3/ADAR/AKAP8/ALPL/ANKRD17/AP1S1/ARG1/ATP2A2/B2M/BAD/CACTIN/CAV1/CCT5/CDC73/CEBPB/CFL1/CHD7/COMT/CTR9/DCD/DDX1/DDX17/DDX21/DDX3X/DDX41/DHX36/DHX9/EEF1G/EIF2AK2/ENO1/EXOSC4/EXOSC5/FAM3A/FLNA/FMR1/FOXP1/GAPDH/GBF1/GSTP1/GTF2F1/HDAC2/HMCN1/HMGA2/HMGN2/HNRNPA0/HNRNPUL1/HSPA5/HSPB1/HSPD1/IFITM1/IGHG1/ILF3/JAGN1/JUND/KRT6A/KRT8/MGST1/MLH1/MTDH/NCBP3/NFIB/NPLOC4/PABPN1/PAF1/PCBP2/PLAA/POLR3A/PO…	102
GO_NUCLEOBASE_CONTAINING_COMPOUND_TRANSPORT	120/2414	237/43216	5.10216e-85	4.74501e-83	2.32618e-83	AAAS/ABCE1/AGFG1/AHCTF1/AKAP8L/ALKBH5/ALYREF/ATXN2/BICD2/CDC40/CHTOP/CKAP5/CPSF1/CPSF2/CPSF3/CPSF4/CPSF6/DDX19A/DDX39A/DDX39B/DHX38/DHX9/EIF4A3/EIF4E/EIF5A2/EIF6/FIP1L1/FMR1/FYTTD1/G3BP2/HNRNPA1/HNRNPA2B1/HNRNPA3/HNRNPU/IGF2BP1/IGF2BP2/IGF2BP3/IWS1/KHDRBS1/KHSRP/MAGOH/MVP/MX2/MYO1C/NCBP1/NCBP2/NCBP3/NMD3/NOL6/NPM1/NUP107/NUP133/NUP153/NUP155/NUP160/NUP188/NUP205/NUP210/NUP214/NUP43/NUP54/NUP58/NU…	120		GO_EMBRYO_DEVELOPMENT_ENDING_IN_BIRTH_OR_EGG_HATCHING	101/2039	620/43216	1.0212e-27	2.25717e-26	1.15003e-26	ACTL6A/ADD1/ALX4/ANKRD11/ARID1A/BPTF/BRCA2/BYSL/CCNB1/CEBPB/CELF1/CFL1/CHD7/CHD8/CTNNB1/CTR9/CUL3/CUL4A/DAD1/DNAJB6/DVL3/EIF2S2/EIF4A3/ELL/FKBP8/FOXD3/GNAS/GRB2/HCFC1/HES1/HOXB7/HSD17B2/ITGB1/KAT2A/KDM6A/KIAA1217/KIDINS220/KIF20B/KRT8/LATS1/LUZP1/MBD3/MBNL1/MBTD1/MED1/MED12/MED21/MSH2/MTHFD1/MYH10/MYH9/NASP/NBN/NCAPG2/NIPBL/NLE1/NOLC1/NSDHL/PBX1/PELO/PHF6/PHGDH/PLOD3/PLXNB2/PPP4R4/PRKDC/PRMT1/PRP…	101
GO_NEGATIVE_REGULATION_OF_CELL_CYCLE_PROCESS	120/2414	355/43216	1.40554e-60	7.96743e-59	3.90593e-59	ATM/ATRX/AURKA/AURKB/BABAM1/BABAM2/BAX/BLM/BRCA1/BUB3/CALR/CBX3/CBX5/CCNB1/CCNK/CDC20/CDC73/CDK1/CDK2/CDK5RAP3/CDK9/CDKN2A/CENPF/CLSPN/CNOT1/CNOT10/CNOT11/CNOT3/CNOT4/CNOT9/CUL1/DYNC1LI1/EED/EHMT1/EHMT2/EP300/EPC1/EZH2/FZR1/GIGYF2/GTSE1/HMGA2/HSP90AB1/IK/KANK2/KAT2A/L3MBTL2/MAD1L1/MAX/MEN1/MGA/MRE11/MSH6/MTBP/NBN/NPM1/ORC1/PCNA/PHC3/PLK1/PML/PPP1R10/PRKAR1A/PRKDC/PRMT1/PSMA7/PSMB3/PSMC1/PSMC2/PSM…	120		GO_POSITIVE_REGULATION_OF_NUCLEOBASE_CONTAINING_COMPOUND_METABOLIC_PROCESS	100/2039	231/43216	1.30641e-69	9.95454e-68	5.07186e-68	ACTR2/ATAD5/ATM/ATR/ATRX/AURKB/BABAM1/BAX/BEND3/BLM/CBX8/CCNB1/CCT2/CCT3/CCT4/CCT5/CCT6A/CCT7/CCT8/CDC73/CDK2/CIRBP/CTNNB1/DAZAP1/DDX5/DHX36/DHX9/DKC1/EXOSC6/EYA3/FUS/GNL3/HEATR1/HNRNPA1/HNRNPA2B1/HNRNPD/HNRNPLL/HSPA1A/LEO1/MAP2K2/MAP2K7/MECP2/MGMT/MLH1/MRE11/MSH2/MSH6/MYC/NBN/NCBP1/NCBP2/NSD2/NUDT21/NUP98/PAF1/PARP1/PAXIP1/PCNA/PNKP/POLR2A/PPP1R10/PRPF19/RAD50/RBM22/RBM3/RBMX/RBMXL1/RELA/RIF1/RN…	100
GO_CELLULAR_RESPONSE_TO_HORMONE_STIMULUS	120/2414	687/43216	6.28908e-29	1.31805e-27	6.46158e-28	ACSL1/AGRN/AGTRAP/AKAP8/ANXA1/AP3S1/ARG1/ARID1A/ARRB2/ATP1A1/ATP2B1/ATP6AP1/ATP6V0C/ATP6V1A/ATP6V1E1/BAIAP2/BRCA1/BRIP1/C2CD5/CALR/CAV1/CBFB/CCNA2/CDC5L/CDK7/CNOT1/CNOT9/CREB1/CTNNB1/CYFIP1/DAXX/DDRGK1/DDX17/DDX18/DDX5/DNAJA1/EIF4E/EP300/EPHX1/FAM210B/FHL2/GNA11/GNAI2/GNB1/HDAC1/HNRNPD/HNRNPU/ICAM1/JUN/JUNB/JUND/KANK2/KDM3A/KIF18A/KMT2D/LANCL2/MAX/MED1/MEN1/MSN/MYO1C/NCOA3/NCOA5/NCOA6/NCOR1/NCOR2…	120		GO_PROTEIN_CONTAINING_COMPLEX_LOCALIZATION	100/2039	281/43216	8.15435e-60	5.07761e-58	2.58705e-58	AAAS/ABCE1/AKAP8L/ALKBH5/ALYREF/AP2B1/ATM/ATR/CDC40/CEP131/CHTOP/CPSF1/CPSF2/CPSF3/CPSF4/DBN1/DDX39A/DDX39B/DHX38/DNM1/DNM2/DYNLL1/DYNLL2/EIF4A3/EIF4E/EIF6/EXOC3/EZR/FIP1L1/FYTTD1/HNRNPA2B1/HNRNPU/IWS1/MAGOH/NCBP1/NCBP2/NPM1/NUP107/NUP153/NUP155/NUP205/NUP214/NUP35/NUP54/NUP62/NUP85/NUP88/NUP93/NUP98/NXF1/PABPN1/PCID2/PCM1/POLDIP3/POLR2D/RAB8A/RAE1/RAN/RANBP2/RBM15B/RBM8A/RCC2/RNPS1/RPS15/RPSA/SA…	100
GO_CYTOKINE_MEDIATED_SIGNALING_PATHWAY	120/2414	769/43216	1.83516e-24	3.1478e-23	1.54317e-23	ABCE1/ACSL1/ACTN4/ADAR/AGPAT1/ANXA1/ANXA2/ARG1/B2M/BST2/CAMK2B/CAMK2D/CANX/CAPZA1/CAV1/CBFB/CD44/CDC42/CFL1/CNN2/CNOT9/CTR9/CUL1/FGF2/FN1/HLA-A/HLA-B/HLA-C/HLA-H/HNRNPA2B1/HNRNPDL/HNRNPF/HSP90AA1/HSP90AB1/HSP90B1/HSPA1A/HSPA8/ICAM1/IFITM1/ILK/INPPL1/ISG15/ITGB1/JAGN1/JUNB/KRT18/KRT8/LAMA5/LMNB1/LSM14A/MAVS/MED1/MMP1/MSN/MX2/OAS2/OAS3/OTUD4/OXSR1/P4HB/PAK2/PARP14/PIAS4/PLP2/PML/POU2F1/PPIA/PRKACA/…	120		GO_ENDOMEMBRANE_SYSTEM_ORGANIZATION	100/2039	419/43216	4.83807e-42	1.85545e-40	9.45354e-41	AKAP8L/AKAP9/ANXA6/ATL1/ATL2/ATL3/ATP2A2/BAG6/BNIP1/CAMSAP2/CAV1/CCNB1/CDC42/CDK1/CHMP1A/CHMP2A/CHMP6/CLASP1/CLASP2/COL5A1/CORO1C/CREB1/DCTN1/DNAJC13/DNM1/DNM2/EMD/FLOT1/GAK/GBF1/GCC2/GOLGA5/GOLGB1/GOLPH3/GOLPH3L/GORASP2/HOOK3/JAGN1/KNL1/LMAN1/LMAN2/LMNA/LNPK/MAP2K2/MIA3/MVB12A/MYH10/NPLOC4/NSFL1C/NUP155/NUP93/PACSIN3/PDCD10/PDCD6IP/PLK1/PPP2R1A/PPP2R2A/PRMT5/RAB10/RAB18/RAB1A/RAB2A/RAB3GAP1/RAB3…	100
GO_REGULATION_OF_CELLULAR_COMPONENT_MOVEMENT	120/2414	1073/43216	4.1613e-13	3.62106e-12	1.77518e-12	ABL2/ACTN1/ACTN4/AFDN/AGO2/ANXA1/ARF6/ARHGEF2/ARID2/ATM/ATP1A1/ATP2A2/ATP5F1A/ATP5F1B/BIN1/BST2/CALR/CAMK2B/CAMK2D/CAV1/CAVIN1/CCAR1/CD151/CDK5/CLASP1/CLASP2/COL18A1/CORO1A/CORO1C/CTNNA1/DDRGK1/DOCK7/DSP/DUSP3/EMC10/ENG/EPHA2/FGF2/FLNA/FN1/GATA2/GNAI2/GTPBP4/GTSE1/HMGB1/HSPA5/ICAM1/IDH2/IFITM1/ILK/IQGAP1/ITGA3/ITGA5/ITGA6/ITGAV/JUN/JUP/KIF14/KIF20B/KIF2A/KRT16/LAMA5/LAMB1/LAMP1/LMNA/LRCH1/LRP1/MA…	120		GO_APOPTOTIC_SIGNALING_PATHWAY	100/2039	589/43216	6.40192e-29	1.4889e-27	7.58596e-28	ANXA6/ARHGEF2/ATAD5/ATM/BAD/BAG6/BAX/BCAP31/BCLAF1/BRCA2/CAAP1/CASP14/CASP8AP2/CAV1/CCAR2/CEBPB/CSNK2A2/CTNNA1/CTNNB1/CTTN/CUL3/CUL4A/DAPK1/DAPK3/DDX3X/DDX47/DDX5/DIDO1/DNAJA1/DNAJC10/DPF2/ENO1/ERO1A/ERP29/EYA3/FGG/FIS1/GNAI2/GNAI3/GSTP1/HDAC1/HIP1R/HMOX1/HNRNPK/HSPA1A/HSPA1B/HSPB1/HYOU1/KDM1A/KRT8/LAMP1/LMNA/MADD/MAGED1/MAZ/MLH1/MSH2/MSH6/NBN/NLE1/NONO/P4HB/PAK2/PARP1/PDCD10/PDIA3/PHIP/POU4F2/PP…	100
GO_ESTABLISHMENT_OF_RNA_LOCALIZATION	119/2414	194/43216	8.02899e-98	1.03888e-95	5.09299e-96	AAAS/ABCE1/AGFG1/AHCTF1/AKAP8L/ALKBH5/ALYREF/ATM/ATR/ATXN2/BICD2/CDC40/CHTOP/CKAP5/CPSF1/CPSF2/CPSF3/CPSF4/CPSF6/DDX19A/DDX39A/DDX39B/DHX38/DHX9/EIF4A3/EIF4E/EIF5A2/EIF6/FIP1L1/FMR1/FYTTD1/G3BP2/HNRNPA1/HNRNPA2B1/HNRNPA3/HNRNPU/IGF2BP1/IGF2BP2/IGF2BP3/IWS1/KHDRBS1/KHSRP/MAGOH/MVP/MX2/MYO1C/NCBP1/NCBP2/NCBP3/NMD3/NOL6/NPM1/NUP107/NUP133/NUP153/NUP155/NUP160/NUP188/NUP205/NUP210/NUP214/NUP43/NUP54/…	119		GO_NEGATIVE_REGULATION_OF_DEVELOPMENTAL_PROCESS	100/2039	1016/43216	4.22271e-12	3.74483e-11	1.908e-11	ACTN4/ANKRD17/ANXA2/APOH/APP/ARHGEF2/B2M/BRCA2/CALR/CAV1/CBFB/CDC73/CDK12/CDK5/CERS2/CLASP1/CLASP2/COL5A1/CORO1C/CTNNA1/CTNNB1/CTR9/CUL4A/DNMT1/DPF2/EIF4E/EIF4ENIF1/EZH2/FOXJ2/FOXO1/GAK/GTF2I/HDAC2/HES1/HMGA2/HNRNPU/HOOK3/HSPA9/ID1/ID4/ITGB1/LEO1/LUC7L/MAP4K4/MAPT/MECP2/MED1/MEN1/MYC/NCAPG2/NELFB/NEPRO/NFATC3/NFIB/NKX2-2/NR0B1/PAF1/PBX1/PCM1/PDCD10/PGK1/PHB2/PHF14/PIAS3/POU4F2/PRKDC/PRMT1/PRMT5/P…	100
GO_DNA_REPLICATION	119/2414	272/43216	5.27877e-75	3.9274e-73	1.92536e-73	ALYREF/ANKRD17/ATAD5/ATF1/ATM/ATR/ATRIP/ATRX/BARD1/BAZ1A/BLM/BOD1L1/BRCA1/BRIP1/CACYBP/CCNA2/CDK1/CDK2/CDK2AP1/CDK9/CHAF1A/CHAF1B/CHTF18/CLSPN/DHX9/EHMT2/FAM111A/FEN1/GTPBP4/HMGA1/ING4/ING5/INO80/JUN/KAT7/KIN/LIG3/LRWD1/MCM10/MCM2/MCM3/MCM4/MCM5/MCM6/MCM7/MMS22L/MRE11/MSH6/NAP1L1/NASP/NBN/NCOA6/NFIB/NFIC/NFIX/NUP98/ORC1/ORC2/ORC3/ORC4/ORC5/ORC6/PCLAF/PCNA/PDS5A/POLA1/POLB/POLD2/POLE/POLE2/POLE3/P…	119		GO_PROTEASOMAL_PROTEIN_CATABOLIC_PROCESS	99/2039	463/43216	3.05576e-37	9.66991e-36	4.92684e-36	ANAPC1/ANAPC4/ANAPC5/ANAPC7/ARIH1/AUP1/AURKB/BAG2/BAG6/BCAP31/BUB3/CAV1/CCAR2/CCNB1/CDC16/CDC20/CDC23/CDC27/CDK1/CDK2/CSNK1E/CTNNB1/CUL3/CUL4A/CUL4B/DDB1/DDRGK1/DNAJB12/DNAJC10/ERLIN1/ERLIN2/FMR1/HM13/HSP90AB1/HSP90B1/HSPA1A/HSPA1B/HSPA5/KIF14/KLHL20/MAD2L1/MAP1A/MTA1/NEMF/NPLOC4/NSFL1C/OGT/PCBP2/PCNP/PLAA/PLK1/PRPF19/PSMA4/PSMA7/PSMB4/PSMC2/PSMC3/PSMC5/PSMD11/PSMD12/PSMD13/PSMD14/PSMD2/PSMD4/RNF…	99
GO_EMBRYO_DEVELOPMENT_ENDING_IN_BIRTH_OR_EGG_HATCHING	119/2414	620/43216	1.29665e-32	3.11196e-31	1.5256e-31	ACSL4/ACTL6A/ARID1A/ATP6AP2/BPTF/BRCA1/BRK1/BYSL/CCNB1/CEBPB/CELF1/CENPU/CFL1/CHD7/CHD8/CNOT3/COPS2/COPS3/CTNNB1/CTR9/CUL3/CUL4A/DNAJB6/ECE1/EIF2S2/EIF4A3/EIF4E2/EMG1/EP300/EPHA2/ERCC2/EXT1/FKBP8/FOSL1/GABPA/GATA2/GGNBP2/GNAS/HCFC1/IFT140/ITGB1/JUNB/KAT2A/KIF20B/KRT8/LUZP1/MAFF/MAN2A1/MAPK1/MBD3/MBNL1/MED1/MED12/MGAT1/MIB1/MSH2/MTHFD1/MTHFD1L/MYH10/MYH9/MYO1E/NASP/NBN/NCAPG2/NF1/NIPBL/NLE1/NOLC1/…	119		GO_CELL_MORPHOGENESIS_INVOLVED_IN_DIFFERENTIATION	99/2039	726/43216	2.79028e-21	4.61671e-20	2.35223e-20	ACTN4/ACTR2/ADNP/APP/ARX/ATL1/B4GAT1/BCL11B/BSG/CALR/CAPRIN1/CDC42/CDH11/CDK5/CFL1/CORO1C/CREB1/CTNNB1/CTTN/CUL3/CUX1/CYFIP1/DBN1/DCDC2/DHX36/DNM2/DPYSL2/EFNB1/ENAH/EPHB4/EZR/FERMT3/FGG/FLNA/FLOT1/FMR1/FN1/GRB2/HES1/HPRT1/HSP90AA1/HSP90AB1/ID1/ILK/ITGB1/KIDINS220/KIF14/LAMC1/LATS1/LIMS1/MACF1/MAP1A/MAP1B/MAPT/MARK2/METTL3/MYCBP2/MYH10/MYH9/NCAM1/NEFH/NFIB/PDLIM7/PICALM/PLOD3/PLXNB2/POU3F2/POU4F2/…	99
GO_RRNA_METABOLIC_PROCESS	118/2414	207/43216	1.09662e-91	1.18675e-89	5.81787e-90	BYSL/CHD7/DDX17/DDX21/DDX27/DDX47/DDX49/DDX51/DDX52/DHX37/DIMT1/DIS3/DKC1/EBNA1BP2/EIF4A3/EMG1/ESF1/EXOSC10/EXOSC2/EXOSC3/EXOSC4/EXOSC5/EXOSC6/EXOSC7/EXOSC8/EXOSC9/FBL/FRG1/FTSJ3/GAR1/GEMIN4/GTF2H5/GTPBP4/HEATR1/IMP4/ISG20L2/KRI1/KRR1/LAS1L/LSM6/LYAR/MDN1/MPHOSPH10/MRTO4/MTREX/NAT10/NHP2/NIFK/NOC4L/NOL11/NOL6/NOLC1/NOP10/NOP2/NOP56/NOP58/NSA2/NSUN5/PA2G4/PDCD11/PELP1/PES1/POP4/PWP2/RCL1/RNASEL/RP…	118		GO_POSITIVE_REGULATION_OF_IMMUNE_RESPONSE	99/2039	887/43216	2.56276e-15	2.93299e-14	1.49437e-14	ACTB/ACTR2/ANKRD17/ATAD5/B2M/BAG6/BAX/CACTIN/CAV1/CBFB/CD276/CDC42/CNPY3/CREBBP/CSK/CYFIP1/DDX1/DDX21/DHX36/DHX9/EIF2B3/EIF2B4/ELF1/ELF2/EXOSC6/EZR/FGG/FLOT1/FOXP1/GRB2/HLA-A/HLA-C/HLA-H/HSP90AA1/HSP90AB1/HSP90B1/HSPA1A/HSPA1B/HSPD1/IGHG1/ITGB2/KRT1/LAMP1/MATR3/MED1/MLH1/MSH2/MSH6/MUC19/NONO/NPLOC4/NRAS/NSD2/PAK2/PAXIP1/PIK3R4/POLR3C/PQBP1/PRKDC/PRNP/PSMA4/PSMA7/PSMB4/PSMC2/PSMC3/PSMC5/PSMD11/PSM…	99
GO_POSITIVE_REGULATION_OF_CELLULAR_COMPONENT_BIOGENESIS	118/2414	518/43216	6.87584e-40	2.09872e-38	1.02887e-38	ACTR2/ACTR3/ADNP/AGRN/ANLN/ARF6/ARPC1B/ARPC3/ARPC4/ARPC5L/ATM/ATR/BAIAP2/BAX/BIN1/BRK1/CAND1/CAV1/CDC42/CDC42EP1/CDC42EP3/CDC42EP4/CHD1L/CLASP1/CLASP2/CLU/CNOT1/CORO1A/CREB1/CTTN/CUL4A/CUL4B/CYFIP1/DCTN1/DDB1/DDB2/DHX33/DIMT1/DNM2/DRG1/DYNC1H1/DYNLL1/EIF4G1/EPHA2/EPHB2/EPS8/ERCC2/ERCC3/ERCC4/FAM98A/FLNA/FMR1/GSK3B/GTF2H1/GTF2H2/GTF2H3/GTF2H4/GTF2H5/HEATR1/HSP90AA1/HSPA1A/ICAM1/ICE1/IQGAP1/MAP4K4/…	118		GO_MITOTIC_NUCLEAR_DIVISION	98/2039	280/43216	7.39711e-58	4.41615e-56	2.25004e-56	AKAP8/AKAP8L/ANAPC1/ANAPC4/ANAPC5/ANLN/ATM/ATRX/AURKB/BUB1/BUB3/CCNB1/CDC16/CDC20/CDC23/CDC27/CDCA8/CENPF/CEP85/CHAMP1/CHEK1/CHMP1A/CHMP2A/CHMP6/CLASP1/CLASP2/CUL3/DAPK3/DERPC/DRG1/DSN1/DYNC1LI1/FLNA/GEN1/HIRA/HNRNPU/HSPA1A/HSPA1B/IK/INCENP/INO80/KIF14/KIF18A/KIF20B/KIF22/KIF2A/KIF2C/KIF4A/KIFC1/KPNB1/MAD1L1/MAD2L1/MKI67/MTBP/NCAPD3/NCAPG/NCAPH2/NDC80/NIPBL/NSFL1C/NUMA1/NUP62/NUSAP1/PCID2/PDS5A/P…	98
GO_SEXUAL_REPRODUCTION	118/2414	823/43216	5.69369e-21	7.9365e-20	3.89077e-20	AAAS/ACTR1A/AFF4/AGFG1/ALDOA/ALKBH5/ARID4B/ASPM/ATRX/AURKA/BAG6/BAX/BCAP31/BRD2/BRIP1/CALR/CCNB1/CCT2/CCT3/CCT4/CCT5/CCT7/CCT8/CDK1/CELF1/CEP131/CETN2/CSNK2A2/CTNNB1/DAZAP1/DDX6/DHX36/DIAPH3/DNAJA1/DNM2/DNMT3A/DYNLL1/EIF2S2/EIF5A2/ETV6/FAM50A/FANCA/FANCD2/FANCG/FOSL1/GGNBP2/GORASP2/HDAC2/HMGB2/IGF2R/INTS13/ITGB1/KDM3A/KDM5A/KHDRBS1/KIF18A/KIFC1/KMT2D/KRT9/MERTK/METTL14/METTL3/MLH1/MSH2/MTOR/MYCBP…	118		GO_POSITIVE_REGULATION_OF_CELL_CYCLE	98/2039	400/43216	2.762e-42	1.07347e-40	5.46937e-41	ANAPC4/ANAPC5/ANKRD17/APP/ASNS/ATAD5/ATM/ATRX/AURKB/BAX/BRCA2/BRD4/CALR/CCNB1/CCNT1/CCNT2/CDC42/CDC73/CDK1/CDK2/CDK9/CHEK1/CNOT1/CNOT11/CUL3/CUL4A/CUL4B/DDRGK1/DDX39B/DDX3X/DYNC1H1/DYNC1LI1/ECT2/EIF4E/EIF4G1/EZH2/FEN1/GEN1/GTSE1/HCFC1/HES1/HMGA2/HNRNPU/HSP90AB1/INO80/KIF14/KIF20B/MAD2L1/MECP2/MED1/MTA3/MTBP/NDC80/NIPBL/NPM1/NSFL1C/NUMA1/NUP62/NUSAP1/PAF1/PBX1/PCID2/PCNA/PHB2/PHIP/PKN2/PKP4/PLRG1/…	98
GO_PROTEIN_CONTAINING_COMPLEX_LOCALIZATION	117/2414	281/43216	8.35286e-71	5.71451e-69	2.80147e-69	AAAS/ABCE1/AGFG1/AKAP8L/ALKBH5/ALYREF/AP2B1/AP3D1/ATM/ATR/CDC40/CEP131/CHTOP/CPSF1/CPSF2/CPSF3/CPSF4/DBN1/DDX39A/DDX39B/DHX38/DNM1/DNM2/DYNLL1/DYNLRB1/EIF4A3/EIF4E/EIF6/EXOC1/EXOC3/EXOC8/EZR/FIP1L1/FYTTD1/HNRNPA2B1/HNRNPU/IFT140/IWS1/MAGOH/NCBP1/NCBP2/NMD3/NOL6/NPM1/NUP107/NUP133/NUP153/NUP155/NUP160/NUP188/NUP205/NUP210/NUP214/NUP43/NUP54/NUP58/NUP62/NUP88/NUP93/NUP98/NXF1/PABPN1/PCM1/POLDIP3/RA…	117		GO_REGULATION_OF_INTRACELLULAR_TRANSPORT	98/2039	424/43216	6.19115e-40	2.15981e-38	1.10043e-38	AAAS/AKAP8L/ANXA2/APOD/ATP2A2/BAG4/BAP1/BCAP31/CDK5/CEP131/CHP1/CPSF6/CSNK2A2/CTDSPL2/DHX9/DMAP1/DNAJC13/DYNC1H1/ECT2/EHD1/EIPR1/EMD/EZR/FIS1/FLNA/FMR1/GAS1/GCC2/GTSE1/HDAC3/HMOX1/ICE1/IPO5/ITGB2/IWS1/JUP/KHDRBS1/KIF20B/KIF5B/LAMP1/LMAN1/MAP1B/MAP2K2/MSN/NAPA/NCBP2/NEFH/NOLC1/NUCB1/NUMA1/NUP153/NUP214/NUP54/NUP62/PCM1/PDCD10/PFN2/PPP1CC/PPP1R12A/PREB/PRNP/PTPN1/RAB11B/RAB21/RAB3A/RAB3GAP1/RAB5A/R…	98
GO_NEGATIVE_REGULATION_OF_CATALYTIC_ACTIVITY	117/2414	798/43216	1.34177e-21	1.93371e-20	9.47979e-21	ABCE1/ADAR/ANXA1/ANXA2/APLP2/APOC3/ARL6IP1/ARRB2/BAG2/BAG5/BIN1/BST2/CAAP1/CABIN1/CAND1/CAV1/CCAR2/CD2BP2/CD44/CDK5RAP3/CDKN2A/CNN3/CORO1C/CSNK2A1/CSTA/DDX3X/DNAJA1/DNAJB6/DNAJC3/DUSP3/EIF4A2/EPHB2/F11R/FAF2/FKBP15/GAPDH/GBA/GGNBP2/GMIP/GNAI2/GNAI3/GPS1/GSK3B/HEXIM1/HNRNPR/HNRNPU/IFI16/ILK/IPO5/IPO7/IQGAP1/KDM5A/LRCH1/MCM2/MEN1/MLLT1/MNAT1/MPHOSPH10/MVP/NF1/NF2/NLE1/NPM1/NR2F2/NUP62/PAK2/PICALM/P…	117		GO_CELLULAR_RESPONSE_TO_ORGANIC_CYCLIC_COMPOUND	98/2039	537/43216	6.11516e-31	1.58093e-29	8.05488e-30	ACTB/ACTR2/AKAP9/ALPL/APP/ARG1/ARID1A/ATP1A1/ATP2B1/BLM/CALR/CAV1/CBFB/CCNB1/CDC5L/CEBPB/CNOT1/CTNNA1/CTNNB1/CYP7B1/DDRGK1/DDX17/DDX5/DHX9/DNAJA1/DNM2/EIF4E/ELK1/EZH2/EZR/FIS1/FLOT1/FOXO1/FOXP1/GNB1/GSTP1/HCFC1/HDAC1/HDAC2/HNRNPD/HNRNPU/HSP90B1/HSPA5/ID1/JUP/KDM1A/KDM3A/KIF18A/KMT2D/LARP1/LATS1/MBD2/MED1/MGMT/MSN/NCOA6/NCOR1/NCOR2/NPM1/NR0B1/NR2C2/PAK2/PAK4/PARP1/PGRMC2/PHB2/PIAS2/POU4F2/PQBP1/RA…	98
GO_CHROMOSOME_SEGREGATION	116/2414	313/43216	1.38726e-63	8.17519e-62	4.00779e-62	ACTR2/ACTR3/AKAP8/AKAP8L/ANAPC1/ANAPC5/ARL8A/ATM/ATRX/AURKB/BAG6/BLM/BRCA1/BRIP1/BUB3/CCNB1/CDC20/CDC23/CDC27/CDC42/CDCA5/CDCA8/CENPE/CENPF/CHAMP1/CSNK2A1/CSNK2A2/CTCF/CTNNB1/CUL3/DDX3X/DERPC/DYNC1H1/DYNC1LI1/ECT2/ERCC2/ERCC4/FANCD2/FEN1/HIRA/HNRNPU/IK/INCENP/INO80/KIF14/KIF18A/KIF22/KIF2C/KIF4A/KIFC1/KPNB1/MAD1L1/MAU2/MKI67/MLH1/MRE11/NCAPD2/NCAPD3/NCAPG/NCAPH/NCAPH2/NIPBL/NSMCE2/NUMA1/NUP43/NUP…	116		GO_CYTOKINE_MEDIATED_SIGNALING_PATHWAY	98/2039	769/43216	5.35088e-19	7.78567e-18	3.96681e-18	ABCE1/ACTN4/ADAR/ANXA2/ARG1/B2M/BAD/BAG4/CACTIN/CANX/CAPZA1/CAV1/CBFB/CDC37/CDC42/CFL1/CNN2/CSNK2B/CTR9/ELF1/FN1/FOXO1/GRB2/GSTP1/HLA-A/HLA-C/HLA-H/HMOX1/HNRNPA2B1/HNRNPDL/HNRNPF/HSP90AA1/HSP90AB1/HSP90B1/HSPA1A/HSPA1B/HSPA8/HSPA9/IFITM1/IGHG1/IL1RAP/ILK/ITGB1/ITGB2/JAGN1/JAK1/KRT8/LIMS1/LMNB1/MADD/MED1/MSN/MYC/NCAM1/OXSR1/P4HB/PAK2/PIAS3/PLP2/POU2F1/PPIA/PSMA4/PSMA7/PSMB4/PSMC2/PSMC3/PSMC5/PSMD1…	98
GO_POSITIVE_REGULATION_OF_HYDROLASE_ACTIVITY	116/2414	755/43216	4.09271e-23	6.4274e-22	3.15095e-22	ABL2/ADRM1/AFDN/AGFG1/AGFG2/AGRN/AHSA1/ARF4/ARFGAP1/ARFGAP2/ARFGAP3/ARHGAP10/ARHGAP17/ARHGAP29/ARL1/ARL6IP5/ASPH/ATP1B1/ATP1B3/BAX/BCAP31/CAV1/CHTOP/CORO1C/CYCS/DDRGK1/DDX3X/DHX9/DNAJA1/DNAJA2/DNAJB1/DNAJB11/DNAJB4/DNAJB6/DNAJC10/DNAJC9/DNM2/DOCK7/DYNLL1/ECT2/EIF5/EPHA2/EZH2/F11R/FGF2/FIS1/FN1/GAPVD1/GMIP/GSK3B/GTF2H2/GTF2H4/HACD3/HMGB1/HMGB2/HNRNPU/HSP90AB1/HSPA1A/HSPD1/ICAM1/IFI16/IQGAP1/ITGA6/…	116		GO_CELLULAR_HOMEOSTASIS	98/2039	970/43216	1.5331e-12	1.43197e-11	7.2959e-12	ABL2/ADD1/ALDOA/ANXA2/ANXA6/ANXA7/APP/ATP1A1/ATP2A2/ATP2B1/ATP2C1/ATP6V0D1/ATP6V1A/ATP6V1B2/ATP6V1G1/BAD/BAX/BCAP31/CALR/CAND1/CAV1/CDK5/CHD7/CHERP/CHP1/CLN6/DCTN1/DNAJC10/DYNLL1/ERO1A/ERP44/FEN1/FIS1/FOXO1/GATA4/GNB1/GTF2I/HK2/HMOX1/HMOX2/HSP90B1/IDE/JAGN1/JPH1/KIF5B/MAP1A/MAP4K4/MEN1/MYC/P4HB/PCNA/PDIA3/PDIA4/PDIA5/PDIA6/PFKM/PICALM/PLAA/POLD1/POLD3/POLE4/PRDX1/PRDX4/PRNP/RAB11B/RAB11FIP5/RAB7A…	98
GO_EPITHELIAL_CELL_DIFFERENTIATION	116/2414	765/43216	1.2366e-22	1.90187e-21	9.32369e-22	AFDN/ALDOC/ANXA1/ANXA2/ANXA7/ARID4B/ATRX/BASP1/CAPNS1/CAV1/CBFB/CDC42/CDK1/CDSN/CEBPB/CNN3/COL18A1/CREB1/CSTA/CTNNB1/DSG1/DSP/EDF1/ENG/EPHA2/ERCC2/ERCC3/EZH2/EZR/F11R/FASN/FLNA/FLNB/FOSL2/FRMD6/FZR1/GSK3B/GSTK1/HDAC1/HDAC2/HNRNPH3/HRNR/HSD17B4/ICAM1/IQGAP1/JUN/JUP/KRT1/KRT10/KRT14/KRT16/KRT17/KRT18/KRT2/KRT5/KRT6A/KRT6B/KRT72/KRT74/KRT77/KRT78/KRT79/KRT8/KRT80/KRT84/KRT86/KRT9/LAMA5/MAFF/MED1/MEN…	116		GO_PROTEIN_LOCALIZATION_TO_ENDOPLASMIC_RETICULUM	97/2039	140/43216	8.08951e-95	1.04103e-92	5.30407e-93	BCAP29/BCAP31/DDRGK1/GBF1/HSPA5/MIA3/RAB10/RAB3GAP1/RAB3GAP2/RER1/RPL10/RPL10A/RPL11/RPL12/RPL13/RPL13A/RPL14/RPL15/RPL17/RPL18/RPL18A/RPL19/RPL21/RPL22/RPL23/RPL23A/RPL24/RPL26/RPL27/RPL27A/RPL28/RPL29/RPL3/RPL30/RPL31/RPL34/RPL35A/RPL36/RPL36A/RPL37A/RPL38/RPL4/RPL5/RPL7/RPL7A/RPL8/RPL9/RPLP0/RPLP2/RPS10/RPS11/RPS12/RPS13/RPS14/RPS15/RPS15A/RPS16/RPS17/RPS18/RPS19/RPS2/RPS20/RPS23/RPS24/RPS25/R…	97
GO_NEGATIVE_REGULATION_OF_DEVELOPMENTAL_PROCESS	116/2414	1016/43216	2.6056e-13	2.29416e-12	1.12468e-12	ACTN4/ANKRD17/ANXA1/ANXA2/ARF6/ARHGEF2/ASPM/B2M/BAG5/CALR/CAV1/CBFB/CDC73/CDK12/CDK5/CDSN/CLASP1/CLASP2/COL4A2/COL5A1/CORO1C/CTNNA1/CTNNB1/CTR9/CUL4A/DDIT3/DDX6/DNMT1/DPF2/EIF4E/EPHA2/EPHB2/EZH2/FZR1/GABPA/GAK/GATA2/GSK3B/GTF2I/HDAC2/HMG20A/HMGA2/HMGB1/HNRNPU/HSPG2/IDH2/ITGAV/ITGB1/LDLR/LEO1/LGALS1/LRP1/LUC7L/MAP4K4/MAPK1/MECP2/MED1/MED28/MEN1/MIB1/NAMPT/NCAPG2/NELFB/NEPRO/NF1/NFIB/PAF1/PCM1/PGK1…	116		GO_NUCLEAR_EXPORT	97/2039	194/43216	4.26152e-75	3.68336e-73	1.87668e-73	AAAS/ABCE1/AKAP8L/ALKBH5/ALYREF/CALR/CDC40/CDK5/CHP1/CHTOP/CPSF1/CPSF2/CPSF3/CPSF4/CPSF6/CSE1L/CTDSPL2/DDX39A/DDX39B/DHX38/DHX9/EIF4A3/EIF4E/EIF6/EMD/FIP1L1/FYTTD1/GTSE1/HNRNPA1/HNRNPA2B1/IWS1/KHDRBS1/LSG1/MAGOH/NCBP1/NCBP2/NEMF/NPM1/NUP107/NUP153/NUP155/NUP205/NUP214/NUP35/NUP54/NUP62/NUP85/NUP88/NUP93/NUP98/NXF1/PABPN1/PCID2/POLDIP3/POLR2D/RAE1/RAN/RANBP2/RANGAP1/RBM15B/RBM22/RBM26/RBM27/RBM8A/…	97
GO_REGULATION_OF_MULTI_ORGANISM_PROCESS	115/2414	400/43216	7.8937e-50	3.30868e-48	1.62204e-48	ADAR/AGO2/ANKRD17/ANXA2/ARG1/AURKA/BANF1/BST2/CALR/CAV1/CCNK/CCNT1/CDK9/CFL1/CGAS/CHD1/DDB1/DDX3X/DDX5/DDX60/DHX9/EIF2AK2/EP300/ERCC6/EXOC2/EXOC7/FAM111A/FMR1/GAPDH/GTF2F1/GTF2F2/HACD3/HDAC1/HDAC2/HMGA2/IFI16/IFITM1/ILF3/INTS13/ISG15/ITCH/ITGAV/JUN/KRT6A/LGALS1/MAVS/MORC2/MPHOSPH8/NELFA/NELFB/NELFCD/NELFE/NPLOC4/OAS3/P4HB/PABPC1/PCBP2/PML/POLR2A/POLR2B/POLR2C/POLR2E/POLR2G/POLR2H/POLR2L/PPIA/PPIB…	115		GO_NEGATIVE_REGULATION_OF_ORGANELLE_ORGANIZATION	97/2039	369/43216	9.57984e-45	4.07918e-43	2.07835e-43	ADD1/ADD3/ARHGEF2/ATM/ATRX/AURKB/BAG4/BUB1/BUB3/CAMSAP2/CAPZA1/CAPZB/CCNB1/CDC20/CENPF/CHEK1/CHMP2A/CKAP2/CLASP1/CLASP2/CTBP1/DNM2/DNMT1/DYNC1LI1/ERCC4/EXOSC10/GEN1/GNL3L/HDGFL3/HIP1R/HNRNPA1/HNRNPC/HNRNPU/HSPA1A/IK/KAT2A/KDM1A/KDM3A/KDM5A/LIMA1/LMAN1/LMNA/MAD1L1/MAD2L1/MAP4/MAPRE1/MAPT/MCM2/MECP2/MTBP/MTF2/MTPN/NAT10/NBN/NDC80/NPM1/OTUB1/PARP1/PCID2/PFN2/PHF2/PHF8/PLK1/PRKAR1A/RAB7A/RAD21/RAD50/…	97
GO_REGULATION_OF_PROTEOLYSIS	115/2414	714/43216	1.15339e-24	2.01319e-23	9.86944e-24	ADRM1/ANXA2/APLP2/ARL6IP1/ARL6IP5/ARRB2/ASPH/AURKA/BAG2/BAG5/BAG6/BAX/BCAP31/BIN1/BST2/CAAP1/CAV1/CCAR2/CCDC22/CD44/CDK5/CLU/COMMD1/CSNK1A1/CSNK1D/CSNK1E/CSNK2A1/CSNK2A2/CSTA/CTSC/CYCS/DDRGK1/DDX3X/DNAJB6/ENO1/ERLEC1/FIS1/FMR1/FN1/GAPDH/GBA/GLG1/GSK3B/HDAC1/HDAC2/HMGB1/HSP90AB1/HSPA1A/HSPD1/IFI16/ITCH/MAP1A/MYH9/NEDD8/NLE1/OGT/OTUD4/PAK2/PDCD6/PICALM/PLAUR/PLK1/PML/POR/PRDX3/PRKACA/PSMC1/PSMC2/PS…	115		GO_RESPONSE_TO_GROWTH_FACTOR	97/2039	730/43216	4.44967e-20	6.88985e-19	3.51039e-19	ADAMTS3/APP/ARG1/BAG4/CAD/CAT/CAV1/CDC5L/CPNE3/CREB1/CREBBP/CTDSPL2/CTNNB1/CYFIP1/DDX5/DNM2/DYNC1LI2/EEF1A1/EEF2/EHD1/EHD4/EIF4A3/ELK1/EMD/FKBP8/GAS1/GATA4/GLG1/GRB2/GSTP1/GTF2F1/HDAC2/HES1/HNRNPA1/HNRNPF/HNRNPH1/HNRNPM/HSP90AB1/HSPA1A/HSPA5/HSPB1/ID1/ILK/IQGAP1/ITGA5/KAT2A/KIDINS220/KIF1B/LIMS1/MAPT/MED1/MEN1/MYC/NCBP1/NCBP2/NCL/NUMA1/PARP1/PEG10/PELO/POLR2A/POLR2B/POLR2C/POLR2D/POLR2E/POLR2G/PO…	97
GO_POSITIVE_REGULATION_OF_CELL_DEATH	114/2414	712/43216	3.05842e-24	5.17151e-23	2.53527e-23	ANXA1/ARHGEF2/ARL6IP5/ARRB2/ATF6/ATM/BARD1/BAX/BCAP31/BCLAF1/BIN1/CAMK2D/CAV1/CCAR2/CDK19/CDK5/CDKN2A/CLU/COL18A1/CREB1/CTNNA1/CTNNB1/CTNNBL1/CTSC/CYCS/DAXX/DDIT3/DDX3X/DNAJA1/DNM2/DNMT3A/ECT2/EIF2S1/EIF4G1/ERCC3/FIS1/FOSL1/GAPDH/GSK3B/HMGA2/HMGB1/HSPD1/IGF2R/ING3/ING4/ING5/ITGA6/ITGB1/JUN/LDHA/LRP1/MELK/MT-CO2/MTOR/MYBBP1A/MYBL2/NCSTN/NF1/PAK2/PARP1/PAWR/PDCD6/PDIA3/PHB/PIAS4/PICALM/PIN1/PLAUR/P…	114		GO_OXIDATION_REDUCTION_PROCESS	97/2039	968/43216	3.20004e-12	2.87692e-11	1.4658e-11	ABCD3/AGPS/ALDH3A2/ALDH7A1/ALKBH5/APOD/ASPH/ATP5F1A/CAT/CBR3/CCNB1/CDK1/COQ6/CPT1A/CTBP1/CTBP2/CYB5B/CYB5R3/CYP4F22/CYP51A1/CYP7B1/DHCR24/DHCR7/DHRS4/DHRS7/DHRSX/DNAJC10/ECI2/ERO1A/FADS1/FAR1/FASN/GFPT1/GLYR1/GNAS/GSTK1/HMOX1/HMOX2/HSD17B11/HSD17B2/HSD17B4/IDE/IMPDH2/JMJD1C/KDM1A/KDM1B/KDM2A/KDM3A/KDM3B/KDM5A/KDM6A/KDSR/LDHA/LDHB/MECP2/MGST1/MTHFD1/MTOR/MYC/NDUFA10/NSDHL/P4HA1/P4HB/PDIA3/PDIA4/PD…	97
GO_OXIDATION_REDUCTION_PROCESS	114/2414	968/43216	5.26985e-14	4.91633e-13	2.41017e-13	ACAA1/ACAT1/ACOT8/ADI1/AGPS/ALDH18A1/ALKBH5/ASPH/ATP5F1A/CAT/CCNB1/CDK1/COQ6/COX5A/CP/CTBP1/CTBP2/CYB5B/CYB5R3/CYCS/CYP20A1/CYP51A1/DECR2/DHCR7/DHRS1/DHRS4/DHRS7B/DLST/DNAJC10/ECHDC1/EHHADH/ERO1A/ETFA/FASN/GFPT1/GLRX3/GLUD1/GLYR1/GNAS/GPX8/GSK3B/GSTK1/HADHA/HMOX2/HSD17B11/HSD17B12/HSD17B4/IDH2/IMPDH2/JMJD1C/KDM1A/KDM2A/KDM3A/KDM3B/KDM5A/LDHA/LDHB/MDH2/MECP2/MICAL2/MT-CO2/MTHFD1/MTHFD1L/MTHFD2/MTO…	114		GO_PROTEIN_TARGETING_TO_MEMBRANE	96/2039	196/43216	3.14543e-73	2.46151e-71	1.25415e-71	CDK5/CHP1/EXOC4/FIS1/HSPA5/ITGB2/PEX19/PEX3/PRNP/RAB8B/RPL10/RPL10A/RPL11/RPL12/RPL13/RPL13A/RPL14/RPL15/RPL17/RPL18/RPL18A/RPL19/RPL21/RPL22/RPL23/RPL23A/RPL24/RPL26/RPL27/RPL27A/RPL28/RPL29/RPL3/RPL30/RPL31/RPL34/RPL35A/RPL36/RPL36A/RPL37A/RPL38/RPL4/RPL5/RPL7/RPL7A/RPL8/RPL9/RPLP0/RPLP2/RPS10/RPS11/RPS12/RPS13/RPS14/RPS15/RPS15A/RPS16/RPS17/RPS18/RPS19/RPS2/RPS20/RPS23/RPS24/RPS25/RPS26/RPS27/…	96
GO_DNA_CONFORMATION_CHANGE	112/2414	231/43216	9.97365e-77	7.81094e-75	3.82922e-75	ACIN1/AKAP8/AKAP8L/ANXA1/ASCC3/ATRX/BLM/BRD2/BRIP1/CABIN1/CCNB1/CDCA5/CDK1/CDKN2A/CENPO/CENPU/CENPV/CETN2/CHAF1A/CHAF1B/CHD1/CHD1L/CHD2/CHD3/CHD4/CHD8/CTCF/CUL4A/CUL4B/DAXX/DDB1/DDB2/DDX1/DDX3X/DHX30/DHX36/DHX9/ERCC2/ERCC3/ERCC6/G3BP1/GATAD1/GTF2H1/GTF2H2/GTF2H3/GTF2H4/GTF2H5/HELLS/HIRA/HMGA1/HMGA2/HMGB1/HMGB2/HNRNPA2B1/HP1BP3/INO80/IPO4/KAT6A/MCM2/MCM4/MCM6/MCM7/MNAT1/MRE11/NAP1L1/NASP/NBN/NCAPD…	112		GO_NEGATIVE_REGULATION_OF_CELL_CYCLE_PROCESS	96/2039	355/43216	1.83671e-45	7.99728e-44	4.07463e-44	ATM/ATRX/AURKB/BABAM1/BAX/BLM/BMI1/BUB1/BUB3/CALR/CBX3/CBX5/CCNB1/CDC20/CDC73/CDK1/CDK2/CDK5RAP3/CDK9/CENPF/CHEK1/CHMP2A/CNOT1/CNOT11/DYNC1LI1/EED/EHMT1/EHMT2/EZH2/GEN1/GIGYF2/GTSE1/HMGA2/HSP90AB1/IK/KAT2A/L3MBTL2/MAD1L1/MAD2L1/MAX/MEN1/MGA/MRE11/MSH6/MTBP/NBN/NDC80/NPM1/ORC1/PCGF6/PCID2/PCNA/PHC3/PLK1/PPP1R10/PRKAR1A/PRKDC/PRMT1/PSMA4/PSMA7/PSMB4/PSMC2/PSMC3/PSMC5/PSMD11/PSMD12/PSMD13/PSMD14/PSM…	96
GO_NUCLEAR_EXPORT	111/2414	194/43216	1.55544e-86	1.5177e-84	7.44036e-85	AAAS/ABCE1/AGFG1/AKAP8L/ALKBH5/ALYREF/BARD1/CALR/CDC40/CDK5/CHTOP/CPSF1/CPSF2/CPSF3/CPSF4/CPSF6/CSE1L/CTDSPL2/DDX39A/DDX39B/DHX38/DHX9/EIF4A3/EIF4E/EIF6/EMD/FIP1L1/FYTTD1/GSK3B/GTSE1/HNRNPA1/HNRNPA2B1/IWS1/KHDRBS1/LSG1/MAGOH/NCBP1/NCBP2/NEMF/NMD3/NOL6/NPM1/NUP107/NUP133/NUP153/NUP155/NUP160/NUP188/NUP205/NUP210/NUP214/NUP43/NUP54/NUP58/NUP62/NUP88/NUP93/NUP98/NXF1/PABPN1/POLDIP3/PRKACA/RAE1/RAN/R…	111		GO_REGULATION_OF_CELLULAR_COMPONENT_MOVEMENT	96/2039	1073/43216	1.86738e-09	1.3285e-08	6.76874e-09	ABL2/ACTN4/AFDN/AGO2/AKAP9/APOD/APOH/APP/ARHGEF2/ARID2/ATM/ATP1A1/ATP2A2/ATP5F1A/BAG4/CALR/CAV1/CCAR1/CDK5/CERS2/CFAP20/CLASP1/CLASP2/CORO1C/CPNE3/CSNK2B/CTNNA1/DAPK3/DDRGK1/DOCK8/DSC2/DSP/ELP1/FERMT3/FLNA/FN1/FOXC2/FOXP1/GATA4/GNAI2/GSTP1/GTPBP4/GTSE1/HMOX1/HSPA5/HSPB1/IFITM1/ILK/IQGAP1/ITGA5/JUP/KIF14/KIF20B/KIF2A/KRT16/LAMP1/LMNA/MACF1/MAP4K4/MAPRE1/MAZ/MECP2/MIA3/MSN/MTA2/MTOR/MYCBP2/NEFH/NIP…	96
GO_VIRAL_LIFE_CYCLE	111/2414	321/43216	2.90379e-57	1.5029e-55	7.3678e-56	AAAS/ADAR/ANXA2/BANF1/BST2/CAV1/CCNK/CDC42/CDK1/CTBP1/CTBP2/DDB1/DDX3X/DDX5/DDX6/DEK/EIF2AK2/EPHA2/F11R/FAM111A/FMR1/HACD3/HMGA2/HSP90AB1/HSPA1A/HTATSF1/ICAM1/IFI16/IFITM1/ILF3/ISG15/ITCH/ITGA5/ITGAV/ITGB1/KPNA1/KPNA3/KPNB1/LAMP1/LDLR/LGALS1/MAVS/MORC2/MPHOSPH8/MVB12A/NUP107/NUP133/NUP153/NUP155/NUP160/NUP188/NUP205/NUP210/NUP214/NUP43/NUP54/NUP58/NUP62/NUP88/NUP93/NUP98/OAS3/P4HB/PABPC1/PCBP1/PC…	111		GO_CHEMICAL_HOMEOSTASIS	96/2039	1179/43216	1.76039e-07	1.02148e-06	5.20448e-07	ABL2/ACACA/ADNP/ANXA2/ANXA6/ANXA7/APP/ATP1A1/ATP2A2/ATP2B1/ATP2C1/ATP6V0D1/ATP6V1A/ATP6V1B2/ATP6V1G1/B2M/BAD/BAX/BCAP31/CALR/CAND1/CAV1/CDK5/CHD7/CHERP/CHP1/CLN6/COMT/CYP7B1/DDB1/DYNLL1/EHD1/ERO1A/FIS1/FLG2/FOXO1/GATA4/GNAI2/GNB1/GSTP1/GTF2I/HACD3/HK2/HMOX1/HMOX2/HRNR/HSP90B1/JAGN1/JPH1/KIF5B/KRT1/KRT16/LIMA1/LPCAT1/MAP4K4/MED13/MEN1/MYC/NCOA5/PARP1/PFKM/PICALM/POLD1/PRKAR1A/PRKAR2A/PRNP/RAB11B/R…	96
GO_ANATOMICAL_STRUCTURE_HOMEOSTASIS	111/2414	414/43216	7.41104e-45	2.67336e-43	1.31058e-43	ACTB/ALB/ALDOA/ATM/ATP2B1/ATP6AP1/ATR/ATRX/AURKB/AZGP1/B2M/BARD1/BAX/BLM/CCT2/CCT3/CCT4/CCT5/CCT6A/CCT7/CCT8/CDK5/CORO1A/CTNNB1/DCTN1/DHX36/DKC1/ERCC4/ERCC6/EXOC5/EXOSC10/FEN1/GAR1/GATA2/GIGYF2/GNAS/GNL3/GNL3L/HNRNPA1/HNRNPA2B1/HNRNPC/HNRNPD/HNRNPU/HSP90AA1/HSP90AB1/IGHA2/IGKC/KRT1/LAMP2/LPCAT1/LYZ/MAP1A/MAPK1/MRE11/NAT10/NBN/NCDN/NEK7/NF1/NHP2/NOP10/NSMCE2/PARP1/PCNA/PFKM/PIP/PML/POLA1/POLD2/POL…	111		GO_NUCLEAR_CHROMOSOME_SEGREGATION	95/2039	260/43216	4.43428e-58	2.70305e-56	1.37721e-56	ACTR2/AKAP8/AKAP8L/ANAPC1/ANAPC4/ANAPC5/ATM/ATRX/AURKB/BAG6/BLM/BUB1/BUB3/CCNB1/CDC20/CDC23/CDC27/CDC42/CDCA8/CENPF/CHAMP1/CHMP1A/CHMP2A/CHMP6/CTNNB1/CUL3/DERPC/DSN1/DYNC1H1/DYNC1LI1/ECT2/ERCC4/FEN1/GEN1/HIRA/HNRNPU/IK/INCENP/INO80/KIF14/KIF18A/KIF22/KIF2C/KIF4A/KIFC1/KNL1/KPNB1/LATS1/MAD1L1/MAD2L1/MLH1/MRE11/NCAPD3/NCAPG/NCAPH2/NDC80/NIPBL/NUMA1/NUP62/NUSAP1/PCID2/PDS5A/PDS5B/PHB2/PLK1/POGZ/PPP2…	95
GO_REGULATION_OF_PROTEIN_COMPLEX_ASSEMBLY	111/2414	427/43216	1.94599e-43	6.581e-42	3.22625e-42	ACTR2/ACTR3/ALB/ARF6/ARHGEF2/ARPC1B/ARPC3/ARPC4/ARPC5L/ATM/ATR/ATXN2/ATXN2L/BAIAP2/BAX/BIN1/BRK1/CAMSAP2/CAND1/CAPZA1/CAPZB/CDC42/CDC42EP1/CDC42EP3/CDC42EP4/CHD1L/CLASP1/CLU/CNOT1/CORO1A/CREB1/CTTN/CUL4A/CUL4B/CYFIP1/DCTN1/DDB1/DDB2/DDX3X/DHX33/DRG1/EIF2AK2/EIF4G1/EP300/EPS8/ERCC2/ERCC3/ERCC4/GBA/GSK3B/GTF2H1/GTF2H2/GTF2H3/GTF2H4/GTF2H5/HCFC1/HMGB1/HSP90AA1/HSPA1A/HSPA8/ICAM1/ICE1/KIF14/MAPRE1/ME…	111		GO_RESPONSE_TO_RADIATION	95/2039	442/43216	5.6394e-36	1.72793e-34	8.80382e-35	ACTR5/APP/ASNS/ATM/ATR/AURKB/BABAM1/BAX/BLM/BRCA2/CAT/CCAR2/CDK5/CHEK1/CIRBP/CREB1/CREBBP/CUL4B/DDB1/DHX36/DNM2/DNMT3A/ECT2/EEF1D/EIF2S1/ELK1/ERCC3/ERCC4/EYA3/FEN1/FMR1/GNB1/GRB2/GTF2H2/GTF2H5/HMGA2/HSPA5/IKBIP/INO80/INTS3/INTS7/ITGB1/JUND/KDM1A/KRT14/MAP2K7/MAP4K3/MECP2/MEN1/METAP2/METTL3/MGMT/MSH2/MSH6/MTA1/MTOR/MYC/NIPBL/NPM1/NSMCE3/PARP1/PAXIP1/PCNA/PNKP/POLD1/PPP1CA/PPP1CB/PPP1CC/PRKDC/RAD18…	95
GO_RESPONSE_TO_RADIATION	110/2414	442/43216	4.18797e-41	1.34015e-39	6.56993e-40	ANXA1/ATM/ATR/AURKB/BABAM1/BABAM2/BAX/BLM/BRCA1/CAT/CCAR2/CDK5/CIRBP/COPS3/CREB1/CREBBP/CUL4B/DDB1/DDB2/DHX36/DNM2/DNMT3A/DYNLRB1/ECT2/EEF1D/EIF2S1/EP300/ERCC2/ERCC3/ERCC4/ERCC6/F11R/FANCD2/FANCG/FEN1/FMR1/GNA11/GNB1/GTF2H2/GTF2H5/HMGA2/HMGN1/HSPA5/ICAM1/IFI16/INIP/INO80/INTS3/INTS7/ITGB1/JUN/JUNB/JUND/KDM1A/KRT14/LZIC/MAP4K3/MECP2/MEN1/METAP2/METTL3/MSH2/MSH6/MTA1/MTOR/NAMPT/NF1/NHEJ1/NIPBL/NPM1…	110		GO_DEVELOPMENTAL_GROWTH	95/2039	662/43216	4.81219e-22	8.36859e-21	4.26381e-21	ADD1/ADNP/ANKRD11/ANXA2/ANXA6/APOD/APP/ARID2/ARX/ATRX/BASP1/BNC2/BRCA2/CCNB1/CDK1/CDK5/CHD7/CREB1/CTNNB1/CTR9/CTTN/CYFIP1/DDX39B/DHCR7/DNM2/DPYSL2/EIF4H/EZH2/EZR/FKBP8/FN1/GAS1/GATA4/GIGYF2/GNAS/GPAT4/HOXD13/HSP90AA1/HSP90AB1/ILK/IQGAP1/ITGB1/KAT2A/KDM6A/KMT2D/LATS1/MACF1/MAP1B/MAPT/MED1/MED12/MTOR/MTPN/NBN/NCAPG2/NIPBL/PELO/PKM/PLAA/POR/POU3F2/POU4F2/PPIB/PRKAR1A/PRKDC/PRPF19/PTK7/RAB21/RAI1/RBB…	95
GO_CELLULAR_COMPONENT_DISASSEMBLY	110/2414	534/43216	4.63328e-33	1.13956e-31	5.58654e-32	ABCE1/ACIN1/AKAP8L/ARHGEF2/ARID1A/ARID2/ASPH/ATG3/BAX/BSG/CAMSAP2/CAPNS1/CAPZA1/CAPZB/CAV1/CCNB1/CD44/CDK1/CDK5/CDK5RAP3/CFL1/CISD2/CKAP2/CKAP5/CLASP1/CLASP2/CSNK1A1/CSNK2A2/CTNNB1/CTTN/DCTN1/DENR/DHX8/DUSP3/EIF5A2/EPS8/ETF1/EXOC8/FIS1/GAK/GBA/GBF1/GOLGA2/GSK3B/HK2/HMGA1/HMGB1/HMGB2/HSPA8/KIF18A/KIF2A/KIF2C/KIF5B/KPNA1/KPNB1/LAMC1/LAMP2/LIMA1/LRP1/MAP1A/MAP1B/MARK2/MICAL2/MMP1/NAPA/NCKAP5L/NMNAT1…	110		GO_ACTIN_FILAMENT_BASED_PROCESS	95/2039	742/43216	1.366e-18	1.93411e-17	9.85431e-18	ABL2/ACTB/ACTN4/ACTR2/ADD1/ADD3/AKAP9/ALDOA/ANLN/ARFIP2/ARHGEF2/ATP1A1/ATP2A2/ATP2C1/BAG4/CALR/CAPZA1/CAPZB/CAV1/CDC42/CDC42BPB/CDC42EP4/CDK5/CFL1/CLASP1/CLASP2/CNN2/CNN3/CORO1C/CTNNA1/CTTN/CUL3/CYFIP1/DAPK3/DBN1/DIAPH3/DNAJB6/DSC2/DSP/ECT2/EPB41/EPB41L2/EZR/FLII/FLNA/FMNL1/FMNL2/GATA4/GRB2/HIP1R/HSP90B1/ID1/ILK/ITGB1/JUP/KIRREL1/KRT8/LATS1/LIMA1/MARCKS/MTOR/MTPN/MYH10/MYH9/MYL6/NUP155/PDCD6IP/PD…	95
GO_CELL_MORPHOGENESIS_INVOLVED_IN_DIFFERENTIATION	110/2414	726/43216	1.68618e-21	2.41835e-20	1.18557e-20	ACTN1/ACTN4/ACTR2/ADNP/ALCAM/ANAPC2/BAIAP2/BSG/CALR/CAMK2B/CAPRIN1/CDC42/CDK5/CFL1/CNP/COL12A1/COL18A1/COL6A1/CORO1C/CREB1/CTNNB1/CTTN/CUL3/CUX1/CYFIP1/DBN1/DHX36/DNM2/DOCK7/EP300/EPHA2/EPHB2/EXT1/EZR/FERMT2/FLNA/FLNB/FMR1/FN1/FRMD6/GSK3B/HSP90AA1/HSP90AB1/ILK/ITGAV/ITGB1/KIF14/LAMA5/LAMB1/LAMC1/LRP1/MACF1/MAP1A/MAP1B/MAPK1/MARK2/MATN2/MERTK/METTL3/MINK1/MYCBP2/MYH10/MYH9/NEFH/NFIB/OPA1/PALLD/PAR…	110		GO_VIRAL_LIFE_CYCLE	94/2039	321/43216	8.09723e-48	3.81228e-46	1.94237e-46	AAAS/ADAR/ANXA2/CAV1/CDC42/CDK1/CHMP1A/CHMP2A/CHMP6/CTBP1/CTBP2/DDB1/DDX3X/DDX5/DEK/EIF2AK2/FMR1/HACD3/HMGA2/HSP90AB1/HSPA1A/HSPA1B/HTATSF1/IDE/IFITM1/ILF3/ITGA5/ITGB1/KPNA1/KPNA3/KPNB1/LAMP1/LARP1/MORC2/MPHOSPH8/MVB12A/NCAM1/NUP107/NUP153/NUP155/NUP205/NUP214/NUP35/NUP54/NUP62/NUP85/NUP88/NUP93/NUP98/P4HB/PABPC1/PCBP1/PCBP2/PDCD6IP/PI4KA/PKN2/PPIA/PPIB/PPIE/PPIH/RAB1A/RAB1B/RAB5A/RAB7A/RAE1/RAN/…	94
GO_REGULATION_OF_CYTOSKELETON_ORGANIZATION	109/2414	525/43216	4.34707e-33	1.08258e-31	5.30724e-32	ABL2/ACTR2/ACTR3/AFAP1/ARF6/ARHGAP17/ARHGEF2/ARPC1B/ARPC3/ARPC4/ARPC5L/AURKA/BAIAP2/BICD2/BIN1/BRCA1/BRK1/BST2/CAMSAP2/CAPZA1/CAPZB/CDC42/CDC42EP1/CDC42EP3/CDC42EP4/CDK5/CEP131/CFL1/CIT/CKAP2/CLASP1/CLASP2/CLTC/CORO1A/CTNNB1/CTTN/CYFIP1/DCTN1/DRG1/DYNC1H1/ECT2/EPS8/F11R/FLNA/FSD1/GSK3B/HNRNPU/HSPA1A/ICAM1/ILK/KAT2A/KIF18A/LIMA1/LRP1/MAP1A/MAP1B/MAPK1/MAPRE1/MARK2/MECP2/MTOR/MYCBP2/MYO1C/NCKAP1/NF…	109		GO_REGULATION_OF_MULTI_ORGANISM_PROCESS	94/2039	400/43216	5.50276e-39	1.8527e-37	9.43956e-38	ADAR/AGO2/ANKRD17/ANXA2/ARG1/BAD/CACTIN/CALR/CAV1/CCNT1/CDK9/CFL1/CHD1/CHMP2A/DDB1/DDX3X/DDX5/DHX9/EIF2AK2/FAM3A/FMR1/FOXP1/GAPDH/GTF2B/GTF2F1/HACD3/HDAC1/HDAC2/HMGA2/IFITM1/ILF3/INTS13/KRT6A/LARP1/MORC2/MPHOSPH8/NELFA/NELFB/NELFE/NPLOC4/P4HB/PABPC1/PCBP2/PKN2/POLR2A/POLR2B/POLR2C/POLR2D/POLR2E/POLR2G/POLR2H/PPIA/PPIB/PPIE/PPIH/PPP2R1A/PQBP1/PRDX4/PSMC3/PUM1/PUM2/RAB7A/RRP1B/RSF1/SIN3A/SIRT2/SMAR…	94
GO_MUSCLE_STRUCTURE_DEVELOPMENT	109/2414	656/43216	1.48922e-24	2.56511e-23	1.25752e-23	ANKRD17/ARID1A/ARID5B/ARRB2/ATP2A2/BASP1/BIN1/CACYBP/CALR/CAV1/CCNB1/CCNT2/CDC42/CDK1/CDK5/CDK9/CENPF/CHD2/CHD7/COPS2/CREB1/CTNNA1/CTNNB1/DDIT3/DDX17/DDX39B/DDX5/DNMT1/DSP/DTYMK/EEF2/EHD1/EHD2/EMD/ENG/EP300/EPC1/EZH2/FGF2/FHL2/FLNB/FLNC/FLOT2/FOXK1/FRG1/FXR1/GTF3C5/HIRA/HNRNPU/ILK/ITGB1/KAT2A/KDM1A/KRT8/LAMA5/LGALS1/LMNA/LUC7L/MAFF/MAPK1/MBNL1/MECP2/MED1/MED20/MED28/MORF4L2/MTOR/MYEF2/MYH10/MYH7/…	109		GO_RRNA_METABOLIC_PROCESS	93/2039	207/43216	1.28965e-66	9.22021e-65	4.69771e-65	BOP1/BYSL/CHD7/DDX17/DDX21/DDX47/DDX56/DHX37/DIS3/DKC1/EBNA1BP2/EIF4A3/ESF1/EXOSC10/EXOSC2/EXOSC4/EXOSC5/EXOSC6/EXOSC7/EXOSC8/EXOSC9/FBL/FRG1/GAR1/GEMIN4/GTF2H5/GTPBP4/HEATR1/KRI1/LAS1L/LSM6/LYAR/MAPT/MDN1/MTREX/NAT10/NHP2/NIFK/NOL11/NOLC1/NOP2/NOP56/NOP58/PA2G4/PDCD11/PELP1/PES1/RCL1/RPL10A/RPL11/RPL14/RPL26/RPL27/RPL35A/RPL5/RPL7/RPL7A/RPS14/RPS15/RPS16/RPS17/RPS19/RPS2/RPS24/RPS27/RPS28/RPS6/R…	93
GO_RESPONSE_TO_GROWTH_FACTOR	109/2414	730/43216	8.0844e-21	1.11385e-19	5.46051e-20	ANXA1/ARF6/ARG1/ARRB2/CAD/CAT/CAV1/CCNA2/CD44/CDC5L/COL4A2/CORO1A/CREB1/CREBBP/CSNK1D/CTDSPL2/CTNNB1/CYFIP1/DDX5/DNM2/DTYMK/DUSP3/DYNC1LI2/EEF1A1/EEF2/EHD1/EHD4/EIF4A3/EMD/ENG/EP300/EPHA2/F11R/FAM83G/FERMT2/FGF2/FIBP/FKBP8/GLG1/GTF2F1/GTF2F2/HDAC2/HNRNPA1/HNRNPF/HNRNPH1/HNRNPM/HSP90AB1/HSPA1A/HSPA5/ILK/IQGAP1/ITGA3/ITGA5/JUN/KAT2A/KIF1B/MAPK1/MCM7/MED1/MEN1/MYO1C/MYOF/NCBP1/NCBP2/NCL/NUMA1/PARD3/…	109		GO_REGULATION_OF_PROTEOLYSIS	93/2039	714/43216	1.01176e-18	1.43958e-17	7.3347e-18	ANXA2/APP/ARIH1/ASPH/BAD/BAG2/BAG6/BAX/BCAP31/CAAP1/CASP8AP2/CAV1/CCAR2/CDK5/CLN6/CSNK1E/CSNK2A2/CSTA/DAPK1/DDRGK1/DDX3X/DHCR24/DNAJB6/DNAJC1/ENO1/FIS1/FMR1/FN1/GAPDH/GAS1/GLG1/HDAC1/HDAC2/HIP1R/HSP90AB1/HSPA1A/HSPA1B/HSPD1/HSPE1/IDE/LATS1/MAP1A/MAPT/MGMT/MYC/MYH9/NLE1/OGT/PACSIN3/PAK2/PCID2/PICALM/PLK1/POR/PRNP/PSMC2/PSMC3/PSMC5/PSMD14/RNF40/RPL11/RPL23/RPL5/RPS3/RPS7/SART3/SERPINH1/SGTA/SIRT2/S…	93
GO_CELLULAR_RESPONSE_TO_ORGANIC_CYCLIC_COMPOUND	108/2414	537/43216	1.57846e-31	3.65564e-30	1.79213e-30	ACTB/ACTR2/ANXA1/ARG1/ARID1A/ARRB2/ATP1A1/ATP2B1/BLM/BRCA1/CALR/CAV1/CBFB/CCNA2/CCNB1/CDC5L/CDK7/CEBPB/CGAS/CLU/CNOT1/CNOT9/CTNNA1/CTNNB1/DAXX/DDRGK1/DDX17/DDX18/DDX5/DHX9/DNAJA1/DNM2/EIF4E/EP300/EPHX1/EZH2/EZR/FAM210B/FHL2/FIS1/GABPA/GNB1/HCFC1/HDAC1/HDAC2/HNRNPD/HNRNPU/HSP90B1/HSPA5/ICAM1/ITGA6/JUP/KANK2/KDM1A/KDM3A/KIF18A/KMT2D/LGALS1/MAPK1/MAVS/MED1/MSN/NCOA3/NCOA6/NCOR1/NCOR2/NPM1/NR2C2/NR2F…	108		GO_POSITIVE_REGULATION_OF_HYDROLASE_ACTIVITY	93/2039	755/43216	3.91943e-17	5.0891e-16	2.59291e-16	ABL2/AFDN/AGAP1/APOH/APP/ARF4/ARFGAP2/ARFGAP3/ARHGAP11A/ARHGAP19/ASPH/BAD/BAX/BCAP31/CASP8AP2/CAV1/CHTOP/CORO1C/DAPK1/DDRGK1/DDX3X/DHX9/DNAJA1/DNAJB1/DNAJB11/DNAJB6/DNAJC1/DNAJC10/DNAJC9/DNM2/DOCK8/DVL3/DYNLL1/DYNLL2/ECT2/EZH2/FIS1/FN1/GTF2H2/HACD3/HIP1R/HNRNPU/HSP90AB1/HSPA1A/HSPD1/HSPE1/IQGAP1/ITGB1/LIMS1/MAP4K4/MAPT/MSH2/MSH3/MSH6/MTOR/MYC/NAPA/PCNA/PFN2/PGAM5/PICALM/PKP4/PLAA/PPP1R12A/PREB/PS…	93
GO_REGULATION_OF_INTRACELLULAR_TRANSPORT	107/2414	424/43216	1.29185e-40	3.98398e-39	1.9531e-39	AAAS/AKAP8L/ANXA2/ATP2A2/BAP1/BARD1/BCAP31/C2CD5/CDK5/CEP131/CPSF6/CSNK2A2/CTDSPL2/DHX9/DMAP1/DNAJC13/DYNC1H1/ECT2/EHD1/EHD2/EMD/ERLEC1/EZR/FIS1/FLNA/FMR1/GATA2/GCC2/GSK3B/GTSE1/ICE1/IPO5/IWS1/JUP/KHDRBS1/KIF20B/KIF5B/LAMP1/LMAN1/MAP1B/MAPK1/MAVS/MSN/MX2/MYO1C/NAPA/NCBP2/NEFH/NF1/NOLC1/NUCB1/NUMA1/NUP153/NUP214/NUP54/NUP58/NUP62/PCM1/PPP1CC/PPP1R12A/PREB/PRKACA/PTPN1/RAB11B/RAB21/RAB3A/RAB3GAP1/R…	107		GO_REGULATION_OF_MRNA_PROCESSING	92/2039	139/43216	4.63941e-87	5.37336e-85	2.73774e-85	CCNB1/CCNT1/CDC73/CDK11A/CDK9/CELF1/CIRBP/CPSF4/CPSF6/CPSF7/CTR9/CWC22/DAZAP1/DDX17/DDX5/DHX36/DHX9/FAM172A/FMR1/HNRNPA1/HNRNPA2B1/HNRNPK/HNRNPL/HNRNPU/IWS1/KHDRBS1/LEO1/MAGOH/MBNL1/NCBP1/NCBP2/NELFE/NSRP1/NUDT21/NUP98/PABPN1/PAF1/PAPOLA/PRPF19/PTBP1/RBFOX2/RBM10/RBM15/RBM15B/RBM17/RBM25/RBM3/RBM4/RBM4B/RBM5/RBM7/RBM8A/RBMX/RBMXL1/RNF20/RNF40/RNPS1/SAFB/SAFB2/SAP18/SART3/SF3B4/SLTM/SMU1/SNRNP70/S…	92
GO_CELL_SURFACE_RECEPTOR_SIGNALING_PATHWAY_INVOLVED_IN_CELL_CELL_SIGNALING	107/2414	615/43216	8.92072e-26	1.65408e-24	8.10895e-25	AGO2/AP2A1/AP2A2/AP2B1/AP2M1/AP2S1/ARRB2/ASPM/ATP6AP2/ATP6V0C/CAV1/CBFB/CCAR2/CDC42/CDC73/CDK5/CHD8/CLTC/CSNK1A1/CSNK1D/CSNK1E/CSNK2A1/CSNK2A2/CTNNB1/CTNND1/CTR9/CUL1/CUL3/DDB1/DDIT3/DDX3X/EIF4A3/EMD/FERMT2/G3BP1/GNB1/GSK3B/HDAC1/ILK/ITGA3/JUP/LEO1/LRP1/LRRFIP2/MACF1/MARK2/MECP2/MED12/MERTK/MOV10/MPP2/NLE1/PAF1/PFN1/PIAS4/PIN1/PLCB3/PPP1CA/PPP2R1A/PSMA7/PSMB3/PSMC1/PSMC2/PSMC3/PSMC5/PSMC6/PSMD1/P…	107		GO_METHYLATION	92/2039	353/43216	3.71536e-42	1.43438e-40	7.30818e-41	AHCY/ARID4A/ARID4B/ASH2L/ATRX/BAZ2A/BEND3/BRD4/CHTOP/COMT/CTNNB1/CTR9/DMAP1/DNMT1/DNMT3A/DOT1L/DPY30/EED/EEF1AKNMT/EHMT1/EHMT2/ETF1/EZH2/FAM98B/FBL/FBXO11/GATAD2A/GNAS/IWS1/KDM1A/KDM1B/KDM3A/KDM6A/KMT2A/KMT2B/KMT2D/LMNA/MBD2/MBD3/MECP2/MEN1/METTL3/METTL7A/MGMT/MPHOSPH8/MTA2/MTF2/MYC/NELFE/NOP2/NSD1/NSD2/NSD3/NSUN2/OGT/PAF1/PARP1/PAXBP1/PAXIP1/PCMT1/PRDM15/PRMT1/PRMT5/RAB3B/RAB3D/RAB6A/RBBP5/RBM15…	92
GO_TISSUE_MORPHOGENESIS	106/2414	660/43216	9.88862e-23	1.53274e-21	7.51405e-22	AP2A1/AP2A2/AP2B1/AP2M1/AP2S1/ARID1A/ARRB2/CD151/CD44/CDC42/CFL1/CHD7/CLASP1/CLASP2/CLTC/COL12A1/COL5A1/COL6A1/CTNNB1/DSP/ENG/EPHA2/EXOC4/EXOC5/FGF2/FLG2/FLNA/HMGA2/ILK/ITGA3/ITGA5/ITGB1/ITGB4/KAT2A/KIF20B/KRT16/KRT17/KRT6A/LAMA5/LUZP1/MATN2/MED1/MED12/MIB1/MICAL2/MSN/MTHFD1/MTHFD1L/MTOR/MYH7/NF2/PFN1/PHB2/PHLDB2/PLOD3/PLXNB2/PML/PODXL/PPP1CA/PRKACA/PRKAR1A/PSMA7/PSMB3/PSMC1/PSMC2/PSMC3/PSMC5/PSM…	106		GO_ANATOMICAL_STRUCTURE_HOMEOSTASIS	92/2039	414/43216	4.26391e-36	1.32044e-34	6.72769e-35	ACACA/ACTB/ADD1/ALB/ALDOA/ANKRD11/ATM/ATP2B1/ATR/ATRX/AURKB/B2M/BAX/BLM/BRCA2/CCT2/CCT3/CCT4/CCT5/CCT6A/CCT7/CCT8/CDK5/CSK/CTNNB1/DCLRE1A/DCTN1/DHX36/DKC1/ERCC4/EXOSC10/FEN1/GAR1/GIGYF2/GNAS/GNL3/GNL3L/HNRNPA1/HNRNPA2B1/HNRNPC/HNRNPD/HNRNPU/HSP90AA1/HSP90AB1/HSPB1/KRT1/LPCAT1/MAP1A/MAP2K7/MRE11/MYC/NAT10/NBN/NHP2/PARP1/PCNA/PFKM/PNKP/POLD1/POLD3/POLE4/PPP1R10/PRDX1/PRKDC/RAB3D/RAC2/RAD50/RB1/RFC1…	92
GO_REGULATION_OF_DEFENSE_RESPONSE	106/2414	762/43216	5.22329e-18	6.25534e-17	3.0666e-17	ABCE1/ANKRD17/ANXA1/AP1G1/ARG1/ARRB2/ATM/BAP1/BRD4/CAV1/CDK19/CEBPB/CGAS/CNPY3/CREBBP/CUL1/DDX60/DHX9/EP300/ERCC6/FANCA/FANCD2/GBA/HEXIM1/HMGB1/HMGB2/HSP90AB1/HSP90B1/HSPA1A/HSPD1/IFI16/ITCH/KRT1/LAMP1/LDLR/LSM14A/MATR3/MAVS/MED1/NONO/NPLOC4/OTUD4/PAK2/PARP14/PCBP2/PIK3C3/PIK3R4/POLR3C/PQBP1/PRKACA/PRKDC/PSMA7/PSMB3/PSMC1/PSMC2/PSMC3/PSMC5/PSMC6/PSMD1/PSMD11/PSMD12/PSMD13/PSMD14/PSMD2/PSMD3/PSMD4…	106		GO_REGULATION_OF_CYTOSKELETON_ORGANIZATION	92/2039	525/43216	9.47113e-28	2.10143e-26	1.07068e-26	ABL2/ACTR2/ADD1/ADD3/AFAP1/AKAP9/ARHGEF2/BAG4/CAMSAP2/CAPZA1/CAPZB/CDC42/CDC42EP4/CDK5/CEP131/CEP85/CFL1/CHEK1/CHMP1A/CHMP2A/CKAP2/CLASP1/CLASP2/CLTC/CTNNB1/CTTN/CYFIP1/DAPK3/DCTN1/DRG1/DYNC1H1/ECT2/FLNA/GEN1/GRB2/HDGFL3/HIP1R/HNRNPU/HSPA1A/HSPA1B/ID1/ILK/KAT2A/KIF18A/KIRREL1/LATS1/LIMA1/MAP1A/MAP1B/MAPRE1/MAPT/MARK2/MECP2/MTOR/MTPN/MYCBP2/NPM1/NSFL1C/NUMA1/NUP62/PDCD6IP/PFDN2/PFN2/PLK1/PXN/RAE1/…	92
GO_NEGATIVE_REGULATION_OF_PROTEIN_MODIFICATION_PROCESS	105/2414	602/43216	2.0906e-25	3.79367e-24	1.8598e-24	ADAR/ARRB2/BAG2/BAG5/BAX/BRCA1/CABIN1/CAV1/CCNB1/CDK5/CDK5RAP3/CDKN2A/CORO1C/CTBP1/CTNNB1/DNAJA1/DNAJC10/DNAJC3/DNMT1/DUSP3/EIF3A/EIF4G1/ENG/EPHB2/EZR/FKBP8/GBA/GGNBP2/GNAI2/GNL3L/GPS1/GSK3B/GTPBP4/HDAC2/HEXIM1/HMG20A/HSPA1A/ILK/IPO5/IPO7/ISG15/ITCH/JUN/KDM1A/KDM3A/KDM5A/MECP2/MEN1/MLLT1/MTOR/MVP/NCOR1/NF1/NF2/NPM1/NR2F2/NUP62/OGT/P3H1/PAK2/PARD3/PARP14/PHB/PIN1/PLAA/PLK1/PPME1/PPP1R10/PPP2R1A/PR…	105		GO_PROTEIN_COMPLEX_OLIGOMERIZATION	92/2039	528/43216	1.46693e-27	3.23004e-26	1.64571e-26	ACACA/AHNAK/ALB/ALDOA/ANXA2/ANXA6/ARG1/ATL1/ATL2/ATL3/ATXN10/BAX/BEND3/BLM/CAT/CAV1/CHMP2A/CHP1/CPSF6/CPSF7/CPT1A/CTNNA1/DHRS4/DYNC1LI2/ECT2/EHD1/EHD4/ELAVL1/FARSA/FARSB/FIS1/FLOT1/FUS/GNB1/GRB2/HM13/HMOX1/HPRT1/IDE/IGHMBP2/ILK/IMPDH2/JUP/KCTD18/KHDRBS1/KRT1/KRT10/LIMS1/MAPT/MARCKS/MGST1/NPM1/NUDT21/NUFIP1/NUP54/NUP62/PDCD6IP/PEX11B/PEX14/PFKL/PFKM/PKM/PRMT1/PRNP/RBMX/RCC1/RPS19/RRM1/RRM2/RXRA/SH…	92
GO_REGULATION_OF_CELL_PROJECTION_ORGANIZATION	105/2414	665/43216	5.95016e-22	8.76618e-21	4.29751e-21	ABL2/ACTR2/ADNP/AGRN/ANAPC2/ANLN/AP2A1/ARF6/ATF1/ATG3/B2M/BAG5/BRK1/CAMK2B/CAMSAP2/CAPRIN1/CAPZB/CAV1/CD44/CDC20/CDC42/CDC42EP1/CDC42EP3/CDC42EP4/CDK5/CFL1/CORO1C/CTTN/CUX1/CYFIP1/DBN1/DHX36/DNM2/DYNLL1/EP300/EPHA2/EPHB2/EPS8/EZH2/EZR/FAM98A/FMR1/FN1/GAK/GSK3B/HDAC2/HSPA5/ICAM1/IFT140/ILK/IQGAP1/ITGA3/ITSN2/KAT2A/KDM1A/LGALS1/LRP1/MACF1/MAP1B/MAP4/MAP4K4/MARK2/MOV10/MTOR/MYCBP2/NCKAP1/OPA1/P3H1/P…	105		GO_DEVELOPMENTAL_PROCESS_INVOLVED_IN_REPRODUCTION	92/2039	667/43216	3.34721e-20	5.22472e-19	2.66201e-19	AFF4/ALPL/ARID1A/ARID4A/ARID4B/ATRX/BASP1/BAX/BPTF/BRCA2/BSG/CBX2/CCNB1/CDYL/CEBPB/CELF1/CHD7/CSDE1/CTNNA1/CTNNB1/CYP7B1/DAZAP1/DNAJB6/DYNLL1/EIF2B4/EIF2S2/FLNA/FNDC3A/GATA4/GRB2/HES1/HOXA10/HOXD13/HSD17B2/HSD17B4/HSP90AB1/HSPA5/ID4/KDM3A/KDM5A/KIF18A/KMT2B/KMT2D/KNL1/KRT8/MED1/MEN1/MGST1/MLH1/MSH2/MTOR/NASP/NIPBL/NR0B1/NSDHL/NSUN2/NUP107/ODF2/PBX1/PHB2/PPP2R1A/PRDX4/PRKDC/RAB13/RBM15/RBPJ/RNF2/R…	92
GO_ACTIVATION_OF_IMMUNE_RESPONSE	105/2414	708/43216	7.00677e-20	9.18597e-19	4.50331e-19	ACTB/ACTR2/ACTR3/ANKRD17/ARPC1B/ARPC3/ARPC4/ARRB2/BAG6/BAIAP2/BAX/BRK1/CAV1/CBFB/CD276/CD59/CDC42/CGAS/CLU/CNPY3/CREBBP/CUL1/CYFIP1/DDX60/DUSP3/EIF2B3/EIF2B4/ELF2/ELMO2/EP300/EZR/HEXIM1/HMGB1/HSP90AA1/HSP90AB1/HSP90B1/HSPA1A/HSPD1/IFI16/IGHA2/IGKC/ITCH/KRT1/LSM14A/MAPK1/MATR3/MAVS/MYO1C/NCKAP1/NONO/NPLOC4/OTUD4/PAK2/PAWR/PHB/PIK3C3/PIK3R4/PQBP1/PRKACA/PRKDC/PSMA7/PSMB3/PSMC1/PSMC2/PSMC3/PSMC5/PSM…	105		GO_NEGATIVE_REGULATION_OF_CATALYTIC_ACTIVITY	92/2039	798/43216	3.57456e-15	3.99619e-14	2.03607e-14	ABCE1/ADAR/AKAP9/ANXA2/APP/BAG2/BAG4/CAAP1/CABIN1/CAND1/CAV1/CCAR2/CD2BP2/CDK5RAP3/CEP85/CHMP6/CHP1/CNN3/CORO1C/CSK/CSTA/DDX3X/DHCR24/DNAJA1/DNAJB6/EIF4A2/ELL/FKBP15/GAPDH/GNAI2/GNAI3/GSTP1/HNRNPR/HNRNPU/HSPB1/ILK/IPO5/IQGAP1/KDM5A/KNL1/LATS1/LTB4R2/MAD2L1/MAPT/MBIP/MCM2/MEN1/MLLT1/NLE1/NOSIP/NPM1/NUP62/PAK2/PCID2/PICALM/PLK1/POR/PPP1R10/PPP1R12A/PPP2R1A/PPP4R4/PRKAR1A/PRKAR2A/PRNP/PTPN1/RB1/RBM2…	92
GO_CATION_TRANSPORT	105/2414	1156/43216	7.62685e-07	3.79557e-06	1.86073e-06	ABCB6/ACTN4/AHNAK/ANO10/ANXA2/ANXA6/ARG1/ARRB2/ATP13A1/ATP1A1/ATP1B1/ATP1B3/ATP2A2/ATP2B1/ATP2C1/ATP5F1A/ATP5F1B/ATP5MF/ATP5PD/ATP5PO/ATP6AP1/ATP6V0C/ATP6V1A/ATP6V1E1/B2M/BAX/BIN1/CAMK2B/CAMK2D/CAV1/CDK2/CDK5/CHD7/CHERP/CLTC/COMMD1/COMMD3/COMMD9/CORO1A/COX5A/CP/CTNNB1/DDIT3/DNM2/EPHB2/ERO1A/FGF2/FLNA/FMR1/GNAI2/HOMER3/ICAM1/ITGAV/KIF5B/LETM1/MAGED2/MAGT1/MICU2/MINK1/MMGT1/MT-CO2/NSF/OPA1/OXSR1/PH…	105		GO_RNA_3_END_PROCESSING	91/2039	148/43216	1.01369e-81	1.04826e-79	5.34091e-80	ALYREF/APP/CCNB1/CCNT1/CDC40/CDC73/CDK9/CHTOP/CLP1/CPSF1/CPSF2/CPSF3/CPSF4/CPSF6/CPSF7/CSTF1/CSTF2/CSTF2T/CSTF3/CTR9/DDX39A/DDX39B/DHX36/DHX38/DKC1/EIF4A3/ELAC2/EXOSC2/EXOSC4/EXOSC5/EXOSC6/EXOSC7/EXOSC8/EXOSC9/FBL/FIP1L1/INTS1/INTS14/INTS2/INTS6/INTS6L/INTS7/LEO1/MAGOH/NCBP1/NCBP2/NELFE/NUDT21/PABPC1/PABPN1/PAF1/PAPOLA/PAPOLG/PCF11/POLDIP3/POLR2D/RBM8A/RNF20/RNF40/RNPS1/RPRD1A/RPRD1B/RPRD2/RPSA/S…	91
GO_POSITIVE_REGULATION_OF_NUCLEOBASE_CONTAINING_COMPOUND_METABOLIC_PROCESS	104/2414	231/43216	3.34481e-67	2.14068e-65	1.04944e-65	ACTR2/ATAD5/ATM/ATR/ATRX/AURKB/BABAM1/BABAM2/BAX/BEND3/BLM/BRCA1/CBX8/CCNB1/CCT2/CCT3/CCT4/CCT5/CCT6A/CCT7/CCT8/CDC73/CDK2/CIRBP/CTNNB1/DAZAP1/DDX5/DHX36/DHX9/DIMT1/DKC1/ERCC2/ERCC6/EXOSC3/EXOSC6/FAM168A/FUS/GNL3/HEATR1/HMGB1/HMGB2/HNRNPA1/HNRNPA2B1/HNRNPD/HNRNPLL/HSPA1A/LEO1/MAPK1/MECP2/MLH1/MRE11/MSH2/MSH6/NBN/NCBP1/NCBP2/NEK7/NSD2/NUDT21/NUP98/OTUD4/PAF1/PARP1/PCNA/PML/POLR2A/PPP1R10/PRDX6/PRP…	104		GO_DNA_REPLICATION	91/2039	272/43216	7.41146e-52	3.83212e-50	1.95247e-50	ALYREF/ANKRD17/ATAD5/ATF1/ATM/ATR/ATRIP/ATRX/BAZ1A/BLM/BOD1L1/BRCA2/CDK1/CDK2/CDK2AP1/CDK9/CHAF1A/CHAF1B/CHEK1/CHTF18/DHX9/EHMT2/FEN1/GEN1/GTPBP4/IGHMBP2/INO80/KIN/LIG3/LRWD1/MCM2/MCM3/MCM4/MCM6/MRE11/MSH3/MSH6/NASP/NBN/NCOA6/NFIB/NFIC/NFIX/NUP98/ORC1/ORC2/ORC4/ORC5/ORC6/PCNA/PDS5A/PNKP/POLD1/POLD3/POLE4/PPP2R1A/RAD50/RBBP4/RBBP6/RBBP7/RBM14/RBMS1/RECQL5/RFC1/RFC2/RFC3/RFC4/RFC5/RMI1/RNASEH2A/RRM…	91
GO_POSITIVE_REGULATION_OF_CELL_CYCLE	104/2414	400/43216	8.97376e-41	2.79643e-39	1.37092e-39	ANAPC5/ANKRD17/ANXA1/ATAD5/ATM/ATRX/AURKA/AURKB/BAX/BRCA1/BRD4/CALR/CCNA2/CCNB1/CCNK/CCNT1/CCNT2/CDC42/CDC73/CDCA5/CDK1/CDK2/CDK9/CENPV/CIT/CNOT1/CNOT10/CNOT11/CNOT3/CNOT4/CNOT9/CUL3/CUL4A/CUL4B/DDRGK1/DDX39B/DDX3X/DUSP3/DYNC1H1/DYNC1LI1/ECT2/EIF4E/EIF4G1/EP300/EZH2/FEN1/FOSL1/GTSE1/HCFC1/HMGA2/HNRNPU/HSP90AB1/INO80/KIF14/KIF20B/MECP2/MED1/MNAT1/MTA3/MTBP/MYBBP1A/NIPBL/NPM1/NSMCE2/NUMA1/NUP62/NUS…	104		GO_CELL_SURFACE_RECEPTOR_SIGNALING_PATHWAY_INVOLVED_IN_CELL_CELL_SIGNALING	91/2039	615/43216	4.30015e-22	7.50066e-21	3.8216e-21	AGO2/AP2A1/AP2A2/AP2B1/AP2M1/APP/BCL7B/CAV1/CBFB/CCAR2/CDC42/CDC73/CDK5/CHD8/CLTC/CSNK1E/CSNK2A2/CSNK2B/CTNNB1/CTNND1/CTR9/CUL3/DAPK3/DCDC2/DDB1/DDX3X/DVL3/EIF4A3/EMD/FOXO1/G3BP1/GNB1/HDAC1/HMGXB4/ILK/JUP/KDM6A/LATS1/LEO1/MACF1/MARK2/MBD2/MECP2/MED12/MESD/MOV10/NLE1/PAF1/PPP1CA/PPP2R1A/PRDM15/PSMA4/PSMA7/PSMB4/PSMC2/PSMC3/PSMC5/PSMD11/PSMD12/PSMD13/PSMD14/PSMD2/PSMD4/PTK7/RAB3GAP1/RAB5A/RBPJ/RUVB…	91
GO_IMPORT_INTO_CELL	104/2414	776/43216	1.45257e-16	1.57195e-15	7.70628e-16	ABL2/ACSL1/ACSL3/ACTB/ACTN4/ALB/ANKFY1/ANXA2/AP1S1/AP2A1/AP2A2/AP2B1/AP2M1/AP2S1/APOC3/ARF6/ARFGAP1/ARL6IP1/ARL6IP5/ARRB2/ATP1A1/ATP1B1/ATP1B3/ATXN2/B2M/BIN1/CALR/CANX/CAV1/CD151/CDC42/CDK5/CLINT1/CLTC/CLU/CSNK1E/CTTN/DNAJC13/DNM1/DNM2/EHD1/EHD2/EHD4/EPS15L1/ESYT2/EZR/FKBP15/FMR1/GAK/GAPVD1/GATA2/GTF2H2/HNRNPK/HSP90AA1/HSP90B1/HSPG2/HYOU1/IGF2R/IGHA2/IGKC/INPPL1/ITGB1/ITSN2/LDLR/LGALS3BP/LRP1/M6P…	104		GO_CELLULAR_RESPONSE_TO_NITROGEN_COMPOUND	91/2039	631/43216	2.56767e-21	4.28831e-20	2.1849e-20	ACTB/ACTR2/AKAP9/APP/ARG1/ARHGEF2/ATP6V0D1/ATP6V1A/ATP6V1B2/ATP6V1G1/ATRX/BLM/CAV1/CDC5L/CDK2/CDK5/CEBPB/CREB1/CSK/CTNNA1/CTNNB1/CYFIP1/DHX9/DNM2/DNMT1/DNMT3A/EZH2/EZR/FIS1/FLOT1/FMR1/FOXC2/FOXO1/GNAI2/GNB1/GRB2/GSTP1/HDAC2/HNRNPD/HSP90B1/HSPA5/ID1/IDE/IPO5/JUP/KDM1A/LARP1/MAX/MEN1/MTOR/NCOA5/NPM1/NSMCE3/OGT/PARP1/PHIP/PKM/POR/POU4F2/PQBP1/PRKAR1A/PRKAR2A/PRKDC/PRNP/PTPN1/PXN/RAB10/RAB13/RAB8A/RA…	91
GO_SIGNAL_TRANSDUCTION_BY_PROTEIN_PHOSPHORYLATION	104/2414	956/43216	7.71792e-11	5.67124e-10	2.78026e-10	ARL6IP5/ARRB2/ATP6AP1/ATP6AP2/CAV1/CD44/CDK1/CDK12/CDK5RAP3/CSPG4/CTNNB1/CUL1/CUL3/DAXX/DHX33/DNAJA1/DUSP3/EIF2AK2/EIF3A/EMC10/EPHA2/EPHB2/ERCC6/ERP29/EZH2/EZR/FGF2/FN1/GBA/GNAI2/GPS1/HACD3/HMGB1/ICAM1/ILK/IQGAP1/IQGAP3/ITCH/ITGAV/JUN/LAMTOR1/LRP1/MAP4K3/MAP4K4/MAPK1/MARK3/MED1/MEN1/MINK1/NCOR1/NELFE/NF1/NF2/NMNAT1/NUP62/OXSR1/PABPN1/PAK2/PHB/PHB2/PIN1/PPP2R1A/PRDX1/PRDX2/PRMT1/PSMA7/PSMB3/PSMC1/…	104		GO_GAMETE_GENERATION	91/2039	676/43216	2.74068e-19	4.08002e-18	2.07878e-18	ACTR1A/AFF4/ALKBH5/ARID4A/ARID4B/ATRX/BAD/BAG6/BAX/BCAP31/BRCA2/BRD2/CALR/CCNB1/CDYL/CELF1/CEP131/CSNK2A2/CTNNB1/DAZAP1/DHX36/DIAPH3/DNAJA1/DNM2/DNMT3A/DYNLL1/EIF2S2/FAM50A/FNDC3A/GORASP2/HOXA10/IGF2R/ITGB1/KDM1B/KDM3A/KDM5A/KHDRBS1/KIF18A/KIFC1/KMT2B/KMT2D/KNL1/KRT9/METTL3/MLH1/MSH2/MTOR/MYCBP/NCAPH2/NR0B1/NR2C2/NSUN2/NUP62/ODF2/PLK1/POU4F2/PPP2R1A/PRDX4/PRKAR1A/PUM1/RACGAP1/RNF2/RUVBL1/SETX/SGP…	91
GO_PROTEIN_LOCALIZATION_TO_ENDOPLASMIC_RETICULUM	103/2414	140/43216	1.4536e-97	1.84081e-95	9.02434e-96	BCAP29/BCAP31/DDRGK1/GBF1/GPAA1/HSPA5/KDELR1/MIA3/RAB10/RAB3GAP1/RER1/RPL10/RPL10A/RPL11/RPL12/RPL13/RPL13A/RPL14/RPL15/RPL17/RPL18/RPL18A/RPL19/RPL21/RPL22/RPL23/RPL23A/RPL24/RPL26/RPL27/RPL27A/RPL28/RPL29/RPL3/RPL30/RPL31/RPL32/RPL34/RPL35/RPL35A/RPL36/RPL36A/RPL37A/RPL38/RPL4/RPL5/RPL7/RPL7A/RPL8/RPL9/RPLP0/RPLP1/RPLP2/RPS10/RPS11/RPS12/RPS13/RPS14/RPS15/RPS15A/RPS16/RPS17/RPS18/RPS19/RPS2/RPS…	103		GO_SIGNAL_TRANSDUCTION_BY_PROTEIN_PHOSPHORYLATION	91/2039	956/43216	2.25168e-10	1.73397e-09	8.83463e-10	APP/CAV1/CDK1/CDK12/CDK5RAP3/CSK/CTNNB1/CUL3/DHX33/DNAJA1/DVL3/EIF2AK2/EIF3A/ERP29/EZH2/EZR/FGG/FN1/FOXO1/GADD45G/GNAI2/GRB2/GSTP1/HACD3/HDAC3/ID1/ILK/IQGAP1/JAK1/KIDINS220/MADD/MAGED1/MAP2K2/MAP2K7/MAP4K3/MAP4K4/MARK3/MBIP/MED1/MEN1/MYC/MYDGF/NCAM1/NCOR1/NELFE/NENF/NRAS/NUP62/OXSR1/PABPN1/PAK2/PAK4/PDCD10/PHB2/POU4F2/PPP2R1A/PRDM15/PRDX1/PRMT1/PRMT5/PSMA4/PSMA7/PSMB4/PSMC2/PSMC3/PSMC5/PSMD11/PSM…	91
GO_CELL_CYCLE_G2_M_PHASE_TRANSITION	103/2414	268/43216	2.30367e-58	1.2465e-56	6.11079e-57	ACTR1A/AKAP8/AKAP8L/ATAD5/ATM/AURKA/AURKB/BABAM1/BABAM2/BLM/BRCA1/BRD4/CCNA2/CCNB1/CDK1/CDK2/CDK5RAP3/CDK7/CENPF/CEP131/CEP41/CETN2/CIT/CKAP5/CLASP1/CLSPN/CSNK1D/CSNK1E/CUL1/DCTN1/DCTN2/DNM2/DYNC1H1/DYNC1I2/DYNLL1/FBXL18/FZR1/GTSE1/HAUS2/HMGA2/HMMR/HSP90AA1/KHDRBS1/KIF14/MAPRE1/MECP2/MELK/MNAT1/MRE11/MSH6/MTA3/NBN/NEDD1/NPM1/ORC1/PCM1/PKMYT1/PLK1/PPME1/PPP1CB/PPP1R12A/PPP2R1A/PRKACA/PSMA7/PSMB3/P…	103		GO_PROCESS_UTILIZING_AUTOPHAGIC_MECHANISM	90/2039	482/43216	2.82354e-29	6.70129e-28	3.41432e-28	ABL2/ANXA7/ATM/ATP6V0D1/ATP6V1A/ATP6V1B2/ATP6V1G1/BAD/CAPNS1/CDC37/CDK5/CHMP2A/CHMP6/CISD2/CLTC/CSNK2A2/CSNK2B/CTTN/DAPK1/DAPK3/DHRSX/DYNLL1/DYNLL2/EEF1A1/EIF4G1/EIF4G2/EMC6/ERCC4/EXOC4/FIS1/FOXO1/GAPDH/GATA4/GNAI3/HK2/HMOX1/HSP90AA1/HSPA8/HSPB1/LARP1/MAPT/MARK2/MTDH/MTOR/MVB12A/NSFL1C/PGAM5/PIK3R4/PLAA/RAB1A/RAB1B/RAB3GAP1/RAB3GAP2/RAB5A/RAB7A/RAB8A/RHEB/SCFD1/SEC22B/SH3GLB1/SIRT2/SNAP29/SNAPIN/…	90
GO_REGULATION_OF_GROWTH	103/2414	684/43216	5.15891e-20	6.79332e-19	3.33034e-19	ACTL6A/ADNP/AGRN/ANAPC2/BAP1/BASP1/BRD8/BRMS1L/BST2/CAMK2D/CCAR2/CCNB1/CDC42/CDK1/CDK11A/CDK5/CDKN2A/CDKN2AIP/CHD7/CREB1/CSNK2A1/CTTN/CYFIP1/DDX39B/DDX3X/DMAP1/DNM2/EIF4G1/EIF4G2/ENO1/EPC1/EXOSC2/EXOSC4/EXOSC9/EZR/FGF2/FN1/GSK3B/HMGA2/HSPA1A/ILK/ING1/ING3/ING4/ING5/INO80/ITCH/ITSN2/KIF14/LAMTOR1/LRP1/MACF1/MAP1B/MAPK1/MORF4L1/MORF4L2/MRGBP/MTOR/NCBP1/NIPBL/NSMCE3/PAK2/PARP2/PHB/PIN1/PLAA/PML/POR/…	103		GO_TISSUE_MORPHOGENESIS	90/2039	660/43216	1.84435e-19	2.767e-18	1.40979e-18	AP2A1/AP2A2/AP2B1/AP2M1/ARID1A/CDC42/CFL1/CHD7/CLASP1/CLASP2/CLTC/COL5A1/CSNK2B/CTNNB1/CYP7B1/DSP/DVL3/EXOC4/FLG2/FLNA/FOXP1/GATA4/GRB2/HES1/HMGA2/HOXB7/HOXD11/HOXD13/ID4/ILK/ITGA5/ITGB1/KAT2A/KDM6A/KIF20B/KRT16/KRT17/KRT6A/LUZP1/MAGED1/MED1/MED12/MSN/MTHFD1/MTOR/MYC/PBX1/PDCD10/PHB2/PLOD3/PLXNB2/PPP1CA/PRKAR1A/PSMA4/PSMA7/PSMB4/PSMC2/PSMC3/PSMC5/PSMD11/PSMD12/PSMD13/PSMD14/PSMD2/PSMD4/PTK7/RAB10…	90
GO_REGULATION_OF_VESICLE_MEDIATED_TRANSPORT	102/2414	513/43216	2.03869e-29	4.33368e-28	2.12453e-28	ABL2/ACSL3/ACTN4/ANKFY1/ANXA1/ANXA2/AP1G1/AP2A1/AP2B1/AP2S1/APOC3/ARF6/ARFGAP1/ARRB2/ATG3/ATP2A2/ATP6AP1/ATXN2/B2M/BIN1/C2CD5/CALR/CAV1/CD151/CDK5/CLASP1/CLASP2/CLU/CORO1A/DNAJC13/DNM1/DNM2/EHD1/EHD2/EHD4/EZR/FMR1/GATA2/GNAI2/GOSR1/GSK3B/HMGB1/HNRNPK/ITGAV/KIF5B/LAMP1/LMAN2/LRP1/LYAR/MAPK1/MERTK/MIB1/MSN/NAPA/NSF/PDCD6IP/PICALM/PREB/PTPN1/PTX3/RAB10/RAB11B/RAB21/RAB2B/RAB31/RAB3A/RAB3B/RAB3D/RAB3…	102		GO_CELL_PART_MORPHOGENESIS	90/2039	672/43216	6.04603e-19	8.73131e-18	4.44862e-18	ACTR2/ADNP/APP/ARX/ATL1/B4GAT1/BAX/BCL11B/BSG/CAPRIN1/CDC42/CDH11/CDK5/CFL1/CORO1C/CREB1/CTNNB1/CTTN/CUX1/CYFIP1/DBN1/DCDC2/DHX36/DNM2/DPYSL2/DVL3/EFNB1/ENAH/EPHB4/EZR/FIS1/FLOT1/FMR1/FN1/GRB2/HPRT1/HSP90AA1/HSP90AB1/ID1/ILK/IQGAP1/ITGB1/KIDINS220/KIF20B/MACF1/MAP1A/MAP1B/MAP4K4/MAPT/MARK2/MOV10/MYCBP2/MYH10/NCAM1/NEFH/NFIB/PDLIM7/PICALM/PLAA/PLXNB2/POU3F2/POU4F2/PQBP1/RAB10/RAB21/RAB3A/RAB8A/RAC…	90
GO_PROTEIN_TARGETING_TO_MEMBRANE	101/2414	196/43216	1.12013e-72	8.03255e-71	3.93786e-71	ARL6IP1/ATG3/C2CD5/CDK5/EXOC4/FIS1/HSPA5/ICMT/MYO1C/PARD3/RAB8B/RPL10/RPL10A/RPL11/RPL12/RPL13/RPL13A/RPL14/RPL15/RPL17/RPL18/RPL18A/RPL19/RPL21/RPL22/RPL23/RPL23A/RPL24/RPL26/RPL27/RPL27A/RPL28/RPL29/RPL3/RPL30/RPL31/RPL32/RPL34/RPL35/RPL35A/RPL36/RPL36A/RPL37A/RPL38/RPL4/RPL5/RPL7/RPL7A/RPL8/RPL9/RPLP0/RPLP1/RPLP2/RPS10/RPS11/RPS12/RPS13/RPS14/RPS15/RPS15A/RPS16/RPS17/RPS18/RPS19/RPS2/RPS20/RPS…	101		GO_REGULATION_OF_PROTEIN_COMPLEX_ASSEMBLY	89/2039	427/43216	1.05848e-32	2.89134e-31	1.47315e-31	ACTR2/ADD1/ADD3/AKAP9/ALB/ARHGEF2/ATM/ATR/ATXN2L/BAG4/BAX/CAMSAP2/CAND1/CAPZA1/CAPZB/CDC42/CDC42EP4/CLASP1/CNOT1/CREB1/CTTN/CUL4A/CUL4B/CYFIP1/DCTN1/DDB1/DDX3X/DHX33/DR1/DRG1/EIF2AK2/EIF4G1/ERCC3/ERCC4/GRB2/GTF2H2/GTF2H5/HCFC1/HIP1R/HSP90AA1/HSPA1A/HSPA1B/HSPA8/ICE1/IDE/KIF14/KIRREL1/LATS1/MAPRE1/MAPT/MECP2/MSN/MTOR/MTPN/NAPA/NCLN/NUMA1/PARP1/PEX14/PFN2/PREB/PSMC2/PSMC3/PSMC5/RB1/RDX/RPL13A/RPS3/…	89
GO_REGULATION_OF_DNA_METABOLIC_PROCESS	101/2414	275/43216	4.75136e-55	2.3372e-53	1.14578e-53	ACTR2/ALYREF/ATAD5/ATM/ATR/ATRX/AURKB/BABAM1/BABAM2/BLM/BRCA1/CBX8/CCT2/CCT3/CCT4/CCT5/CCT6A/CCT7/CCT8/CDK2/CDK9/CGAS/CTNNB1/CUL4A/DEK/DHX36/DHX9/DKC1/ERCC2/ERCC4/ERCC6/EXOSC10/EXOSC3/EXOSC6/FAM168A/FUS/GNL3/GNL3L/HMGA2/HMGB1/HNRNPA1/HNRNPA2B1/HNRNPC/HNRNPD/HNRNPU/KDM1A/KMT2A/KPNA1/KPNA2/MAPK1/MBD3/MECP2/MLH1/MPHOSPH8/MRE11/MSH2/MSH6/NAT10/NBN/NEK7/NPM1/NSD2/NUDT16L1/OTUD4/PARP1/PCNA/PML/PPP1R10/…	101		GO_ESTABLISHMENT_OF_PROTEIN_LOCALIZATION_TO_ENDOPLASMIC_RETICULUM	88/2039	115/43216	1.34084e-92	1.688e-90	8.60041e-91	HSPA5/RAB10/RAB3GAP1/RAB3GAP2/RPL10/RPL10A/RPL11/RPL12/RPL13/RPL13A/RPL14/RPL15/RPL17/RPL18/RPL18A/RPL19/RPL21/RPL22/RPL23/RPL23A/RPL24/RPL26/RPL27/RPL27A/RPL28/RPL29/RPL3/RPL30/RPL31/RPL34/RPL35A/RPL36/RPL36A/RPL37A/RPL38/RPL4/RPL5/RPL7/RPL7A/RPL8/RPL9/RPLP0/RPLP2/RPS10/RPS11/RPS12/RPS13/RPS14/RPS15/RPS15A/RPS16/RPS17/RPS18/RPS19/RPS2/RPS20/RPS23/RPS24/RPS25/RPS26/RPS27/RPS28/RPS29/RPS3/RPS3A/RP…	88
GO_CELLULAR_RESPONSE_TO_NITROGEN_COMPOUND	101/2414	631/43216	1.31297e-21	1.90141e-20	9.32145e-21	ACTB/ACTR2/AGRN/AGTRAP/AP3S1/ARG1/ARHGEF2/ATP6AP1/ATP6V0C/ATP6V1A/ATP6V1E1/ATRX/BAIAP2/BLM/BRCA1/BRIP1/C2CD5/CAV1/CCNA2/CDC5L/CDK2/CDK5/CEBPB/CGAS/COL6A1/CREB1/CTNNA1/CTNNB1/CYFIP1/DAXX/DHX9/DNM2/DNMT1/DNMT3A/EZH2/EZR/FIS1/FMR1/GABPA/GNA11/GNAI2/GNB1/GSK3B/HDAC2/HNRNPD/HSP90B1/HSPA5/ICAM1/IPO5/JUP/KDM1A/LAMTOR1/LRP1/MAPK1/MAVS/MAX/MEN1/MTOR/MYO1C/NAMPT/NCOA5/NPM1/NSMCE3/OGT/OPA1/OSBPL8/PARP1/PHIP…	101		GO_NUCLEAR_TRANSCRIBED_MRNA_CATABOLIC_PROCESS_NONSENSE_MEDIATED_DECAY	88/2039	119/43216	2.81759e-90	3.39931e-88	1.73195e-88	EIF3E/EIF4A3/EIF4G1/ETF1/EXOSC10/MAGOH/NCBP1/NCBP2/PABPC1/PPP2R1A/PPP2R2A/PYM1/RBM8A/RNPS1/RPL10/RPL10A/RPL11/RPL12/RPL13/RPL13A/RPL14/RPL15/RPL17/RPL18/RPL18A/RPL19/RPL21/RPL22/RPL23/RPL23A/RPL24/RPL26/RPL27/RPL27A/RPL28/RPL29/RPL3/RPL30/RPL31/RPL34/RPL35A/RPL36/RPL36A/RPL37A/RPL38/RPL4/RPL5/RPL7/RPL7A/RPL8/RPL9/RPLP0/RPLP2/RPS10/RPS11/RPS12/RPS13/RPS14/RPS15/RPS15A/RPS16/RPS17/RPS18/RPS19/RPS2/…	88
GO_CYTOKINE_PRODUCTION	101/2414	756/43216	4.93561e-16	5.15382e-15	2.5266e-15	AGPAT1/AKAP8/ANKRD17/ANXA1/ARG1/ARHGEF2/ARRB2/ATP6AP2/B2M/BAP1/BRCA1/BST2/CD276/CEBPB/CGAS/CLU/CREB1/CREBBP/CTNNB1/DDIT3/DDX1/DDX21/DDX3X/DDX41/DDX60/DHX33/DHX36/DHX9/EIF2AK2/EP300/EPHA2/EZR/F11R/FN1/GAPDH/GBA/HDAC2/HK1/HMGB1/HMGB2/HOMER3/HSP90AB1/HSPA1A/HSPD1/IFI16/IGF2BP1/IGF2BP2/IGF2BP3/IQGAP1/ISG15/ITCH/ITGAV/KAT2A/KDELR1/LRP1/LSM14A/MAVS/MERTK/MRE11/NFATC2IP/NPLOC4/PAWR/PCBP2/PIN1/PML/POLR1C…	101		GO_POSITIVE_REGULATION_OF_CELLULAR_COMPONENT_BIOGENESIS	88/2039	518/43216	1.29788e-25	2.60973e-24	1.32966e-24	ACTR2/ADNP/AKAP9/ANLN/ATM/ATR/BAG4/BAX/CAND1/CAV1/CDC42/CDC42EP4/CHMP2A/CLASP1/CLASP2/CNOT1/CREB1/CTTN/CUL4A/CUL4B/CYFIP1/DCTN1/DDB1/DHX33/DNM2/DRG1/DYNC1H1/DYNLL1/EIF4G1/ERCC3/ERCC4/FLNA/FLOT1/FMR1/GRB2/GTF2H2/GTF2H5/HEATR1/HIP1R/HSP90AA1/HSPA1A/HSPA1B/ICE1/ID1/IDE/IL1RAP/IQGAP1/KIRREL1/LIMS1/MAP4K4/MAPRE1/MAPT/MECP2/MSN/MTOR/NUMA1/NUP62/PARP1/PDCD6IP/PFN2/PSMC2/PSMC3/PSMC5/PXN/RAB3GAP1/RAB3GAP2…	88
GO_TUBE_MORPHOGENESIS	101/2414	909/43216	4.41025e-11	3.33119e-10	1.63308e-10	AGO2/ANXA1/ANXA2/ARID1A/ARID2/ATP5F1B/BAX/BRCA1/CAV1/CFL1/CHD7/COL18A1/COL4A2/CSPG4/CTNNB1/EMC10/ENG/EPHA2/EPHB2/FGF2/FN1/GATA2/GTF2I/HK2/HMGA2/HSPG2/ILK/ITGA5/ITGAV/ITGB1/JUN/JUNB/JUP/KAT2A/KIF20B/KRT1/LAMA5/LRP1/LUZP1/MECP2/MED1/MED12/MIA3/MIB1/MICAL2/MTDH/MTHFD1/MTHFD1L/MYH9/MYO1E/NCL/NF1/NFIB/NIPBL/NR2F2/PARVA/PDCD6/PFN1/PGK1/PHB2/PKM/PLXNB2/PML/PODXL/POFUT1/PPIH/PPP1CA/PRKACA/PTK7/RALA/RBM15…	101		GO_POSITIVE_REGULATION_OF_TRANSFERASE_ACTIVITY	88/2039	642/43216	3.33902e-19	4.93273e-18	2.51323e-18	ADNP/AURKB/BAD/BMI1/CACUL1/CCNB1/CCNT1/CCNT2/CCT2/CCT4/CDC20/CDK1/CDK5/CHTF18/CSK/CTNNB1/DCUN1D5/DDX3X/DKC1/DVL3/ECT2/EIF2AK2/ERP29/EZH2/GADD45G/GCN1/HACD3/HMGA2/HNRNPA2B1/HNRNPD/HSP90AA1/HSP90AB1/ILK/IQGAP1/JTB/KIDINS220/KIF14/MADD/MAGED1/MAP2K2/MAP2K7/MAP4K3/MAP4K4/MAPT/MARK2/MRE11/MTOR/MYC/NAB2/NBN/NCAPG2/OXSR1/PABPN1/PAK2/PAK4/PDCD10/PIK3R4/PLK1/PNKP/PRKAR1A/PRKAR2A/PRNP/PRRC1/PTPN1/RAB1A/RAD…	88
GO_PROTEIN_DNA_COMPLEX_SUBUNIT_ORGANIZATION	100/2414	209/43216	6.94452e-68	4.54217e-66	2.22674e-66	ARID1A/ARID2/ATRX/BAZ2A/BRD2/CABIN1/CAND1/CDK7/CENPE/CENPF/CENPO/CENPU/CENPV/CETN2/CHAF1A/CHAF1B/CHD1L/CREB1/CTCF/CUL4A/CUL4B/DAXX/DDB1/DDB2/ERCC2/ERCC3/GTF2E1/GTF2H1/GTF2H2/GTF2H3/GTF2H4/GTF2H5/GTF3C3/GTF3C5/HELLS/HIRA/HMGA1/HMGB1/HMGB2/HP1BP3/INO80/IPO4/KAT6A/MCM2/MED6/MNAT1/NAP1L1/NASP/NPM1/ORC3/PAF1/PARP1/PBRM1/POGZ/POLE3/POLR1E/PSMC2/PSMC3/PSMC5/PSMC6/RAD23B/RB1/RBBP4/RBBP7/RPA1/RPA2/RPL23/R…	100		GO_REGULATION_OF_GROWTH	88/2039	684/43216	1.89769e-17	2.53215e-16	1.29013e-16	ACTL6A/ADNP/APP/ARX/BAP1/BASP1/BRD8/CCAR2/CCNB1/CDC42/CDK1/CDK11A/CDK5/CDKN2AIP/CHD7/CREB1/CTTN/CYFIP1/DDX39B/DDX3X/DMAP1/DNM2/DPYSL2/EIF4G1/EIF4G2/ENO1/EXOSC2/EXOSC4/EXOSC9/EZR/FN1/GPAT4/HDGFL2/HMGA2/HSPA1A/HSPA1B/ILK/INO80/KIF14/LATS1/MACF1/MAP1B/MAPT/MCTS1/MORF4L1/MORF4L2/MRGBP/MTOR/MTPN/NAIF1/NCBP1/NIPBL/NSMCE3/PAK2/PAK4/PLAA/POR/POU3F2/POU4F2/PPIB/PPP2R1A/PRKDC/RAB21/RAI1/RB1/RBBP7/RBPJ/RTN4…	88
GO_CELL_CELL_SIGNALING_BY_WNT	100/2414	513/43216	3.79074e-28	7.72687e-27	3.788e-27	AGO2/AP2A1/AP2A2/AP2B1/AP2M1/AP2S1/ARRB2/ASPM/ATP6AP2/ATP6V0C/CAV1/CBFB/CCAR2/CDC42/CDC73/CHD8/CLTC/CSNK1A1/CSNK1D/CSNK1E/CSNK2A1/CSNK2A2/CTNNB1/CTNND1/CTR9/CUL1/CUL3/DDB1/DDIT3/DDX3X/EMD/FERMT2/G3BP1/GNB1/GSK3B/HDAC1/ILK/ITGA3/JUP/LEO1/LRP1/LRRFIP2/MACF1/MARK2/MED12/MERTK/MOV10/NLE1/PAF1/PFN1/PIAS4/PIN1/PLCB3/PPP1CA/PPP2R1A/PSMA7/PSMB3/PSMC1/PSMC2/PSMC3/PSMC5/PSMC6/PSMD1/PSMD11/PSMD12/PSMD13/PSM…	100		GO_POSITIVE_REGULATION_OF_CELL_DEATH	88/2039	712/43216	2.26214e-16	2.76372e-15	1.40812e-15	ARHGEF2/ATM/BAD/BAX/BCAP31/BCLAF1/CASP8AP2/CAV1/CCAR2/CDK5/CREB1/CTNNA1/CTNNB1/CTNNBL1/DAPK1/DAPK3/DDX3X/DNAJA1/DNM2/DNMT3A/E2F3/ECT2/EIF2S1/EIF4G1/ELK1/ERCC3/FIS1/FOXO1/GADD45G/GAPDH/HIP1R/HMGA2/HMOX1/HSPD1/HSPE1/IGF2R/ITGB1/ITGB2/LATS1/LDHA/MAGED1/MAPT/MTOR/MYC/NCSTN/PAK2/PARP1/PDIA3/PICALM/POU4F2/PPP1CA/PPP2R1A/PPP2R1B/PRKDC/PRKRA/PRNP/RBM10/RBM5/RNPS1/RPL11/RPL26/RPS3/RPS6/RPS7/RRP1B/SAP18/SF…	88
GO_GAMETE_GENERATION	100/2414	676/43216	6.43703e-19	8.04899e-18	3.94592e-18	ACTR1A/AFF4/AGFG1/ALKBH5/ARID4B/ASPM/ATRX/AURKA/BAG6/BAX/BCAP31/BRD2/BRIP1/CALR/CCNB1/CELF1/CEP131/CETN2/CSNK2A2/CTNNB1/DAZAP1/DDX6/DHX36/DIAPH3/DNAJA1/DNM2/DNMT3A/DYNLL1/EIF2S2/EIF5A2/ETV6/FAM50A/FANCA/FANCD2/FANCG/FOSL1/GGNBP2/GORASP2/HMGB2/IGF2R/ITGB1/KDM3A/KDM5A/KHDRBS1/KIF18A/KIFC1/KMT2D/KRT9/MERTK/METTL14/METTL3/MLH1/MSH2/MTOR/MYCBP/NCAPH/NCAPH2/NR2C2/NSUN2/NUP62/PHC2/PLK1/PPP2R1A/PRDX4/PRK…	100		GO_DNA_CONFORMATION_CHANGE	87/2039	231/43216	1.46714e-54	8.16946e-53	4.16236e-53	ACIN1/AKAP8/AKAP8L/ASCC3/ATRX/BLM/BRD2/CABIN1/CCNB1/CDK1/CENPH/CHAF1A/CHAF1B/CHD1/CHD2/CHD3/CHD4/CHD8/CHMP1A/CUL4A/CUL4B/DDB1/DDX1/DDX3X/DHX30/DHX36/DHX9/ERCC3/G3BP1/GTF2H2/GTF2H5/HAT1/HELLS/HIRA/HMGA2/HNRNPA2B1/HP1BP3/IGHMBP2/INO80/KAT6A/KAT6B/KNL1/MCM2/MCM4/MCM6/MIS18BP1/MRE11/NASP/NBN/NCAPD3/NCAPG/NCAPG2/NCAPH2/NIPBL/NPM1/NUSAP1/OIP5/PAF1/PARP1/RAD50/RBBP4/RBBP7/RECQL/RECQL5/RSF1/RUVBL1/RUVBL2…	87
GO_TRANSMEMBRANE_RECEPTOR_PROTEIN_TYROSINE_KINASE_SIGNALING_PATHWAY	100/2414	712/43216	2.39145e-17	2.75317e-16	1.34971e-16	ACTB/ACTR2/ACTR3/AP2A1/AP2A2/AP2B1/AP2M1/AP2S1/AP3S1/ARF4/ARID5B/ARPC1B/ARPC3/ARPC4/ATP6AP1/ATP6V0C/ATP6V1A/ATP6V1E1/BAIAP2/BRK1/C2CD5/CDC42/CNOT9/COL4A2/CSPG4/CTNNB1/CYFIP1/DNM1/DUSP3/ELMO2/EPHA2/EPHB2/EPS15L1/EPS8/FGF2/FIBP/GIGYF2/GNAI2/GTF2F1/GTF2F2/HNRNPA1/HNRNPF/HNRNPH1/HNRNPM/HSP90AA1/IGF2R/IQGAP1/ITGA5/ITGAV/LRP1/MAPK1/MERTK/MVB12A/MVP/MYO1C/MYO1E/MYOF/NCBP1/NCBP2/NCKAP1/NCOA5/NCSTN/NUP62/…	100		GO_MACROMOLECULE_METHYLATION	87/2039	295/43216	1.29968e-44	5.49374e-43	2.79907e-43	ARID4A/ARID4B/ASH2L/ATRX/BAZ2A/BEND3/BRD4/CHTOP/CTNNB1/CTR9/DMAP1/DNMT1/DNMT3A/DOT1L/DPY30/EED/EHMT1/EHMT2/ETF1/EZH2/FAM98B/FBL/FBXO11/GATAD2A/GNAS/IWS1/KDM1A/KDM1B/KDM3A/KDM6A/KMT2A/KMT2B/KMT2D/LMNA/MBD2/MBD3/MECP2/MEN1/METTL3/MGMT/MPHOSPH8/MTA2/MTF2/MYC/NELFE/NOP2/NSD1/NSD2/NSD3/NSUN2/OGT/PAF1/PARP1/PAXBP1/PAXIP1/PCMT1/PRMT1/PRMT5/RAB3B/RAB3D/RAB6A/RBBP5/RBM15/RBM15B/RIF1/RLF/RNF20/SETD1A/SETD2…	87
GO_RESPONSE_TO_WOUNDING	99/2414	657/43216	2.62248e-19	3.36401e-18	1.64916e-18	ACTB/ANXA1/ANXA2/ANXA6/AP3B1/ARF4/ARG1/ARRB2/AURKA/BAX/CAPZA1/CAPZB/CAV1/CBX5/CCNB1/CD151/CD44/CD59/CDC42/CDK1/CDK5/CLASP1/CLASP2/CLIC1/COL5A1/CSRP1/CTNNA1/DSP/EHD1/EHD2/EZH2/FGF2/FIBP/FLNA/FN1/GATA2/GNA11/GNAS/GNB1/HDAC1/HDAC2/ILK/ITGA5/ITGB4/JMJD1C/JUN/KDM1A/KRT1/KRT6A/LGALS1/LMAN1/LNPK/LRP1/MACF1/MAFF/MAPK1/MATN2/MAX/MERTK/MIA3/MTOR/MYH10/MYH9/MYL12A/MYL9/MYOF/NF1/NMNAT1/PABPC4/PHB2/PHLDB2/PKM…	99		GO_TUBE_MORPHOGENESIS	87/2039	909/43216	4.28394e-10	3.22186e-09	1.64154e-09	AGO2/ANXA2/APOD/APOH/ARID1A/ARID2/BAX/CAV1/CFL1/CHD7/CSNK2B/CTNNB1/DVL3/ENPEP/EPHB4/FN1/FOXC2/FOXJ2/FOXP1/GATA4/GTF2I/HES1/HK2/HMGA2/HMOX1/HOXB7/HOXD11/HOXD13/HSPB1/ID1/ILK/ITGA5/ITGB1/ITGB2/JAK1/JUP/KAT2A/KDM6A/KIF20B/KRT1/LUZP1/MAGED1/MECP2/MED1/MED12/MIA3/MTDH/MTHFD1/MYC/MYDGF/MYH9/NCL/NFIB/NIPBL/PAK4/PAXIP1/PBX1/PDCD10/PGK1/PHB2/PKM/PLXNB2/PPIH/PPP1CA/PTK7/RALA/RBM15/RBPJ/RNH1/RPS7/SETD2/SGPL…	87
GO_DEVELOPMENTAL_GROWTH	99/2414	662/43216	4.48748e-19	5.68287e-18	2.78596e-18	ADNP/AGRN/ALCAM/ANAPC2/ANXA1/ANXA2/ANXA6/ARID2/ARID5B/ASPM/ATRX/AURKA/BASP1/CCNB1/CDK1/CDK5/CHD7/COL12A1/COL6A1/COPS2/CREB1/CTNNB1/CTR9/CTTN/CYFIP1/DDX39B/DHCR7/DNM2/EP300/ERCC2/ERCC6/EZH2/EZR/FGF2/FKBP8/FN1/GIGYF2/GNAS/GSK3B/HSP90AA1/HSP90AB1/ILK/IQGAP1/ITGB1/ITSN2/KAT2A/KMT2D/LRP1/MACF1/MAP1B/MAPK1/MATN2/MED1/MED12/MTOR/NBN/NCAPG2/NIPBL/PARP2/PDLIM5/PIN1/PKM/PLAA/POR/PPIB/PRKAR1A/PRKDC/PRPF19/P…	99		GO_MRNA_TRANSPORT	86/2039	148/43216	3.0431e-74	2.51751e-72	1.28268e-72	AAAS/AHCTF1/AKAP8L/ALKBH5/ALYREF/CDC40/CHTOP/CPSF1/CPSF2/CPSF3/CPSF4/DDX19A/DDX39A/DDX39B/DHX38/DHX9/EIF4A3/EIF4E/FIP1L1/FMR1/FYTTD1/G3BP2/HNRNPA1/HNRNPA2B1/HNRNPA3/IGF2BP1/IGF2BP2/IGF2BP3/IWS1/KHSRP/LRPPRC/MAGOH/NCBP1/NCBP2/NCBP3/NUP107/NUP153/NUP155/NUP205/NUP214/NUP35/NUP54/NUP62/NUP85/NUP88/NUP93/NUP98/NXF1/PABPN1/PCID2/POLDIP3/POLR2D/QKI/RAE1/RANBP2/RBM15B/RBM8A/RNPS1/SARNP/SETD2/SRRM1/SRSF1…	86
GO_MRNA_TRANSPORT	98/2414	148/43216	1.44307e-85	1.36336e-83	6.68371e-84	AAAS/AGFG1/AHCTF1/AKAP8L/ALKBH5/ALYREF/BICD2/CDC40/CHTOP/CPSF1/CPSF2/CPSF3/CPSF4/DDX19A/DDX39A/DDX39B/DHX38/DHX9/EIF4A3/EIF4E/EIF5A2/FIP1L1/FMR1/FYTTD1/G3BP2/HNRNPA1/HNRNPA2B1/HNRNPA3/IGF2BP1/IGF2BP2/IGF2BP3/IWS1/KHSRP/MAGOH/MVP/MX2/MYO1C/NCBP1/NCBP2/NCBP3/NUP107/NUP133/NUP153/NUP155/NUP160/NUP188/NUP205/NUP210/NUP214/NUP43/NUP54/NUP58/NUP62/NUP88/NUP93/NUP98/NXF1/PABPN1/POLDIP3/QKI/RAE1/RANBP2/R…	98		GO_REGULATION_OF_NEURON_DIFFERENTIATION	86/2039	650/43216	7.85665e-18	1.0756e-16	5.4802e-17	ABL2/ACTR2/ADNP/AP2A1/APP/ARHGEF2/ATF1/B2M/BCL11B/CALR/CAMSAP2/CAPRIN1/CDC20/CDK5/CDK5RAP3/CERS2/CFL1/CSNK1E/CTTN/CUX1/CYFIP1/DBN1/DDX56/DHX36/DNM2/DPYSL2/DVL3/ECT2/EIF4E/EIF4ENIF1/EIF4G1/EZH2/FMR1/FN1/GAK/HDAC2/HES1/HMG20B/HSPA5/ID1/ID4/ILK/IQGAP1/KDM1A/KIDINS220/MACF1/MAP1B/MAP4K4/MAPT/MARK2/MED1/MOV10/MTOR/MYCBP2/NEGR1/NEPRO/NKX2-2/PBX1/PLAA/PLXNB2/POU3F2/POU4F2/PQBP1/PRPF19/PTK7/RAB21/ROBO2/R…	86
GO_VESICLE_ORGANIZATION	98/2414	319/43216	1.92816e-45	6.99781e-44	3.43059e-44	AGFG1/ANKFY1/ANXA1/ANXA2/AP1G1/AP2M1/AP3B1/AP3D1/ARFGAP2/ARFGAP3/BET1/C2CD5/CALR/CAV1/CD59/CORO1A/CORO1C/CREB1/CSNK1D/CTSC/CUL3/DNAJC13/DNM1/DNM2/EXOC8/GBF1/GNAI3/GOLGA2/GOLPH3/GOSR1/KIF5B/LAMTOR1/LMAN1/MIA3/MVB12A/NAPA/NSF/PDCD6/PDCD6IP/PEF1/PI4K2A/PI4K2B/PICALM/PIK3C3/PREB/RAB14/RAB1A/RAB1B/RAB32/RAB3A/RAB7A/RAB8A/RAB8B/S100A10/SAMD9/SAR1A/SCFD1/SEC13/SEC22B/SEC23A/SEC24B/SEC24C/SEC31A/SNAP23/S…	98		GO_REGULATION_OF_CELL_PROJECTION_ORGANIZATION	86/2039	665/43216	3.21338e-17	4.19114e-16	2.1354e-16	ABL2/ACTR2/ADNP/ANLN/AP2A1/ATF1/B2M/CAMSAP2/CAPRIN1/CAPZB/CAV1/CDC20/CDC42/CDC42EP4/CDK5/CERS2/CFL1/CNTROB/CORO1C/CTTN/CUX1/CYFIP1/DBN1/DCDC2/DDX56/DHX36/DNM2/DPYSL2/DVL3/DYNLL1/EZH2/EZR/FMR1/FN1/GAK/HDAC2/HSPA5/ID1/ILK/IQGAP1/KAT2A/KDM1A/KIDINS220/MACF1/MAP1B/MAP4/MAP4K4/MAPT/MARK2/MOV10/MTOR/MYCBP2/NEGR1/PFN2/PLAA/PLXNB2/POU3F2/POU4F2/PQBP1/PRNP/PTK7/RAB21/RAB5A/RAB8B/RAC2/RALA/RCC2/RDX/RHOG/RO…	86
GO_DEVELOPMENTAL_PROCESS_INVOLVED_IN_REPRODUCTION	98/2414	667/43216	2.31921e-18	2.82289e-17	1.38389e-17	AFF4/AGFG1/ANXA1/ARID1A/ARID4B/ARID5B/ARRB2/ASPM/ATRX/AURKA/BASP1/BAX/BPTF/BRIP1/BSG/CBX2/CCNB1/CEBPB/CELF1/CHD7/CNOT9/CTNNA1/CTNNB1/DAZAP1/DDX6/DNAJB6/DYNLL1/EIF2B4/EIF2S2/FANCA/FANCG/FLNA/FOSL1/GATA2/GGNBP2/HMGB2/HSD17B4/HSP90AB1/HSPA5/ICAM1/IRF2BPL/JUNB/KDM3A/KDM5A/KIF18A/KMT2D/KRT8/MAPK1/MED1/MEN1/MERTK/MLH1/MSH2/MTOR/NASP/NIPBL/NR2F2/NSDHL/NSUN2/NUP107/PHB2/PPP2R1A/PRDX3/PRDX4/PRKACA/PRKDC/P…	98		GO_TRANSMEMBRANE_RECEPTOR_PROTEIN_TYROSINE_KINASE_SIGNALING_PATHWAY	85/2039	712/43216	5.54979e-15	6.13336e-14	3.12496e-14	ACTB/ACTR2/ADAMTS3/AP2A1/AP2A2/AP2B1/AP2M1/APOD/APP/ARF4/ATP6V0D1/ATP6V1A/ATP6V1B2/ATP6V1G1/CAMLG/CDC37/CDC42/CHMP6/CPNE3/CTNNB1/CYFIP1/DNM1/EFNB1/EPHB4/EPS15L1/FOXC2/FOXO1/GIGYF2/GNAI2/GRB2/GTF2F1/HIP1R/HNRNPA1/HNRNPF/HNRNPH1/HNRNPM/HSP90AA1/HSPB1/IDE/IGF2R/IQGAP1/ITGA5/MPZL1/MVB12A/NCBP1/NCBP2/NCOA5/NCSTN/NUP62/OGT/PAK2/PHF14/PHIP/POLR2A/POLR2B/POLR2C/POLR2D/POLR2E/POLR2G/POLR2H/PTBP1/PTPN1/PXN…	85
GO_DNA_TEMPLATED_TRANSCRIPTION_INITIATION	97/2414	235/43216	1.94896e-58	1.06424e-56	5.2173e-57	BAX/BAZ2A/BCLAF1/CAND1/CAVIN1/CBFB/CCNB1/CDK1/CDK7/CDK9/CREB1/CREBBP/CTNNB1/DHX36/ERCC2/ERCC3/FOSL1/GTF2E1/GTF2F1/GTF2F2/GTF2H1/GTF2H2/GTF2H3/GTF2H4/GTF2H5/GTF2I/GTF3C1/GTF3C3/GTF3C4/GTF3C5/HMGB1/JUN/MECP2/MED1/MED10/MED12/MED13/MED14/MED15/MED16/MED17/MED20/MED23/MED24/MED27/MED30/MED31/MED4/MED6/MED7/MED8/MNAT1/NAT14/NCOA6/NR2C2/POLR1A/POLR1B/POLR1C/POLR1E/POLR2A/POLR2B/POLR2C/POLR2E/POLR2G/POL…	97		GO_REGULATION_OF_DEFENSE_RESPONSE	85/2039	762/43216	2.5178e-13	2.50095e-12	1.27424e-12	ABCE1/ANKRD17/APOD/APP/ARG1/ATM/BAP1/BRD4/CACTIN/CAV1/CDC37/CEBPB/CNPY3/CREBBP/DHX9/FAM3A/FGG/FLOT1/FOXP1/GSTP1/HSP90AB1/HSP90B1/HSPA1A/HSPA1B/HSPD1/ITGB2/JAK1/KRT1/LAMP1/MATR3/MED1/MUC19/NONO/NPLOC4/NRAS/PAK2/PCBP2/PIK3R4/POLR3C/PQBP1/PRKDC/PSMA4/PSMA7/PSMB4/PSMC2/PSMC3/PSMC5/PSMD11/PSMD12/PSMD13/PSMD14/PSMD2/PSMD4/PSPC1/PTPN1/PUM1/PUM2/RB1/RBM14/RELA/RPS19/RTN4/S100A14/SELENOS/SFPQ/SIN3A/SIRT2/…	85
GO_SIGNAL_TRANSDUCTION_BY_P53_CLASS_MEDIATOR	97/2414	264/43216	6.24765e-53	2.88264e-51	1.41318e-51	ATAD5/ATM/ATR/ATRIP/ATRX/AURKA/AURKB/BAG6/BARD1/BAX/BLM/BRCA1/BRIP1/CCNB1/CD44/CDK1/CDK2/CDK5/CDK5RAP3/CHD3/CHD4/CNOT1/CNOT10/CNOT11/CNOT3/CNOT4/CNOT9/CSNK2A1/CSNK2A2/DDX5/EHMT1/EHMT2/EP300/GTSE1/HDAC1/HDAC2/HEXIM1/HNRNPK/IFI16/ING4/ING5/KAT6A/KDM1A/MBD3/MEAF6/MRE11/MSH2/MTA2/MYBBP1A/MYO6/NBN/NOP2/PCNA/PIN1/PML/PRMT1/RAD50/RBBP4/RBBP7/RBBP8/RFC2/RFC3/RFC4/RFC5/RMI1/RMI2/RPA1/RPA2/RPF2/RPL11/RPL23…	97		GO_CELL_CELL_ADHESION	85/2039	826/43216	1.83234e-11	1.54231e-10	7.85808e-11	ACTB/AFDN/ANXA2/AP3B1/ARG1/ATP2C1/BAD/BLM/BSG/CAV1/CBFB/CD276/CDC42/CDH11/CEBPB/CNN3/CSK/CSTA/CTNNA1/CTNNB1/CTNND1/DNAJB6/DOCK8/DSC2/DSG1/DSP/EFNB1/EZR/FERMT3/FGG/FLNA/FLOT1/FNDC3A/GNAS/GOLPH3/GRB2/GTPBP4/HES1/HMCN1/HSPB1/HSPD1/HSPH1/IL1RAP/ILK/ITGA5/ITGB1/ITGB2/JUP/KIRREL1/LGALS7B/MAD1L1/METTL3/MIA3/MSN/MYH9/NEGR1/PAK2/PAK4/PCDHB2/PKP1/PKP4/PLG/PLXNB2/PPP1CA/PRKAR1A/PRNP/RAB10/RAC2/RDX/RELA/ROBO…	85
GO_CELLULAR_RESPONSE_TO_LIPID	97/2414	603/43216	5.83635e-21	8.11634e-20	3.97894e-20	ABL2/AKAP8/ANXA1/ARG1/ARID1A/ARRB2/ATM/ATP1A1/ATP2B1/BRCA1/CALR/CBFB/CCNA2/CCNB1/CDC73/CDK19/CDK7/CEBPB/CLU/CNOT1/CNOT9/CREB1/CTNNB1/CTR9/DAXX/DDRGK1/DDX17/DDX18/DDX5/DNAJA1/EIF4E/EP300/EPHX1/FAM210B/FHL2/FIS1/GNB1/HDAC1/HDAC2/HMGB1/HMGB2/HNRNPD/HNRNPU/ICAM1/KANK2/KDM3A/KIF18A/KMT2D/LANCL2/LDLR/MAPK1/MED1/MSN/MTDH/NCOA3/NCOA6/NCOR1/NCOR2/NR2C2/NR2F2/PABPN1/PAF1/PARP1/PGRMC2/PHB/PHB2/PLAA/PRDX2/PR…	97		GO_RNA_EXPORT_FROM_NUCLEUS	84/2039	136/43216	9.55179e-76	8.50991e-74	4.33581e-74	AAAS/ABCE1/AKAP8L/ALKBH5/ALYREF/CDC40/CHTOP/CPSF1/CPSF2/CPSF3/CPSF4/CPSF6/DDX39A/DDX39B/DHX38/DHX9/EIF4A3/EIF4E/EIF6/FIP1L1/FYTTD1/HNRNPA1/HNRNPA2B1/IWS1/KHDRBS1/MAGOH/NCBP1/NCBP2/NPM1/NUP107/NUP153/NUP155/NUP205/NUP214/NUP35/NUP54/NUP62/NUP85/NUP88/NUP93/NUP98/NXF1/PABPN1/PCID2/POLDIP3/POLR2D/RAE1/RAN/RANBP2/RBM15B/RBM26/RBM27/RBM8A/RNPS1/RPS15/RPSA/SARNP/SETD2/SRRM1/SRSF1/SRSF11/SRSF2/SRSF3/SRS…	84
GO_REGULATION_OF_MRNA_PROCESSING	96/2414	139/43216	1.31671e-86	1.30617e-84	6.40336e-85	BARD1/C9orf78/CCNB1/CCNT1/CDC73/CDK11A/CDK9/CELF1/CIRBP/CPSF4/CPSF6/CPSF7/CTR9/CWC22/DAZAP1/DDX17/DDX5/DHX36/DHX9/FMR1/HNRNPA1/HNRNPA2B1/HNRNPK/HNRNPL/HNRNPU/IWS1/KHDRBS1/LEO1/MAGOH/MBNL1/NCBP1/NCBP2/NELFE/NSRP1/NUDT21/NUP98/PABPN1/PAF1/PRDX6/PRPF19/PTBP1/RBFOX2/RBM10/RBM15/RBM15B/RBM17/RBM19/RBM25/RBM3/RBM4/RBM42/RBM4B/RBM5/RBM7/RBM8A/RBMX/RBMXL1/RNF20/RNF40/RNPS1/SAFB/SAFB2/SAP18/SART3/SF3B4/SF…	96		GO_DNA_RECOMBINATION	84/2039	267/43216	1.45334e-45	6.37598e-44	3.24858e-44	ACTL6A/ACTR2/ACTR5/ALYREF/ATAD5/ATM/BCL11B/BLM/BRCA2/CHEK1/ERCC4/EXD2/EXOSC6/FEN1/FUS/GEN1/HSPD1/IGHMBP2/INO80/INO80E/KDM1A/KIN/KPNA1/KPNA2/LIG3/MCRS1/MLH1/MORF4L1/MRE11/MSH2/MSH3/MSH6/NBN/NCOA6/NFRKB/NIPBL/NONO/NSD2/NSMCE3/PARP1/PAXIP1/PRKDC/PSMC3IP/PSMD14/RAD21/RAD50/RAD51AP1/RBM14/RECQL/RECQL5/RIF1/RMI1/RNF168/RUVBL1/RUVBL2/SETD2/SETX/SFPQ/SMARCAD1/SMC5/SMC6/SMCHD1/SUPT6H/TCF3/TERF2/TERF2IP/TF…	84
GO_MITOTIC_NUCLEAR_DIVISION	96/2414	280/43216	2.75466e-49	1.123e-47	5.50535e-48	AKAP8/AKAP8L/ANAPC1/ANAPC5/ANLN/ATM/ATRX/AURKA/AURKB/BUB3/CCNA2/CCNB1/CDC16/CDC20/CDC23/CDC27/CDCA5/CDCA8/CENPE/CENPF/CHAMP1/CLASP1/CLASP2/CUL3/DERPC/DRG1/DYNC1LI1/EPS8/FLNA/GOLGA2/HIRA/HNRNPU/HSPA1A/IK/INCENP/INO80/KIF14/KIF18A/KIF20B/KIF22/KIF2A/KIF2C/KIF4A/KIFC1/KPNB1/MAD1L1/MAU2/MKI67/MTBP/MYBL2/NCAPD2/NCAPD3/NCAPG/NCAPH/NCAPH2/NIPBL/NSMCE2/NUMA1/NUP62/NUSAP1/PDS5A/PDS5B/PHB2/PHIP/PIN1/PKMYT1…	96		GO_POSITIVE_REGULATION_OF_CELLULAR_PROTEIN_LOCALIZATION	84/2039	319/43216	5.84352e-39	1.95606e-37	9.96616e-38	ACSL3/AP2B1/BAD/BAP1/BCAP31/CCT2/CCT3/CCT4/CCT5/CCT6A/CCT7/CCT8/CDK1/CDK5/CDK5RAP3/CEP131/CHP1/CSNK2A2/CTDSPL2/DDRGK1/DKC1/DMAP1/ECT2/EMD/EPB41/EPB41L2/EZR/FIS1/FLNA/GNL3/GNL3L/GTSE1/HDAC3/HSP90AB1/ICE1/IPO5/IQGAP1/ITGB1/ITGB2/JUP/KIF20B/KIF5B/MAP1A/MAPT/MCRS1/MESD/MSN/NDC80/NIPBL/NUMA1/NUP62/PARP1/PCM1/PDCD10/PLK1/PRNP/RAC2/RAN/RBM22/RDX/RER1/RHOG/RTN4/SAR1A/SEC16A/SH3GLB1/SMAD3/SPTBN1/STOM/TARD…	84
GO_NUCLEIC_ACID_PHOSPHODIESTER_BOND_HYDROLYSIS	96/2414	286/43216	2.36885e-48	9.39958e-47	4.60803e-47	AGO2/APTX/ATAD5/AZGP1/BAX/CHD1L/CNOT1/CPSF1/CPSF2/CPSF3/CPSF4/CPSF6/CPSF7/CSTF2/CSTF2T/CSTF3/CUL4A/CUL4B/DDB1/DDB2/DDX1/DGCR8/DIS3/DNASE1L1/EDC3/EDC4/ERCC2/ERCC3/ERCC4/EXD2/EXOSC10/EXOSC2/EXOSC3/EXOSC4/EXOSC5/EXOSC6/EXOSC7/EXOSC8/EXOSC9/FEN1/FIP1L1/G3BP1/GTF2H1/GTF2H2/GTF2H3/GTF2H4/GTF2H5/HELZ2/HMGB1/HMGB2/ISG20L2/KPNA1/KPNB1/KRI1/MOV10/MRE11/NCBP1/NCBP2/NHP2/NMNAT1/NTHL1/NUDT21/PARP1/PCF11/PCNA/…	96		GO_CELLULAR_RESPONSE_TO_LIPID	84/2039	603/43216	7.94256e-19	1.13569e-17	5.78635e-18	ABL2/ACACA/AKAP8/ARG1/ARID1A/ATM/ATP1A1/ATP2B1/BAD/CACTIN/CALR/CBFB/CCNB1/CDC73/CEBPB/CNOT1/CPT1A/CREB1/CTNNB1/CTR9/CYP7B1/DDRGK1/DDX17/DDX5/DNAJA1/EIF4E/ELK1/FIS1/FOXO1/FOXP1/GNB1/GSTP1/HDAC1/HDAC2/HNRNPD/HNRNPU/KDM3A/KIF18A/KMT2D/LATS1/MED1/MSN/MTDH/NCOA6/NCOR1/NCOR2/NR0B1/NR2C2/PABPN1/PAF1/PARP1/PGRMC2/PHB2/PIAS2/PLAA/POU4F2/PRPF8/PTK7/RAN/RB1/RBFOX2/RBM14/RELA/RUVBL2/RXRA/RXRB/SAFB/SAFB2/SELE…	84
GO_REGULATION_OF_PROTEIN_CATABOLIC_PROCESS	96/2414	374/43216	3.19711e-37	9.06151e-36	4.4423e-36	ANXA2/AURKA/BAG2/BAG5/BAG6/BARD1/BCAP31/CAV1/CCAR2/CCDC22/CDK5RAP3/CLU/COMMD1/CSNK1A1/CSNK1D/CSNK1E/CSNK2A1/CSNK2A2/CTSC/CUL4B/CYP51A1/DDB1/DDRGK1/ERLEC1/EZR/FLNA/FMR1/FZR1/GBA/GSK3B/HSP90AA1/HSP90AB1/HSPA1A/ITCH/LDLR/LPCAT1/LRP1/MAP1A/MSN/MYCBP2/NSF/OGT/PHB/PIN1/PLK1/PML/PRKACA/PSMC1/PSMC2/PSMC3/PSMC5/PSMC6/PSMD1/PSMD14/PSMD2/PSMD3/PSME3/RAB7A/RACK1/RAD23B/RDX/RNF40/RPL11/RPL23/RPL5/RPS7/RYBP/SE…	96		GO_MUSCLE_STRUCTURE_DEVELOPMENT	84/2039	656/43216	1.35885e-16	1.68865e-15	8.60371e-16	ALX4/ANKRD17/ARID1A/ATP2A2/BASP1/CALR/CAV1/CCNB1/CCNT2/CDC42/CDK1/CDK5/CDK9/CENPF/CHD2/CHD7/CREB1/CTNNA1/CTNNB1/DDX17/DDX39B/DDX5/DNMT1/DSP/EEF2/EHD1/EMD/EZH2/FLOT1/FRG1/FXR1/GATA4/GTF3C5/HES1/HIRA/HMG20B/HNRNPU/ILK/ITGA11/ITGB1/JPH1/KAT2A/KDM1A/KRT8/LMNA/LUC7L/MBNL1/MECP2/MED1/MED20/MORF4L2/MTOR/MTPN/MYEF2/MYH10/MYH9/MYL6/NFATC3/PAXBP1/PRKAR1A/PTBP1/RB1/RBM4/RBPJ/RXRA/SETD3/SIRT2/SKI/SMAD3/SMARC…	84
GO_PROCESS_UTILIZING_AUTOPHAGIC_MECHANISM	96/2414	482/43216	8.07549e-28	1.61836e-26	7.93381e-27	ABL2/ANXA7/ATG3/ATM/ATP6V0C/ATP6V1A/ATP6V1E1/CAPNS1/CDK5/CISD2/CLTC/CLU/CSNK2A1/CSNK2A2/CTTN/DYNLL1/EEF1A1/EIF4G1/EIF4G2/EMC6/EP300/ERCC4/EXOC1/EXOC4/EXOC7/EXOC8/FIS1/GAPDH/GBA/GNAI3/GOLGA2/HK2/HMGB1/HSP90AA1/HSPA8/IFI16/ITGB4/LAMP2/LAMTOR1/MARK2/MTDH/MTOR/MVB12A/NAMPT/PIK3C3/PIK3R4/PLAA/PRKACA/RAB1A/RAB1B/RAB24/RAB3GAP1/RAB5A/RAB7A/RAB8A/RHEB/RMC1/SCFD1/SEC22B/SNAPIN/SNRNP70/SNX6/SPTLC1/SPTLC2/S…	96		GO_NEGATIVE_REGULATION_OF_CELL_POPULATION_PROLIFERATION	84/2039	756/43216	4.30657e-13	4.16349e-12	2.12131e-12	APOD/APOH/APP/ARG1/ARID2/ASPH/ATM/ATP5F1A/BAP1/BAX/BCL11B/BRCA2/CAV1/CDC73/CEBPB/CERS2/CGREF1/CHERP/COMT/CSK/CSNK2B/CTBP1/CTBP2/CTNNA1/CTNNB1/CUL4A/E2F3/EIF2AK2/EMD/ETV3/GSTP1/GTPBP4/HES1/HMOX1/HSPA1A/HSPA1B/IFITM1/ILK/LMNA/MAD1L1/MAGED1/MED1/MED31/MEN1/MTBP/MYC/NFIB/NPM1/NUP62/PBRM1/PDCD10/PDS5B/PHB2/PHF14/PLG/PRDX4/PRKAR1A/PRKRA/PRNP/RB1/RBBP4/RBM10/RBM5/RBPJ/RUNX3/SF1/SIRT2/SKI/SMAD1/SMAD3/SMA…	84
GO_POSITIVE_REGULATION_OF_TRANSFERASE_ACTIVITY	96/2414	642/43216	1.55841e-18	1.9125e-17	9.37581e-18	ACSL1/ADNP/AURKB/CCNB1/CCNK/CCNT1/CCNT2/CCT2/CCT4/CDC20/CDK1/CDK5/CENPE/CHTF18/CLSPN/CLU/CSPG4/CTNNB1/DAXX/DDX3X/DKC1/DUSP12/ECT2/EIF2AK2/ERCC6/ERP29/EZH2/FGF2/FZR1/GCN1/GOLGA2/HACD3/HMGA2/HMGN1/HNRNPA2B1/HNRNPD/HSP90AA1/HSP90AB1/ILK/IQGAP1/IQGAP3/KIF14/MAP4K3/MAP4K4/MAPK1/MARK2/MINK1/MNAT1/MOB1B/MRE11/MTOR/NAB2/NBN/NCAPG2/NEK7/OSBPL8/OXSR1/PABPN1/PAK2/PIK3R4/PIN1/PLK1/PRDX2/PRKACA/PRKAR1A/PRKAR2…	96		GO_CARBOHYDRATE_DERIVATIVE_METABOLIC_PROCESS	84/2039	935/43216	1.59352e-08	1.02421e-07	5.21835e-08	ACACA/ACLY/ACSL3/ALDOA/ALG5/AP2A1/ATP5F1A/ATP6V1A/ATP6V1B2/B4GAT1/BAD/BAX/BEND3/CAD/CHP1/CLN6/CLTC/CTNNB1/DAD1/DDOST/DPM3/ELOVL1/ENO1/ERH/ERP44/ESYT1/ESYT2/FAR1/FASN/FN3K/GANAB/GART/GFPT1/GMPS/GNAI3/GOLPH3/GPAT4/GTPBP1/HK2/HPRT1/HS2ST1/HSD17B4/HSPA1A/HSPA1B/HSPA8/IMPDH2/ITM2A/LMAN1/MOGS/MUC19/NCSTN/OGT/OLA1/PAICS/PARP1/PFKL/PFKM/PFKP/PIGT/PLOD3/POGLUT3/PRKCSH/RAB1A/RAB1B/RAN/RPN1/RPN2/RRM1/RRM2/S…	84
GO_NEGATIVE_REGULATION_OF_CELL_POPULATION_PROLIFERATION	96/2414	756/43216	6.17029e-14	5.7204e-13	2.80435e-13	ARG1/ARID2/ASPH/ATM/ATP5F1A/AZGP1/B4GALT7/BAP1/BAX/BRIP1/CAV1/CDC73/CDKN2A/CEBPB/CHERP/CNN1/COL18A1/COMT/CTBP1/CTBP2/CTCF/CTNNA1/CTNNB1/CUL1/CUL2/CUL4A/EIF2AK2/EMD/FOSL1/GATA2/GGNBP2/GTPBP4/HMGA1/HSPA1A/IDH2/IFITM1/ILK/ING1/ING4/ING5/INPPL1/ITCH/JUN/KANK2/LMNA/MAD1L1/MED1/MED31/MEN1/MORC3/MTBP/NF1/NF2/NFIB/NPM1/NR2F2/NUP62/P3H1/P3H3/PAWR/PBRM1/PDS5B/PHB/PHB2/PHF14/PML/PRDX4/PRKAR1A/PRKRA/PTPN2/RB…	96		GO_DNA_TEMPLATED_TRANSCRIPTION_INITIATION	83/2039	235/43216	1.6044e-49	7.87379e-48	4.01171e-48	BAX/BAZ2A/BCLAF1/BDP1/CAND1/CBFB/CCNB1/CCNC/CDK1/CDK9/CREB1/CREBBP/CTNNB1/DHX36/DR1/E2F3/ERCC3/GTF2B/GTF2F1/GTF2H2/GTF2H5/GTF2I/GTF3C1/GTF3C3/GTF3C5/MAZ/MECP2/MED1/MED12/MED13/MED16/MED17/MED20/MED23/MED24/MED30/MED31/MED4/MED6/NCOA6/NR0B1/NR2C2/PAXIP1/POLR1A/POLR1B/POLR1C/POLR1E/POLR2A/POLR2B/POLR2C/POLR2D/POLR2E/POLR2G/POLR2H/PSMC2/PSMC3/PSMC5/RBPJ/RSF1/RXRA/RXRB/SETX/SMARCA4/SMARCA5/SMARCB1/SN…	83
GO_RNA_EXPORT_FROM_NUCLEUS	95/2414	136/43216	1.80084e-86	1.72881e-84	8.47526e-85	AAAS/ABCE1/AGFG1/AKAP8L/ALKBH5/ALYREF/CDC40/CHTOP/CPSF1/CPSF2/CPSF3/CPSF4/CPSF6/DDX39A/DDX39B/DHX38/DHX9/EIF4A3/EIF4E/EIF6/FIP1L1/FYTTD1/HNRNPA1/HNRNPA2B1/IWS1/KHDRBS1/MAGOH/NCBP1/NCBP2/NMD3/NOL6/NPM1/NUP107/NUP133/NUP153/NUP155/NUP160/NUP188/NUP205/NUP210/NUP214/NUP43/NUP54/NUP58/NUP62/NUP88/NUP93/NUP98/NXF1/PABPN1/POLDIP3/RAE1/RAN/RANBP2/RBM15B/RBM26/RBM27/RBM8A/RNPS1/RPS15/RPSA/SARNP/SEC13/SET…	95		GO_CELL_CELL_SIGNALING_BY_WNT	83/2039	513/43216	8.46938e-23	1.50911e-21	7.68896e-22	AGO2/AP2A1/AP2A2/AP2B1/AP2M1/APP/BCL7B/CAV1/CBFB/CCAR2/CDC42/CDC73/CHD8/CLTC/CSNK1E/CSNK2A2/CSNK2B/CTNNB1/CTNND1/CTR9/CUL3/DAPK3/DCDC2/DDB1/DDX3X/DVL3/EMD/FOXO1/G3BP1/GNB1/HDAC1/HMGXB4/ILK/JUP/KDM6A/LATS1/LEO1/MACF1/MARK2/MBD2/MED12/MESD/MOV10/NLE1/PAF1/PPP1CA/PPP2R1A/PRDM15/PSMA4/PSMA7/PSMB4/PSMC2/PSMC3/PSMC5/PSMD11/PSMD12/PSMD13/PSMD14/PSMD2/PSMD4/PTK7/RAB5A/RBPJ/RUVBL1/RUVBL2/SCYL2/SKI/SKP1/SM…	83
GO_NUCLEAR_CHROMOSOME_SEGREGATION	95/2414	260/43216	1.30409e-51	5.70733e-50	2.79795e-50	ACTR2/ACTR3/AKAP8/AKAP8L/ANAPC1/ANAPC5/ATM/ATRX/AURKB/BAG6/BLM/BRIP1/BUB3/CCNB1/CDC20/CDC23/CDC27/CDC42/CDCA5/CDCA8/CENPE/CENPF/CHAMP1/CTCF/CTNNB1/CUL3/DERPC/DYNC1H1/DYNC1LI1/ECT2/ERCC4/FANCD2/FEN1/HIRA/HNRNPU/IK/INCENP/INO80/KIF14/KIF18A/KIF22/KIF2C/KIF4A/KIFC1/KPNB1/MAD1L1/MAU2/MLH1/MRE11/NCAPD2/NCAPD3/NCAPG/NCAPH/NCAPH2/NIPBL/NSMCE2/NUMA1/NUP62/NUSAP1/P3H4/PDS5A/PDS5B/PHB2/PLK1/POGZ/PPP2R1A/PR…	95		GO_COTRANSLATIONAL_PROTEIN_TARGETING_TO_MEMBRANE	82/2039	103/43216	5.72613e-89	6.76735e-87	3.44798e-87	RPL10/RPL10A/RPL11/RPL12/RPL13/RPL13A/RPL14/RPL15/RPL17/RPL18/RPL18A/RPL19/RPL21/RPL22/RPL23/RPL23A/RPL24/RPL26/RPL27/RPL27A/RPL28/RPL29/RPL3/RPL30/RPL31/RPL34/RPL35A/RPL36/RPL36A/RPL37A/RPL38/RPL4/RPL5/RPL7/RPL7A/RPL8/RPL9/RPLP0/RPLP2/RPS10/RPS11/RPS12/RPS13/RPS14/RPS15/RPS15A/RPS16/RPS17/RPS18/RPS19/RPS2/RPS20/RPS23/RPS24/RPS25/RPS26/RPS27/RPS28/RPS29/RPS3/RPS3A/RPS4X/RPS5/RPS6/RPS7/RPS8/RPS9/R…	82
GO_RESPONSE_TO_ENDOPLASMIC_RETICULUM_STRESS	95/2414	268/43216	2.95806e-50	1.2576e-48	6.16523e-49	ARFGAP1/ATF6/ATF6B/ATP2A2/AUP1/BAG6/BAX/BCAP31/CALR/CAV1/CCDC47/CDK5RAP3/CEBPB/CLU/DCTN1/DDIT3/DDRGK1/DERL1/DNAJB11/DNAJC10/DNAJC3/EEF2/EIF2AK2/EIF2S1/EP300/ERLEC1/ERLIN1/ERLIN2/ERO1A/ERP29/ERP44/FAF2/GET4/GFPT1/GORASP2/GSK3B/HM13/HSP90B1/HSPA1A/HSPA5/HYOU1/JUN/LMNA/MANF/NPLOC4/OPA1/P4HB/PDIA3/PDIA4/PDIA6/PML/PPP2CB/PREB/PSMC6/PTPN1/PTPN2/RACK1/RCN3/SDF2/SEC31A/SEC61B/SEL1L/SGTA/SRPRA/SRPRB/SSR1/…	95		GO_SISTER_CHROMATID_SEGREGATION	82/2039	187/43216	8.28521e-58	4.89588e-56	2.49446e-56	AKAP8/AKAP8L/ANAPC1/ANAPC4/ANAPC5/ATM/ATRX/AURKB/BUB1/BUB3/CCNB1/CDC20/CDC23/CDC27/CDCA8/CENPF/CHAMP1/CHMP1A/CHMP2A/CHMP6/CTNNB1/CUL3/DERPC/DSN1/DYNC1LI1/FEN1/GEN1/HIRA/HNRNPU/IK/INCENP/INO80/KIF14/KIF18A/KIF22/KIF2C/KIF4A/KIFC1/KPNB1/LATS1/MAD1L1/MAD2L1/MRE11/NCAPD3/NCAPG/NCAPH2/NDC80/NIPBL/NUMA1/NUP62/NUSAP1/PCID2/PDS5A/PDS5B/PHB2/PLK1/POGZ/PPP2R1A/PRC1/RACGAP1/RAD21/RAN/RB1/RECQL5/SFPQ/SGO2/SL…	82
GO_NEGATIVE_REGULATION_OF_ORGANELLE_ORGANIZATION	95/2414	369/43216	5.80786e-37	1.63831e-35	8.03162e-36	ARHGEF2/ARRB2/ATAD2/ATM/ATRX/AURKB/BRCA1/BUB3/CAMSAP2/CAPZA1/CAPZB/CCNB1/CDC20/CENPF/CKAP2/CLASP1/CLASP2/CLU/CORO1A/CTBP1/DNM2/DNMT1/DYNC1LI1/EPS8/ERCC4/EXOSC10/GNL3L/HMGA1/HNRNPA1/HNRNPC/HNRNPU/HSPA1A/IK/KAT2A/KDM1A/KDM3A/KDM5A/LIMA1/LMAN1/LMNA/MAD1L1/MAP4/MAPRE1/MCM2/MECP2/MNAT1/MTBP/NAT10/NBN/NPM1/OPA1/PARP1/PFN1/PHF8/PHLDB2/PLK1/PPFIA1/PRKAR1A/RAB7A/RAD21/RAD50/RBM14/RDX/SCFD1/SEC22B/SET/SIN3…	95		GO_CELL_CYCLE_G2_M_PHASE_TRANSITION	82/2039	268/43216	1.80574e-43	7.31263e-42	3.7258e-42	ACTR1A/AKAP8/AKAP8L/AKAP9/APP/ATAD5/ATM/AURKB/BABAM1/BLM/BRD4/CCNB1/CDK1/CDK2/CDK5RAP3/CENPF/CEP131/CHEK1/CKAP5/CLASP1/CSNK1E/DCTN1/DCTN2/DNM2/DYNC1H1/DYNC1I2/DYNLL1/GTSE1/HAUS6/HMGA2/HSP90AA1/KAT14/KHDRBS1/KIF14/LATS1/MAPRE1/MECP2/MRE11/MSH6/MTA3/NBN/NEDD1/NPM1/ODF2/ORC1/PAXIP1/PBX1/PCM1/PLK1/PPP1CB/PPP1R12A/PPP2R1A/PPP2R2A/PSMA4/PSMA7/PSMB4/PSMC2/PSMC3/PSMC5/PSMD11/PSMD12/PSMD13/PSMD14/PSMD2/PS…	82
GO_NUCLEAR_TRANSCRIBED_MRNA_CATABOLIC_PROCESS_NONSENSE_MEDIATED_DECAY	94/2414	119/43216	2.50654e-94	2.92528e-92	1.43408e-92	EIF3E/EIF4A3/EIF4G1/ETF1/EXOSC10/HELZ2/MAGOH/NBAS/NCBP1/NCBP2/PABPC1/PPP2R1A/PYM1/RBM8A/RNPS1/RPL10/RPL10A/RPL11/RPL12/RPL13/RPL13A/RPL14/RPL15/RPL17/RPL18/RPL18A/RPL19/RPL21/RPL22/RPL23/RPL23A/RPL24/RPL26/RPL27/RPL27A/RPL28/RPL29/RPL3/RPL30/RPL31/RPL32/RPL34/RPL35/RPL35A/RPL36/RPL36A/RPL37A/RPL38/RPL4/RPL5/RPL7/RPL7A/RPL8/RPL9/RPLP0/RPLP1/RPLP2/RPS10/RPS11/RPS12/RPS13/RPS14/RPS15/RPS15A/RPS16/RP…	94		GO_REGULATION_OF_VESICLE_MEDIATED_TRANSPORT	82/2039	513/43216	3.41228e-22	6.00624e-21	3.06019e-21	ABL2/ACSL3/ACTN4/ANXA2/AP2A1/AP2B1/ATP2A2/B2M/CALR/CAV1/CDK5/CHMP2A/CLASP1/CLASP2/CSK/DNAJC13/DNM1/DNM2/EHD1/EHD4/EIPR1/EZR/FGG/FLOT1/FMR1/GAS1/GNAI2/HIP1R/HMOX1/HNRNPK/ITGB2/KIF5B/LAMP1/LMAN2/LRPAP1/LYAR/LYPLA1/MAP2K2/MSN/NAPA/NSF/PACSIN3/PDCD6IP/PFN2/PICALM/PREB/PTPN1/RAB10/RAB11B/RAB21/RAB2B/RAB3A/RAB3B/RAB3D/RAB3GAP1/RAB5A/RAB5C/RAB7A/RAB8A/RAB8B/RAB9A/RAC2/RALA/RAP1B/RDX/RUFY1/SAR1A/SCFD1/SC…	82
GO_NEGATIVE_REGULATION_OF_MITOTIC_CELL_CYCLE	94/2414	333/43216	3.41562e-40	1.04793e-38	5.13732e-39	ATM/ATRX/AURKA/AURKB/BAX/BLM/BRCA1/BUB3/CCNB1/CDC20/CDC73/CDK1/CDK2/CDK5RAP3/CDKN2A/CENPF/CLSPN/CNOT1/CNOT10/CNOT11/CNOT3/CNOT4/CNOT9/CTNNB1/CUL1/DYNC1LI1/EP300/EZH2/GIGYF2/GTSE1/HMGA2/IK/INTS3/KANK2/MAD1L1/MDC1/MRE11/MSH2/MSH6/MTBP/NBN/NLE1/ORC1/PCNA/PLK1/PML/PPP1R10/PRCC/PRKDC/PRMT1/PSMA7/PSMB3/PSMC1/PSMC2/PSMC3/PSMC5/PSMC6/PSMD1/PSMD11/PSMD12/PSMD13/PSMD14/PSMD2/PSMD3/PSMD4/PSMD5/PSMD6/PSME3/R…	94		GO_LYMPHOCYTE_ACTIVATION	82/2039	720/43216	2.20043e-13	2.20081e-12	1.12132e-12	AP3B1/ARG1/ATAD5/ATM/ATP11C/B2M/BAD/BAG6/BAX/BCL11B/BLM/CAV1/CBFB/CD276/CDC42/CEBPB/CHD7/CLPTM1/CSK/CTNNB1/DDOST/DOCK8/EFNB1/EXOSC6/FOXP1/GON4L/GRB2/HELLS/HES1/HPRT1/HSPD1/HSPH1/IGHG1/IMPDH2/IRF2BP2/ITGB1/ITGB2/ITM2A/KAT2A/LAMP1/MAD1L1/METTL3/MLH1/MSH2/MSH6/MSN/MTOR/MYH9/NBN/NCAPH2/NCSTN/NSD2/PAK2/PAXIP1/PCID2/PRDX1/PRKAR1A/PRKDC/PRNP/RAC2/RBPJ/RIF1/RNF168/RPS3/RUNX3/SART1/SIRPB1/SMAD3/SNX27/SP3/…	82
GO_PROTEIN_COMPLEX_OLIGOMERIZATION	94/2414	528/43216	1.55031e-23	2.49391e-22	1.22261e-22	ACAT1/AHNAK/ALB/ALDOA/ANXA2/ANXA6/ARG1/ATL2/ATL3/ATXN10/BAX/BEND3/BLM/BRK1/CAMK2D/CAT/CAV1/CLU/COL6A1/CPSF6/CPSF7/CTNNA1/DDIT3/DERL1/DHRS4/DYNC1LI2/ECT2/EHD1/EHD4/ELAVL1/EP300/FARSA/FARSB/FIS1/FSD1/FUS/GBA/GNB1/GOLGA2/HM13/HMGCL/ILK/IMPDH2/JUP/KHDRBS1/KRT1/KRT10/LETM1/MARCKS/MMP1/MPP2/NPM1/NUDT21/NUP54/NUP58/NUP62/OPA1/PDCD6IP/PEX14/PFKL/PFKM/PKM/PRMT1/RACK1/RBMX/RCC1/RPS19/RRM1/RRM2/S100A10/SAMH…	94		GO_PROTEIN_FOLDING	81/2039	226/43216	6.33835e-49	3.05878e-47	1.55846e-47	B2M/BAG2/BAG4/CALR/CANX/CCT2/CCT3/CCT4/CCT5/CCT6A/CCT7/CCT8/CDC37/CSNK2A2/CSNK2B/CWC27/DNAJA1/DNAJB1/DNAJB11/DNAJB12/DNAJB6/DNAJC1/DNAJC10/DNAJC7/EMC1/EMC2/EMC3/EMC6/ERO1A/ERP29/ERP44/GAK/GANAB/GNAI2/GNAI3/GNB1/GNB2/HSP90AA1/HSP90AB1/HSP90B1/HSPA1A/HSPA1B/HSPA5/HSPA8/HSPA9/HSPB1/HSPD1/HSPE1/HSPH1/LMAN1/MESD/MLEC/MOGS/NFYC/NKTR/NUDC/P4HB/PDIA3/PDIA4/PDIA5/PDIA6/PEX19/PFDN2/PPIA/PPIB/PPIE/PPIH/PPIL…	81
GO_CELL_CELL_ADHESION	94/2414	826/43216	5.76835e-11	4.29165e-10	2.10393e-10	ACTB/AFDN/ALCAM/ANXA1/ANXA2/AP3B1/AP3D1/ARG1/ATP2C1/BAIAP2/BLM/BSG/CAV1/CBFB/CD276/CD44/CDC42/CDC42EP1/CDSN/CEBPB/CLIC1/CNN3/CORO1A/CSRP1/CSTA/CTNNA1/CTNNB1/CTNND1/DNAJB6/DSG1/DSP/DUSP3/ELMO2/EZR/FIBP/FLNA/FLOT2/GNAS/GOLPH3/GTPBP4/HMGB1/HSPD1/ICAM1/ILK/ITCH/ITGA5/ITGA6/ITGAV/ITGB1/JUP/KRT18/LAMB1/LGALS1/MAD1L1/METTL3/MIA3/MINK1/MSN/MYH9/MYL12A/MYL9/NF2/PAK2/PALLD/PARVA/PAWR/PDLIM5/PKP4/PLXNB2/POD…	94		GO_SIGNAL_TRANSDUCTION_BY_P53_CLASS_MEDIATOR	81/2039	264/43216	4.68746e-43	1.85925e-41	9.47293e-42	ATAD5/ATM/ATR/ATRIP/ATRX/AURKB/BAG6/BAX/BLM/BOP1/BRCA2/CCNB1/CDK1/CDK2/CDK5/CDK5RAP3/CHD3/CHD4/CHEK1/CNOT1/CNOT11/CSNK2A2/CSNK2B/DDX5/EHMT1/EHMT2/GTSE1/HDAC1/HDAC2/HNRNPK/KAT6A/KDM1A/MBD3/MRE11/MSH2/MTA2/NBN/NOP2/PAK1IP1/PAXIP1/PCNA/POU4F2/PRMT1/PRMT5/RAD50/RBBP4/RBBP7/RFC2/RFC3/RFC4/RFC5/RMI1/RPL11/RPL23/RPL26/RPL5/RPS7/SNW1/SSRP1/SUPT16H/TAF1/TAF10/TAF12/TAF15/TAF2/TAF4/TAF5/TAF6/TAF7/TAF9/TAF9…	81
GO_RNA_3_END_PROCESSING	93/2414	148/43216	4.7425e-78	3.81451e-76	1.87002e-76	ALYREF/BARD1/CCNB1/CCNT1/CDC40/CDC73/CDK9/CHTOP/CLP1/CPSF1/CPSF2/CPSF3/CPSF4/CPSF6/CPSF7/CSTF1/CSTF2/CSTF2T/CSTF3/CTR9/DDX39A/DDX39B/DHX36/DHX38/DKC1/EIF4A3/EXOSC2/EXOSC3/EXOSC4/EXOSC5/EXOSC6/EXOSC7/EXOSC8/EXOSC9/FBL/FIP1L1/INTS1/INTS14/INTS2/INTS6/INTS6L/INTS7/INTS8/LEO1/MAGOH/NCBP1/NCBP2/NELFE/NUDT21/PABPC1/PABPN1/PAF1/PAPOLG/PCF11/POLDIP3/RBM8A/RNF20/RNF40/RNPS1/RPRD1A/RPRD1B/RPRD2/RPSA/SARNP/…	93		GO_REGULATION_OF_BINDING	81/2039	365/43216	7.01614e-32	1.87237e-30	9.53977e-31	ACTB/ADD1/ADNP/ANXA2/APP/AURKB/B2M/BAG2/BAX/BTAF1/CAV1/CDK5/CDK9/CSNK1E/CSNK2B/CTBP2/CTNNB1/DDRGK1/DHX9/DOT1L/EBF2/EIF2S1/EIF3C/EIF3D/EIF3E/EIF4A3/EIF4G1/EPB41/ERCC4/FLOT1/FMR1/GNL3L/GTF2B/GTF2F1/GTPBP4/HDAC2/HES1/HIP1R/HMGA2/HMOX1/HNRNPL/HSPA5/ID1/ID4/KDM1A/LRPAP1/MAPRE1/MARK2/MARK3/MBD2/MEN1/NCBP1/NIPBL/NSD1/PARP1/PEX14/PEX19/PLK1/POU4F2/PPP1CA/RAN/RB1/RPL11/RSF1/RUVBL2/SIN3A/SIRT2/SKI/SMAD3/SM…	81
GO_EMBRYONIC_MORPHOGENESIS	93/2414	578/43216	3.7063e-20	4.9351e-19	2.41937e-19	ARID1A/BAX/C2orf49/CDC73/CFL1/CHD7/CLASP1/CLASP2/COL12A1/COL4A2/COL5A1/COL6A1/CREBBP/CTNNB1/CTR9/CUL3/DNAJB6/ECE1/EIF4A3/ENG/EPHA2/EPHB2/EXOC4/EXT1/FGF2/FN1/GATA2/GNAS/HDAC1/HDAC2/HIRA/HMGA2/IFT140/ITGA3/ITGA5/ITGAV/ITGB1/ITGB4/KAT2A/KIF20B/LAMA5/LAMB1/LEO1/LNPK/LUZP1/MAPK1/MBNL1/MED1/MED12/MIB1/MICAL2/MTHFD1/MTHFD1L/NF2/NIPBL/PAF1/PBX2/PFN1/PHLDB1/PHLDB2/PLXNB2/POGLUT1/PRKACA/PRKAR1A/PRKRA/PTK7/…	93		GO_POSITIVE_REGULATION_OF_CELL_DEVELOPMENT	81/2039	544/43216	5.60539e-20	8.63319e-19	4.39863e-19	ABL2/ACTR2/ADD1/ADNP/AP2A1/APP/ARHGEF2/ATF1/BAD/CALR/CAPRIN1/CDC42/CSNK1E/CTNNB1/CUX1/CYFIP1/DBN1/DDX39B/DDX56/DHX36/DNM2/DVL3/ECT2/EIF4G1/EZH2/FGG/FLNA/FMR1/FN1/HDAC1/HDAC2/HES1/HMG20B/HSPA5/ILK/IQGAP1/KDM1A/KIDINS220/KIF20B/LIMS1/MACF1/MAP1B/MAPT/MARK2/MTOR/NEGR1/NIPBL/NKX2-2/PLAA/PLXNB2/POU4F2/PPP1CC/PRMT5/PRPF19/PTK7/RAB21/RELA/RHEB/ROBO2/RREB1/SETX/SF3A2/SHANK2/SIRT2/SMARCD3/SNW1/SPEN/SRRT/S…	81
GO_REGULATION_OF_CELL_ADHESION	93/2414	683/43216	2.2167e-15	2.2515e-14	1.10377e-14	ABL2/ACTN4/AFDN/ANXA1/AP3B1/AP3D1/ARG1/ATM/ATP5F1B/BLM/CALR/CAV1/CBFB/CD276/CD44/CDC42/CDKN2A/CDSN/CEBPB/CLASP1/CLASP2/CORO1A/CORO1C/DNM2/DUSP3/EPHA2/FLNA/FLOT2/FN1/GSK3B/GTPBP4/HMGB1/HSD17B12/HSPD1/ICAM1/ILK/IQGAP1/ITCH/ITGA3/ITGA5/ITGA6/ITGAV/JUP/KIF14/LAMA5/LGALS1/LMO7/LRP1/MACF1/MAD1L1/MAP4K4/MEN1/METTL3/MIA3/MINK1/NF1/NF2/PAK2/PAWR/PHLDB2/PKP4/PLXNB2/PML/PODXL/PPP1CB/PPP1R12A/PPP2R1A/PRDX2/P…	93		GO_REGULATION_OF_RNA_SPLICING	80/2039	137/43216	2.25266e-69	1.69418e-67	8.63187e-68	AHNAK/CDK12/CELF1/CIRBP/CLK4/CWC22/DAZAP1/DDX17/DDX5/FAM172A/FMR1/FUS/HNRNPA1/HNRNPA2B1/HNRNPF/HNRNPH1/HNRNPK/HNRNPL/HNRNPLL/HNRNPU/HSPA1A/KHDRBS1/MAGOH/MBNL1/NCBP1/NSRP1/NUP98/POLR2A/PQBP1/PRPF19/PTBP1/PTBP2/RBFOX2/RBM10/RBM15/RBM15B/RBM17/RBM22/RBM25/RBM3/RBM4/RBM4B/RBM5/RBM7/RBM8A/RBMX/RBMXL1/RNPS1/RPS13/RPS26/RRP1B/SAP18/SART3/SETX/SF3B4/SMU1/SNRNP70/SNW1/SON/SREK1/SRPK1/SRPK2/SRSF1/SRSF10/SR…	80
GO_ION_TRANSMEMBRANE_TRANSPORT	93/2414	1136/43216	0.000161778	0.000576244	0.000282497	ACTN4/AHNAK/ANO10/ANXA2/ANXA6/ARL6IP1/ARL6IP5/ASPH/ATP13A1/ATP1A1/ATP1B1/ATP1B3/ATP2A2/ATP2B1/ATP2C1/ATP5F1A/ATP5F1B/ATP5MF/ATP5PD/ATP5PO/ATP6AP1/ATP6V0C/ATP6V1A/ATP6V1E1/BAX/BIN1/CAMK2D/CAV1/CHD7/CHERP/CLCC1/CLIC1/COMMD1/CORO1A/COX5A/DDIT3/DNM2/EPHB2/ERO1A/FGF2/FLNA/FMR1/GPR89A/ITGAV/KIF5B/LASP1/LETM1/MAGT1/MICU2/MINK1/MMGT1/MT-CO2/MTOR/OPA1/OXSR1/PCYOX1/PHB/PHB2/PICALM/PLCB3/PLP2/PRAF2/PRKACA/S…	93		GO_POSITIVE_REGULATION_OF_CHROMOSOME_ORGANIZATION	80/2039	167/43216	3.27407e-60	2.06089e-58	1.05003e-58	AKAP8/AKAP8L/ANAPC4/ANAPC5/ATM/ATR/ATRX/AURKB/BRD4/CCNB1/CCT2/CCT3/CCT4/CCT5/CCT6A/CCT7/CCT8/CDK9/CHTOP/CTBP1/CTNNB1/CTR9/CUL3/DHX36/DKC1/DNMT1/EED/FEN1/FMR1/GNL3/GTF2H2/HNRNPA1/HNRNPA2B1/HNRNPD/HNRNPU/KAT2A/KDM1A/KMT2A/LMNA/MAP2K7/MECP2/MORC2/MPHOSPH8/MRE11/MTF2/NBN/NELFE/NIPBL/NSD3/NUMA1/OGT/PAF1/PAXBP1/PAXIP1/PNKP/PPHLN1/PPP1R10/RAD21/RAD50/RB1/RIF1/RNF20/RNF40/RUVBL2/SART3/SFPQ/SIN3A/SLF2/SMA…	80
GO_ESTABLISHMENT_OF_PROTEIN_LOCALIZATION_TO_ENDOPLASMIC_RETICULUM	92/2414	115/43216	2.65376e-93	2.98022e-91	1.46102e-91	HSPA5/RAB10/RAB3GAP1/RPL10/RPL10A/RPL11/RPL12/RPL13/RPL13A/RPL14/RPL15/RPL17/RPL18/RPL18A/RPL19/RPL21/RPL22/RPL23/RPL23A/RPL24/RPL26/RPL27/RPL27A/RPL28/RPL29/RPL3/RPL30/RPL31/RPL32/RPL34/RPL35/RPL35A/RPL36/RPL36A/RPL37A/RPL38/RPL4/RPL5/RPL7/RPL7A/RPL8/RPL9/RPLP0/RPLP1/RPLP2/RPS10/RPS11/RPS12/RPS13/RPS14/RPS15/RPS15A/RPS16/RPS17/RPS18/RPS19/RPS2/RPS20/RPS23/RPS24/RPS25/RPS26/RPS27/RPS28/RPS29/RPS3…	92		GO_REGULATION_OF_MRNA_CATABOLIC_PROCESS	80/2039	198/43216	4.66971e-53	2.50392e-51	1.27575e-51	AGO2/ALKBH5/CIRBP/CNOT1/DHX36/DHX9/DIS3/EIF4G1/ELAVL1/EXOSC2/EXOSC4/EXOSC5/EXOSC6/EXOSC7/EXOSC8/EXOSC9/FMR1/FXR1/FXR2/GIGYF2/GTPBP1/HNRNPA0/HNRNPC/HNRNPD/HNRNPM/HNRNPR/HNRNPU/HSPA1A/HSPA8/HSPB1/IGF2BP1/IGF2BP2/IGF2BP3/KHSRP/LARP1/METTL3/MOV10/MTOR/MYEF2/NPM1/NUP214/PABPC1/PABPC4/PCID2/PKP1/POLR2G/PSMA4/PSMA7/PSMB4/PSMC2/PSMC3/PSMC5/PSMD11/PSMD12/PSMD13/PSMD14/PSMD2/PSMD4/PUM1/PUM2/RBM10/SERBP1/SE…	80
GO_REGULATION_OF_NEURON_DIFFERENTIATION	92/2414	650/43216	2.79962e-16	2.965e-15	1.45356e-15	ABL2/ACTR2/ADNP/ANAPC2/AP2A1/ARF6/ARHGEF2/ASPM/ATF1/B2M/BAG5/BIN1/CALR/CAMK2B/CAMSAP2/CAPRIN1/CDC20/CDK5/CDK5RAP3/CFL1/CSNK1D/CSNK1E/CTTN/CUX1/CYFIP1/DBN1/DDX6/DHX36/DNM2/ECT2/EIF4E/EIF4G1/EP300/EPHB2/EZH2/FMR1/FN1/GAK/GATA2/GSK3B/HDAC2/HMG20A/HSPA5/ILK/IQGAP1/ITGA3/ITSN2/KDM1A/LGALS1/LRP1/MACF1/MAP1B/MAP4K4/MARK2/MED1/MIB1/MOV10/MTOR/MYCBP2/NEPRO/OPA1/P3H1/PDLIM5/PLAA/PLXNB2/PQBP1/PRPF19/PTK7/PT…	92		GO_POSITIVE_REGULATION_OF_CATABOLIC_PROCESS	80/2039	417/43216	5.6442e-27	1.20168e-25	6.12256e-26	AGO2/ARIH1/ATM/BAD/BAG2/BAG6/BAX/BCAP31/CAV1/CDC37/CNOT1/CPT1A/CSNK1E/CUL4B/DAPK1/DDB1/DDRGK1/DHRSX/DHX36/EZR/FMR1/FOXO1/GIGYF2/GNAI3/GTPBP1/HK2/HMOX1/HNRNPD/HNRNPR/HSP90AA1/HSPA1A/HSPA1B/IDE/KHSRP/LARP1/LPCAT1/METTL3/MOV10/MSN/MTDH/NSF/PABPC1/PACSIN3/PLK1/POLR2G/PSMC2/PSMC3/PSMC5/PTPN1/PUM1/RAB3GAP1/RAB3GAP2/RAB7A/RDX/RNF40/SEC22B/SGTA/SH3GLB1/SIRT2/SNCA/STX5/SUPT5H/TAF1/TBK1/TMTC3/TNRC6B/UBE2V2…	80
GO_LYMPHOCYTE_ACTIVATION	92/2414	720/43216	1.43064e-13	1.28241e-12	6.28685e-13	ANXA1/AP1G1/AP3B1/AP3D1/ARG1/ATAD5/ATM/B2M/BAG6/BAX/BLM/BST2/CAV1/CBFB/CD151/CD276/CD44/CDC42/CEBPB/CGAS/CHD7/CLPTM1/CORO1A/CTNNB1/DDOST/DUSP3/EP300/EXOSC3/EXOSC6/FANCA/FANCD2/FLOT2/GON4L/HELLS/HMGB1/HSPD1/ICAM1/IGHA2/IGKC/IMPDH2/IRF2BP2/ITCH/ITGB1/KAT2A/KDELR1/LAMP1/LGALS1/MAD1L1/MERTK/METTL3/MLH1/MSH2/MSH6/MSN/MTOR/MYH9/NBN/NCAPH2/NCSTN/NHEJ1/NSD2/PAK2/PAWR/PRDX1/PRDX2/PRKAR1A/PRKDC/PTPN2/RAC2/…	92		GO_PROTEIN_DNA_COMPLEX_SUBUNIT_ORGANIZATION	79/2039	209/43216	8.70641e-50	4.4227e-48	2.25338e-48	ARID1A/ARID2/ATRX/BAZ2A/BDP1/BRD2/CABIN1/CAND1/CENPF/CENPH/CHAF1A/CHAF1B/CREB1/CUL4A/CUL4B/DDB1/DR1/ERCC3/GTF2B/GTF2H2/GTF2H5/GTF3C3/GTF3C5/HAT1/HELLS/HIRA/HP1BP3/INO80/KAT6A/KAT6B/KNL1/MCM2/MED6/MIS18BP1/MYC/NASP/NPM1/OIP5/PAF1/PARP1/PBRM1/POGZ/POLR1E/PSMC2/PSMC3/PSMC5/RB1/RBBP4/RBBP7/RPL23/RSF1/RUVBL1/SART3/SET/SETD2/SMARCA4/SMARCA5/SMARCB1/SMARCC1/SMARCC2/SMARCD1/SMARCD2/SMARCD3/SMARCE1/SPTY2D…	79
GO_PROTEIN_LOCALIZATION_TO_NUCLEUS	91/2414	249/43216	1.70359e-49	7.09076e-48	3.47616e-48	BARD1/CALR/CCT2/CCT3/CCT4/CCT5/CCT6A/CCT7/CCT8/CDK1/CDK5/CDK5RAP3/CSE1L/DKC1/DMAP1/DNAJB6/ECT2/FLNA/GSK3B/GTSE1/HNRNPU/INTS13/IPO4/IPO5/IPO7/IPO9/JUP/KAT7/KPNA1/KPNA2/KPNA3/KPNA6/KPNB1/LMNA/MAPK1/MAVS/MCRS1/MORC3/NF1/NF2/NMD3/NOLC1/NUP107/NUP133/NUP153/NUP155/NUP188/NUP214/NUP54/NUP58/NUP62/NUP88/NUP93/NUP98/OSBPL8/PAF1/PARP1/PHB2/PIN1/PLK1/PLRG1/PML/POLR1A/PPP1R10/RAN/RANBP2/RANGAP1/RBM22/RPF2/R…	91		GO_NUCLEIC_ACID_PHOSPHODIESTER_BOND_HYDROLYSIS	79/2039	286/43216	2.42573e-38	7.98149e-37	4.06658e-37	AGO2/APTX/ASTE1/ATAD5/BAX/BOP1/CNOT1/CPSF1/CPSF2/CPSF3/CPSF4/CPSF6/CPSF7/CSTF2/CSTF2T/CSTF3/CUL4A/CUL4B/DCLRE1A/DDB1/DDX1/DGCR8/DIS3/DIS3L/EDC3/EDC4/ELAC2/ERCC3/ERCC4/EXD2/EXOSC10/EXOSC2/EXOSC4/EXOSC5/EXOSC6/EXOSC7/EXOSC8/EXOSC9/FEN1/FIP1L1/G3BP1/GEN1/GTF2H2/GTF2H5/KPNA1/KPNB1/KRI1/MOV10/MRE11/NCBP1/NCBP2/NHP2/NUDT21/PARP1/PCF11/PCNA/PELO/PMS2/PNKP/POLD1/POLD3/POP1/RAD50/RCL1/REXO1/RFC1/RFC2/RFC3…	79
GO_CARBOHYDRATE_DERIVATIVE_BIOSYNTHETIC_PROCESS	91/2414	658/43216	1.71227e-15	1.7481e-14	8.56986e-15	AATF/ACAT1/ACLY/ACOT8/ACSL1/ACSL3/ACSL4/AGRN/ALDOA/ALG1/ALG3/ALG5/AP2A1/ATP5F1A/ATP5F1B/ATP5MF/ATP5PD/ATP5PO/B4GALT7/CAD/CHPF/CHST14/CLTC/COASY/CSPG4/CTNNB1/DDOST/DPM1/DTYMK/ELOVL1/ENO1/EXT1/FAM20B/FASN/GALNT2/GALNT7/GART/GFPT1/GLCE/GOLGA2/GOLPH3/GPAA1/HSD17B12/HSPG2/IMPDH2/LMAN1/MAGT1/MAN2A1/MGAT1/MOGS/MPDU1/MT-CO2/NCSTN/OGT/OSTC/PAICS/PARP1/PAWR/PIGK/PIGS/PIGT/PIGU/PLOD3/POFUT1/POGLUT1/RPN1/RPN…	91		GO_POSITIVE_REGULATION_OF_CELL_CYCLE_PROCESS	79/2039	294/43216	2.12633e-37	6.84087e-36	3.48544e-36	ANAPC4/ANAPC5/ANKRD17/APP/ATAD5/ATM/ATRX/AURKB/BAX/BRD4/CCNB1/CDC42/CDC73/CDK1/CDK2/CNOT1/CNOT11/CUL3/CUL4A/CUL4B/DDRGK1/DDX3X/DYNC1H1/DYNC1LI1/ECT2/EIF4G1/EZH2/FEN1/GEN1/GTSE1/HMGA2/HNRNPU/INO80/KIF14/KIF20B/MAD2L1/MECP2/MED1/MTA3/MTBP/NDC80/NIPBL/NPM1/NSFL1C/NUMA1/NUP62/NUSAP1/PAF1/PBX1/PCID2/PCNA/PHB2/PHIP/PKN2/PKP4/PLRG1/PRMT1/RACGAP1/RAD21/RB1/RCC2/RDX/RPL23/RPL26/SFPQ/SIN3A/SIRT2/SLF2/SMARC…	79
GO_CELL_PART_MORPHOGENESIS	91/2414	672/43216	6.19747e-15	6.12747e-14	3.00392e-14	ACTR2/ADNP/ALCAM/ANAPC2/AURKA/BAIAP2/BAX/BSG/CAMK2B/CAPRIN1/CD44/CDC42/CDK5/CFL1/CNP/CNTNAP1/CORO1C/CREB1/CTNNB1/CTTN/CUX1/CYFIP1/DBN1/DHX36/DNM2/DOCK7/EPHA2/EPHB2/EXT1/EZR/FIS1/FMR1/FN1/GSK3B/HSP90AA1/HSP90AB1/ILK/IQGAP1/ITGB1/ITSN2/KIF20B/LRP1/MACF1/MAP1A/MAP1B/MAP4K4/MAPK1/MARK2/MATN2/MINK1/MOV10/MYCBP2/MYH10/NCKAP1/NEFH/NFIB/OPA1/PALLD/PARD3/PDLIM5/PDLIM7/PICALM/PLAA/PLXNB2/PQBP1/RAB10/RAB21/…	91		GO_MORPHOGENESIS_OF_AN_EPITHELIUM	79/2039	525/43216	8.48796e-20	1.29352e-18	6.59051e-19	AP2A1/AP2A2/AP2B1/AP2M1/ARID1A/CDC42/CFL1/CLASP1/CLASP2/CLTC/COL5A1/CSNK2B/CTNNB1/CYP7B1/DVL3/FLG2/FLNA/FOXP1/GATA4/GRB2/HES1/HOXB7/HOXD11/HOXD13/ID4/ILK/ITGA5/KAT2A/KDM6A/KIF20B/KRT16/KRT17/KRT6A/LUZP1/MAGED1/MED1/MED12/MSN/MTHFD1/MTOR/MYC/PBX1/PDCD10/PHB2/PLOD3/PLXNB2/PPP1CA/PSMA4/PSMA7/PSMB4/PSMC2/PSMC3/PSMC5/PSMD11/PSMD12/PSMD13/PSMD14/PSMD2/PSMD4/PTK7/RAB10/RALA/RBM15/RBPJ/RPS7/RREB1/RXRA/SE…	79
GO_CELLULAR_CHEMICAL_HOMEOSTASIS	91/2414	806/43216	1.76322e-10	1.24788e-09	6.11759e-10	ABCB6/ABL2/ANXA2/ANXA6/ANXA7/AP3D1/ATP13A1/ATP1A1/ATP1B1/ATP1B3/ATP2A2/ATP2B1/ATP2C1/ATP5F1B/ATP6AP1/ATP6V0C/ATP6V1A/ATP6V1E1/BAX/BCAP31/CALR/CAMK2D/CAND1/CAV1/CCDC22/CDK5/CHD7/CHERP/CORO1A/CP/CUL1/DDIT3/DYNLL1/ERO1A/FGF2/FIS1/GATA2/GLRX3/GNB1/GPR89A/GTF2I/HK1/HK2/HMGB1/HMOX2/HSP90B1/ICAM1/ITGAV/JAGN1/KIF5B/LETM1/LGALS1/LRP1/MAP4K4/MAPK1/MEN1/MICU2/NEDD8/OPA1/ORMDL2/PICALM/PLCB3/PML/PRKACA/RAB11B…	91		GO_CELL_MORPHOGENESIS_INVOLVED_IN_NEURON_DIFFERENTIATION	79/2039	575/43216	1.96025e-17	2.60961e-16	1.3296e-16	ACTR2/ADNP/APP/ARX/ATL1/B4GAT1/BCL11B/BSG/CAPRIN1/CDC42/CDH11/CDK5/CFL1/CREB1/CTTN/CUX1/CYFIP1/DBN1/DCDC2/DHX36/DNM2/DPYSL2/EFNB1/ENAH/EPHB4/EZR/FLOT1/FMR1/FN1/GRB2/HES1/HPRT1/HSP90AA1/HSP90AB1/ID1/ILK/ITGB1/KIDINS220/MACF1/MAP1A/MAP1B/MAPT/MARK2/MYCBP2/MYH10/NCAM1/NEFH/NFIB/PDLIM7/PICALM/PLXNB2/POU3F2/POU4F2/PQBP1/RAB10/RAB21/RAB3A/RAB8A/RAC2/RB1/RBFOX2/RERE/ROBO2/RPL24/RTN4/SHANK2/SHC1/SPART/SP…	79
GO_REGULATION_OF_MRNA_CATABOLIC_PROCESS	90/2414	198/43216	9.56906e-59	5.27361e-57	2.58532e-57	AGO2/ALKBH5/CIRBP/CNOT1/DHX36/DHX9/DIS3/EIF4G1/ELAVL1/EXOSC2/EXOSC3/EXOSC4/EXOSC5/EXOSC6/EXOSC7/EXOSC8/EXOSC9/FMR1/FXR1/FXR2/GIGYF2/GTPBP1/HNRNPA0/HNRNPC/HNRNPD/HNRNPM/HNRNPR/HNRNPU/HSPA1A/HSPA8/IGF2BP1/IGF2BP2/IGF2BP3/KHSRP/METTL14/METTL3/MOV10/MTOR/MYEF2/NBAS/NPM1/NUP214/PABPC1/PABPC4/POLR2G/PSMA7/PSMB3/PSMC1/PSMC2/PSMC3/PSMC5/PSMC6/PSMD1/PSMD11/PSMD12/PSMD13/PSMD14/PSMD2/PSMD3/PSMD4/PSMD5/PSMD…	90		GO_RESPONSE_TO_WOUNDING	78/2039	657/43216	9.83289e-14	1.01141e-12	5.15314e-13	ACTB/ANXA2/ANXA6/AP3B1/APOD/APOH/ARF4/ARG1/BAX/CAPZA1/CAPZB/CAV1/CBX5/CCNB1/CDC42/CDK1/CDK5/CERS2/CLASP1/CLASP2/COL5A1/CTNNA1/DOCK8/DSP/EHD1/EZH2/FERMT3/FGG/FLNA/FN1/FOXC2/GATA4/GNAS/GNB1/HDAC1/HDAC2/HMG20B/HMOX1/HSPB1/ILK/ITGA5/JMJD1C/KDM1A/KRT1/KRT6A/LMAN1/LNPK/MACF1/MAFK/MAX/MIA3/MTOR/MTPN/MYH10/MYH9/PABPC4/PDCD10/PHB2/PHF21A/PKM/PLEC/PLG/PRKAR1A/PRKAR2A/PTK7/RAB5A/RANGAP1/RCOR1/RREB1/SMAD3/SR…	78
GO_MORPHOGENESIS_OF_AN_EPITHELIUM	90/2414	525/43216	1.95671e-21	2.79959e-20	1.37247e-20	AP2A1/AP2A2/AP2B1/AP2M1/AP2S1/ARID1A/ARRB2/CD151/CD44/CDC42/CFL1/CLASP1/CLASP2/CLTC/COL5A1/CTNNB1/ENG/EPHA2/EXOC5/FGF2/FLG2/FLNA/ILK/ITGA5/KAT2A/KIF20B/KRT16/KRT17/KRT6A/LAMA5/LUZP1/MED1/MED12/MIB1/MICAL2/MSN/MTHFD1/MTHFD1L/MTOR/PFN1/PHB2/PHLDB2/PLOD3/PLXNB2/PML/PODXL/PPP1CA/PRKACA/PSMA7/PSMB3/PSMC1/PSMC2/PSMC3/PSMC5/PSMC6/PSMD1/PSMD11/PSMD12/PSMD13/PSMD14/PSMD2/PSMD3/PSMD4/PSMD5/PSMD6/PSME3/PTK7…	90		GO_IMPORT_INTO_CELL	78/2039	776/43216	3.71771e-10	2.80329e-09	1.42828e-09	ABL2/ACSL3/ACTB/ACTN4/ALB/ANXA2/AP1S1/AP2A1/AP2A2/AP2B1/AP2M1/APP/ATP1A1/B2M/CALR/CANX/CAV1/CDC42/CDK5/CLINT1/CLTA/CLTC/CSNK1E/CTTN/DNAJC13/DNM1/DNM2/DPYSL2/EHD1/EHD4/EPS15L1/ESYT2/EZR/FKBP15/FLOT1/FMR1/GAK/GRB2/GTF2H2/HEATR5B/HIP1R/HNRNPK/HSP90AA1/HSP90B1/HSPH1/HYOU1/IGF2R/IGHG1/ITGB1/ITGB2/LRPAP1/MYH9/PACSIN3/PDLIM7/PICALM/PRNP/PTPN1/RAB1A/RAB21/RAB34/RAB3B/RAB5A/RAB5C/RAB7A/RUFY1/SCYL2/SH3BP1/…	78
GO_CELL_PROJECTION_ASSEMBLY	90/2414	554/43216	7.84033e-20	1.02337e-18	5.01694e-19	ACTR1A/ACTR2/ACTR3/AGRN/ANLN/ARF6/ATG3/ATXN10/BRK1/CAPZB/CAV1/CDC42/CDC42EP1/CDC42EP3/CDC42EP4/CDK1/CEP131/CEP41/CETN2/CKAP5/CLASP1/CORO1C/CSNK1D/CSNK1E/CTTN/CYFIP1/DCTN1/DCTN2/DNM2/DYNC1H1/DYNC1I2/DYNLL1/DYNLRB1/EHD1/EPHA2/EPS8/EXOC5/EZR/FAM98A/FLNA/FMR1/GOLPH3/HAUS2/HSP90AA1/ICAM1/IFT140/INPPL1/ITGA6/ITGB1/LAMA5/MAP4/MAPRE1/MTOR/MYH10/MYO1A/NCKAP1/NEDD1/NEFH/PARVA/PCM1/PFN1/PLK1/PODXL/PPP2R1A/P…	90		GO_NEGATIVE_REGULATION_OF_CELL_DIFFERENTIATION	77/2039	725/43216	3.66857e-11	3.00491e-10	1.53101e-10	ACTN4/ANKRD17/APP/ARHGEF2/B2M/CALR/CAV1/CBFB/CDC73/CDK12/CDK5/CERS2/COL5A1/CORO1C/CTNNA1/CTNNB1/CTR9/CUL4A/DNMT1/DPF2/EIF4E/EIF4ENIF1/EZH2/FOXJ2/FOXO1/GAK/HDAC2/HES1/HNRNPU/HOOK3/HSPA9/ID1/ID4/ITGB1/LEO1/MAP4K4/MECP2/MED1/MEN1/MYC/NCAPG2/NELFB/NEPRO/NFATC3/NKX2-2/NR0B1/PAF1/PBX1/PCM1/PIAS3/POU4F2/PRMT1/PRMT5/PTBP1/RB1/RBM15/RBPJ/RCC2/RIOX1/RTN4/RUNX3/SIRT2/SKI/SMAD3/SNAPIN/SPART/SRSF6/STAT1/STRAP…	77
GO_ENDOCYTOSIS	90/2414	637/43216	6.59107e-16	6.8584e-15	3.36225e-15	ABL2/ACTB/ACTN4/ALB/ANKFY1/ANXA2/AP1S1/AP2A1/AP2A2/AP2B1/AP2M1/AP2S1/APOC3/ARF6/ARFGAP1/ARRB2/ATXN2/B2M/BIN1/CALR/CANX/CAV1/CD151/CDC42/CDK5/CLINT1/CLTC/CLU/CSNK1E/CTTN/DNAJC13/DNM1/DNM2/EHD1/EHD2/EHD4/EPS15L1/ESYT2/EZR/FKBP15/FMR1/GAK/GAPVD1/GATA2/GTF2H2/HNRNPK/HSP90AA1/HSP90B1/HSPG2/HYOU1/IGF2R/IGHA2/IGKC/INPPL1/ITGB1/ITSN2/LDLR/LGALS3BP/LRP1/M6PR/MAPK1/MIB1/MYH9/MYO1E/MYO6/NECAP2/PDLIM7/PICALM…	90		GO_CYTOKINE_PRODUCTION	77/2039	756/43216	2.6254e-10	2.00842e-09	1.02329e-09	ADAMTS3/AKAP8/ANKRD17/APOD/APP/ARG1/ARHGEF2/B2M/BAP1/CACTIN/CD276/CEBPB/CREB1/CREBBP/CSK/CTNNB1/DDX1/DDX21/DDX3X/DDX41/DHX33/DHX36/DHX9/EIF2AK2/ELF1/EZR/FLOT1/FN1/FOXP1/GAPDH/GATA4/GSTP1/HDAC2/HMOX1/HSP90AB1/HSPA1A/HSPA1B/HSPB1/HSPD1/IGF2BP1/IGF2BP2/IGF2BP3/IL1RAP/IQGAP1/KAT2A/LRRFIP1/MRE11/NFATC3/NPLOC4/PCBP2/POLR1C/POLR2E/POLR2H/POLR3A/POLR3C/PQBP1/PRKDC/PRNP/PUM1/PUM2/RAB1A/RBPJ/RELA/RPS3/SELE…	77
GO_ORGANIC_ACID_METABOLIC_PROCESS	90/2414	878/43216	2.51392e-08	1.48884e-07	7.29887e-08	ACAA1/ACAT1/ACLY/ACOT8/ACSL1/ACSL3/ACSL4/ADI1/ALDH18A1/ANXA1/APOC3/ARG1/BLMH/BRCA1/BSG/CAD/CAV1/CMAS/COMT/CYB5R3/DAGLB/DECR2/DLST/ECHDC1/EHHADH/EIF6/ELOVL1/ERLIN1/ERLIN2/ERO1A/ETFA/FARSA/FARSB/FASN/GART/GFPT1/GGT7/GLUD1/HACD3/HADHA/HMGCL/HSD17B12/HSD17B4/IDH2/LDHA/LDHB/MDH2/MECP2/MORC2/MTHFD1/MTHFD1L/MTHFD2/MTOR/OGDH/OSBPL3/P4HA1/P4HB/PHGDH/PLAA/PLOD1/PLOD3/PON2/POR/PRDX4/PSMA7/PSMB3/PSMC1/PSMC2/…	90		GO_REGULATION_OF_SECRETION	77/2039	784/43216	1.37161e-09	9.89166e-09	5.03982e-09	ACSL3/ATP2A2/BAD/CDK5/CHD7/CHMP2A/CLASP1/CLASP2/COMT/CPT1A/CREB1/CYP51A1/DHX36/DHX9/DNAJC1/DYNLL1/ERP29/EZR/FGG/FMR1/FN1/FOXP1/GAPDH/GNAI2/GNAS/GOLPH3/GOLPH3L/HIP1R/HMOX1/IL1RAP/ITGB2/JAGN1/KIF5B/LAMP1/MAP4K4/MYH10/NAPA/NSF/PDCD6IP/PFKL/PFKM/PFN2/PPIA/RAB10/RAB11FIP1/RAB11FIP5/RAB21/RAB2B/RAB3A/RAB3B/RAB3D/RAB3GAP1/RAB5A/RAB7A/RAB8A/RAB8B/RAB9A/RAC2/RALA/RAP1B/SLC25A5/SLC25A6/SNAPIN/SNCA/SNCG/SPT…	77
GO_REGULATION_OF_SYMBIOSIS_ENCOMPASSING_MUTUALISM_THROUGH_PARASITISM	89/2414	226/43216	1.2321e-51	5.43221e-50	2.66308e-50	ADAR/ANXA2/ARG1/BANF1/BST2/CAV1/CCNK/CCNT1/CDK9/CFL1/CHD1/DDB1/DDX3X/DDX5/DHX9/EIF2AK2/EP300/EXOC2/EXOC7/FAM111A/FMR1/GAPDH/GTF2F1/GTF2F2/HACD3/HDAC1/HMGA2/IFI16/IFITM1/ILF3/ISG15/ITGAV/JUN/KRT6A/LGALS1/MAVS/MORC2/MPHOSPH8/NELFA/NELFB/NELFCD/NELFE/OAS3/P4HB/PABPC1/PML/POLR2A/POLR2B/POLR2C/POLR2E/POLR2G/POLR2H/POLR2L/PPIA/PPIB/PPIE/PPIH/PSMC3/PTX3/RAB7A/RNASEL/RRP1B/RSF1/SMARCA4/SMARCB1/SMC3/SNW1/…	89		GO_REGULATION_OF_PROTEIN_STABILITY	76/2039	272/43216	2.59116e-37	8.29027e-36	4.22391e-36	APTX/ASPH/BAG2/BAG6/CALR/CCAR2/CCT2/CCT3/CCT4/CCT5/CCT6A/CCT7/CCT8/CDC37/CDC73/CDKN2AIP/CHP1/CREB1/CREBBP/CUL3/DPM3/DSG1/DVL3/FLNA/FLOT1/GAPDH/GNL3L/GTPBP4/GTSE1/HCFC1/HDAC3/HIP1R/HSP90AA1/HSP90AB1/HSPA1A/HSPA1B/HSPA8/HSPD1/ID1/KAT2A/LAMP1/LMNA/LSS/NAPG/NCLN/PDCD10/PEX19/PFN2/PHB2/PLK1/PPIB/PRKDC/PRKRA/PRNP/RPL11/RPL23/RPL5/RPS7/RTN4/SEC16A/SH3GLB1/SMAD3/SNCA/SUGT1/TADA3/TAF1/TAF9/TAF9B/TCP1/TRIM…	76
GO_REGULATION_OF_APOPTOTIC_SIGNALING_PATHWAY	89/2414	393/43216	3.59722e-30	7.84273e-29	3.8448e-29	ARHGEF2/ARRB2/ATAD5/BAG5/BAX/BCAP31/BCLAF1/BRCA1/CAAP1/CAV1/CCAR2/CD44/CLU/CSNK2A1/CSNK2A2/CTNNA1/CTNNB1/CTSC/CTTN/DDIT3/DDX3X/DNAJA1/ENO1/ERP29/FIS1/GNAI2/GNAI3/GSK3B/HDAC1/HMGB2/HNRNPK/HSPA1A/HYOU1/ICAM1/ING5/ITGA6/ITGAV/KDM1A/LMNA/NF1/NLE1/NONO/OPA1/P4HB/PAK2/PARP1/PDIA3/PHIP/PIAS4/PLAUR/PML/PPP1CA/PPP2R1A/PPP2R1B/PRDX2/PRKRA/PSME3/PTPN1/PTPN2/RACK1/RPL11/RPL26/RPS3/RPS7/SERPINE1/SFPQ/SKIL/SLC…	89		GO_DOUBLE_STRAND_BREAK_REPAIR	75/2039	222/43216	2.7684e-43	1.10564e-41	5.63327e-42	ACTR2/ACTR5/APTX/ATM/BABAM1/BLM/BRCA2/CHEK1/DCLRE1A/DDX1/DEK/ERCC4/EXD2/EYA3/FEN1/FUS/GEN1/HMGA2/INO80/KDM1A/KDM2A/LIG3/MDC1/MGMT/MLH1/MORF4L1/MRE11/MSH2/MTA1/NBN/NIPBL/NSD2/OTUB1/PARP1/PAXIP1/PAXX/PRKDC/PRPF19/PSMD14/RAD21/RAD50/RAD51AP1/RECQL/RECQL5/RIF1/RMI1/RNF168/RNF169/SETD2/SETX/SFPQ/SLF2/SMARCAD1/SMC5/SMC6/SMCHD1/TERF2IP/TFIP11/TNKS1BP1/TONSL/TP53BP1/TRIP12/TRIP13/UBE2N/UBE2V2/UIMC1/VCP/W…	75
GO_POSITIVE_REGULATION_OF_CATABOLIC_PROCESS	89/2414	417/43216	3.68192e-28	7.53086e-27	3.69191e-27	AGO2/ATM/AURKA/BAG2/BAG6/BARD1/BAX/BCAP31/CAV1/CCDC22/CLU/CNOT1/CSNK1A1/CSNK1D/CSNK1E/CSNK2A1/CTSC/CUL4B/DDB1/DDRGK1/DHX36/EZR/FMR1/FZR1/GBA/GIGYF2/GNAI3/GSK3B/GTPBP1/HK2/HMGB1/HNRNPD/HNRNPR/HSP90AA1/HSPA1A/ITCH/KHSRP/LDLR/LPCAT1/LRP1/METTL14/METTL3/MOV10/MSN/MTDH/NSF/PABPC1/PLK1/POLR2G/PSMC1/PSMC2/PSMC3/PSMC5/PSMC6/PTPN1/PUM1/RAB3GAP1/RAB7A/RACK1/RBM23/RC3H1/RDX/RNF40/SEC22B/SGTA/SNX33/SNX9/SPTL…	89		GO_RESPONSE_TO_ENDOPLASMIC_RETICULUM_STRESS	75/2039	268/43216	6.861e-37	2.15935e-35	1.10019e-35	ADD1/ASNS/ATP2A2/ATP6V0D1/AUP1/BAG6/BAX/BCAP31/CALR/CAV1/CDK5RAP3/CEBPB/DCTN1/DDRGK1/DNAJB11/DNAJB12/DNAJC10/EEF2/EIF2AK2/EIF2S1/ERLIN1/ERLIN2/ERO1A/ERP29/ERP44/FLOT1/GFPT1/GORASP2/HDGF/HM13/HSP90B1/HSPA1A/HSPA5/HYOU1/LMNA/MANF/MYDGF/NPLOC4/P4HB/PDIA3/PDIA4/PDIA5/PDIA6/PREB/PTPN1/SEC16A/SEC61B/SELENOS/SGTA/SHC1/SRPRA/SRPRB/SSR1/STT3B/TARDBP/TBL2/TLN1/TMTC3/TMUB1/TMX1/TRIM25/UBA5/UBE2G2/UBQLN1/UBQ…	75
GO_CARDIOVASCULAR_SYSTEM_DEVELOPMENT	89/2414	799/43216	5.52282e-10	3.75678e-09	1.84171e-09	AGO2/ANKRD17/ANXA1/ANXA2/AP2B1/ARID1A/ARID2/ATP5F1B/BAX/BRCA1/CAV1/CHD7/COL18A1/COL4A2/COL5A1/CSPG4/CTNNB1/DDIT3/DHCR7/DNM2/DNMT1/EMC10/ENG/EPC1/EPHA2/EPHB2/FGF2/FN1/FOSL1/GATA2/GGNBP2/GTF2I/HK2/HMGA2/HSPG2/ITGA5/ITGAV/ITGB1/JUN/JUNB/JUP/KRT1/LAMA5/LRP1/LUZP1/MAPK1/MECP2/MED1/MIA3/MIB1/MTDH/MYH10/MYH9/MYO1E/NCL/NF1/NR2F2/NSDHL/PARVA/PDCD6/PGK1/PKM/PML/POFUT1/POGLUT1/PPIH/PTK7/RBM15/RBPJ/RHOA/RIC8…	89		GO_REGULATION_OF_PROTEIN_CATABOLIC_PROCESS	75/2039	374/43216	1.23402e-26	2.55222e-25	1.30036e-25	ANXA2/ARIH1/BAG2/BAG6/BCAP31/CAV1/CCAR2/CDK5RAP3/CHMP6/CSNK1E/CSNK2A2/CUL4B/CYP51A1/DDB1/DDRGK1/EZR/FLNA/FMR1/FOXO1/HSP90AA1/HSP90AB1/HSPA1A/HSPA1B/IDE/LATS1/LPCAT1/MAD2L1/MAP1A/MSN/MYCBP2/NSF/OGT/PACSIN3/PLK1/PSMC2/PSMC3/PSMC5/PSMD14/PSMD2/RAB7A/RDX/RELA/RNF40/RPL11/RPL23/RPL5/RPS7/SEC22B/SF3B3/SGTA/SIRT2/SMAD3/SMARCC1/STX5/TAF1/TAF9/TMF1/TMTC3/UBE2G2/UBE2V2/UBQLN1/UBQLN2/UBQLN4/UBXN1/UCHL5/UFL1…	75
GO_DNA_RECOMBINATION	88/2414	267/43216	1.09082e-43	3.75293e-42	1.83983e-42	ACTL6A/ACTR2/ALYREF/ATAD5/ATM/BLM/BRCA1/BRIP1/CGAS/ERCC2/ERCC4/EXD2/EXOSC3/EXOSC6/FEN1/FUS/HMGB1/HMGB2/HSPD1/INO80/INO80E/KDM1A/KIN/KPNA1/KPNA2/LIG3/MCRS1/MLH1/MMS22L/MORF4L1/MRE11/MSH2/MSH6/NBN/NCOA6/NFRKB/NIPBL/NONO/NSD2/NSMCE1/NSMCE2/NSMCE3/NSMCE4A/PARP1/POLB/PRKDC/PSMD14/RAD21/RAD50/RBBP8/RBM14/RECQL/RECQL5/RIF1/RMI1/RMI2/RNF138/RPA1/RPA2/RUVBL1/RUVBL2/SAMHD1/SETD2/SETX/SFPQ/SLX4/SMARCAD1/SMC…	88		GO_NEGATIVE_REGULATION_OF_PHOSPHORUS_METABOLIC_PROCESS	75/2039	552/43216	2.35911e-16	2.87009e-15	1.46231e-15	ADAR/BAG4/BAX/CABIN1/CACTIN/CAV1/CCNB1/CD2BP2/CDK5RAP3/CEP85/CHMP6/CHP1/CORO1C/CSK/DNAJA1/DNAJC10/DYNLL1/EIF3A/EIF4G1/ELL/EZR/FKBP15/FKBP8/FOXO1/GNAI2/GSTP1/HDAC3/HNRNPU/HSPB1/ILK/IPO5/IQGAP1/KIRREL1/KNL1/LATS1/MAPT/MBIP/MEN1/MLLT1/MTOR/MYC/NCOR1/NPM1/NUP62/PAK2/PLK1/PPP1R10/PPP2R1A/PPP4R4/PRDM15/PRKAR1A/PRKAR2A/PRKDC/PRNP/PTPN1/PTPN13/RB1/RBM26/RRP1B/RTRAF/SET/SIRT2/SNCA/STRAP/TAF7/TARDBP/TERF2I…	75
GO_POSITIVE_REGULATION_OF_CELLULAR_PROTEIN_LOCALIZATION	88/2414	319/43216	7.52752e-37	2.10346e-35	1.0312e-35	ACSL3/AP2B1/ARF6/BAP1/BCAP31/C2CD5/CCT2/CCT3/CCT4/CCT5/CCT6A/CCT7/CCT8/CDK1/CDK5/CDK5RAP3/CEP131/CSNK2A2/CTDSPL2/DDRGK1/DKC1/DMAP1/ECT2/EMD/EPB41L2/EPHA2/EPHB2/EZR/FIS1/FLNA/GNL3/GNL3L/GSK3B/GTSE1/HSP90AB1/ICE1/IPO5/IQGAP1/ITGA3/ITGB1/JUP/KAT7/KIF20B/KIF5B/LRP1/MAP1A/MAPK1/MAVS/MCRS1/MSN/MYO1C/NIPBL/NMD3/NUMA1/NUP62/PARP1/PCM1/PLK1/PRKACA/PTPN9/RAC2/RACK1/RAN/RBM22/RDX/RER1/RHOG/RTN4/SAR1A/SMAD3/…	88		GO_CELL_PROJECTION_ASSEMBLY	75/2039	554/43216	2.87787e-16	3.48656e-15	1.77641e-15	ACTR1A/ACTR2/AKAP9/ANLN/ARFIP2/ATP6V0D1/ATXN10/BAG4/CAPZB/CAV1/CDC42/CDC42EP4/CDK1/CEP131/CFAP20/CKAP5/CLASP1/CNTROB/CORO1C/CSNK1E/CTTN/CYFIP1/DCDC2/DCTN1/DCTN2/DNM2/DYNC1H1/DYNC1I2/DYNLL1/DYNLL2/EHD1/EZR/FAM92A/FLNA/FMR1/GOLPH3/HAUS6/HSP90AA1/ITGB1/MAP4/MAPRE1/MTOR/MYH10/NEDD1/NEFH/NUP85/ODF2/PCM1/PFN2/PLK1/PPP2R1A/RAB5A/RAB8A/RAC2/RALA/RCC2/RDX/RHOG/SH3BP1/SNAP29/TMEM237/TRIP11/TTC21B/TUBA1A/TU…	75
GO_REGULATION_OF_HEMOPOIESIS	88/2414	441/43216	1.14044e-25	2.10804e-24	1.03344e-24	ACIN1/ANXA1/AP3B1/AP3D1/ASH2L/ATP6AP1/B2M/CBFB/CDC73/CEBPB/CLPTM1/CNOT4/CREB1/CREBBP/CTNNB1/CTR9/CUL4A/DHX36/DPF2/EIF2AK2/EIF6/EP300/FAM210B/FANCA/FANCD2/GABPA/GATA2/GNAS/HDAC1/HMGB1/HMGB2/HSPA1A/ISG15/ITCH/JUN/KAT2A/KMT2A/KMT2D/LEO1/MED1/METTL3/MOV10/MTOR/MYL9/NCAPG2/NF1/NUDT21/PAF1/PRDX2/PRMT1/PSMA7/PSMB3/PSMC1/PSMC2/PSMC3/PSMC5/PSMC6/PSMD1/PSMD11/PSMD12/PSMD13/PSMD14/PSMD2/PSMD3/PSMD4/PSMD5/PS…	88		GO_ORGANIC_ACID_METABOLIC_PROCESS	75/2039	878/43216	6.57376e-07	3.59478e-06	1.83155e-06	ABCD3/ACACA/ACLY/ACSL3/AHCY/ALDH3A2/ALDH7A1/ARG1/ASNS/BSG/CAD/CAV1/CBSL/CMAS/COMT/CPT1A/CRABP1/CYB5R3/CYP4F22/CYP7B1/ECI2/EIF6/ELOVL1/ERLIN1/ERLIN2/ERO1A/FADS1/FARSA/FARSB/FASN/FN3K/GART/GFPT1/GMPS/GPAT4/GSTP1/HACD3/HSD17B4/LDHA/LDHB/LYPLA1/MECP2/MORC2/MTHFD1/MTOR/P4HA1/P4HB/PDXDC1/PHGDH/PLAA/PLOD3/POR/PRDX4/PSMA4/PSMA7/PSMB4/PSMC2/PSMC3/PSMC5/PSMD11/PSMD12/PSMD13/PSMD14/PSMD2/PSMD4/PYCR3/SCAP/SC…	75
GO_SMALL_GTPASE_MEDIATED_SIGNAL_TRANSDUCTION	88/2414	554/43216	8.82003e-19	1.09141e-17	5.3505e-18	ABL2/APOC3/ARF6/ARFGAP1/ARHGAP10/ARHGAP17/ARHGAP29/ARHGEF2/ARHGEF40/BRK1/CCNA2/CDC42/CDC42EP1/CDC42EP3/CDC42EP4/CDK2/CDKN2A/CFL1/CUL3/CYFIP1/DNM2/DNMT1/DOCK7/ECT2/EPHB2/EPS8/FGF2/G3BP1/G3BP2/GBF1/GMIP/GNB1/HACD3/IQGAP3/ITGA3/ITGB1/ITSN2/JUN/KANK2/KIF14/KPNB1/MAP4K4/NCKAP1/NF1/NUP62/OGT/PPP2CB/RAB10/RAB11B/RAB13/RAB14/RAB18/RAB1A/RAB1B/RAB21/RAB24/RAB2A/RAB2B/RAB31/RAB32/RAB35/RAB3A/RAB3B/RAB3D/RA…	88		GO_REGULATION_OF_SYMBIOSIS_ENCOMPASSING_MUTUALISM_THROUGH_PARASITISM	74/2039	226/43216	1.20889e-41	4.48761e-40	2.28644e-40	ADAR/ANXA2/ARG1/BAD/CAV1/CCNT1/CDK9/CFL1/CHD1/CHMP2A/DDB1/DDX3X/DDX5/DHX9/EIF2AK2/FMR1/GAPDH/GTF2B/GTF2F1/HACD3/HDAC1/HMGA2/IFITM1/ILF3/KRT6A/LARP1/MORC2/MPHOSPH8/NELFA/NELFB/NELFE/P4HB/PABPC1/PKN2/POLR2A/POLR2B/POLR2C/POLR2D/POLR2E/POLR2G/POLR2H/PPIA/PPIB/PPIE/PPIH/PSMC3/RAB7A/RRP1B/RSF1/SMARCA4/SMARCB1/SMC3/SNW1/SP1/SRPK1/SRPK2/STAT1/STAU1/STOM/SUPT5H/TARDBP/TASOR/TFAP4/TOP2A/TOP2B/TRIM10/TRIM2…	74
GO_NEGATIVE_REGULATION_OF_CELL_DIFFERENTIATION	88/2414	725/43216	8.13327e-12	6.46318e-11	3.16849e-11	ACTN4/ANKRD17/ANXA1/ARF6/ARHGEF2/ASPM/B2M/BAG5/CALR/CAV1/CBFB/CDC73/CDK12/CDK5/CDSN/COL5A1/CORO1C/CTNNA1/CTNNB1/CTR9/CUL4A/DDIT3/DDX6/DNMT1/DPF2/EIF4E/EPHB2/EZH2/GABPA/GAK/GATA2/GSK3B/HDAC2/HMG20A/HMGB1/HNRNPU/IDH2/ITGAV/ITGB1/LDLR/LEO1/LGALS1/LRP1/MAP4K4/MAPK1/MECP2/MED1/MED28/MEN1/MIB1/NCAPG2/NELFB/NEPRO/NF1/PAF1/PCM1/PRDX2/PRMT1/PTBP1/PTPN2/PTPN9/RB1/RBM15/RBPJ/RBPMS2/RC3H1/RCC2/RHOA/RTN4/RUNX…	88		GO_PROTEIN_CONTAINING_COMPLEX_DISASSEMBLY	74/2039	322/43216	2.80564e-30	7.0032e-29	3.56815e-29	ABCE1/ADD1/ADD3/ARHGEF2/ARID1A/ARID2/ASPH/CAMSAP2/CAPZA1/CAPZB/CAV1/CFL1/CHMP1A/CHMP2A/CKAP2/CKAP5/CLASP1/CLASP2/CTNNB1/DHX8/DVL3/ETF1/GAK/HDGFL3/HSPA8/KIF18A/KIF2A/KIF2C/KIF5B/LIMA1/MAP1A/MAP1B/MCTS1/MRPL12/MTPN/MYC/NAPA/NSF/PBRM1/PELO/PEX14/PPP1CA/PYM1/RDX/RPL23/SET/SETX/SH3BP1/SH3GL1/SMARCA4/SMARCB1/SMARCC1/SMARCC2/SMARCD1/SMARCD2/SMARCD3/SMARCE1/SNAP29/SNAPIN/SPAST/SPTAN1/SPTBN1/SPTBN2/SUPT16…	74
GO_COTRANSLATIONAL_PROTEIN_TARGETING_TO_MEMBRANE	87/2414	103/43216	2.10785e-92	2.32332e-90	1.13898e-90	ARL6IP1/RPL10/RPL10A/RPL11/RPL12/RPL13/RPL13A/RPL14/RPL15/RPL17/RPL18/RPL18A/RPL19/RPL21/RPL22/RPL23/RPL23A/RPL24/RPL26/RPL27/RPL27A/RPL28/RPL29/RPL3/RPL30/RPL31/RPL32/RPL34/RPL35/RPL35A/RPL36/RPL36A/RPL37A/RPL38/RPL4/RPL5/RPL7/RPL7A/RPL8/RPL9/RPLP0/RPLP1/RPLP2/RPS10/RPS11/RPS12/RPS13/RPS14/RPS15/RPS15A/RPS16/RPS17/RPS18/RPS19/RPS2/RPS20/RPS23/RPS24/RPS25/RPS26/RPS27/RPS28/RPS29/RPS3/RPS3A/RPS4X/…	87		GO_NEGATIVE_REGULATION_OF_MITOTIC_CELL_CYCLE	74/2039	333/43216	2.81334e-29	6.70129e-28	3.41432e-28	ATM/ATRX/AURKB/BAX/BLM/BUB1/BUB3/CCNB1/CDC20/CDC73/CDK1/CDK2/CDK5RAP3/CENPF/CHEK1/CNOT1/CNOT11/CTNNB1/DYNC1LI1/EZH2/GAS1/GEN1/GIGYF2/GTSE1/HMGA2/IK/INTS3/MAD1L1/MAD2L1/MDC1/MRE11/MSH2/MSH6/MTBP/NBN/NDC80/NLE1/ORC1/PCID2/PCNA/PLK1/PPP1R10/PRCC/PRKDC/PRMT1/PSMA4/PSMA7/PSMB4/PSMC2/PSMC3/PSMC5/PSMD11/PSMD12/PSMD13/PSMD14/PSMD2/PSMD4/RAD21/RB1/RECQL5/RPL24/RPL26/SKP1/SMAD3/TFDP1/TGFB1/TNKS1BP1/TOP2A/T…	74
GO_REGULATION_OF_CELL_CYCLE_G2_M_PHASE_TRANSITION	87/2414	214/43216	7.21564e-52	3.20504e-50	1.57123e-50	ACTR1A/ATAD5/ATM/AURKA/AURKB/BABAM1/BABAM2/BLM/BRCA1/BRD4/CCNB1/CDK1/CDK2/CDK5RAP3/CENPF/CEP131/CEP41/CETN2/CKAP5/CLASP1/CLSPN/CSNK1D/CSNK1E/CUL1/DCTN1/DCTN2/DYNC1H1/DYNC1I2/DYNLL1/FZR1/GTSE1/HAUS2/HMGA2/HMMR/HSP90AA1/KIF14/MAPRE1/MECP2/MRE11/MSH6/MTA3/NBN/NEDD1/NPM1/ORC1/PCM1/PLK1/PPP2R1A/PRKACA/PSMA7/PSMB3/PSMC1/PSMC2/PSMC3/PSMC5/PSMC6/PSMD1/PSMD11/PSMD12/PSMD13/PSMD14/PSMD2/PSMD3/PSMD4/PSMD5/P…	87		GO_POSITIVE_REGULATION_OF_NERVOUS_SYSTEM_DEVELOPMENT	74/2039	534/43216	1.2725e-16	1.58474e-15	8.07428e-16	ABL2/ACTR2/ADNP/AP2A1/APP/ARHGEF2/ATF1/CAPRIN1/CDC20/CSNK1E/CTNNB1/CUX1/CYFIP1/DBN1/DDX56/DHX36/DVL3/ECT2/EIF4G1/EZH2/FLNA/FMR1/FN1/HDAC1/HDAC2/HES1/HMG20B/HSPA5/IL1RAP/ILK/IQGAP1/KDM1A/KIDINS220/KIF20B/MACF1/MAP1B/MAPT/MARK2/MECP2/MTOR/NEGR1/NIPBL/NKX2-2/PLAA/PLXNB2/POU4F2/PPP1CC/PRMT5/PRPF19/PTK7/RAB21/RELA/RHEB/ROBO2/SETX/SF3A2/SHANK2/SMARCD3/SNW1/SPEN/SRRT/SYT1/TCF12/TCF3/TGFB1/TWF1/UBE2V2/UF…	74
GO_IMMUNE_RESPONSE_REGULATING_SIGNALING_PATHWAY	87/2414	662/43216	1.35989e-13	1.22267e-12	5.99397e-13	ACTB/ACTR2/ACTR3/ANKRD17/ARPC1B/ARPC3/ARPC4/ARRB2/BAG6/BAIAP2/BAX/BRK1/CAV1/CBFB/CD276/CDC42/CNPY3/CREBBP/CUL1/CYFIP1/DDX60/DUSP3/EIF2B3/EIF2B4/ELF2/ELMO2/EP300/EZR/HMGB1/HSP90AA1/HSP90AB1/HSP90B1/HSPA1A/HSPD1/IGHA2/IGKC/ITCH/JUN/LSM14A/MAPK1/MYO1C/NCKAP1/NPLOC4/OTUD4/PAK2/PAWR/PIK3C3/PIK3R4/PRKACA/PSMA7/PSMB3/PSMC1/PSMC2/PSMC3/PSMC5/PSMC6/PSMD1/PSMD11/PSMD12/PSMD13/PSMD14/PSMD2/PSMD3/PSMD4/PSMD5…	87		GO_REGULATION_OF_CELL_ADHESION	74/2039	683/43216	3.49923e-11	2.87434e-10	1.46448e-10	ABL2/ACTN4/AFDN/AP3B1/APOD/ARG1/ATM/BAD/BAG4/BLM/CALR/CAV1/CBFB/CD276/CDC42/CEBPB/CLASP1/CLASP2/CORO1C/CSK/DAPK3/DNM2/DOCK8/EFNB1/FERMT3/FGG/FLNA/FLOT1/FN1/FOXC2/GRB2/GTPBP4/HES1/HSPD1/HSPH1/ILK/IQGAP1/ITGA5/JUP/KIF14/LIMS1/MACF1/MAD1L1/MAP4K4/MEN1/METTL3/MIA3/PAK2/PKP4/PLG/PLXNB2/PPP1CB/PPP1R12A/PPP2R1A/PRKAR1A/PRNP/RAC2/RCC2/RDX/RELA/RPS3/RREB1/RUNX3/SART1/SIPA1/SIRPB1/SMAD3/TFRC/TGFB1/TPM1/VAV…	74
GO_REGULATION_OF_BINDING	86/2414	365/43216	1.59091e-30	3.52012e-29	1.72569e-29	ACTB/ADNP/ANXA2/ARRB2/AURKA/AURKB/B2M/BAG2/BAX/CAV1/CDCA5/CDK5/CDK9/CSNK1A1/CSNK1E/CTBP2/CTNNB1/DDIT3/DDRGK1/DERL1/DHX9/EDF1/EIF2S1/EIF3C/EIF3D/EIF3E/EIF4A3/EIF4G1/EP300/ERCC2/ERCC4/FMR1/GNL3L/GOLGA2/GSK3B/GTF2F1/GTPBP4/HDAC2/HMGA2/HMGB1/HMGB2/HNRNPL/HSPA5/IFI16/JUN/KDM1A/LRP1/MAPRE1/MARK2/MARK3/MAU2/MEN1/NCBP1/NIPBL/NMD3/NSD1/PARP1/PEX14/PIN1/PLAUR/PLK1/PPP1CA/PPP2CB/PRKACA/RAN/RB1/RPL11/RSF1/RU…	86		GO_ACTIVATION_OF_IMMUNE_RESPONSE	74/2039	708/43216	1.82986e-10	1.42621e-09	7.26657e-10	ACTB/ACTR2/ANKRD17/BAG6/BAX/CACTIN/CAV1/CBFB/CD276/CDC42/CNPY3/CREBBP/CSK/CYFIP1/EIF2B3/EIF2B4/ELF1/ELF2/EZR/FGG/FLOT1/FOXP1/GRB2/HSP90AA1/HSP90AB1/HSP90B1/HSPA1A/HSPA1B/HSPD1/IGHG1/ITGB2/KRT1/MATR3/MUC19/NONO/NPLOC4/NRAS/PAK2/PIK3R4/PQBP1/PRKDC/PRNP/PSMA4/PSMA7/PSMB4/PSMC2/PSMC3/PSMC5/PSMD11/PSMD12/PSMD13/PSMD14/PSMD2/PSMD4/PSPC1/PUM1/PUM2/RBM14/RELA/RPS3/RTN4/S100A14/SFPQ/SIN3A/SKP1/TAB2/TBK1/U…	74
GO_PROTEIN_FOLDING	85/2414	226/43216	1.78989e-47	6.82913e-46	3.3479e-46	ATF6/B2M/BAG2/BAG5/CALR/CANX/CCT2/CCT3/CCT4/CCT5/CCT6A/CCT7/CCT8/CLU/CSNK2A1/CSNK2A2/DERL1/DNAJA1/DNAJA2/DNAJB1/DNAJB11/DNAJB4/DNAJB6/DNAJC10/DNAJC21/DNAJC3/DNAJC7/EMC1/EMC2/EMC3/EMC4/EMC6/ERO1A/ERP29/ERP44/GAK/GANAB/GNAI2/GNAI3/GNB1/GNB2/HSP90AA1/HSP90AB1/HSP90B1/HSPA1A/HSPA5/HSPA8/HSPD1/LMAN1/LMAN2L/MLEC/MOGS/MPDU1/NFYC/NKTR/P3H1/P4HB/PDIA3/PDIA4/PDIA6/PPIA/PPIB/PPIE/PPIG/PPIH/PPIL1/PPIL2/PRDX4…	85		GO_MRNA_3_END_PROCESSING	73/2039	98/43216	1.9022e-75	1.66903e-73	8.50375e-74	ALYREF/APP/CCNB1/CCNT1/CDC40/CDC73/CDK9/CHTOP/CLP1/CPSF1/CPSF2/CPSF3/CPSF4/CPSF6/CPSF7/CSTF1/CSTF2/CSTF2T/CSTF3/CTR9/DDX39A/DDX39B/DHX36/DHX38/EIF4A3/FIP1L1/LEO1/MAGOH/NCBP1/NCBP2/NELFE/NUDT21/PABPC1/PABPN1/PAF1/PAPOLA/PAPOLG/PCF11/POLDIP3/POLR2D/RBM8A/RNF20/RNF40/RNPS1/RPRD1A/RPRD1B/RPRD2/SARNP/SCAF8/SNRPA/SRRM1/SRSF1/SRSF11/SRSF2/SRSF3/SRSF4/SRSF5/SRSF6/SRSF7/SRSF9/SUPT5H/SYMPK/THOC1/THOC2/THOC…	73
GO_HEART_DEVELOPMENT	85/2414	569/43216	1.5356e-16	1.65878e-15	8.13195e-16	ANXA2/AP1B1/AP2B1/ARID1A/ARID2/ARRB2/BASP1/CACYBP/CAD/CALR/CCNB1/CDK1/CHD7/COL5A1/CREB1/CRELD1/CTNNB1/DDX39B/DHX36/DNM2/DSP/ECE1/ENG/EP300/FGF2/FHL2/GNA11/GNG5/HEXIM1/HNRNPU/IFT140/ILK/ITGA3/ITGB1/JUN/KAT2A/LMNA/LUZP1/MAPK1/MBD3/MED1/MED12/MIB1/MICAL2/MNAT1/MTHFD1/MTOR/MYH10/MYH7/NCOA6/NDUFV2/NF1/NIPBL/NSD2/PARP2/PARVA/PCNA/PDLIM5/PIN1/POFUT1/PRKAR1A/PRKDC/PTK7/RB1/RBM15/RBPJ/RTN4/SEC24B/SETD2/SH…	85		GO_REGULATION_OF_HEMOPOIESIS	73/2039	441/43216	8.46707e-21	1.37347e-19	6.99785e-20	ACIN1/AP3B1/ASH2L/ATP11C/ATXN1L/B2M/BAD/CBFB/CDC73/CEBPB/CLPTM1/CREB1/CREBBP/CTNNB1/CTR9/CUL4A/DHX36/DPF2/DPY30/EIF2AK2/EIF6/FOXP1/GNAS/HDAC1/HES1/HSPA1A/HSPA1B/HSPA9/KAT2A/KMT2A/KMT2B/KMT2D/LEO1/MED1/METTL3/MOV10/MTOR/MYC/NCAPG2/NUDT21/PAF1/PCID2/PIAS3/POU4F2/PRMT1/PSMA4/PSMA7/PSMB4/PSMC2/PSMC3/PSMC5/PSMD11/PSMD12/PSMD13/PSMD14/PSMD2/PSMD4/RB1/RBBP5/RBFOX2/RBM15/RUNX3/SART1/SETD1A/SIN3A/STAT1/TC…	73
GO_METAL_ION_TRANSPORT	85/2414	883/43216	8.66712e-07	4.24932e-06	2.08318e-06	ABCB6/ACTN4/AHNAK/ANXA2/ANXA6/ARRB2/ATP13A1/ATP1A1/ATP1B1/ATP1B3/ATP2A2/ATP2B1/ATP2C1/ATP6AP1/ATP6V0C/ATP6V1A/ATP6V1E1/B2M/BAX/BIN1/CAMK2B/CAMK2D/CAV1/CDK2/CDK5/CHD7/CHERP/CLTC/COMMD1/COMMD3/COMMD9/CORO1A/CP/CTNNB1/DDIT3/DNM2/ERO1A/FGF2/FLNA/FMR1/GNAI2/HOMER3/ICAM1/ITGAV/KIF5B/LETM1/MAGED2/MAGT1/MICU2/MMGT1/NSF/OPA1/OXSR1/PHB/PHB2/PICALM/PLCB3/PML/PRKACA/RAB11B/RHOA/SEC61A1/SLC12A4/SLC12A9/SLC38A…	85		GO_REGULATION_OF_CELL_CYCLE_G2_M_PHASE_TRANSITION	72/2039	214/43216	1.83097e-41	6.75359e-40	3.44097e-40	ACTR1A/AKAP9/APP/ATAD5/ATM/AURKB/BABAM1/BLM/BRD4/CCNB1/CDK1/CDK2/CDK5RAP3/CENPF/CEP131/CHEK1/CKAP5/CLASP1/CSNK1E/DCTN1/DCTN2/DYNC1H1/DYNC1I2/DYNLL1/GTSE1/HAUS6/HMGA2/HSP90AA1/KIF14/MAPRE1/MECP2/MRE11/MSH6/MTA3/NBN/NEDD1/NPM1/ODF2/ORC1/PAXIP1/PBX1/PCM1/PLK1/PPP2R1A/PSMA4/PSMA7/PSMB4/PSMC2/PSMC3/PSMC5/PSMD11/PSMD12/PSMD13/PSMD14/PSMD2/PSMD4/RAD21/RCC2/SIN3A/SKP1/SMARCD3/TOPBP1/TPX2/TUBA1A/TUBA4A/TU…	72
GO_REGULATION_OF_RNA_SPLICING	84/2414	137/43216	2.76568e-69	1.84959e-67	9.06737e-68	AHNAK/C9orf78/CDK12/CELF1/CIRBP/CWC22/DAZAP1/DDX17/DDX5/FMR1/FUS/HNRNPA1/HNRNPA2B1/HNRNPF/HNRNPH1/HNRNPK/HNRNPL/HNRNPLL/HNRNPU/HSPA1A/KHDRBS1/MAGOH/MBNL1/NCBP1/NSRP1/NUP98/POLR2A/PQBP1/PRDX6/PRPF19/PTBP1/PTBP2/RBFOX2/RBM10/RBM15/RBM15B/RBM17/RBM19/RBM22/RBM25/RBM3/RBM4/RBM42/RBM4B/RBM5/RBM7/RBM8A/RBMX/RBMXL1/RNPS1/RPS13/RPS26/RRP1B/SAP18/SART3/SETX/SF3B4/SFSWAP/SMU1/SNRNP70/SNW1/SON/SREK1/SRPK1/S…	84		GO_SMALL_GTPASE_MEDIATED_SIGNAL_TRANSDUCTION	72/2039	554/43216	9.49338e-15	1.02952e-13	5.24541e-14	ABL2/ARFIP2/ARHGAP11A/ARHGAP19/ARHGEF2/ARHGEF40/CDC42/CDC42EP4/CDK2/CFL1/CHP1/CUL3/CYFIP1/DNM2/DNMT1/DOCK8/ECT2/FLOT1/G3BP1/G3BP2/GBF1/GNB1/GRB2/HACD3/HMOX1/ITGB1/KIF14/KPNB1/MADD/MAP4K4/NRAS/NUP62/OGT/RAB10/RAB11B/RAB13/RAB14/RAB18/RAB1A/RAB1B/RAB21/RAB2A/RAB2B/RAB34/RAB35/RAB3A/RAB3B/RAB3D/RAB5A/RAB5C/RAB6A/RAB7A/RAB8A/RAB8B/RAB9A/RABL3/RAC2/RACGAP1/RALA/RAP1B/RB1/RDX/RHOG/RRAS2/RREB1/SH3BP1/SH…	72
GO_CELL_CYCLE_G1_S_PHASE_TRANSITION	84/2414	291/43216	7.52588e-37	2.10346e-35	1.0312e-35	ANKRD17/ANXA1/ATM/AURKA/BAX/BRD4/CCNA2/CCNB1/CDC73/CDK1/CDK2/CDK7/CDKN2A/CNOT1/CNOT10/CNOT11/CNOT3/CNOT4/CNOT9/CUL1/CUL2/CUL3/CUL4A/CUL4B/DDRGK1/DDX3X/EIF4E/EIF4G1/EP300/EZH2/GIGYF2/GTSE1/INO80/IQGAP3/ITGB1/KANK2/KIF14/MAX/MCM10/MCM2/MCM3/MCM4/MCM5/MCM6/MCM7/MEN1/MNAT1/MTBP/NASP/NPAT/ORC1/ORC2/ORC3/ORC4/ORC5/ORC6/PAF1/PCNA/PHB2/PHF8/PLRG1/PML/POLA1/POLE/POLE2/POLE3/PRIM2/PRKDC/PRMT1/PSME3/RB1/RBB…	84		GO_EMBRYONIC_MORPHOGENESIS	72/2039	578/43216	8.1752e-14	8.42395e-13	4.29202e-13	ALX4/ARID1A/BAX/C2orf49/CDC73/CFL1/CHD7/CLASP1/CLASP2/COL5A1/CREBBP/CTNNB1/CTR9/CUL3/DNAJB6/DVL3/EIF4A3/EXOC4/FN1/GATA4/GNAS/GRB2/HDAC1/HDAC2/HES1/HIRA/HMGA2/HOXA10/HOXB7/HOXD13/ITGA5/ITGB1/ITGB2/KAT2A/KDM6A/KIF20B/LATS1/LEO1/LNPK/LUZP1/MBNL1/MED1/MED12/MTHFD1/NIPBL/PAF1/PBX1/PBX2/PLXNB2/PRKAR1A/PRKRA/PTK7/RALA/RNF2/RPL38/RPS7/SATB2/SETD2/SKI/SMAD1/SMAD3/SP3/SUPT20H/TBX3/TGFB1/TRIM28/VASP/WLS/YTH…	72
GO_REGULATION_OF_INNATE_IMMUNE_RESPONSE	84/2414	440/43216	3.16841e-23	5.01552e-22	2.4588e-22	ABCE1/ANKRD17/AP1G1/ARG1/ARRB2/CAV1/CGAS/CNPY3/CREBBP/CUL1/DDX60/DHX9/EP300/HEXIM1/HMGB1/HMGB2/HSP90AB1/HSP90B1/HSPA1A/HSPD1/IFI16/ITCH/LAMP1/LSM14A/MATR3/MAVS/MED1/NONO/NPLOC4/OTUD4/PAK2/PARP14/PIK3C3/PIK3R4/POLR3C/PQBP1/PRKACA/PRKDC/PSMA7/PSMB3/PSMC1/PSMC2/PSMC3/PSMC5/PSMC6/PSMD1/PSMD11/PSMD12/PSMD13/PSMD14/PSMD2/PSMD3/PSMD4/PSMD5/PSMD6/PSME3/PSPC1/PTPN1/PTPN2/PUM1/PUM2/RBM14/RNASEL/RPS19/RTN4/…	84		GO_ENDOCYTOSIS	72/2039	637/43216	9.11936e-12	7.87038e-11	4.00997e-11	ABL2/ACTB/ACTN4/ALB/ANXA2/AP1S1/AP2A1/AP2A2/AP2B1/AP2M1/APP/B2M/CALR/CANX/CAV1/CDC42/CDK5/CLINT1/CLTA/CLTC/CSNK1E/CTTN/DNAJC13/DNM1/DNM2/DPYSL2/EHD1/EHD4/EPS15L1/ESYT2/EZR/FKBP15/FLOT1/FMR1/GAK/GRB2/GTF2H2/HEATR5B/HIP1R/HNRNPK/HSP90AA1/HSP90B1/HSPH1/HYOU1/IGF2R/IGHG1/ITGB1/ITGB2/LRPAP1/MYH9/PACSIN3/PDLIM7/PICALM/PTPN1/RAB1A/RAB21/RAB34/RAB5A/RAB5C/RAB7A/RUFY1/SCYL2/SH3BP1/SH3GL1/SNCA/SNX18/SNX2/S…	72
GO_ENDOPLASMIC_RETICULUM_TO_GOLGI_VESICLE_MEDIATED_TRANSPORT	83/2414	210/43216	2.20552e-48	8.81022e-47	4.3191e-47	ACTR10/ACTR1A/ARCN1/ARF4/ARFGAP1/ARFGAP2/ARFGAP3/BCAP29/BCAP31/BET1/CAPZA1/CAPZB/CD59/COG1/COPA/COPB1/COPB2/COPE/COPG1/COPG2/COPZ1/CSNK1D/CTSC/CUL3/DCTN1/DCTN2/DYNC1H1/DYNC1I2/DYNC1LI1/DYNC1LI2/DYNLL1/ERGIC1/ERGIC3/GBF1/GOLGA2/GOLGB1/GOSR1/HYOU1/KDELR1/LMAN1/LMAN2/LMAN2L/MIA2/MIA3/NAPA/NSF/PDCD6/PEF1/PREB/RAB1A/RAB1B/RINT1/SAR1A/SCFD1/SEC13/SEC22B/SEC23A/SEC24B/SEC24C/SEC31A/SPTAN1/SPTBN1/SPTBN2/…	83		GO_LIPID_BIOSYNTHETIC_PROCESS	72/2039	664/43216	6.19751e-11	4.97778e-10	2.53619e-10	ABCD3/ACACA/ACBD3/ACLY/ACSL3/AGPS/ALDH3A2/ARF3/ATM/ATP1A1/CDS2/CERS2/CNBP/CPNE3/CREB1/CSNK2A2/CSNK2B/CYB5R3/CYP51A1/CYP7B1/DHCR24/DHCR7/DPM3/EIF6/ELOVL1/ERLIN1/ERLIN2/FADS1/FAM3A/FAR1/FASN/FDFT1/GPAT4/HACD3/HSD17B11/HSD17B2/HSD17B4/KDSR/KPNB1/LPCAT1/LSS/MBOAT7/MED1/MTOR/NFYC/NR0B1/NSDHL/PBX1/PCYT1A/PHOSPHO1/PI4KA/PIGT/PIK3R4/POR/PRPF19/PTDSS2/PTPN13/RAB14/RAB5A/RAN/RUFY1/SACM1L/SCAP/SCCPDH/SCD/SF…	72
GO_DOUBLE_STRAND_BREAK_REPAIR	83/2414	222/43216	3.78237e-46	1.40704e-44	6.89785e-45	ACTR2/APTX/ATM/BABAM1/BABAM2/BARD1/BLM/BRCA1/BRIP1/CDCA5/CGAS/DDX1/DEK/ERCC4/EXD2/FEN1/FUS/HMGA2/INO80/KDM1A/KDM2A/LIG3/MDC1/MLH1/MMS22L/MORF4L1/MRE11/MSH2/MTA1/NBN/NHEJ1/NIPBL/NSD2/NSMCE1/NSMCE2/NUDT16L1/PARP1/PARP2/PIAS4/PML/POLA1/POLB/PRKDC/PRPF19/PSMD14/RAD21/RAD50/RBBP8/RECQL/RECQL5/RIF1/RMI1/RMI2/RNF138/RNF169/RPA1/RPA2/SAMHD1/SETD2/SETX/SFPQ/SLX4/SMARCAD1/SMC5/SMC6/SMCHD1/TERF2IP/TFIP11/TI…	83		GO_CARDIOVASCULAR_SYSTEM_DEVELOPMENT	72/2039	799/43216	1.48147e-07	8.64835e-07	4.40635e-07	AGO2/ANKRD17/ANXA2/AP2B1/APOD/APOH/ARID1A/ARID2/BAX/CAV1/CHD7/COL5A1/CTNNB1/DHCR7/DNM2/DNMT1/ENPEP/EPHB4/FN1/FOXC2/FOXJ2/FOXO1/GATA4/GTF2I/HES1/HK2/HMGA2/HMOX1/HSPB1/ID1/ITGA5/ITGB1/ITGB2/JAK1/JUP/KDM6A/KRT1/LUZP1/MECP2/MED1/MIA3/MTDH/MYDGF/MYH10/MYH9/NCL/NFATC3/NSDHL/PAK4/PAXIP1/PDCD10/PGK1/PKM/PPIH/PTK7/RBM15/RBPJ/RNH1/ROBO2/SETD2/SGPL1/SHC1/SMAD1/SP1/SRPK2/STARD13/STAT1/STIM1/TBX3/TGFB1/UBP1/V…	72
GO_POSITIVE_REGULATION_OF_CELL_CYCLE_PROCESS	83/2414	294/43216	1.22224e-35	3.3218e-34	1.62847e-34	ANAPC5/ANKRD17/ANXA1/ATAD5/ATM/ATRX/AURKA/AURKB/BAX/BRCA1/BRD4/CCNB1/CDC42/CDC73/CDCA5/CDK1/CDK2/CENPV/CIT/CNOT1/CNOT10/CNOT11/CNOT3/CNOT4/CNOT9/CUL3/CUL4A/CUL4B/DDRGK1/DDX3X/DYNC1H1/DYNC1LI1/ECT2/EIF4G1/EP300/EZH2/FEN1/GTSE1/HMGA2/HNRNPU/INO80/KIF14/KIF20B/MECP2/MED1/MTA3/MTBP/MYBBP1A/NIPBL/NPM1/NSMCE2/NUMA1/NUP62/NUSAP1/PAF1/PCNA/PHB2/PHIP/PKP4/PLRG1/PML/PRKACA/PRMT1/RACGAP1/RAD21/RB1/RCC2/RDX/…	83		GO_MRNA_EXPORT_FROM_NUCLEUS	71/2039	110/43216	3.23069e-66	2.25408e-64	1.14846e-64	AAAS/AKAP8L/ALKBH5/ALYREF/CDC40/CHTOP/CPSF1/CPSF2/CPSF3/CPSF4/DDX39A/DDX39B/DHX38/EIF4A3/EIF4E/FIP1L1/FYTTD1/HNRNPA2B1/IWS1/MAGOH/NCBP1/NCBP2/NUP107/NUP153/NUP155/NUP205/NUP214/NUP35/NUP54/NUP62/NUP85/NUP88/NUP93/NUP98/NXF1/PABPN1/PCID2/POLDIP3/POLR2D/RAE1/RANBP2/RBM15B/RBM8A/RNPS1/SARNP/SETD2/SRRM1/SRSF1/SRSF11/SRSF2/SRSF3/SRSF4/SRSF5/SRSF6/SRSF7/SRSF9/SUPT6H/SYMPK/THOC1/THOC2/THOC5/THOC6/TPR/U2…	71
GO_METHYLATION	83/2414	353/43216	1.9422e-29	4.14336e-28	2.03123e-28	ARID4B/ASH2L/ATRX/BAZ2A/BEND3/BRCA1/BRD4/CHTOP/CMTR1/COMT/CTCF/CTNNB1/CTR9/DIMT1/DMAP1/DNMT1/DNMT3A/EED/EHMT1/EHMT2/EMG1/ETF1/EZH2/FAM98A/FAM98B/FBL/FTSJ3/GATAD2A/GNAS/ICMT/IWS1/KDM1A/KDM3A/KMT2A/KMT2D/LMNA/MBD3/MECP2/MEN1/METTL14/METTL3/MPHOSPH8/MTA2/NELFE/NOP2/NSD1/NSD2/NSD3/NSUN2/NSUN5/OGT/PAF1/PARP1/PAXBP1/PRMT1/PWP1/RAB3B/RAB3D/RAB6A/RAMAC/RBM15/RBM15B/RIF1/RNF20/SETD1A/SETD2/SETD5/SMARCB1/S…	83		GO_PROTEIN_LOCALIZATION_TO_NUCLEUS	71/2039	249/43216	1.4207e-35	4.26284e-34	2.17193e-34	APOD/CALR/CCT2/CCT3/CCT4/CCT5/CCT6A/CCT7/CCT8/CDK1/CDK5/CDK5RAP3/CHP1/CSE1L/DKC1/DMAP1/DNAJB6/ECT2/FLNA/GTSE1/HDAC3/HNRNPU/INTS13/IPO5/JUP/KPNA1/KPNA2/KPNA3/KPNB1/LMNA/MCRS1/NOLC1/NUP107/NUP153/NUP155/NUP214/NUP35/NUP54/NUP62/NUP85/NUP88/NUP93/NUP98/PAF1/PARP1/PHB2/PLK1/PLRG1/POLR1A/PPP1R10/RAN/RANBP2/RANGAP1/RBM22/RPL11/RPL23/SIN3A/SKP1/SMAD3/SYNE1/TAF8/TARDBP/TCP1/TGFB1/TOR1AIP1/TOR1AIP2/TPR/TR…	71
GO_WOUND_HEALING	83/2414	540/43216	6.36565e-17	7.06873e-16	3.46536e-16	ACTB/ANXA1/ANXA2/ANXA6/AP3B1/ARRB2/CAPZA1/CAPZB/CAV1/CBX5/CCNB1/CD151/CD44/CD59/CDC42/CLASP1/CLASP2/CLIC1/COL5A1/CSRP1/DSP/EHD1/EHD2/EZH2/FGF2/FIBP/FLNA/FN1/GATA2/GNA11/GNAS/GNB1/HDAC1/HDAC2/ILK/ITGA5/JMJD1C/KDM1A/KRT1/KRT6A/LMAN1/LNPK/MACF1/MAFF/MAPK1/MERTK/MIA3/MTOR/MYH10/MYH9/MYL12A/MYL9/MYOF/NF1/PABPC4/PHLDB2/PKM/PLAUR/PLEC/PRDX2/PRKACA/PRKAR1A/PRKAR2A/PTK7/RAB5A/RAP2B/RCOR1/RHOA/SCRIB/SERPIN…	83		GO_REGULATION_OF_APOPTOTIC_SIGNALING_PATHWAY	71/2039	393/43216	1.67389e-22	2.97346e-21	1.51499e-21	ARHGEF2/ATAD5/BAD/BAX/BCAP31/BCLAF1/CAAP1/CAV1/CCAR2/CSNK2A2/CTNNA1/CTNNB1/CTTN/DAPK3/DDX3X/DNAJA1/ENO1/ERP29/EYA3/FGG/FIS1/GNAI2/GNAI3/GSTP1/HDAC1/HIP1R/HMOX1/HNRNPK/HSPA1A/HSPA1B/HSPB1/HYOU1/KDM1A/LMNA/MADD/MAGED1/MAZ/NLE1/NONO/P4HB/PAK2/PARP1/PDIA3/PHIP/PPP1CA/PPP2R1A/PPP2R1B/PRKRA/PTPN1/RELA/RPL11/RPL26/RPS3/RPS7/SELENOS/SFPQ/SLC25A5/SMAD3/TAF9/TAF9B/TFAP4/TFDP1/TPT1/UBQLN1/VDAC2/YBX3/YWHAB/Y…	71
GO_POSITIVE_REGULATION_OF_CELL_DEVELOPMENT	83/2414	544/43216	9.91875e-17	1.08723e-15	5.32999e-16	ABL2/ACTR2/ADNP/ANAPC2/AP2A1/ARHGEF2/ASPM/ATF1/ATP6AP1/AURKA/BIN1/CALR/CAMK2B/CAPRIN1/CDC42/CSNK1D/CSNK1E/CTNNB1/CUX1/CYFIP1/DBN1/DDX39B/DHX36/DNM2/ECT2/EIF4G1/EP300/EPHB2/EZH2/FLNA/FMR1/FN1/GATA2/HDAC1/HDAC2/HSPA5/ILK/IQGAP1/ITGA3/ITSN2/KDM1A/KIF20B/LRP1/MACF1/MAN2A1/MAP1B/MARK2/MTOR/NAP1L1/NIPBL/OPA1/P3H1/PARP2/PIN1/PLAA/PLXNB2/PPP1CC/PRPF19/PTK7/RAB21/RETREG3/RHEB/RHOA/S100A10/SETX/SF3A2/SKIL/…	83		GO_RESPONSE_TO_PEPTIDE	71/2039	503/43216	1.98954e-16	2.45137e-15	1.24898e-15	APP/ARG1/ARHGEF2/ATP6V0D1/ATP6V1A/ATP6V1B2/ATP6V1G1/BSG/CAD/CAT/CAV1/CDC5L/CDK5/CREB1/CSK/CYFIP1/DNM1/EIF2B3/EIF2B4/EIF6/FIS1/FOXC2/FOXO1/GNAI2/GRB2/GSTP1/HNRNPL/ID1/IDE/IQGAP1/MAX/MEN1/MTOR/NCOA5/OGT/PARP1/PHIP/PKM/POR/POU4F2/PRKAR1A/PRKAR2A/PRKDC/PRNP/PTPN1/PXN/RAB10/RAB13/RAB8A/RAB8B/RANGAP1/RAP1B/RBBP4/RELA/RNF40/RPL23/SCAP/SELENOS/SHC1/SMARCC1/SP1/SRSF4/SRSF5/SRSF6/STAT1/STXBP3/SYAP1/TGFB1/V…	71
GO_NEGATIVE_REGULATION_OF_PHOSPHORUS_METABOLIC_PROCESS	83/2414	552/43216	2.37044e-16	2.533e-15	1.24177e-15	ADAR/ARRB2/BAX/CABIN1/CAV1/CCNB1/CD2BP2/CDK5RAP3/CDKN2A/CORO1C/DNAJA1/DNAJC10/DNAJC3/DUSP3/DYNLL1/EIF3A/EIF4G1/ENG/EPHB2/EZR/FKBP15/FKBP8/GBA/GGNBP2/GNAI2/GPS1/GSK3B/HEXIM1/HNRNPU/ILK/IPO5/IPO7/IQGAP1/ITCH/JUN/MEN1/MLLT1/MPHOSPH10/MTOR/MVP/NCOR1/NF1/NF2/NPM1/NR2F2/NUP62/PAK2/PARD3/PARP14/PHB/PIN1/PKMYT1/PLK1/PPME1/PPP1R10/PPP2R1A/PRDX3/PRKAR1A/PRKAR2A/PRKDC/PTPN1/PTPN2/PWP1/RACK1/RB1/RBM26/RHOA/R…	83		GO_MITOTIC_SISTER_CHROMATID_SEGREGATION	70/2039	149/43216	4.35e-52	2.29008e-50	1.1668e-50	AKAP8/AKAP8L/ANAPC1/ANAPC4/ANAPC5/ATM/ATRX/AURKB/BUB1/BUB3/CCNB1/CDC20/CDC23/CDC27/CDCA8/CENPF/CHAMP1/CHMP1A/CHMP2A/CHMP6/CUL3/DERPC/DSN1/DYNC1LI1/GEN1/HIRA/HNRNPU/IK/INCENP/INO80/KIF14/KIF18A/KIF22/KIF2C/KIF4A/KIFC1/KPNB1/MAD1L1/MAD2L1/NCAPD3/NCAPG/NCAPH2/NDC80/NIPBL/NUMA1/NUP62/NUSAP1/PCID2/PDS5A/PDS5B/PLK1/POGZ/PPP2R1A/PRC1/RACGAP1/RAD21/RAN/RB1/RECQL5/SLF2/SMC1A/SMC2/SMC4/SMC5/SPAG5/TPR/TRIP1…	70
GO_NEGATIVE_REGULATION_OF_CELL_CYCLE_PHASE_TRANSITION	82/2414	262/43216	6.79594e-39	1.98282e-37	9.72051e-38	ATM/AURKA/AURKB/BABAM1/BABAM2/BAX/BLM/BRCA1/BUB3/CCNB1/CDC20/CDC73/CDK1/CDK2/CDK5RAP3/CDKN2A/CENPF/CLSPN/CNOT1/CNOT10/CNOT11/CNOT3/CNOT4/CNOT9/CUL1/DYNC1LI1/EP300/EZH2/FZR1/GIGYF2/GTSE1/HMGA2/IK/KANK2/MAD1L1/MEN1/MRE11/MSH6/NBN/ORC1/PCNA/PLK1/PML/PRKDC/PRMT1/PSMA7/PSMB3/PSMC1/PSMC2/PSMC3/PSMC5/PSMC6/PSMD1/PSMD11/PSMD12/PSMD13/PSMD14/PSMD2/PSMD3/PSMD4/PSMD5/PSMD6/PSME3/RAD21/RB1/RBL1/RINT1/RPA2/RP…	82		GO_POSITIVE_REGULATION_OF_ESTABLISHMENT_OF_PROTEIN_LOCALIZATION	70/2039	436/43216	2.9887e-19	4.43784e-18	2.26109e-18	ACSL3/BAD/BAP1/BCAP31/CCT2/CCT3/CCT4/CCT5/CCT6A/CCT7/CCT8/CDK5/CEP131/CHP1/CSNK2A2/CTDSPL2/DHX36/DHX9/DKC1/DMAP1/DYNLL1/ECT2/EMD/EZR/FGG/FIS1/FLNA/GAPDH/GOLPH3/GOLPH3L/GTSE1/HDAC3/ICE1/IL1RAP/IPO5/ITGB2/JUP/KIF20B/KIF5B/MYH10/PCM1/PDCD10/PFKM/PPIA/PRNP/RAC2/RAN/RBM22/SAR1A/SEC16A/SH3GLB1/SMAD3/SPTBN1/STOM/TARDBP/TCP1/TFDP1/TGFB1/TPR/TRIM28/TSG101/UBL5/VPS11/VPS35/WLS/YWHAB/YWHAE/YWHAG/YWHAQ/YWHAZ	70
GO_MACROMOLECULE_METHYLATION	82/2414	295/43216	1.09494e-34	2.89649e-33	1.41997e-33	ARID4B/ASH2L/ATRX/BAZ2A/BEND3/BRCA1/BRD4/CHTOP/CMTR1/CTCF/CTNNB1/CTR9/DIMT1/DMAP1/DNMT1/DNMT3A/EED/EHMT1/EHMT2/EMG1/ETF1/EZH2/FAM98A/FAM98B/FBL/FTSJ3/GATAD2A/GNAS/ICMT/IWS1/KDM1A/KDM3A/KMT2A/KMT2D/LMNA/MBD3/MECP2/MEN1/METTL14/METTL3/MPHOSPH8/MTA2/NELFE/NOP2/NSD1/NSD2/NSD3/NSUN2/NSUN5/OGT/PAF1/PARP1/PAXBP1/PRMT1/PWP1/RAB3B/RAB3D/RAB6A/RAMAC/RBM15/RBM15B/RIF1/RNF20/SETD1A/SETD2/SETD5/SMARCB1/SNRPB/…	82		GO_PROTEIN_ACYLATION	69/2039	242/43216	1.31652e-34	3.73724e-33	1.90413e-33	ACTL6A/BAG6/BAZ1A/BEND3/BRCA2/BRD8/CDYL/CHEK1/CREBBP/CTBP1/DMAP1/DPF2/DR1/EP400/EPC2/FOXO1/GTF2B/HAT1/HCFC1/HDAC2/IWS1/JADE3/KANSL1/KANSL3/KAT14/KAT2A/KAT6A/KAT6B/KMT2A/MAPT/MBD3/MBIP/MCRS1/MECP2/MORF4L1/MORF4L2/MRGBP/MSL1/MSL2/OGT/PAXIP1/PHF10/POLE4/POR/RSF1/RUVBL1/RUVBL2/SET/SIN3A/SMARCB1/SNCA/SRCAP/TADA2B/TADA3/TAF1/TAF10/TAF12/TAF5/TAF5L/TAF6L/TAF7/TAF9/TAF9B/TERF2IP/TGFB1/TRRAP/WDR5/YEATS2/Z…	69
GO_REGULATION_OF_SECRETION	82/2414	784/43216	4.37704e-08	2.51469e-07	1.23279e-07	ACSL3/ANXA1/AP1G1/ATP2A2/ATP6AP1/CDK5/CHD7/CLASP1/CLASP2/COMT/CREB1/CYP51A1/DHX36/DHX9/DYNLL1/ERP29/EXOC1/EZR/FMR1/FN1/GAPDH/GATA2/GLUD1/GNAI2/GNAS/GOLPH3/GSK3B/HK1/HMGB1/IDH2/JAGN1/KIF5B/LAMP1/LRP1/MAP4K4/MAVS/MYH10/MYO6/NAPA/NF1/NSF/OAS2/P3H1/PDCD6IP/PFKL/PFKM/PIK3C3/PML/PPIA/RAB10/RAB11FIP1/RAB11FIP5/RAB21/RAB2B/RAB3A/RAB3B/RAB3D/RAB3GAP1/RAB5A/RAB7A/RAB8A/RAB8B/RAC2/RALA/RAP1B/SLC16A1/SLC25A5…	82		GO_VESICLE_ORGANIZATION	69/2039	319/43216	1.19832e-26	2.48728e-25	1.26727e-25	ANXA2/AP2M1/AP3B1/ARFGAP2/ARFGAP3/CALR/CAV1/CHMP1A/CHMP2A/CHMP6/CORO1C/CREB1/CUL3/DNAJC13/DNM1/DNM2/GBF1/GNAI3/GOLPH3/GOLPH3L/HOOK3/KIF5B/KNL1/LMAN1/MIA3/MVB12A/NAPA/NSF/PDCD6IP/PICALM/PREB/RAB14/RAB1A/RAB1B/RAB34/RAB3A/RAB7A/RAB8A/RAB8B/SAR1A/SCFD1/SEC16A/SEC22B/SEC23A/SEC23IP/SEC24C/SNAP29/SNAPIN/SNCA/STX10/STX5/STX7/SYT1/TMED10/TMED9/TMF1/TSG101/USO1/VAMP3/VAMP7/VAPA/VAPB/VPS11/VPS16/VPS25/VPS…	69
GO_ION_HOMEOSTASIS	82/2414	811/43216	1.8437e-07	9.92198e-07	4.86413e-07	ABCB6/ABL2/ANXA2/ANXA6/ANXA7/AP3D1/ATP13A1/ATP1A1/ATP1B1/ATP1B3/ATP2A2/ATP2B1/ATP2C1/ATP5F1B/ATP6AP1/ATP6V0C/ATP6V1A/ATP6V1E1/B2M/BAX/BCAP31/CALR/CAMK2D/CAND1/CAV1/CCDC22/CCDC47/CDK5/CHD7/CHERP/COMMD1/COMT/CORO1A/CP/CUL1/DDIT3/ERO1A/FGF2/FIS1/GATA2/GLRX3/GNAI2/GNB1/GPR89A/GTF2I/HMGB1/HMOX2/HSP90B1/ITGAV/LETM1/LRP1/MAPK1/MICU2/NEDD8/PARP1/PICALM/PLCB3/PML/PRKACA/RAB7A/RACK1/RCN3/SKP1/SLC12A4/SLC12…	82		GO_IN_UTERO_EMBRYONIC_DEVELOPMENT	69/2039	342/43216	8.9852e-25	1.75196e-23	8.92628e-24	ACTL6A/ADD1/ANKRD11/BPTF/BRCA2/BYSL/CCNB1/CEBPB/CHD7/CHD8/CTNNB1/CTR9/CUL3/CUL4A/DAD1/DNAJB6/EIF2S2/ELL/FOXD3/GRB2/HCFC1/HES1/HSD17B2/ITGB1/KAT2A/KDM6A/KIDINS220/KRT8/LATS1/MBD3/MBNL1/MED1/MED21/MSH2/MYH10/MYH9/NASP/NBN/NCAPG2/NLE1/NSDHL/PELO/PHF6/PLOD3/PPP4R4/PRMT1/PRPF19/PSMC3/RBBP6/RBPJ/RTCB/RTN4/RXRA/SEC24C/SETD2/SF3B6/SIN3A/SMAD3/SP3/SRSF1/SUPT6H/TAF8/TBL1XR1/TBX3/TPM1/TRIM28/WDR74/XAB2/YBX3	69
GO_POSITIVE_REGULATION_OF_CHROMOSOME_ORGANIZATION	81/2414	167/43216	8.61455e-56	4.38238e-54	2.14841e-54	AKAP8/AKAP8L/ANAPC5/ATM/ATR/ATRX/AURKB/BRCA1/BRD4/CCNB1/CCT2/CCT3/CCT4/CCT5/CCT6A/CCT7/CCT8/CDK9/CHTOP/CTBP1/CTNNB1/CTR9/CUL3/DHX36/DKC1/DNMT1/EED/FEN1/FMR1/GNL3/GTF2H2/HNRNPA1/HNRNPA2B1/HNRNPD/HNRNPU/KAT2A/KAT7/KDM1A/KMT2A/LMNA/MAPK1/MECP2/MORC2/MPHOSPH8/MRE11/NBN/NEK7/NELFE/NIPBL/NSD3/NSMCE2/NUMA1/OGT/PAF1/PAXBP1/PML/PPHLN1/PPP1R10/RAD21/RAD50/RB1/RIF1/RNF20/RNF40/RPS6KA4/RUVBL2/SART3/SFPQ/SIN3…	81		GO_CHROMATIN_REMODELING	68/2039	154/43216	2.18081e-48	1.04372e-46	5.31779e-47	ACTB/ACTL6A/ARID1A/ARID1B/ATRX/BAZ1A/BAZ1B/BAZ2A/BPTF/CBX3/CENPH/CHD1/CHD4/CHD7/CHD8/CHRAC1/DMAP1/DR1/GATAD2B/HDAC1/HDAC2/HELLS/HMGA2/HNRNPC/INO80/INO80E/KAT2A/KDM5A/KDM6A/KNL1/MBD2/MBD3/MIS18BP1/MORC2/MTA2/MYC/NASP/NPM1/OIP5/PBRM1/RB1/RBBP4/RBBP7/RERE/RSF1/RUVBL1/RUVBL2/SATB2/SMARCA1/SMARCA2/SMARCA4/SMARCA5/SMARCAD1/SMARCB1/SMARCC1/SMARCC2/SMARCD1/SMARCD2/SMARCD3/SMARCE1/SMCHD1/SPTY2D1/SRCAP/SUP…	68
GO_RAS_PROTEIN_SIGNAL_TRANSDUCTION	81/2414	437/43216	1.33746e-21	1.93217e-20	9.47224e-21	ABL2/APOC3/ARF6/ARFGAP1/ARHGAP29/ARHGEF2/ARHGEF40/BRK1/CCNA2/CDC42/CDC42EP1/CDC42EP3/CDC42EP4/CDK2/CDKN2A/CFL1/CUL3/CYFIP1/DNM2/DNMT1/ECT2/EPHB2/EPS8/FGF2/G3BP1/G3BP2/GBF1/GNB1/HACD3/IQGAP3/ITGA3/ITGB1/ITSN2/JUN/KANK2/KIF14/KPNB1/MAP4K4/NCKAP1/NF1/NUP62/OGT/PPP2CB/RAB10/RAB11B/RAB13/RAB14/RAB18/RAB1A/RAB1B/RAB21/RAB24/RAB2A/RAB2B/RAB31/RAB32/RAB35/RAB3A/RAB3B/RAB3D/RAB5A/RAB5C/RAB6A/RAB6C/RAB7A/R…	81		GO_REGULATION_OF_CHROMATIN_ORGANIZATION	68/2039	168/43216	2.42685e-45	1.0488e-43	5.34364e-44	AKAP8/AKAP8L/ATM/ATRX/BRD4/CCNB1/CDK9/CHEK1/CHTOP/CTBP1/CTNNB1/CTR9/DNMT1/EED/FMR1/HIRA/HNRNPU/IWS1/KAT2A/KDM1A/KDM3A/KDM5A/KMT2A/KMT2B/LMNA/MECP2/MKI67/MORC2/MPHOSPH8/MTF2/NELFE/NIPBL/NSD1/NSD3/OGT/OTUB1/PAF1/PAXBP1/PAXIP1/PHF2/PHF8/PPHLN1/RIF1/RNF20/RNF40/RUVBL2/SART3/SET/SETD1A/SIN3A/SKI/SMARCB1/SNCA/SNW1/SPTY2D1/SUPT6H/TADA2B/TADA3/TAF7/TASOR/TGFB1/TPR/TRIM28/TRIP12/UBE2N/WDR61/WDR70/ZMPSTE24	68
GO_CELLULAR_LIPID_METABOLIC_PROCESS	81/2414	881/43216	8.71797e-06	3.77103e-05	1.8487e-05	ABHD12/ACAA1/ACAT1/ACOT8/ACSL1/ACSL3/ACSL4/AGPAT1/AGPAT3/AGPS/AGRN/ALG1/ALG3/APOC3/BAX/CAT/CAV1/CDIPT/DAGLB/DECR2/DHRS7B/DPM1/ECHDC1/EHHADH/ELOVL1/ESYT1/ESYT2/ETFA/FASN/FGF2/GBA/GPAA1/HACD3/HADHA/HSD17B4/HSPG2/INPPL1/LAMTOR1/LCLAT1/LDLR/LPCAT1/LPCAT4/LRP1/MBOAT7/MECP2/MORC2/MPDU1/MTOR/ORMDL2/OSBPL8/PI4K2A/PI4K2B/PIGK/PIGS/PIGT/PIGU/PIK3C3/PIK3R4/PLAA/PON2/POR/PPP2R1A/PRDX6/RACK1/RDH11/RDH14/RETSA…	81		GO_PROTEIN_ACETYLATION	68/2039	198/43216	6.88521e-40	2.37335e-38	1.20923e-38	ACTL6A/BAG6/BAZ1A/BEND3/BRCA2/BRD8/CHEK1/CREBBP/CTBP1/DMAP1/DPF2/DR1/EP400/EPC2/FOXO1/GTF2B/HAT1/HCFC1/HDAC2/IWS1/JADE3/KANSL1/KANSL3/KAT14/KAT2A/KAT6A/KAT6B/KMT2A/MAPT/MBD3/MBIP/MCRS1/MECP2/MORF4L1/MORF4L2/MRGBP/MSL1/MSL2/OGT/PAXIP1/PHF10/POLE4/POR/RSF1/RUVBL1/RUVBL2/SET/SIN3A/SMARCB1/SNCA/SRCAP/TADA2B/TADA3/TAF1/TAF10/TAF12/TAF5/TAF5L/TAF6L/TAF7/TAF9/TAF9B/TERF2IP/TGFB1/TRRAP/WDR5/YEATS2/ZMPSTE…	68
GO_SISTER_CHROMATID_SEGREGATION	80/2414	187/43216	7.64514e-50	3.22722e-48	1.58211e-48	AKAP8/AKAP8L/ANAPC1/ANAPC5/ATM/ATRX/AURKB/BUB3/CCNB1/CDC20/CDC23/CDC27/CDCA5/CDCA8/CENPE/CENPF/CHAMP1/CTCF/CTNNB1/CUL3/DERPC/DYNC1LI1/FEN1/HIRA/HNRNPU/IK/INCENP/INO80/KIF14/KIF18A/KIF22/KIF2C/KIF4A/KIFC1/KPNB1/MAD1L1/MAU2/MRE11/NCAPD2/NCAPD3/NCAPG/NCAPH/NCAPH2/NIPBL/NSMCE2/NUMA1/NUP62/NUSAP1/PDS5A/PDS5B/PHB2/PLK1/POGZ/PPP2R1A/PRC1/RACGAP1/RAD21/RAN/RB1/RECQL5/RMI2/SFPQ/SMC1A/SMC2/SMC3/SMC4/SMC5/S…	80		GO_MYELOID_CELL_DIFFERENTIATION	68/2039	379/43216	1.94259e-21	3.26074e-20	1.66135e-20	ACIN1/ADD1/ANXA2/APP/ARID4A/ASH2L/B2M/CBFB/CDC42/CDC73/CEBPB/CREB1/CREBBP/CTNNB1/CTR9/CUL4A/DPY30/EIF6/FASN/FLI1/FOXP1/GNAS/HDAC1/HOXB7/HSPA1A/HSPA1B/HSPA9/JAGN1/KAT6A/KMT2A/KMT2B/KMT2D/L3MBTL3/LEO1/LYAR/MED1/MOV10/MTOR/MYC/MYH9/NCAPG2/NCOA6/PABPC4/PAF1/PARP1/PIAS3/POU4F2/PRMT1/RB1/RBBP5/RBFOX2/RBM15/RBPJ/RPS14/RPS19/SETD1A/SH3PXD2A/SIN3A/SP3/STAT1/TET2/TFRC/TGFB1/THOC5/TNRC6B/TRIM10/WDR5/WDR61	68
GO_CELL_CYCLE_CHECKPOINT	80/2414	214/43216	1.60314e-44	5.67968e-43	2.78439e-43	ATM/ATR/ATRIP/AURKA/AURKB/BABAM1/BABAM2/BAX/BLM/BRCA1/BRIP1/BUB3/CCAR2/CCNB1/CDC20/CDC5L/CDK1/CDK2/CDK5RAP3/CENPF/CLSPN/CNOT1/CNOT10/CNOT11/CNOT3/CNOT4/CNOT9/CUL4A/DDX39B/DYNC1LI1/EP300/FZR1/GIGYF2/GTSE1/HMGA2/IK/INTS3/INTS7/MAD1L1/MDC1/MRE11/MSH2/MSH6/NBN/NSUN2/ORC1/PCNA/PLK1/PML/PPP1R10/PRCC/PRKDC/PRMT1/PRPF19/RB1/RINT1/RPA2/RPL24/RPL26/TAOK1/THOC1/THOC5/TIMELESS/TNKS1BP1/TOP2A/TOP2B/TOPBP1/TP5…	80		GO_REGULATION_OF_CELL_MORPHOGENESIS	68/2039	476/43216	4.64837e-16	5.55025e-15	2.82786e-15	ACTN4/ACTR2/ADNP/ALDOA/ANXA7/CALR/CAPRIN1/CAPZB/CDC42/CDC42EP4/CDK5/CFL1/CORO1C/CTTN/CUX1/CYFIP1/DAPK3/DBN1/DHX36/DNM2/DPYSL2/DVL3/EPB41/EZR/FGG/FLNA/FMNL1/FMNL2/FMR1/FN1/ID1/ILK/ITGB2/LARP4/LIMS1/MACF1/MAP1B/MAPT/MARK2/MOV10/MSN/MYCBP2/MYH10/MYH9/PHIP/PLAA/PLXNB2/POU3F2/POU4F2/PQBP1/PRPF40A/QRICH1/RAB21/RCC2/RDX/RHOG/ROBO2/RREB1/RTN4/SPART/SYT1/TPM1/VAMP7/ZEB2/ZMPSTE24/ZMYM2/ZMYM3/ZMYM4	68
GO_REGULATION_OF_CELL_MORPHOGENESIS	80/2414	476/43216	1.12375e-18	1.3848e-17	6.78881e-18	ACTN4/ACTR2/ADNP/ALDOA/ANAPC2/ANXA1/ANXA7/BAIAP2/CALR/CAMK2B/CAPRIN1/CAPZB/CD44/CDC42/CDC42EP1/CDC42EP3/CDC42EP4/CDK5/CFL1/CORO1A/CORO1C/CTTN/CUX1/CYFIP1/DBN1/DHX36/DNM2/EPHB2/EPS8/EZR/FERMT2/FLNA/FMNL2/FMR1/FN1/GSK3B/ICAM1/ILK/ITSN2/LARP4/LRP1/MACF1/MAP1B/MARK2/MOV10/MSN/MYCBP2/MYH10/MYH9/OPA1/PARVA/PDLIM5/PHIP/PLAA/PLXNB2/PQBP1/PRPF40A/RAB21/RCC2/RDX/RHOA/RHOG/RTN4/S100A10/SHROOM3/SKIL/SPART/SS…	80		GO_WOUND_HEALING	68/2039	540/43216	2.38867e-13	2.38086e-12	1.21305e-12	ACTB/ANXA2/ANXA6/AP3B1/APOD/APOH/CAPZA1/CAPZB/CAV1/CBX5/CCNB1/CDC42/CLASP1/CLASP2/COL5A1/DOCK8/DSP/EHD1/EZH2/FERMT3/FGG/FLNA/FN1/FOXC2/GATA4/GNAS/GNB1/HDAC1/HDAC2/HMG20B/HMOX1/HSPB1/ILK/ITGA5/JMJD1C/KDM1A/KRT1/KRT6A/LMAN1/LNPK/MACF1/MAFK/MIA3/MTOR/MTPN/MYH10/MYH9/PABPC4/PDCD10/PHF21A/PKM/PLEC/PLG/PRKAR1A/PRKAR2A/PTK7/RAB5A/RCOR1/RREB1/SMAD3/SRSF6/STXBP3/TGFB1/TLN1/TPM1/VAV1/VCL/YWHAZ	68
GO_RESPONSE_TO_PEPTIDE	80/2414	503/43216	3.12237e-17	3.56705e-16	1.7487e-16	AGTRAP/ANXA1/AP3S1/ARG1/ARHGEF2/ATP6AP1/ATP6V0C/ATP6V1A/ATP6V1E1/BAIAP2/BRIP1/BSG/C2CD5/CACYBP/CAD/CAT/CAV1/CCNA2/CDC5L/CDK5/CREB1/CYFIP1/DNM1/EIF2B3/EIF2B4/EIF6/FIS1/GNAI2/GSK3B/HADHA/HNRNPL/ICAM1/INPPL1/IQGAP1/KAT7/LRP1/MAX/MEN1/MTOR/MYO1C/NAMPT/NCOA5/OGT/OPA1/OSBPL8/PARP1/PHIP/PKM/POR/PRKACA/PRKAR1A/PRKAR2A/PRKDC/PTPN1/PTPN2/PXN/RAB10/RAB13/RAB31/RAB8A/RAB8B/RANGAP1/RAP1B/RBBP4/RNF40/RPL23/SLC…	80		GO_CELL_CYCLE_CHECKPOINT	67/2039	214/43216	1.90296e-36	5.92477e-35	3.01868e-35	ATM/ATR/ATRIP/AURKB/BABAM1/BAX/BLM/BUB1/BUB3/CCAR2/CCNB1/CDC20/CDC5L/CDK1/CDK2/CDK5RAP3/CENPF/CHEK1/CNOT1/CNOT11/CUL4A/DDX39B/DOT1L/DYNC1LI1/GEN1/GIGYF2/GTSE1/HMGA2/IK/INTS3/INTS7/MAD1L1/MAD2L1/MDC1/MRE11/MSH2/MSH6/NBN/NDC80/NSUN2/ORC1/PCID2/PCNA/PLK1/PPP1R10/PRCC/PRKDC/PRMT1/PRPF19/RB1/RPL24/RPL26/TFDP1/TGFB1/THOC1/THOC5/TNKS1BP1/TOP2A/TOP2B/TOPBP1/TP53BP1/TPR/TRIP13/TTK/UIMC1/WAC/ZW10	67
GO_POSITIVE_REGULATION_OF_DEFENSE_RESPONSE	80/2414	507/43216	4.9879e-17	5.58045e-16	2.73575e-16	ANKRD17/AP1G1/ARG1/ARRB2/CAV1/CDK19/CEBPB/CGAS/CNPY3/CREBBP/CUL1/DDX60/DHX9/EP300/HEXIM1/HMGB1/HMGB2/HSP90B1/HSPA1A/HSPD1/IFI16/ITCH/LAMP1/LDLR/LSM14A/MATR3/MAVS/MED1/NONO/NPLOC4/OTUD4/PAK2/PIK3C3/PIK3R4/POLR3C/PQBP1/PRKACA/PRKDC/PSMA7/PSMB3/PSMC1/PSMC2/PSMC3/PSMC5/PSMC6/PSMD1/PSMD11/PSMD12/PSMD13/PSMD14/PSMD2/PSMD3/PSMD4/PSMD5/PSMD6/PSME3/PSPC1/PUM1/PUM2/RBM14/RPS19/RTN4/SERPINE1/SFPQ/SIN3A/SKP1…	80		GO_RESPONSE_TO_EXTRACELLULAR_STIMULUS	67/2039	519/43216	1.1046e-13	1.13016e-12	5.7582e-13	ACSL3/ADNP/AHCY/ALB/ALPL/ARG1/ASNS/ATP2B1/CAD/CAT/COMT/CREB1/DAD1/DNMT3A/DSC2/EEF2/EHMT2/EIF2A/EIF2AK2/EIF2S1/EIF4G1/FADS1/FIS1/FOXO1/GATA4/GCN1/GNAI2/GSTP1/HAT1/HMOX1/HNRNPA1/HNRNPL/HSP90B1/HSPA5/HSPA8/KAT2A/LARP1/LDHA/MAX/MBD2/MBD3/MED1/MGMT/MTOR/NENF/OGT/PCNA/PIK3R4/PKM/POR/RELA/RMI1/RPS19/SH3GLB1/SIPA1/SIRT2/SNW1/STAT1/TAF1/TBL1XR1/TBL2/TGFB1/TRIM24/TRIM25/UFL1/USF2/WRN	67
GO_CELL_MORPHOGENESIS_INVOLVED_IN_NEURON_DIFFERENTIATION	80/2414	575/43216	6.25834e-14	5.77514e-13	2.83119e-13	ACTR2/ADNP/ALCAM/ANAPC2/BAIAP2/BSG/CAMK2B/CAPRIN1/CDC42/CDK5/CFL1/CNP/CREB1/CTTN/CUX1/CYFIP1/DBN1/DHX36/DNM2/DOCK7/EPHA2/EPHB2/EXT1/EZR/FMR1/FN1/GSK3B/HSP90AA1/HSP90AB1/ILK/ITGB1/LRP1/MACF1/MAP1A/MAP1B/MAPK1/MARK2/MATN2/MINK1/MYCBP2/MYH10/NEFH/NFIB/OPA1/PALLD/PARD3/PDLIM5/PDLIM7/PICALM/PLXNB2/PQBP1/RAB10/RAB21/RAB3A/RAB8A/RAC2/RAPH1/RB1/RBFOX2/RERE/RHOA/RPL24/RTN4/SCRIB/SEC24B/SKIL/SPART/SPTAN1/S…	80		GO_TELOMERE_ORGANIZATION	66/2039	146/43216	8.05624e-48	3.81228e-46	1.94237e-46	ATM/ATR/ATRX/AURKB/BLM/BRCA2/CCT2/CCT3/CCT4/CCT5/CCT6A/CCT7/CCT8/CTNNB1/DCLRE1A/DHX36/DKC1/DOT1L/ERCC4/EXOSC10/FEN1/GAR1/GNL3/GNL3L/HNRNPA1/HNRNPA2B1/HNRNPC/HNRNPD/HNRNPU/HSP90AA1/HSP90AB1/MAP2K7/MRE11/MYC/NAT10/NBN/NHP2/PARP1/PCNA/PNKP/POLD1/POLD3/POLE4/PPP1R10/PRKDC/RAD50/RFC1/RFC2/RFC3/RFC4/RFC5/RIF1/SMC5/SMC6/TCP1/TERF2/TERF2IP/TFIP11/TNKS1BP1/UPF1/USP7/WRN/XRCC1/XRCC5/XRCC6/XRN1	66
GO_MRNA_EXPORT_FROM_NUCLEUS	79/2414	110/43216	1.21733e-73	8.83602e-72	4.33175e-72	AAAS/AGFG1/AKAP8L/ALKBH5/ALYREF/CDC40/CHTOP/CPSF1/CPSF2/CPSF3/CPSF4/DDX39A/DDX39B/DHX38/EIF4A3/EIF4E/FIP1L1/FYTTD1/HNRNPA2B1/IWS1/MAGOH/NCBP1/NCBP2/NUP107/NUP133/NUP153/NUP155/NUP160/NUP188/NUP205/NUP210/NUP214/NUP43/NUP54/NUP58/NUP62/NUP88/NUP93/NUP98/NXF1/PABPN1/POLDIP3/RAE1/RANBP2/RBM15B/RBM8A/RNPS1/SARNP/SEC13/SETD2/SLU7/SMG6/SRRM1/SRSF1/SRSF11/SRSF2/SRSF3/SRSF4/SRSF5/SRSF6/SRSF7/SRSF9/SUPT6H…	79		GO_CELLULAR_RESPONSE_TO_ABIOTIC_STIMULUS	66/2039	315/43216	1.00883e-24	1.96031e-23	9.98781e-24	ACTR5/ARHGEF2/ATM/ATP1A1/ATR/AURKB/BAD/BAX/BLM/CASP8AP2/CHEK1/CHP1/CNN2/CREBBP/CUL4B/DDB1/DDX3X/DHX36/DNM2/ECT2/EEF1D/EIF2S1/ELK1/ERCC4/FMR1/GNB1/GRB2/GTF2H5/HMGA2/HSPA5/INO80/INTS7/KDM1A/MBIP/METAP2/METTL3/MGMT/MTPN/MYC/NIPBL/NPM1/NSMCE3/OXSR1/PARP1/PCNA/POLD1/RAB11B/RAB11FIP5/RAD51AP1/RDH11/RPL26/RUVBL2/SDE2/SIPA1/STK39/TAF1/TGFB1/TNKS1BP1/TP53BP1/TSPYL5/WRN/XRCC5/XRCC6/YBX3/YY1/ZMPSTE24	66
GO_ANTIGEN_PROCESSING_AND_PRESENTATION	79/2414	220/43216	1.78807e-42	5.87989e-41	2.88254e-41	ACTR10/ACTR1A/AP1B1/AP1G1/AP1S1/AP2A1/AP2A2/AP2B1/AP2M1/AP2S1/AP3B1/AP3D1/B2M/BCAP31/CALR/CANX/CAPZA1/CAPZB/CENPE/CLTC/DCTN1/DCTN2/DNM2/DYNC1H1/DYNC1I2/DYNC1LI1/DYNC1LI2/DYNLL1/HLA-A/HLA-B/HLA-C/HLA-H/ICAM1/ITGAV/KIF18A/KIF22/KIF2A/KIF2C/KIF4A/LNPEP/PDIA3/PSMA7/PSMB3/PSMC1/PSMC2/PSMC3/PSMC5/PSMC6/PSMD1/PSMD11/PSMD12/PSMD13/PSMD14/PSMD2/PSMD3/PSMD4/PSMD5/PSMD6/PSME3/RAB10/RAB32/RAB35/RAB3B/RAB6A/R…	79		GO_RESPONSE_TO_OXIDATIVE_STRESS	66/2039	445/43216	1.90364e-16	2.35053e-15	1.1976e-15	APOD/APP/APTX/ARG1/ATP2A2/ATP5F1A/BAD/CAT/CBX8/CDK1/CDK2/CHD6/CTNNB1/DAPK1/DHCR24/DNM2/ECT2/EEF2/EIF2S1/ERCC3/ERO1A/EZH2/FOXO1/GSTP1/HDAC2/HMOX1/HMOX2/HNRNPD/HNRNPM/HSPA1A/HSPA1B/HSPB1/KRT1/LDHA/MAPT/MGMT/MGST1/MYEF2/NONO/OXSR1/P4HB/PARP1/PCNA/PDCD10/PNKP/PRDX1/PRDX4/PRKRA/PRNP/PSIP1/PXN/RELA/RPS3/SELENOS/SETX/SFPQ/SIN3A/SIRT2/SNCA/SP1/STAT1/STAU1/TPM1/UBQLN1/WRN/XRCC1	66
GO_REGULATION_OF_PROTEIN_STABILITY	79/2414	272/43216	6.08222e-35	1.61613e-33	7.92289e-34	APTX/ASPH/ATP1B1/ATP1B3/AURKA/BAG2/BAG5/BAG6/CALR/CCAR2/CCT2/CCT3/CCT4/CCT5/CCT6A/CCT7/CCT8/CDC73/CDK7/CDKN2AIP/CLU/CREB1/CREBBP/CUL3/DERL1/DSG1/EP300/FLNA/FLOT2/GAPDH/GET4/GNL3L/GTPBP4/GTSE1/HCFC1/HSP90AA1/HSP90AB1/HSPA1A/HSPA8/HSPD1/KAT2A/LAMP1/LAMP2/LMNA/LSS/MAPK1/MORC3/NAPG/NF2/P3H1/PFN1/PHB/PHB2/PIN1/PLK1/PPIB/PRKDC/PRKRA/RPL11/RPL23/RPL5/RPS7/RTN4/SEL1L/SMAD3/STK3/STX12/TADA3/TAF1/TAF9/TAF9…	79		GO_MALE_GAMETE_GENERATION	66/2039	543/43216	2.70212e-12	2.45644e-11	1.25156e-11	ACTR1A/AFF4/ALKBH5/ARID4A/ARID4B/ATRX/BAD/BAG6/BAX/BCAP31/BRCA2/BRD2/CALR/CCNB1/CDYL/CEP131/CSNK2A2/DAZAP1/DHX36/DIAPH3/DNAJA1/DNM2/DNMT3A/DYNLL1/FAM50A/FNDC3A/GORASP2/HOXA10/IGF2R/KDM3A/KDM5A/KHDRBS1/KIF18A/KIFC1/KNL1/KRT9/METTL3/MLH1/MYCBP/NR0B1/NR2C2/NSUN2/NUP62/ODF2/POU4F2/PRDX4/PUM1/RACGAP1/RUVBL1/SETX/SGPL1/SLC4A2/SMARCA2/SNRPA1/SPATA5/SRPK1/STRBP/SYNE1/TBP/TMF1/TRIP13/WDR33/WDR48/XRN2/YBX3…	66
GO_PROTEIN_MODIFICATION_BY_SMALL_PROTEIN_REMOVAL	79/2414	298/43216	6.66042e-32	1.55462e-30	7.62134e-31	ACTB/ACTL6A/ADRM1/ARRB2/ASXL2/BABAM1/BABAM2/BAP1/BARD1/BRCA1/CCNA2/CDC20/CDK1/CLSPN/COPS2/COPS3/DDB2/EIF3F/EP300/FOXK1/GPS1/HCFC1/INO80/INO80E/ITCH/KAT2A/MCRS1/NEDD8/NFRKB/OGT/OTUD4/POLB/PSMA7/PSMB3/PSMC1/PSMC2/PSMC3/PSMC5/PSMC6/PSMD1/PSMD11/PSMD12/PSMD13/PSMD14/PSMD2/PSMD3/PSMD4/PSMD5/PSMD6/PSME3/RAD23B/RHOA/RUVBL1/SART3/SENP3/SENP6/SKP2/SMAD1/SMAD3/SNX3/SUDS3/TADA2B/TADA3/TAF9B/TOR1A/TP53/TRRAP…	79		GO_IMMUNE_RESPONSE_REGULATING_SIGNALING_PATHWAY	66/2039	662/43216	1.13444e-08	7.40648e-08	3.77362e-08	ACTB/ACTR2/ANKRD17/BAG6/BAX/CACTIN/CAV1/CBFB/CD276/CDC42/CNPY3/CREBBP/CSK/CYFIP1/EIF2B3/EIF2B4/ELF1/ELF2/EZR/FGG/FLOT1/FOXP1/GRB2/HSP90AA1/HSP90AB1/HSP90B1/HSPA1A/HSPA1B/HSPD1/IGHG1/ITGB2/MAP2K7/MUC19/NFATC3/NPLOC4/NRAS/PAK2/PIK3R4/PRNP/PSMA4/PSMA7/PSMB4/PSMC2/PSMC3/PSMC5/PSMD11/PSMD12/PSMD13/PSMD14/PSMD2/PSMD4/PUM1/PUM2/RELA/RPS3/RTN4/S100A14/SHC1/SKP1/TAB2/TBK1/UBA52/UBE2N/UBQLN1/VAV1/YES1	66
GO_RESPONSE_TO_VIRUS	79/2414	321/43216	1.63396e-29	3.51094e-28	1.7212e-28	ABCE1/ABCF3/ADAR/ANKRD17/AP1S1/APOBEC3B/BANF1/BST2/CCT5/CFL1/CGAS/CLU/DDX1/DDX17/DDX21/DDX3X/DDX41/DDX60/DHX36/DHX9/DNAJC3/EEF1G/EIF2AK2/ENO1/ERCC6/EXOC1/EXOSC4/EXOSC5/FAM111A/FLNA/FMR1/FOSL1/GBF1/GTF2F1/HMGA1/HMGA2/HNRNPUL1/IFI16/IFI44/IFI44L/IFITM1/ILF3/ISG15/ITCH/LSM14A/MAVS/MX2/NCBP3/NPLOC4/NT5C3A/OAS2/OAS3/PCBP2/PML/POLR3A/POLR3C/PQBP1/PRKRA/PUM1/PUM2/RNASEL/RPS15A/RRP1B/SAMHD1/SETD2/SIN3A/S…	79		GO_PEPTIDYL_LYSINE_ACETYLATION	65/2039	165/43216	1.63341e-42	6.39129e-41	3.25637e-41	ACTL6A/BAG6/BAZ1A/BEND3/BRCA2/BRD8/CHEK1/CREBBP/CTBP1/DMAP1/DPF2/DR1/EP400/EPC2/GTF2B/HAT1/HCFC1/HDAC2/IWS1/JADE3/KANSL1/KANSL3/KAT14/KAT2A/KAT6A/KAT6B/KMT2A/MBD3/MBIP/MCRS1/MECP2/MORF4L1/MORF4L2/MRGBP/MSL1/MSL2/OGT/PAXIP1/PHF10/POLE4/POR/RSF1/RUVBL1/RUVBL2/SET/SIN3A/SMARCB1/SNCA/SRCAP/TADA2B/TADA3/TAF1/TAF10/TAF12/TAF5/TAF5L/TAF6L/TAF7/TAF9/TAF9B/TGFB1/TRRAP/WDR5/YEATS2/ZMPSTE24	65
GO_DEFENSE_RESPONSE_TO_OTHER_ORGANISM	79/2414	544/43216	8.70569e-15	8.56468e-14	4.19873e-14	ABCE1/ABCF3/ADAR/ANKRD17/APOBEC3B/ARG1/BST2/CEBPB/CGAS/DCD/DDX1/DDX17/DDX21/DDX41/DDX60/DHX36/DHX9/DNAJC3/EIF2AK2/EPHA2/ERCC6/EXOC1/EXOSC4/EXOSC5/FAM111A/FLNA/GAPDH/HMGB2/IFI16/IFI44L/IFITM1/IGHA2/IGKC/ILF3/ISG15/ITCH/JAGN1/KRT6A/LSM14A/LYZ/MAVS/MX2/NCBP3/NPLOC4/NT5C3A/OAS2/OAS3/PCBP2/PML/POLR3A/POLR3C/PQBP1/PUM1/PUM2/RAB14/RAB1A/RBPJ/RNASEL/RPL30/RPS19/SAMHD1/SERPINE1/SETD2/SIN3A/SKP2/SLFN11/STA…	79		GO_TRANSCRIPTION_INITIATION_FROM_RNA_POLYMERASE_II_PROMOTER	65/2039	188/43216	2.15755e-38	7.13963e-37	3.63766e-37	BAX/CAND1/CBFB/CCNB1/CCNC/CDK1/CDK9/CREB1/CREBBP/DHX36/DR1/E2F3/ERCC3/GTF2B/GTF2F1/GTF2H2/GTF2H5/GTF2I/MAZ/MECP2/MED1/MED12/MED13/MED16/MED17/MED20/MED23/MED24/MED30/MED31/MED4/MED6/NR0B1/NR2C2/PAXIP1/POLR2A/POLR2B/POLR2C/POLR2D/POLR2E/POLR2G/POLR2H/PSMC2/PSMC3/PSMC5/RBPJ/RXRA/RXRB/SNW1/SUB1/TAF1/TAF10/TAF12/TAF15/TAF2/TAF4/TAF5/TAF6/TAF6L/TAF7/TAF9/TAF9B/TBP/THRAP3/TRIM28	65
GO_RESPONSE_TO_INORGANIC_SUBSTANCE	79/2414	561/43216	4.68278e-14	4.3962e-13	2.15518e-13	ADNP/ANXA1/ANXA11/ANXA7/APTX/ARG1/ATF1/ATRX/B2M/BAP1/BLM/BSG/CACYBP/CALR/CAMK2D/CAT/CAV1/CBX8/CCNA2/CCNB1/CDK1/CDK2/COL18A1/CREB1/DAXX/DHX36/DNM2/DNMT3A/DTYMK/ECT2/EEF2/EIF2S1/EIF4A3/ERCC6/EZH2/FIS1/FMR1/FOSL1/FUS/GART/HDAC2/HNRNPA1/HNRNPD/HSPA5/ICAM1/IQGAP1/JUN/JUNB/KRT14/KRT8/LDHA/MAPK1/MNAT1/NCSTN/NSMCE3/PARP1/PAWR/PCNA/PDCD6/PEF1/PPP1CA/PPP2CB/PRDX1/PRDX2/PRDX3/RACK1/RPS3/S100A16/SEC31A/SETX/…	79		GO_REGULATION_OF_INNATE_IMMUNE_RESPONSE	65/2039	440/43216	3.92136e-16	4.71133e-15	2.40043e-15	ABCE1/ANKRD17/ARG1/CACTIN/CAV1/CDC37/CNPY3/CREBBP/DHX9/FAM3A/FGG/FLOT1/HSP90AB1/HSP90B1/HSPA1A/HSPA1B/HSPD1/ITGB2/JAK1/LAMP1/MATR3/MED1/MUC19/NONO/NPLOC4/NRAS/PAK2/PIK3R4/POLR3C/PQBP1/PRKDC/PSMA4/PSMA7/PSMB4/PSMC2/PSMC3/PSMC5/PSMD11/PSMD12/PSMD13/PSMD14/PSMD2/PSMD4/PSPC1/PTPN1/PUM1/PUM2/RBM14/RELA/RPS19/RTN4/S100A14/SFPQ/SIN3A/SKP1/STAT1/TAB2/TBK1/TRAFD1/UBA52/UBE2N/UBQLN1/VAV1/XRCC5/XRCC6	65
GO_IN_UTERO_EMBRYONIC_DEVELOPMENT	77/2414	342/43216	4.14042e-26	7.74962e-25	3.79915e-25	ACTL6A/BPTF/BRK1/BYSL/CCNB1/CEBPB/CHD7/CHD8/CNOT3/COPS2/COPS3/CTNNB1/CTR9/CUL3/CUL4A/DNAJB6/EIF2S2/EIF4E2/EMG1/ERCC2/FOSL1/GABPA/GATA2/GGNBP2/HCFC1/ITGB1/JUNB/KAT2A/KRT8/MAFF/MAN2A1/MAPK1/MBD3/MBNL1/MED1/MGAT1/MIB1/MSH2/MYH10/MYH9/MYO1E/NASP/NBN/NCAPG2/NLE1/NR2F2/NSDHL/PHF6/PLOD3/PRMT1/PRPF19/PSMC3/RBBP6/RBBP8/RBPJ/RIC8A/RRP7A/RTCB/RTN4/SEC24C/SETD2/SF3B6/SIN3A/SKIL/SMAD3/SP3/SRSF1/STK3/SUPT6H/TB…	77		GO_RESPONSE_TO_INORGANIC_SUBSTANCE	65/2039	561/43216	3.21406e-11	2.65137e-10	1.35088e-10	ADD1/ADNP/ANXA11/ANXA7/APP/APTX/ARG1/ATF1/ATRX/B2M/BAD/BAP1/BLM/BSG/CALR/CAT/CAV1/CBX8/CCNB1/CDK1/CDK2/CPNE3/CREB1/DHX36/DNM2/DNMT3A/ECT2/EEF2/EIF2S1/EIF4A3/EZH2/FGG/FIS1/FMR1/FOXO1/FUS/GART/HDAC2/HMOX1/HNRNPA1/HNRNPD/HSPA5/IQGAP1/KRT14/KRT8/LDHA/MAPT/NCSTN/NSMCE3/PARP1/PCNA/PDCD10/PPP1CA/PRDX1/PRNP/RELA/RPS3/SETX/SIPA1/SNCA/STAT1/STIM1/SYT1/VCP/XRCC4	65
GO_GENERATION_OF_PRECURSOR_METABOLITES_AND_ENERGY	77/2414	500/43216	7.56604e-16	7.84549e-15	3.84615e-15	AAAS/ACAT1/ALDOA/ALDOC/ASPH/ATP5F1A/ATP5F1B/ATP5MF/ATP5PD/ATP5PO/CAT/CCNB1/CDK1/COX5A/CYCS/DLST/EIF6/ENO1/ETFA/GAPDH/GFPT1/GLRX3/GNAS/GSK3B/HK1/HK2/IDH2/LDHA/MDH2/MECP2/MSH2/MT-CO2/MTOR/MYBBP1A/NCOR1/NDUFB4/NDUFV2/NUP107/NUP133/NUP153/NUP155/NUP160/NUP188/NUP205/NUP210/NUP214/NUP43/NUP54/NUP58/NUP62/NUP88/NUP93/NUP98/OGDH/OGT/PFKL/PFKM/PFKP/PGK1/PHGDH/PKM/POR/PPP1CA/PPP1CB/PPP1CC/PYGB/RAE1/RANBP2…	77		GO_POSITIVE_REGULATION_OF_KINASE_ACTIVITY	65/2039	568/43216	5.47046e-11	4.41807e-10	2.25102e-10	ADNP/BAD/CACUL1/CCNB1/CCNT1/CCNT2/CDK1/CDK5/CSK/DDX3X/DVL3/ECT2/EIF2AK2/ERP29/EZH2/GADD45G/GCN1/HACD3/HMGA2/HSP90AA1/HSP90AB1/ILK/IQGAP1/JTB/KIDINS220/KIF14/MADD/MAGED1/MAP2K2/MAP2K7/MAP4K3/MAP4K4/MAPT/MARK2/MRE11/MTOR/NAB2/NBN/NCAPG2/OXSR1/PAK2/PAK4/PDCD10/PIK3R4/PRKAR1A/PRKAR2A/PRNP/PRRC1/PTPN1/RAD50/RANBP2/RPS3/SHC1/SNCA/STK39/SYAP1/TAB2/TGFB1/TPX2/UBA52/UBE2N/XRCC5/XRCC6/ZEB2/ZFP91	65
GO_POSITIVE_REGULATION_OF_NERVOUS_SYSTEM_DEVELOPMENT	77/2414	534/43216	2.77765e-14	2.65797e-13	1.30304e-13	ABL2/ACTR2/ADNP/AGRN/ANAPC2/AP2A1/ARHGEF2/ASPM/ATF1/BIN1/CAMK2B/CAPRIN1/CDC20/CSNK1D/CSNK1E/CTNNB1/CUX1/CYFIP1/DBN1/DHX36/ECT2/EIF4G1/EP300/EPHB2/EZH2/FLNA/FMR1/FN1/GATA2/HDAC1/HDAC2/HSPA5/ILK/IQGAP1/ITGA3/ITSN2/KDM1A/KIF20B/LRP1/MACF1/MAN2A1/MAP1B/MARK2/MECP2/MTOR/NAP1L1/NIPBL/OPA1/P3H1/PARD3/PLAA/PLXNB2/PPP1CC/PRPF19/PTK7/RAB21/RETREG3/RHEB/RHOA/SETX/SF3A2/SKIL/SMARCD3/SNW1/SNX3/SPEN/SRRT/SS18L…	77		GO_HEART_DEVELOPMENT	65/2039	569/43216	5.89688e-11	4.74949e-10	2.41988e-10	ANXA2/AP1B1/AP2B1/ARID1A/ARID2/BASP1/CAD/CALR/CCNB1/CDK1/CHD7/COL5A1/CREB1/CTNNB1/DDX39B/DHX36/DNM2/DSP/EPHB4/FOXC2/GATA4/HES1/HNRNPU/ID1/ILK/ITGB1/KAT2A/KDM6A/LMNA/LUZP1/MBD2/MBD3/MED1/MED12/MTHFD1/MTOR/MYH10/NCOA6/NIPBL/NSD2/PCNA/POU4F2/PRKAR1A/PRKDC/PTK7/RB1/RBM15/RBPJ/ROBO2/RTN4/RXRA/SETD2/SHC1/SMAD1/SMAD3/SMARCD3/TAB2/TBX3/TCF25/TGFB1/TPM1/TRIP11/WDR11/YY1/ZMPSTE24	65
GO_LIPID_BIOSYNTHETIC_PROCESS	77/2414	664/43216	1.33035e-09	8.77855e-09	4.30358e-09	ACLY/ACOT8/ACSL1/ACSL3/ACSL4/AGPAT1/AGPAT3/AGPS/ANXA1/APOC3/ARF3/ATM/ATP1A1/BRCA1/CDIPT/CDS2/CREB1/CSNK2A1/CSNK2A2/CYB5R3/CYP51A1/DECR2/DHCR7/DHRS7B/DPM1/EBP/EIF6/ELOVL1/ERLIN1/ERLIN2/FASN/FGF2/GBA/GPAA1/HACD3/HSD17B11/HSD17B12/HSD17B4/INPPL1/KPNB1/LCLAT1/LDLR/LPCAT1/LSS/MBOAT7/MED1/MTOR/NFYC/NSDHL/ORMDL2/OSBPL3/PI4K2A/PI4K2B/PIGK/PIGS/PIGT/PIGU/PIK3C3/PIK3R4/POR/PRPF19/PTDSS2/RAB14/RAB5A/RACK1/R…	77		GO_GENE_SILENCING_BY_RNA	65/2039	699/43216	1.93503e-07	1.11611e-06	5.68662e-07	AAAS/ADAR/AGO2/CELF1/CLP1/CNOT1/CNOT11/DDX17/DDX5/DGCR8/DHX9/EIF4G1/EIF6/ELAVL1/FAM172A/FMR1/FXR1/HELZ/HNRNPA2B1/MAP2K2/METTL3/MOV10/NCBP1/NCBP2/NCOR1/NCOR2/NRDE2/NUP107/NUP153/NUP155/NUP205/NUP214/NUP35/NUP54/NUP62/NUP85/NUP88/NUP93/NUP98/PABPC1/POLR2A/POLR2B/POLR2C/POLR2D/POLR2E/POLR2G/POLR2H/PRKRA/PUM1/PUM2/RAE1/RAN/RANBP2/RBM4/SMAD1/SMAD3/SND1/SNIP1/SRRT/TGFB1/TNRC6B/TPR/ZC3H7A/ZC3H7B/ZMPSTE24	65
GO_PROTEIN_ACYLATION	76/2414	242/43216	2.93317e-36	8.08251e-35	3.96235e-35	ACTL6A/BAG6/BAZ1A/BEND3/BRCA1/BRD1/BRD8/BRPF3/CREBBP/CTBP1/CTCF/DLST/DMAP1/DPF2/DPF3/EHHADH/EP300/EP400/EPC1/EPC2/GATA2/GSK3B/GTF3C4/HCFC1/HDAC2/ING3/ING4/ING5/IWS1/JADE3/KANSL2/KANSL3/KAT2A/KAT6A/KAT7/KMT2A/MBD3/MCRS1/MDH2/MEAF6/MECP2/MORF4L1/MORF4L2/MRGBP/MSL1/NCOA3/OGDH/OGT/POLE3/POR/RPS6KA4/RSF1/RUVBL1/RUVBL2/SET/SETD5/SGF29/SIN3A/SMARCB1/SRCAP/SUPT7L/TADA2B/TADA3/TAF1/TAF5/TAF6L/TAF7/TAF9/TA…	76		GO_NEGATIVE_REGULATION_OF_NUCLEOBASE_CONTAINING_COMPOUND_METABOLIC_PROCESS	64/2039	145/43216	1.33049e-45	5.88157e-44	2.99667e-44	ABCE1/ATM/BLM/CCNT1/CDK9/CTR9/ERCC4/EXOSC10/GNL3L/HMGA2/HNRNPA1/HNRNPA2B1/HNRNPC/HNRNPK/HNRNPL/HNRNPU/KMT2A/MLH1/MSH2/MSH3/MSH6/NAT10/NBN/NCOR1/NCOR2/NELFE/OTUB1/PARP1/PTBP1/PTBP2/RAD50/RBM10/RBMX/RECQL5/RIF1/RNF169/RNF20/RNF40/RNPS1/RPS13/RPS26/RPS3/SAP18/SMCHD1/SRSF10/SRSF4/SRSF6/SRSF7/SRSF9/SUPT5H/TERF2/TERF2IP/TFIP11/TGFB1/THOC1/TP53BP1/TRIM28/TRIP12/U2AF2/XRCC1/XRCC5/XRN1/ZC3H14/ZMPSTE24	64
GO_MYELOID_CELL_DIFFERENTIATION	75/2414	379/43216	7.49075e-22	1.09815e-20	5.38355e-21	ACIN1/ACTN1/ANXA2/ASH2L/ATP6AP1/B2M/CBFB/CDC42/CDC73/CEBPB/CNOT4/CREB1/CREBBP/CTNNB1/CTR9/CUL4A/DHRS7B/EIF6/EP300/EPHA2/ERCC2/FAM210B/FASN/FLI1/GABPA/GATA2/GNAS/HDAC1/HMGB2/HSPA1A/IFI16/ISG15/JAGN1/JUN/JUNB/KAT6A/KMT2A/KMT2D/LEO1/LYAR/MED1/MOV10/MTOR/MYH9/MYL9/NCAPG2/NCOA6/NF1/PABPC4/PAF1/PARP1/PML/PRDX3/PRMT1/PTPN2/PURB/RB1/RBFOX2/RBM15/RBPJ/RPS14/RPS19/RUNX1/SETD1A/SIN3A/SP3/STAT1/STAT3/TFRC/TH…	75		GO_NEGATIVE_REGULATION_OF_CATABOLIC_PROCESS	64/2039	297/43216	1.01214e-24	1.96031e-23	9.98781e-24	ANXA2/BAG6/CCAR2/CDK5RAP3/CIRBP/CSNK2A2/CYP51A1/DDRGK1/DHX36/DHX9/DKC1/EIF4G1/EIF4G2/ELAVL1/FLNA/FMR1/GATA4/HMOX1/HNRNPA0/HNRNPC/HNRNPD/HNRNPU/HSP90AB1/IGF2BP1/LARP1/LRPPRC/MAD2L1/MAP1A/MTOR/MYCBP2/OGT/PABPC1/PKP1/RBM10/RELA/RPL11/RPL23/RPL5/RPS7/SCFD1/SEC22B/SF3B3/SGTA/SIRT2/SMAD3/SMARCC1/SNCA/SNRNP70/SYNCRIP/TAB2/TAF1/TAF9/TARDBP/THRAP3/UBE2G2/UBQLN4/UBXN1/UCHL5/USP14/USP7/VPS35/WAC/YBX1/YBX3	64
GO_RESPONSE_TO_OXYGEN_LEVELS	75/2414	393/43216	7.0951e-21	9.79815e-20	4.80342e-20	ACTN4/AGTRAP/ALKBH5/ATM/ATP1B1/ATP6AP1/ATP6V1A/BRIP1/CAT/CAV1/CCNA2/CCNB1/CREB1/CREBBP/CUL2/DNMT3A/ELOC/ENO1/EP300/ERCC2/ERCC3/ERO1A/FIS1/GNB1/HDAC2/HK2/HMOX2/HP1BP3/HSP90B1/HYOU1/ICAM1/LDHA/LMNA/MECP2/MTOR/NAMPT/NF1/OPA1/P4HB/PGK1/PHB2/PKM/PLOD1/PML/POLB/PSMA7/PSMB3/PSMC1/PSMC2/PSMC3/PSMC5/PSMC6/PSMD1/PSMD11/PSMD12/PSMD13/PSMD14/PSMD2/PSMD3/PSMD4/PSMD5/PSMD6/PSME3/RBPJ/RHOA/SCFD1/SLC2A1/SMAD3/TB…	75		GO_REPRODUCTIVE_SYSTEM_DEVELOPMENT	64/2039	431/43216	5.12297e-16	6.09181e-15	3.10379e-15	ARID1A/ARID4A/ARID4B/ATRX/BASP1/BAX/BPTF/BRCA2/BSG/CEBPB/CHD7/CSDE1/CTNNA1/CTNNB1/CYP7B1/DAZAP1/DNAJB6/EIF2B4/EIF2S2/FLNA/FNDC3A/GATA4/GRB2/HES1/HOXA10/HOXD13/HSD17B2/HSD17B4/HSP90AB1/HSPA5/ID4/KDM5A/KIF18A/KMT2B/KRT8/MED1/MEN1/MGST1/MSH2/NASP/NIPBL/NR0B1/NSDHL/NUP107/PRDX4/RAB13/RBM15/RBPJ/ROBO2/RRM1/RTCB/RXRA/SAFB2/SETD2/SF1/SGPL1/SMARCC1/SP3/TAF4/TBX3/TMF1/TRIM28/WDR48/YBX3	64
GO_RESPONSE_TO_OXIDATIVE_STRESS	75/2414	445/43216	1.14834e-17	1.35077e-16	6.622e-17	ANXA1/APTX/ARG1/ARL6IP5/ATP2A2/ATP5F1A/BAG5/CAT/CBX8/CCNA2/CDK1/CDK2/CHD6/CTNNB1/CYCS/DNM2/ECT2/EEF2/EIF2S1/ERCC2/ERCC3/ERCC6/ERO1A/EZH2/FANCD2/FOSL1/GGT7/GPX8/HDAC2/HMOX2/HNRNPD/HNRNPM/HSPA1A/JUN/KRT1/LDHA/MAPK1/MELK/MYEF2/NDUFB4/NONO/OXSR1/P4HB/PARP1/PAWR/PCNA/PML/PON2/PPP2CB/PRDX1/PRDX2/PRDX3/PRDX4/PRDX6/PRKRA/PSIP1/PXDN/PXN/PYCR2/RACK1/RBPMS/RPS3/SETX/SFPQ/SIGMAR1/SIN3A/STAT1/STAU1/STK26/TOR1…	75		GO_AXON_DEVELOPMENT	64/2039	507/43216	1.07753e-12	1.00807e-11	5.13615e-12	ADNP/APOD/APP/ARX/ATL1/B4GAT1/BCL11B/BSG/CAMSAP2/CDH11/CDK5/CERS2/CREB1/CTNNA1/CTTN/CYFIP1/DNM2/DPYSL2/EFNB1/ENAH/EPHB4/EZR/FLOT1/FN1/GRB2/HSP90AA1/HSP90AB1/ILK/ITGB1/MACF1/MAP1A/MAP1B/MAPT/MARK2/MYCBP2/MYH10/NCAM1/NEFH/NFIB/PDLIM7/PICALM/PLXNB2/POU3F2/POU4F2/RAB10/RAB21/RAB3A/RAB8A/RAC2/ROBO2/RPL24/RTN4/SHC1/SPART/SPAST/SPTAN1/SPTBN1/SPTBN2/TOP2B/USP9X/VASP/VAX1/VCL/ZEB2	64
GO_MITOCHONDRION_ORGANIZATION	75/2414	519/43216	5.35008e-14	4.98337e-13	2.44303e-13	ARRB2/ATG3/ATP5F1A/ATP5F1B/ATP5MF/ATP5PD/ATP5PO/BAP1/BAX/CCAR2/CDK5/CISD2/CLU/CNP/CSNK2A2/CTTN/CYCS/EIF4G1/FANCG/FIS1/GABPA/GBA/GOLPH3/GSK3B/HCFC1/HK2/HMGCL/HSP90AA1/HSPA1A/HSPD1/JUN/KAT2A/LETM1/LIG3/LMAN1/LMNA/MAN2A1/MARK2/MX2/NDUFB4/NDUFV2/OPA1/PARP1/PHB/PHB2/PLAUR/PPP2CB/PRDX3/RAB32/RAB3A/RAC2/SLC25A5/SLC25A6/SLC35F6/STAT2/STAT3/STOML2/TIMM13/TIMM44/TOMM22/TOMM34/TOMM70/TP53/UBL5/UQCRC2/VAT1/V…	75		GO_CELLULAR_CHEMICAL_HOMEOSTASIS	64/2039	806/43216	4.0407e-05	0.000166902	8.50371e-05	ABL2/ANXA2/ANXA6/ANXA7/APP/ATP1A1/ATP2A2/ATP2B1/ATP2C1/ATP6V0D1/ATP6V1A/ATP6V1B2/ATP6V1G1/BAD/BAX/BCAP31/CALR/CAND1/CAV1/CDK5/CHD7/CHERP/CHP1/CLN6/DYNLL1/ERO1A/FIS1/FOXO1/GATA4/GNB1/GTF2I/HK2/HMOX1/HMOX2/HSP90B1/JAGN1/JPH1/KIF5B/MAP4K4/MEN1/MYC/PICALM/PRNP/RAB11B/RAB11FIP5/RAB7A/RTN4/SIN3A/SKP1/SLC30A7/SLC4A2/SMAD3/SMARCA4/SMARCB1/SNAPIN/SNCA/STIM1/STXBP3/TFRC/TGFB1/TPT1/TRA2B/VAPB/YWHAE	64
GO_ORGANOPHOSPHATE_BIOSYNTHETIC_PROCESS	75/2414	553/43216	1.37307e-12	1.15758e-11	5.6749e-12	ACAT1/ACLY/ACSL1/ACSL3/ACSL4/AGPAT1/AGPAT3/ALDOA/ARF3/ATM/ATP5F1A/ATP5F1B/ATP5MF/ATP5PD/ATP5PO/CAD/CDIPT/CDS2/CKM/COASY/CSNK2A1/CSNK2A2/DPM1/DTYMK/ELOVL1/ENO1/ERH/FASN/FGF2/GART/GPAA1/HSD17B12/IDH2/IMPDH2/INPPL1/LCLAT1/LPCAT1/MAPK1/MBOAT7/MT-CO2/MTHFD1/NAMPT/NMNAT1/PAICS/PARP1/PI4K2A/PI4K2B/PIGK/PIGS/PIGT/PIGU/PIK3C3/PIK3R4/PLCB3/PTDSS2/RAB14/RAB5A/RAD50/RRM1/RRM2/SACM1L/SBF1/SERINC1/SLC25A13/SLC…	75		GO_REGULATION_OF_MRNA_SPLICING_VIA_SPLICEOSOME	63/2039	101/43216	1.75493e-57	1.02654e-55	5.23026e-56	CELF1/CIRBP/CWC22/DAZAP1/DDX17/DDX5/FAM172A/FMR1/HNRNPA1/HNRNPA2B1/HNRNPK/HNRNPL/HNRNPU/KHDRBS1/MAGOH/MBNL1/NCBP1/NSRP1/NUP98/PRPF19/PTBP1/RBFOX2/RBM10/RBM15/RBM15B/RBM17/RBM25/RBM3/RBM4/RBM4B/RBM5/RBM7/RBM8A/RBMX/RBMXL1/RNPS1/SAP18/SART3/SF3B4/SMU1/SNRNP70/SNW1/SON/SREK1/SRPK1/SRPK2/SRSF1/SRSF10/SRSF2/SRSF3/SRSF4/SRSF5/SRSF6/SRSF7/SRSF8/SRSF9/THRAP3/TIA1/TRA2A/TRA2B/U2AF2/WTAP/YTHDC1	63
GO_MRNA_3_END_PROCESSING	74/2414	98/43216	8.12502e-72	5.75716e-70	2.82237e-70	ALYREF/BARD1/CCNB1/CCNT1/CDC40/CDC73/CDK9/CHTOP/CLP1/CPSF1/CPSF2/CPSF3/CPSF4/CPSF6/CPSF7/CSTF1/CSTF2/CSTF2T/CSTF3/CTR9/DDX39A/DDX39B/DHX36/DHX38/EIF4A3/FIP1L1/LEO1/MAGOH/NCBP1/NCBP2/NELFE/NUDT21/PABPC1/PABPN1/PAF1/PAPOLG/PCF11/POLDIP3/RBM8A/RNF20/RNF40/RNPS1/RPRD1A/RPRD1B/RPRD2/SARNP/SCAF8/SLU7/SNRPA/SRRM1/SRSF1/SRSF11/SRSF2/SRSF3/SRSF4/SRSF5/SRSF6/SRSF7/SRSF9/SUPT5H/SYMPK/THOC1/THOC2/THOC3/THOC5…	74		GO_PROTEIN_METHYLATION	63/2039	171/43216	3.60478e-39	1.22078e-37	6.21988e-38	ARID4A/ARID4B/ASH2L/ATRX/BEND3/BRD4/CHTOP/CTNNB1/CTR9/DNMT1/DOT1L/DPY30/EED/EHMT1/EHMT2/ETF1/EZH2/FAM98B/FBL/FBXO11/IWS1/KDM1A/KDM3A/KDM6A/KMT2A/KMT2B/KMT2D/LMNA/MECP2/MEN1/MTF2/NELFE/NSD1/NSD2/NSD3/OGT/PAF1/PAXBP1/PAXIP1/PCMT1/PRMT1/PRMT5/RAB3B/RAB3D/RAB6A/RBBP5/RIF1/RLF/RNF20/SETD1A/SETD2/SETD3/SMARCB1/SNRPB/SNRPD3/SNW1/SUPT6H/SUZ12/TET2/TRMT112/WDR5/WDR61/WDR82	63
GO_DNA_BIOSYNTHETIC_PROCESS	74/2414	187/43216	2.56094e-43	8.61169e-42	4.22177e-42	ARRB2/ATM/ATR/AURKB/BLM/CCT2/CCT3/CCT4/CCT5/CCT6A/CCT7/CCT8/CENPF/CHRAC1/CHTF18/CTNNB1/DDX39B/DKC1/EXOSC10/FGF2/GAR1/GNL3L/HNRNPA1/HNRNPA2B1/HNRNPC/HNRNPD/HNRNPU/HSP90AA1/HSP90AB1/ISG15/LIG3/LIN9/MAPK1/MEN1/MRE11/NAT10/NEK7/NHP2/NOP10/NPLOC4/PARP4/PCLAF/PCNA/PHB/POLA1/POLB/POLD2/POLE/POLE2/POLE3/PPIA/RAD50/RFC1/RFC2/RFC3/RFC4/RFC5/RPA1/RPA2/SMG6/TCP1/TERF2/TERF2IP/TK1/TNKS1BP1/TP53/TRIM25/UBA52/U…	74		GO_REGULATION_OF_SIGNAL_TRANSDUCTION_BY_P53_CLASS_MEDIATOR	63/2039	178/43216	5.93644e-38	1.94225e-36	9.89582e-37	ATAD5/ATM/ATR/ATRIP/AURKB/BLM/BOP1/CDK2/CDK5/CDK5RAP3/CHD3/CHD4/CHEK1/CSNK2A2/CSNK2B/DDX5/EHMT1/EHMT2/HDAC1/HDAC2/HNRNPK/KAT6A/KDM1A/MBD3/MRE11/MTA2/NBN/NOP2/PAK1IP1/POU4F2/PRMT5/RAD50/RBBP4/RBBP7/RFC2/RFC3/RFC4/RFC5/RMI1/RPL11/RPL23/RPL26/RPL5/RPS7/SSRP1/SUPT16H/TAF1/TAF10/TAF12/TAF15/TAF2/TAF4/TAF5/TAF6/TAF7/TAF9/TAF9B/TBP/TOPBP1/TPX2/TRIM24/WRN/ZMPSTE24	63
GO_TRANSCRIPTION_INITIATION_FROM_RNA_POLYMERASE_II_PROMOTER	74/2414	188/43216	3.99698e-43	1.32905e-41	6.51551e-42	BAX/CAND1/CBFB/CCNB1/CDK1/CDK7/CDK9/CREB1/CREBBP/DHX36/ERCC2/ERCC3/GTF2E1/GTF2F1/GTF2F2/GTF2H1/GTF2H2/GTF2H3/GTF2H4/GTF2H5/GTF2I/HMGB1/MECP2/MED1/MED10/MED12/MED13/MED14/MED15/MED16/MED17/MED20/MED23/MED24/MED27/MED30/MED31/MED4/MED6/MED7/MED8/MNAT1/NR2C2/POLR2A/POLR2B/POLR2C/POLR2E/POLR2G/POLR2H/POLR2L/PSMC2/PSMC3/PSMC5/PSMC6/RBPJ/SGF29/SNW1/SUB1/TAF1/TAF13/TAF15/TAF2/TAF3/TAF4/TAF5/TAF6/TAF6L/T…	74		GO_REGULATION_OF_DNA_BINDING_TRANSCRIPTION_FACTOR_ACTIVITY	63/2039	432/43216	2.07128e-15	2.38465e-14	1.21498e-14	APP/ARHGEF2/CACTIN/CAT/CAV1/CDK5RAP3/CHP1/CTNNB1/DDRGK1/DHX33/DHX9/EIF2AK2/EZH2/FLNA/FLOT1/G3BP2/HDAC2/HMOX1/HSPA1A/HSPA1B/ID1/IL1RAP/ITGB2/JUP/KDM1A/KDM5A/LRRFIP1/MED13/MEN1/MTDH/MTPN/NKX2-2/NPM1/NR0B1/PAXIP1/PEX14/PHB2/POU4F2/PPRC1/PRNP/RB1/RELA/RLIM/RNF2/RPS3/SMAD3/SMARCA4/SMARCB1/TAB2/TAF1/TAF12/TCF3/TERF2IP/TGFB1/TONSL/TP53BP1/TRIM25/TRIM26/UBA52/UBE2N/UFL1/USP7/WWP2	63
GO_PROTEIN_ACETYLATION	74/2414	198/43216	2.86039e-41	9.20274e-40	4.51153e-40	ACTL6A/BAG6/BAZ1A/BEND3/BRCA1/BRD1/BRD8/BRPF3/CREBBP/CTBP1/CTCF/DMAP1/DPF2/DPF3/EHHADH/EP300/EP400/EPC1/EPC2/GATA2/GSK3B/GTF3C4/HCFC1/HDAC2/ING3/ING4/ING5/IWS1/JADE3/KANSL2/KANSL3/KAT2A/KAT6A/KAT7/KMT2A/MBD3/MCRS1/MDH2/MEAF6/MECP2/MORF4L1/MORF4L2/MRGBP/MSL1/NCOA3/OGT/POLE3/POR/RPS6KA4/RSF1/RUVBL1/RUVBL2/SET/SETD5/SGF29/SIN3A/SMARCB1/SRCAP/SUPT7L/TADA2B/TADA3/TAF1/TAF5/TAF6L/TAF7/TAF9/TAF9B/TAOK1/…	74		GO_CELL_GROWTH	63/2039	471/43216	1.1944e-13	1.21347e-12	6.18263e-13	ADNP/APP/BAP1/CCAR2/CDC42/CDK11A/CDK5/CDKN2AIP/CTNNB1/CTTN/CYFIP1/DDX39B/DDX3X/DNM2/DPYSL2/EIF4G1/EIF4G2/ENO1/EXOSC2/EXOSC4/EXOSC9/FN1/GATA4/HDGFL2/HSP90AA1/HSP90AB1/HSPA1A/HSPA1B/ILK/INO80/IQGAP1/ITGB1/KIF14/KMT2D/MACF1/MAP1B/MAPT/MTOR/MTPN/NAIF1/NCBP1/PAK4/PLAA/POU4F2/PPP2R1A/RAB21/RB1/RBBP7/RTN4/SIPA1/SMAD3/SMARCA2/SMARCA4/SPART/SYT1/TAF9/TAF9B/TGFB1/TSG101/USP9X/VCL/YY1/ZEB2	63
GO_INTRINSIC_APOPTOTIC_SIGNALING_PATHWAY	74/2414	284/43216	1.91909e-29	4.10879e-28	2.01428e-28	ARHGEF2/ARL6IP5/ATAD5/ATM/BAG5/BAG6/BAX/BCAP31/BCLAF1/BRCA1/CAV1/CCAR2/CD44/CEBPB/CLU/CUL1/CUL2/CUL3/CUL4A/DDIT3/DDX3X/DDX5/DNAJA1/DNAJC10/ENO1/EP300/EPHA2/ERCC6/ERO1A/ERP29/FIS1/HDAC1/HNRNPK/HSPA1A/HYOU1/IFI16/KDM1A/MELK/MLH1/MSH2/MSH6/MYBBP1A/NBN/NONO/OPA1/P4HB/PARP1/PIAS4/PLAUR/PML/POLB/PRKDC/PRKRA/PTPN1/PTPN2/RACK1/RPL11/RPL26/RPS3/RPS7/SFPQ/SKIL/SNW1/TAF9/TAF9B/TMBIM6/TMEM109/TP53/TRIM32/TXN…	74		GO_REGULATION_OF_NEURON_PROJECTION_DEVELOPMENT	63/2039	489/43216	6.52291e-13	6.20265e-12	3.16026e-12	ABL2/ACTR2/ADNP/AP2A1/ATF1/B2M/CAMSAP2/CAPRIN1/CDC20/CDK5/CERS2/CFL1/CTTN/CUX1/CYFIP1/DBN1/DDX56/DHX36/DNM2/DPYSL2/DVL3/EZH2/FMR1/FN1/GAK/HDAC2/HSPA5/ID1/ILK/IQGAP1/KDM1A/KIDINS220/MACF1/MAP1B/MAP4K4/MAPT/MARK2/MOV10/MTOR/MYCBP2/NEGR1/PLAA/PLXNB2/POU3F2/POU4F2/PQBP1/PTK7/RAB21/ROBO2/RTN4/SETX/SF3A2/SHANK2/SNAPIN/SPART/SYT1/TWF1/UBE2V2/VAMP7/VIM/WASHC5/ZEB2/ZMYND8	63
GO_POST_TRANSLATIONAL_PROTEIN_MODIFICATION	74/2414	362/43216	1.86277e-22	2.82837e-21	1.38658e-21	AGBL1/ALB/APLP2/CALU/CAND1/CCDC22/CKAP4/COMMD1/COPS2/COPS3/CP/CUL1/CUL2/CUL3/CUL4A/CUL4B/DCAF7/DDB1/DDB2/DNAJC3/ELOC/FBXL18/FN1/GPS1/HSP90B1/ICMT/KTN1/LAMB1/LAMC1/LGALS1/LMO7/MEN1/MIA3/NEDD8/NUCB1/P3H1/P4HB/PDIA6/PRKCSH/PSMA7/PSMB3/PSMC1/PSMC2/PSMC3/PSMC5/PSMC6/PSMD1/PSMD11/PSMD12/PSMD13/PSMD14/PSMD2/PSMD3/PSMD4/PSMD5/PSMD6/PSME3/RAB11B/RAB13/RAB1A/RAB1B/RAB2A/RAB3A/RAB5A/RAB8A/RBBP7/RCN1/SKP1/SK…	74		GO_SMALL_MOLECULE_BIOSYNTHETIC_PROCESS	63/2039	663/43216	1.387e-07	8.16274e-07	4.15893e-07	ABCD3/ACACA/ACLY/ACSL3/ALDOA/ASNS/CAD/CBSL/CNBP/COQ6/CYB5R3/CYP51A1/CYP7B1/DHCR24/DHCR7/EIF6/ELOVL1/ENO1/ERLIN1/ERLIN2/FADS1/FAM3A/FAM3C/FASN/FDFT1/FOXO1/GAPDH/GMPS/HACD3/HPRT1/HSD17B4/IMPDH2/KAT2A/KDM3A/KPNB1/LSS/MTHFD1/NFYC/NSDHL/NUDT4/OGT/PDE7A/PGK1/PGP/PHGDH/PLCB4/PLOD3/POR/PPIP5K2/PYCR3/RAN/RANBP2/SCAP/SCD/SELENOS/SEPHS1/SNCA/SP1/SUPT20H/TM7SF2/UCK2/VCP/WDR5	63
GO_RESPONSE_TO_EXTRACELLULAR_STIMULUS	74/2414	519/43216	1.5677e-13	1.39894e-12	6.85814e-13	ACAT1/ACSL1/ACSL3/ACSL4/ADNP/ALB/ARG1/ATP2B1/BRIP1/CAD/CAT/COMT/CREB1/DDIT3/DNMT3A/EEF2/EHMT2/EIF2A/EIF2AK2/EIF2S1/EIF4G1/FIS1/FOSL1/GBA/GCN1/GNAI2/HMGCL/HNRNPA1/HNRNPL/HSP90B1/HSPA5/HSPA8/ICAM1/IFI16/ITGA6/JUN/KANK2/KAT2A/LAMP2/LDHA/LDLR/MAPK1/MAX/MBD3/MED1/MTOR/MYBBP1A/NAMPT/NUCB2/OGT/OPA1/PCNA/PIK3C3/PIK3R4/PKM/POR/RMI1/RPS19/SKP2/SLC16A1/SLC27A4/SLC2A1/SLC38A2/SNW1/STAT1/STK26/TAF1/TBL1XR1/TB…	74		GO_POSITIVE_REGULATION_OF_DNA_METABOLIC_PROCESS	62/2039	156/43216	6.93237e-41	2.50908e-39	1.27838e-39	ACTR2/ATAD5/ATM/ATR/ATRX/AURKB/BABAM1/BLM/CBX8/CCT2/CCT3/CCT4/CCT5/CCT6A/CCT7/CCT8/CDK2/CTNNB1/DHX36/DHX9/DKC1/EXOSC6/EYA3/FUS/GNL3/HNRNPA1/HNRNPA2B1/HNRNPD/MAP2K7/MECP2/MGMT/MLH1/MRE11/MSH2/MSH6/MYC/NBN/NSD2/PARP1/PAXIP1/PCNA/PNKP/PPP1R10/RAD50/RIF1/RNF168/RPS3/SLF2/SMCHD1/TCP1/TFRC/TGFB1/TP53BP1/TRIM28/UBE2N/UBE2V2/UIMC1/USP7/USP9X/WRN/XRCC1/XRCC5	62
GO_RESPONSE_TO_TOXIC_SUBSTANCE	74/2414	521/43216	1.90773e-13	1.69475e-12	8.30828e-13	ACTB/ACTR2/ALB/ANXA1/APTX/ARG1/BAX/BLMH/BRIP1/CAT/CBX8/CCNB1/CDK1/CNP/CREB1/DAXX/DHX15/DMAP1/DNM2/DNMT3A/ECT2/EEF2/EHMT1/EIF2AK2/EPHX1/EPS8/ERCC6/EZH2/FIS1/FOSL1/GPX8/GSTK1/HDAC2/HNRNPA1/ICAM1/JUN/KDM1A/KDM3B/KIF1B/LDHA/MAPK1/NUCB1/PAWR/PCNA/POLB/PON2/PPP2CB/PRDX1/PRDX2/PRDX3/PRDX4/PRDX6/PSMD14/PXDN/RACK1/RANBP2/RDH11/RHOA/RPL10A/RPS3/SCFD1/SDF4/SETX/SIGMAR1/SRSF9/STAT1/STAT3/STK26/TIMELESS/TNC/T…	74		GO_POSITIVE_REGULATION_OF_MULTI_ORGANISM_PROCESS	62/2039	183/43216	4.33835e-36	1.33635e-34	6.80873e-35	ADAR/AGO2/ANKRD17/ANXA2/ARG1/BAD/CCNT1/CDK9/CFL1/CHD1/CHMP2A/DDB1/DDX3X/DHX9/FMR1/GAPDH/GTF2B/GTF2F1/HACD3/HDAC2/LARP1/NELFA/NELFB/NELFE/P4HB/PABPC1/PKN2/POLR2A/POLR2B/POLR2C/POLR2D/POLR2E/POLR2G/POLR2H/PPIA/PPIB/PPIE/PPIH/PUM1/PUM2/RAB7A/RRP1B/RSF1/SIRT2/SMARCA4/SMARCB1/SMC3/SNW1/SP1/SRPK1/SRPK2/STAU1/STOM/SUPT5H/TBK1/TFAP4/TOP2A/TOP2B/TSG101/VAPA/VAPB/VPS37B	62
GO_REGULATION_OF_SIGNAL_TRANSDUCTION_BY_P53_CLASS_MEDIATOR	73/2414	178/43216	4.86227e-44	1.70237e-42	8.34565e-43	ATAD5/ATM/ATR/ATRIP/AURKA/AURKB/BARD1/BLM/BRCA1/BRIP1/CD44/CDK2/CDK5/CDK5RAP3/CHD3/CHD4/CSNK2A1/CSNK2A2/DDX5/EHMT1/EHMT2/EP300/HDAC1/HDAC2/HEXIM1/HNRNPK/ING5/KAT6A/KDM1A/MBD3/MEAF6/MRE11/MTA2/NBN/NOP2/PIN1/PML/RAD50/RBBP4/RBBP7/RBBP8/RFC2/RFC3/RFC4/RFC5/RMI1/RMI2/RPA1/RPA2/RPF2/RPL11/RPL23/RPL26/RPL5/RPS7/SSRP1/SUPT16H/TAF1/TAF13/TAF15/TAF2/TAF3/TAF4/TAF5/TAF6/TAF7/TAF9/TAF9B/TOPBP1/TP53/TPX2/YJU…	73		GO_RAS_PROTEIN_SIGNAL_TRANSDUCTION	62/2039	437/43216	1.25533e-14	1.34623e-13	6.85906e-14	ABL2/ARHGEF2/ARHGEF40/CDC42/CDC42EP4/CDK2/CFL1/CUL3/CYFIP1/DNM2/DNMT1/ECT2/FLOT1/G3BP1/G3BP2/GBF1/GNB1/GRB2/HACD3/ITGB1/KIF14/KPNB1/MADD/MAP4K4/NRAS/NUP62/OGT/RAB10/RAB11B/RAB13/RAB14/RAB18/RAB1A/RAB1B/RAB21/RAB2A/RAB2B/RAB34/RAB35/RAB3A/RAB3B/RAB3D/RAB5A/RAB5C/RAB6A/RAB7A/RAB8A/RAB8B/RAB9A/RABL3/RAC2/RALA/RAP1B/RB1/RDX/RHOG/RRAS2/RREB1/SHC1/SHOC2/TRIM28/VAV1	62
GO_POSITIVE_REGULATION_OF_PROTEIN_COMPLEX_ASSEMBLY	73/2414	246/43216	4.56704e-33	1.12793e-31	5.52952e-32	ACTR2/ACTR3/ARF6/ARPC1B/ARPC3/ARPC4/ARPC5L/ATM/ATR/BAIAP2/BAX/BIN1/BRK1/CAND1/CDC42EP1/CDC42EP3/CDC42EP4/CHD1L/CLASP1/CLU/CNOT1/CORO1A/CREB1/CTTN/CUL4A/CUL4B/CYFIP1/DCTN1/DDB1/DDB2/DHX33/DRG1/EIF4G1/ERCC2/ERCC3/ERCC4/GSK3B/GTF2H1/GTF2H2/GTF2H3/GTF2H4/GTF2H5/HSP90AA1/HSPA1A/ICAM1/ICE1/MAPRE1/MECP2/MMP1/MSN/MTOR/MYO1C/NCKAP1/NUMA1/PARP1/PFN1/PSMC2/PSMC3/PSMC5/PSMC6/RACK1/RHOA/RPA1/RPA2/RPS3/SLAIN2/…	73		GO_POSITIVE_REGULATION_OF_DEFENSE_RESPONSE	62/2039	507/43216	9.50982e-12	8.19514e-11	4.17544e-11	ANKRD17/APP/ARG1/CACTIN/CAV1/CEBPB/CNPY3/CREBBP/DHX9/FGG/FLOT1/HSP90B1/HSPA1A/HSPA1B/HSPD1/ITGB2/LAMP1/MATR3/MED1/MUC19/NONO/NPLOC4/NRAS/PAK2/PIK3R4/POLR3C/PQBP1/PRKDC/PSMA4/PSMA7/PSMB4/PSMC2/PSMC3/PSMC5/PSMD11/PSMD12/PSMD13/PSMD14/PSMD2/PSMD4/PSPC1/PUM1/PUM2/RBM14/RELA/RPS19/RTN4/S100A14/SFPQ/SIN3A/SKP1/SLC25A6/SNCA/TAB2/TBK1/UBA52/UBE2N/UBQLN1/VAMP7/VAV1/XRCC5/XRCC6	62
GO_VESICLE_LOCALIZATION	73/2414	302/43216	7.4834e-27	1.44146e-25	7.06659e-26	ACTN4/AP3B1/AP3D1/AP3M1/AP3S1/ARFGAP2/ARFGAP3/ATP2A2/BET1/C17orf75/CD59/CDK5/CLASP1/CLASP2/CSNK1D/CTBP2/CTNNB1/CTSC/CUL3/DCTN2/DNM1/DNM2/DYNC1H1/EXOC4/FAM91A1/FMR1/GBF1/GOLGA2/GOSR1/GSK3B/KIF1B/KIF5B/LMAN1/MYO1A/MYO1C/NAPA/NSF/PDCD6/PEF1/PICALM/PREB/RAB11B/RAB1A/RAB1B/RAB3A/RAB3GAP1/RAB5A/RAP1B/SAR1A/SCFD1/SCRIB/SEC13/SEC22B/SEC23A/SEC24B/SEC24C/SEC31A/SNAP23/SNAPIN/STX5/SV2A/SYT11/TMED10/TMED2/T…	73		GO_REGULATION_OF_MAPK_CASCADE	62/2039	755/43216	1.98014e-05	8.68712e-05	4.42611e-05	APP/CAV1/CDK1/CDK12/CDK5RAP3/CSK/CTNNB1/DHX33/DNAJA1/DVL3/EIF2AK2/EIF3A/ERP29/EZH2/EZR/FGG/FN1/FOXO1/GADD45G/GNAI2/GRB2/GSTP1/HACD3/HDAC3/ID1/ILK/IQGAP1/KIDINS220/MADD/MAGED1/MAP2K2/MAP2K7/MAP4K3/MAP4K4/MBIP/MEN1/MYC/MYDGF/NCOR1/NELFE/NENF/NUP62/PAK2/PAK4/PDCD10/PHB2/PPP2R1A/PRDM15/PRDX1/PRMT1/PRMT5/PTPN1/RAP1B/RPS3/SHC1/STK39/TAB2/TGFB1/TSG101/UBA52/UBE2N/ZEB2	62
GO_PROTEIN_CONTAINING_COMPLEX_DISASSEMBLY	73/2414	322/43216	5.09308e-25	9.07606e-24	4.44942e-24	ABCE1/ARHGEF2/ARID1A/ARID2/ASPH/CAMSAP2/CAPZA1/CAPZB/CAV1/CFL1/CKAP2/CKAP5/CLASP1/CLASP2/CSNK1A1/CTNNB1/DENR/DHX8/EIF5A2/EPS8/ETF1/GAK/GBA/GSK3B/HMGA1/HSPA8/KIF18A/KIF2A/KIF2C/KIF5B/LAMP2/LIMA1/MAP1A/MAP1B/MICAL2/NAPA/NCKAP5L/NSF/PBRM1/PEX14/PPP1CA/PYM1/RDX/RPL23/SET/SETX/SH3GL1/SMARCA4/SMARCB1/SMARCC1/SMARCC2/SMARCD1/SMARCD2/SMARCD3/SMARCE1/SNAPIN/SPTAN1/SPTBN1/SPTBN2/SUPT16H/TAOK1/TFIP11/TMOD3/…	73		GO_ENDOPLASMIC_RETICULUM_TO_GOLGI_VESICLE_MEDIATED_TRANSPORT	61/2039	210/43216	2.98535e-31	7.75253e-30	3.94993e-30	ACTR1A/ARCN1/ARF4/ARFGAP2/ARFGAP3/BCAP29/BCAP31/CAPZA1/CAPZB/COPA/COPB1/COPB2/COPE/COPG1/COPG2/CUL3/DCTN1/DCTN2/DYNC1H1/DYNC1I2/DYNC1LI1/DYNC1LI2/DYNLL1/DYNLL2/GAS1/GBF1/GOLGB1/HYOU1/LMAN1/LMAN2/MIA2/MIA3/NAPA/NSF/PREB/RAB1A/RAB1B/SAR1A/SCFD1/SEC16A/SEC22B/SEC23A/SEC23IP/SEC24C/SPAST/SPTAN1/SPTBN1/SPTBN2/STX18/STX5/TMED10/TMED4/TMED9/TMEM115/TRAPPC12/USO1/VAMP7/VAPA/VAPB/VCP/ZW10	61
GO_CELL_GROWTH	73/2414	471/43216	3.0232e-15	3.04469e-14	1.49262e-14	ADNP/ALCAM/ANAPC2/AURKA/BAP1/BST2/CAMK2D/CCAR2/CDC42/CDK11A/CDK5/CDKN2A/CDKN2AIP/CSNK2A1/CTNNB1/CTTN/CYFIP1/DDX39B/DDX3X/DNM2/EIF4G1/EIF4G2/ENO1/EXOSC2/EXOSC4/EXOSC9/FN1/GSK3B/HSP90AA1/HSP90AB1/HSPA1A/ILK/ING1/INO80/IQGAP1/ITCH/ITGB1/ITSN2/KIF14/KMT2D/LAMTOR1/LRP1/MACF1/MAP1B/MTOR/NCBP1/PARP2/PDLIM5/PHB/PIN1/PLAA/PML/PPP2R1A/RAB21/RACK1/RAPH1/RB1/RBBP7/RHOA/RTN4/SMAD3/SMARCA2/SMARCA4/SPART/TAF9/T…	73		GO_ANTIGEN_PROCESSING_AND_PRESENTATION	61/2039	220/43216	5.24646e-30	1.29839e-28	6.61531e-29	ACTR1A/AP1B1/AP1S1/AP1S2/AP2A1/AP2A2/AP2B1/AP2M1/AP3B1/B2M/BCAP31/CALR/CANX/CAPZA1/CAPZB/CLTA/CLTC/DCTN1/DCTN2/DNM2/DYNC1H1/DYNC1I2/DYNC1LI1/DYNC1LI2/DYNLL1/DYNLL2/HLA-A/HLA-C/HLA-H/KIF18A/KIF22/KIF2A/KIF2C/KIF4A/KLC2/PDIA3/PSMA4/PSMA7/PSMB4/PSMC2/PSMC3/PSMC5/PSMD11/PSMD12/PSMD13/PSMD14/PSMD2/PSMD4/RAB10/RAB34/RAB35/RAB3B/RAB6A/RAB7A/RAB8B/RACGAP1/SEC22B/SEC23A/SEC24C/SPTBN2/VAMP3	61
GO_MALE_GAMETE_GENERATION	73/2414	543/43216	4.17057e-12	3.40044e-11	1.66702e-11	ACTR1A/AFF4/AGFG1/ALKBH5/ARID4B/ASPM/ATRX/BAG6/BAX/BCAP31/BRD2/BRIP1/CALR/CCNB1/CEP131/CETN2/CSNK2A2/DAZAP1/DDX6/DHX36/DIAPH3/DNAJA1/DNM2/DNMT3A/DYNLL1/EIF5A2/FAM50A/FANCA/FANCG/GGNBP2/GORASP2/HMGB2/IGF2R/KDM3A/KDM5A/KHDRBS1/KIF18A/KIFC1/KRT9/MERTK/METTL14/METTL3/MLH1/MYCBP/NR2C2/NSUN2/NUP62/PHC2/PRDX4/PRKACA/PUM1/RACGAP1/RAD23B/RAI14/RNF114/RUVBL1/SBF1/SETX/SIX5/SKIL/SMARCA2/SNRPA1/SPATA5/SRPK1/…	73		GO_NEGATIVE_REGULATION_OF_CELL_CYCLE_PHASE_TRANSITION	61/2039	262/43216	1.60547e-25	3.21705e-24	1.63909e-24	ATM/AURKB/BABAM1/BAX/BLM/BUB1/BUB3/CCNB1/CDC20/CDC73/CDK1/CDK2/CDK5RAP3/CENPF/CHEK1/CNOT1/CNOT11/DYNC1LI1/EZH2/GEN1/GIGYF2/GTSE1/HMGA2/IK/MAD1L1/MAD2L1/MEN1/MRE11/MSH6/NBN/NDC80/ORC1/PCID2/PCNA/PLK1/PRKDC/PRMT1/PSMA4/PSMA7/PSMB4/PSMC2/PSMC3/PSMC5/PSMD11/PSMD12/PSMD13/PSMD14/PSMD2/PSMD4/RAD21/RB1/RPL26/SKP1/TFDP1/TNKS1BP1/TOPBP1/TPR/TRIP13/TTK/UIMC1/ZW10	61
GO_SMALL_MOLECULE_BIOSYNTHETIC_PROCESS	73/2414	663/43216	3.08177e-08	1.79478e-07	8.7987e-08	ACAT1/ACLY/ACOT8/ACSL3/ADI1/ALDH18A1/ALDOA/ALDOC/ANXA1/APOC3/BRCA1/CAD/CNP/COQ6/CYB5R3/CYP51A1/DECR2/DHCR7/EBP/EIF6/ELOVL1/ENO1/EP300/EPHX1/ERLIN1/ERLIN2/FAM3C/FASN/FGF2/GAPDH/GBA/GGT7/GLUD1/HACD3/HMGCL/HSD17B12/HSD17B4/IMPDH2/KAT2A/KDM3A/KPNB1/LSS/MDH2/MTHFD1/NFYC/NSDHL/NTHL1/OGT/OSBPL3/PGK1/PHGDH/PLCB3/PLOD1/PLOD3/POR/PTPN2/PYCR2/RAN/RANBP2/SAMHD1/SCP2/SLC25A11/SLC25A13/SPTLC1/SPTLC2/SUPT20H/TE…	73		GO_RESPONSE_TO_OXYGEN_LEVELS	61/2039	393/43216	3.02065e-16	3.6519e-15	1.86065e-15	ACTN4/AHCY/ALKBH5/ATM/ATP6V0D1/ATP6V1A/ATP6V1G1/BAD/CAT/CAV1/CCNB1/CREB1/CREBBP/DNMT3A/ELOB/ELOC/ENO1/ERCC3/ERO1A/FIS1/FOXO1/GNB1/HDAC2/HK2/HMOX1/HMOX2/HP1BP3/HSP90B1/HYOU1/LDHA/LMNA/MECP2/MTOR/MYC/P4HB/PGK1/PHB2/PKM/POU4F2/PSMA4/PSMA7/PSMB4/PSMC2/PSMC3/PSMC5/PSMD11/PSMD12/PSMD13/PSMD14/PSMD2/PSMD4/RBPJ/SCAP/SCFD1/SIRT2/SMAD3/TBL2/TGFB1/UBA52/UBQLN1/XRCC1	61
GO_RESPONSE_TO_TEMPERATURE_STIMULUS	72/2414	243/43216	1.38504e-32	3.31075e-31	1.62305e-31	AAAS/ARRB2/ATM/ATP2A2/ATP2B1/ATR/BAG2/BAG5/CAMK2B/CAMK2D/CCAR2/CIRBP/CLPB/CREBBP/DAXX/DHX36/DNAJA1/DNAJA2/DNAJB1/DNAJB4/DNAJB6/DNAJC3/DNAJC7/EIF2B3/EIF2B4/EIF2S1/EP300/ERO1A/GSK3B/HDAC2/HSP90AA1/HSP90AB1/HSPA1A/HSPA5/HSPA8/HSPD1/MAPK1/MT-CO2/MTOR/MYOF/NF1/NUP107/NUP133/NUP153/NUP155/NUP160/NUP188/NUP205/NUP210/NUP214/NUP43/NUP54/NUP58/NUP62/NUP88/NUP93/NUP98/PDCD6/PRKACA/PSIP1/RAE1/RANBP2/RBBP7/R…	72		GO_RESPONSE_TO_PEPTIDE_HORMONE	61/2039	424/43216	1.07942e-14	1.16404e-13	5.93082e-14	ARG1/ATP6V0D1/ATP6V1A/ATP6V1B2/ATP6V1G1/BSG/CAD/CAT/CAV1/CDC5L/CREB1/CSK/CYFIP1/EIF2B3/EIF2B4/EIF6/FOXC2/FOXO1/GNAI2/GRB2/GSTP1/IDE/IQGAP1/MAX/MEN1/MTOR/NCOA5/OGT/PARP1/PHIP/PKM/POR/POU4F2/PRKAR1A/PRKAR2A/PRKDC/PTPN1/PXN/RAB10/RAB13/RAB8A/RAB8B/RANGAP1/RAP1B/RBBP4/RELA/RNF40/SCAP/SELENOS/SHC1/SMARCC1/SP1/SRSF4/SRSF5/SRSF6/STAT1/STXBP3/SYAP1/TGFB1/YWHAG/ZNF106	61
GO_ACTIN_FILAMENT_ORGANIZATION	72/2414	397/43216	8.26322e-19	1.02464e-17	5.02317e-18	ACTN1/ACTN4/ACTR2/ACTR3/ALDOA/ARF6/ARHGAP17/ARHGEF2/ARPC1B/ARPC3/ARPC4/ARPC5L/BAIAP2/BIN1/BRK1/CAPZA1/CAPZB/CDC42/CDC42EP1/CDC42EP3/CDC42EP4/CFL1/CIT/CLASP1/CLASP2/CORO1A/CTNNA1/CTTN/CUL3/CYFIP1/DBN1/DIAPH3/EPS8/EZR/FLNA/HSP90B1/ICAM1/INPPL1/LIMA1/MARCKS/MICAL2/MTOR/MYO1C/NCKAP1/NF2/PAWR/PFN1/PHLDB2/PPFIA1/PXN/RAC2/RDX/RHOA/RHOG/S100A10/SH3PXD2B/SHROOM3/SMAD3/SNX9/SPTAN1/SPTBN1/SPTBN2/TMOD3/TPM1/…	72		GO_REGULATION_OF_NUCLEAR_DIVISION	60/2039	206/43216	7.81536e-31	2.0115e-29	1.02486e-29	ANAPC1/ANAPC4/ANAPC5/ANLN/ATM/ATRX/AURKB/BUB1/BUB3/CALR/CCNB1/CDC16/CDC20/CDC23/CDC27/CENPF/CEP85/CHEK1/CHMP1A/CHMP2A/CUL3/DAPK3/DRG1/DYNC1LI1/GEN1/HNRNPU/HSPA1A/HSPA1B/IK/KIF20B/MAD1L1/MAD2L1/MKI67/MTBP/NDC80/NIPBL/NSFL1C/NUMA1/NUP62/NUSAP1/PCID2/PHB2/PHIP/PLK1/PRKAR1A/PRMT5/RAD21/RB1/RCC1/SIRT2/SLF2/SMC1A/SMC3/SMC5/STAG2/TGFB1/TPR/TRIP13/TTK/ZW10	60
GO_REGULATION_OF_DNA_BINDING_TRANSCRIPTION_FACTOR_ACTIVITY	72/2414	432/43216	9.47813e-17	1.04085e-15	5.10262e-16	ARHGEF2/ARID5B/ARRB2/BUD31/CAT/CAV1/CCDC22/CDK5RAP3/CDKN2A/CLU/COMMD1/CTNNB1/DDIT3/DDRGK1/DHX33/DHX9/EIF2AK2/EP300/ERC1/EZH2/FANCA/FANCD2/FLNA/FLOT2/FOSL1/G3BP2/HDAC2/HSPA1A/ICAM1/ITCH/JUN/JUP/KDM1A/KDM5A/MAPK1/MAVS/MED13/MEN1/MTDH/NPM1/PEX14/PHB2/PIAS4/PRDX2/PRDX3/RB1/RLIM/RNF2/RPS3/RPS6KA4/SMAD3/SMARCA4/SMARCB1/STAT3/STK3/TAB2/TAF1/TAF3/TERF2IP/TP53BP1/TRIM14/TRIM22/TRIM25/TRIM26/TRIM27/TRIM32/…	72		GO_PROTEIN_MODIFICATION_BY_SMALL_PROTEIN_REMOVAL	60/2039	298/43216	1.12234e-21	1.9116e-20	9.73966e-21	ACTB/ACTL6A/ACTR5/BABAM1/BAP1/CDC20/CDK1/FOXK2/HCFC1/INO80/INO80E/KAT2A/KDM1B/MCRS1/MYC/NFRKB/OGT/OTUB1/OTUD6B/PSMA4/PSMA7/PSMB4/PSMC2/PSMC3/PSMC5/PSMD11/PSMD12/PSMD13/PSMD14/PSMD2/PSMD4/RUVBL1/SART3/SENP3/SMAD1/SMAD3/SUDS3/TADA2B/TADA3/TAF10/TAF9B/TFPT/TOMM20/TRRAP/UBA52/UBXN1/UCHL5/UIMC1/USP10/USP14/USP3/USP39/USP48/USP5/USP7/USP9X/VCP/VCPIP1/WDR48/YY1	60
GO_CELLULAR_ION_HOMEOSTASIS	72/2414	663/43216	6.62205e-08	3.7289e-07	1.82805e-07	ABCB6/ABL2/ANXA2/ANXA6/ANXA7/AP3D1/ATP13A1/ATP1A1/ATP1B1/ATP1B3/ATP2A2/ATP2B1/ATP2C1/ATP5F1B/ATP6AP1/ATP6V0C/ATP6V1A/ATP6V1E1/BAX/BCAP31/CALR/CAMK2D/CAND1/CAV1/CCDC22/CDK5/CHD7/CHERP/CORO1A/CP/CUL1/DDIT3/ERO1A/FGF2/FIS1/GATA2/GLRX3/GNB1/GPR89A/GTF2I/HMGB1/HMOX2/HSP90B1/ITGAV/LETM1/LRP1/MAPK1/MICU2/NEDD8/PICALM/PLCB3/PML/PRKACA/RAB7A/SKP1/SLC39A7/SLC4A7/SMAD3/SNAPIN/STIM1/STOML2/SV2A/TFRC/THY1/TM9…	72		GO_NEGATIVE_REGULATION_OF_PHOSPHORYLATION	60/2039	446/43216	3.5477e-13	3.46454e-12	1.76519e-12	ADAR/BAX/CACTIN/CAV1/CCNB1/CDK5RAP3/CEP85/CHMP6/CHP1/CORO1C/CSK/DNAJA1/DNAJC10/DYNLL1/EIF3A/EIF4G1/EZR/FKBP8/FOXO1/GSTP1/HDAC3/HNRNPU/HSPB1/ILK/IPO5/KIRREL1/LATS1/MAPT/MBIP/MEN1/MLLT1/MTOR/MYC/NCOR1/NPM1/NUP62/PAK2/PLK1/PPP2R1A/PRDM15/PRKAR1A/PRKAR2A/PRKDC/PRNP/PTPN1/PTPN13/RB1/RTRAF/SIRT2/SNCA/STRAP/TAF7/TARDBP/TERF2IP/TFAP4/TGFB1/TSG101/VPS25/YWHAG/ZGPAT	60
GO_NEGATIVE_REGULATION_OF_NUCLEOBASE_CONTAINING_COMPOUND_METABOLIC_PROCESS	71/2414	145/43216	2.01365e-49	8.32308e-48	4.08029e-48	ABCE1/ATM/BARD1/BLM/CCNT1/CDK9/CGAS/CTR9/ERCC4/EXOSC10/GNL3L/HMGA2/HNRNPA1/HNRNPA2B1/HNRNPC/HNRNPK/HNRNPL/HNRNPU/KMT2A/MLH1/MSH2/MSH6/NAT10/NBN/NCOR1/NCOR2/NELFE/NMNAT1/NUDT16L1/PARP1/PTBP1/PTBP2/RAD50/RBM10/RBM42/RBMX/RECQL5/RIF1/RMI2/RNF169/RNF20/RNF40/RNPS1/RPS13/RPS26/RPS3/SAP18/SFSWAP/SLX4/SMCHD1/SMG6/SRSF10/SRSF4/SRSF6/SRSF7/SRSF9/SUPT5H/TERF2/TERF2IP/TFIP11/THOC1/TMBIM6/TP53BP1/TRIM28/TRIP…	71		GO_REGULATION_OF_RESPONSE_TO_EXTERNAL_STIMULUS	60/2039	784/43216	0.000187306	0.000687383	0.000350223	ANKRD17/ANXA2/APOD/APOH/APP/ARG1/ATM/BAP1/BRD4/CACTIN/CALR/CAV1/CEBPB/CERS2/CHD8/CLASP1/CLASP2/DHX9/FAM3A/FGG/FOXP1/GSTP1/HSPB1/ITGB2/KRT1/MED1/METAP2/MTOR/MYCBP2/NENF/NPLOC4/OXSR1/PCBP2/PLG/POU4F2/PQBP1/PSMB4/PUM1/PUM2/RAC2/RB1/RELA/ROBO2/RPS19/S100A14/SELENOS/SIN3A/SIRT2/SMAD3/SNCA/SNW1/STAT1/STK39/TBK1/TGFB1/TRIM24/USP14/VAMP7/VPS35/ZMPSTE24	60
GO_TELOMERE_ORGANIZATION	71/2414	146/43216	3.70981e-49	1.5021e-47	7.36384e-48	ATM/ATR/ATRX/AURKB/BLM/CCT2/CCT3/CCT4/CCT5/CCT6A/CCT7/CCT8/CTNNB1/DHX36/DKC1/ERCC4/EXOSC10/FEN1/GAR1/GNL3/GNL3L/HNRNPA1/HNRNPA2B1/HNRNPC/HNRNPD/HNRNPU/HSP90AA1/HSP90AB1/MAPK1/MRE11/NAT10/NBN/NEK7/NHP2/NOP10/NSMCE2/PARP1/PCNA/PML/POLA1/POLD2/POLE/POLE2/POLE3/PPP1R10/PRIM2/PRKDC/RAD50/RFC1/RFC2/RFC3/RFC4/RFC5/RIF1/RPA1/RPA2/SLX4/SMC5/SMC6/SMG6/TCP1/TERF2/TERF2IP/TFIP11/TNKS1BP1/UPF1/USP7/XRCC1/XRCC…	71		GO_SPINDLE_ORGANIZATION	59/2039	167/43216	1.40777e-35	4.24603e-34	2.16336e-34	ATRX/AURKB/CCNB1/CDC20/CHD3/CHMP1A/CHMP2A/CKAP5/CLASP1/CLASP2/CLTC/DCTN1/DCTN2/DRG1/DYNC1H1/EZR/FLNA/HAUS6/HDAC3/HNRNPU/HSPA1A/HSPA1B/INO80/INTS13/KIF2A/KIF4A/KIFC1/KPNB1/MAP4/MAPRE1/MECP2/MLH1/MYH9/NCOR1/NDC80/NUMA1/NUP62/PLK1/PPP2R1A/PRC1/RACGAP1/RAE1/RAN/RCC1/RPS3/SMC1A/SMC3/SPAG5/SPAST/STAG2/TPR/TPX2/TTK/TUBB/TUBG1/TUBGCP2/TUBGCP3/VCP/WASHC5	59
GO_REGULATION_OF_SUPRAMOLECULAR_FIBER_ORGANIZATION	71/2414	350/43216	2.10622e-21	2.99909e-20	1.47027e-20	ACTR2/ACTR3/ARF6/ARHGEF2/ARPC1B/ARPC3/ARPC4/ARPC5L/BAIAP2/BIN1/BRK1/CAMSAP2/CAPZA1/CAPZB/CDC42/CDC42EP1/CDC42EP3/CDC42EP4/CFL1/CIT/CKAP2/CLASP1/CLASP2/CLU/COLGALT1/CORO1A/CTTN/CYFIP1/DCTN1/DRG1/EPS8/FLNA/HSPA1A/HSPA8/ICAM1/LDLR/LIMA1/MAP1A/MAP1B/MAPRE1/MECP2/MTOR/MYO1C/NCKAP1/NF2/NUMA1/PFN1/PHLDB2/PPFIA1/PXN/RB1/RDX/RHOA/RPS3/S100A10/SH3PXD2B/SLAIN2/SMAD3/SNX9/SPTAN1/SPTBN1/SPTBN2/TAOK1/TMOD3/TPM…	71		GO_DNA_BIOSYNTHETIC_PROCESS	59/2039	187/43216	1.8301e-32	4.95238e-31	2.52325e-31	ATM/ATR/AURKB/BLM/CCT2/CCT3/CCT4/CCT5/CCT6A/CCT7/CCT8/CENPF/CHRAC1/CHTF18/CTNNB1/DDX39B/DKC1/EXOSC10/GAR1/GNL3L/HNRNPA1/HNRNPA2B1/HNRNPC/HNRNPD/HNRNPU/HSP90AA1/HSP90AB1/LIG3/MAP2K7/MEN1/MRE11/MYC/NAT10/NHP2/NPLOC4/PCNA/PNKP/POLD1/POLD3/POLE4/PPIA/RAD50/RFC1/RFC2/RFC3/RFC4/RFC5/TCP1/TERF2/TERF2IP/TFDP1/TNKS1BP1/TRIM25/UBA52/USP10/VCP/WRN/XRCC5/XRN1	59
GO_REGULATION_OF_NEURON_PROJECTION_DEVELOPMENT	71/2414	489/43216	1.98014e-13	1.75509e-12	8.6041e-13	ABL2/ACTR2/ADNP/ANAPC2/AP2A1/ARF6/ATF1/B2M/BAG5/CAMK2B/CAMSAP2/CAPRIN1/CDC20/CDK5/CFL1/CTTN/CUX1/CYFIP1/DBN1/DHX36/DNM2/EP300/EPHB2/EZH2/FMR1/FN1/GAK/GSK3B/HDAC2/HSPA5/ILK/IQGAP1/ITGA3/ITSN2/KDM1A/LGALS1/LRP1/MACF1/MAP1B/MAP4K4/MARK2/MOV10/MTOR/MYCBP2/OPA1/P3H1/PDLIM5/PLAA/PLXNB2/PQBP1/PTK7/PTPN9/RAB21/RETREG3/RHOA/RTN4/SETX/SF3A2/SKIL/SNAPIN/SNX3/SPART/SS18L1/THY1/TNIK/VAMP7/VIM/WASHC5/WDR36/ZEB…	71		GO_REGULATION_OF_RESPONSE_TO_DNA_DAMAGE_STIMULUS	59/2039	208/43216	1.1804e-29	2.86014e-28	1.45724e-28	ACTR2/ATAD5/ATM/ATR/BABAM1/BCLAF1/BLM/CBX8/CCAR2/CDK9/CHEK1/CUL4A/DDX39B/DDX5/DEK/DHX9/ERCC4/EYA3/FMR1/FUS/HMGA2/HNRNPK/KDM1A/MAPT/MGMT/MYC/NSD2/OTUB1/PARP1/PAXIP1/PCNA/PPP1R10/RAD51AP1/RECQL5/RIF1/RNF168/RNF169/RPL26/RPS3/SETD2/SLF2/SMCHD1/TAF9/TAF9B/TERF2/TERF2IP/TFIP11/THOC1/THOC5/TP53BP1/TPT1/TRIM28/TRIP12/UBE2N/UBE2V2/UIMC1/WDR70/XRCC1/ZMPSTE24	59
GO_CARBOHYDRATE_METABOLIC_PROCESS	71/2414	556/43216	8.76618e-11	6.41775e-10	3.14622e-10	AAAS/ALDOA/ALDOC/AP2A1/B4GALT7/CHST14/CLTC/DUSP12/EIF6/ENO1/EP300/EXT1/FAM3C/GALNT7/GANAB/GAPDH/GSK3B/HK1/HK2/IDH2/INPPL1/KAT2A/LDHB/MAN2A1/MDH2/MECP2/MLEC/MOGS/MPDU1/MTOR/MYOF/NCOR1/NUP107/NUP133/NUP153/NUP155/NUP160/NUP188/NUP205/NUP210/NUP214/NUP43/NUP54/NUP58/NUP62/NUP88/NUP93/NUP98/OGT/PFKM/PGK1/POFUT1/PPP1CA/PPP1CB/PPP1CC/PTPN2/PYGB/RAE1/RANBP2/SEC13/SLC25A11/SLC25A13/SLC2A1/SLC3A2/STAT3/SU…	71		GO_RESPONSE_TO_LIGHT_STIMULUS	59/2039	308/43216	3.20316e-20	5.01338e-19	2.55433e-19	ACTR5/APP/ASNS/ATR/AURKB/BAX/BRCA2/CAT/CCAR2/CDK5/CHEK1/CIRBP/CREB1/CREBBP/CUL4B/DDB1/DHX36/DNM2/EIF2S1/ELK1/ERCC3/ERCC4/FEN1/FMR1/GNB1/GTF2H2/INO80/ITGB1/KDM1A/MAP2K7/MAP4K3/MECP2/MEN1/METAP2/METTL3/MSH2/MSH6/MTA1/MTOR/MYC/NPM1/NSMCE3/PARP1/PCNA/POLD1/PPP1CA/PPP1CB/PPP1CC/RAD18/RBM4/RBM4B/RDH11/RELA/RPL26/RUVBL2/SDE2/TAF1/WRN/YY1	59
GO_POSITIVE_REGULATION_OF_KINASE_ACTIVITY	71/2414	568/43216	2.28262e-10	1.60214e-09	7.85429e-10	ACSL1/ADNP/CCNB1/CCNK/CCNT1/CCNT2/CDK1/CDK5/CENPE/CLSPN/CLU/CSPG4/DAXX/DDX3X/DUSP12/ECT2/EIF2AK2/ERCC6/ERP29/EZH2/FGF2/GCN1/HACD3/HMGA2/HSP90AA1/HSP90AB1/ILK/IQGAP1/IQGAP3/KIF14/MAP4K3/MAP4K4/MAPK1/MARK2/MINK1/MNAT1/MOB1B/MRE11/MTOR/NAB2/NBN/NCAPG2/OSBPL8/OXSR1/PAK2/PIK3R4/PRDX2/PRKACA/PRKAR1A/PRKAR2A/PRRC1/PTPN1/RAD50/RANBP2/RHOA/RPLP1/RPS3/SNX9/STK26/STK3/SYAP1/TAB2/TAOK1/TNIK/TPX2/TXN/UBA52/UB…	71		GO_GLAND_DEVELOPMENT	59/2039	437/43216	4.77206e-13	4.58292e-12	2.33501e-12	ARG1/ASNS/BAX/BCL11B/BRCA2/CAD/CAV1/CEBPB/CREB1/CSNK2A2/CSNK2B/CTNNB1/CUL3/CYP7B1/DDX39B/EZH2/FASN/GPAT4/HES1/HK2/HMOX1/HNRNPD/HOXD13/ID4/IGF2R/LATS1/MAD1L1/MED1/MGMT/MSN/NFIB/NR0B1/PBX1/PCNA/PHB2/PHF2/PKM/POU3F2/PRKDC/PRMT5/RBPJ/RELA/RPL19/RREB1/RTN4/RXRA/SEC63/SMAD3/SMARCC1/SP3/SRSF1/SRSF5/TAF10/TBX3/TGFB1/UPF2/USF2/WLS/ZMPSTE24	59
GO_POSITIVE_REGULATION_OF_LOCOMOTION	71/2414	577/43216	4.56898e-10	3.12222e-09	1.53063e-09	ACTN4/AGO2/ANXA1/ARF6/ARHGEF2/ATM/ATP5F1A/ATP5F1B/CALR/CAV1/CAVIN1/CCAR1/CD151/CLASP1/CLASP2/COL18A1/CORO1A/DDB1/DDRGK1/DOCK7/EMC10/FGF2/FLNA/FN1/GATA2/GNAI2/GTSE1/HMGB1/HSPA5/ICAM1/ILK/IQGAP1/ITGA3/ITGA5/ITGA6/ITGAV/JUN/KIF20B/LAMB1/LRP1/MAP4K4/MAPK1/MAPRE1/MIA3/MTOR/MYO1C/NIPBL/OXSR1/PDCD6/PFN1/PLAA/PODXL/RAC2/RACK1/RDX/RHOA/RRAS2/RTN4/SERPINE1/SMAD3/SMC3/STAT3/SUN2/THY1/TRIM32/TSG101/VAPA/VPS3…	71		GO_EPIDERMIS_DEVELOPMENT	59/2039	458/43216	3.50896e-12	3.14071e-11	1.6002e-11	ALDH3A2/ALX4/ATP2A2/ATP2C1/BCL11B/CAPNS1/CASP14/CBFB/CSTA/CTNNB1/DSC2/DSG1/DSP/ERCC3/EZH2/FLG2/HDAC1/HDAC2/HES1/HRNR/JUP/KRT1/KRT10/KRT14/KRT16/KRT17/KRT2/KRT5/KRT6A/KRT6B/KRT72/KRT74/KRT77/KRT78/KRT79/KRT8/KRT80/KRT84/KRT9/LATS1/MED1/NAB1/NAB2/NOM1/NSDHL/NSUN2/NUMA1/PKP1/PKP4/PLOD3/POU3F1/POU3F2/PPHLN1/RBPJ/RELA/SRSF6/TFDP1/TSG101/ZMPSTE24	59
GO_GENE_SILENCING_BY_RNA	71/2414	699/43216	1.01222e-06	4.93427e-06	2.41896e-06	AAAS/ADAR/AGO2/CELF1/CLP1/CNOT1/CNOT10/CNOT11/CNOT3/CNOT9/DDX17/DDX5/DGCR8/DHX9/EIF4G1/EIF6/ELAVL1/FMR1/FXR1/HELZ/HNRNPA2B1/METTL3/MOV10/NCBP1/NCBP2/NCOR1/NCOR2/NUP107/NUP133/NUP153/NUP155/NUP160/NUP188/NUP205/NUP210/NUP214/NUP43/NUP54/NUP58/NUP62/NUP88/NUP93/NUP98/PABPC1/POLR2A/POLR2B/POLR2C/POLR2E/POLR2G/POLR2H/POLR2L/PRKRA/PUM1/PUM2/RAE1/RAN/RANBP2/RBM4/SEC13/SMAD1/SMAD3/SND1/SNIP1/SRRT/STAT3/…	71		GO_POSITIVE_REGULATION_OF_LOCOMOTION	59/2039	577/43216	2.73902e-08	1.72222e-07	8.77476e-08	ACTN4/AGO2/APP/ARHGEF2/ATM/ATP5F1A/BAG4/CALR/CAV1/CCAR1/CFAP20/CHMP2A/CLASP1/CLASP2/CPNE3/DAPK3/DDB1/DDRGK1/DOCK8/ELP1/FERMT3/FLNA/FN1/FOXC2/FOXP1/GNAI2/GTSE1/HMOX1/HSPA5/HSPB1/ILK/IQGAP1/ITGA5/KIF20B/MAP4K4/MAPRE1/MAZ/MIA3/MTOR/NIPBL/OXSR1/PDCD10/PLAA/RAC2/RDX/RRAS2/RREB1/RTN4/S100A14/SMAD3/SMC3/SP1/STK39/TGFB1/TSG101/VAPA/VPS35/VPS37B/ZNF609	59
GO_CHROMATIN_REMODELING	70/2414	154/43216	5.80757e-46	2.13374e-44	1.04604e-44	ACTB/ACTL6A/ARID1A/ARID1B/ATRX/BAZ1A/BAZ1B/BAZ2A/BPTF/CBX3/CDKN2A/CENPO/CENPU/CENPV/CHD1/CHD1L/CHD4/CHD7/CHD8/CHRAC1/DAXX/DMAP1/GATAD2B/HDAC1/HDAC2/HELLS/HMGA1/HMGA2/HMGB1/HMGB2/HNRNPC/INO80/INO80E/KAT2A/KDM5A/MBD3/MORC2/MTA2/NASP/NPM1/PBRM1/POLE3/RB1/RBBP4/RBBP7/RERE/RSF1/RUVBL1/RUVBL2/SMARCA1/SMARCA2/SMARCA4/SMARCA5/SMARCAD1/SMARCB1/SMARCC1/SMARCC2/SMARCD1/SMARCD2/SMARCD3/SMARCE1/SMCHD1/SRCAP/S…	70		GO_SYNAPTIC_SIGNALING	59/2039	710/43216	2.21204e-05	9.65331e-05	4.91838e-05	ADNP/AKAP9/APP/ATP2A2/CDC20/CDH11/CDK5/CREB1/CTBP2/CTNNB1/CYFIP1/DBN1/DNM1/EIF4A3/EIF4E/EXOC4/FLOT1/FMR1/GNAI2/HSPA8/IL1RAP/ITGB1/KAT2A/KIF1B/KIF5B/KPNA1/KPNA2/MAP1A/MAPT/MECP2/MTOR/NAPA/NCSTN/NOVA1/PCDHB2/PFN2/PLCB4/PRNP/PSMC5/RAB3A/RAB3B/RAB3GAP1/RAB5A/RAB8A/RAP1B/RELA/SH3GL1/SHANK2/SLC1A4/SNAP29/SNAPIN/SNCA/SNCG/STAU1/SYT1/USP14/VDAC1/YWHAG/ZMYND8	59
GO_ANTIGEN_PROCESSING_AND_PRESENTATION_OF_PEPTIDE_ANTIGEN	70/2414	186/43216	2.41349e-39	7.21864e-38	3.53885e-38	ACTR10/ACTR1A/AP1B1/AP1G1/AP1S1/AP2A1/AP2A2/AP2B1/AP2M1/AP2S1/B2M/BCAP31/CALR/CANX/CAPZA1/CAPZB/CENPE/CLTC/DCTN1/DCTN2/DNM2/DYNC1H1/DYNC1I2/DYNC1LI1/DYNC1LI2/DYNLL1/HLA-A/HLA-B/HLA-C/HLA-H/ITGAV/KIF18A/KIF22/KIF2A/KIF2C/KIF4A/LNPEP/PDIA3/PSMA7/PSMB3/PSMC1/PSMC2/PSMC3/PSMC5/PSMC6/PSMD1/PSMD11/PSMD12/PSMD13/PSMD14/PSMD2/PSMD3/PSMD4/PSMD5/PSMD6/PSME3/RAB7A/RACGAP1/SEC13/SEC22B/SEC23A/SEC24B/SEC24C/S…	70		GO_DNA_TEMPLATED_TRANSCRIPTION_ELONGATION	58/2039	111/43216	8.33881e-47	3.83254e-45	1.95269e-45	AFF4/ALYREF/BRD4/CCAR2/CCNT1/CCNT2/CDC73/CDK12/CDK9/CTR9/DDX39B/ELL/ELOB/ELOC/ELP1/ERCC3/EZH2/GTF2F1/GTF2H2/GTF2H5/HNRNPU/HTATSF1/IWS1/LEO1/MLLT1/NCBP1/NCBP2/NELFA/NELFB/NELFE/PAF1/PBRM1/PCID2/POLR1A/POLR1B/POLR1C/POLR1E/POLR2A/POLR2B/POLR2C/POLR2D/POLR2E/POLR2G/POLR2H/RECQL5/RNF168/SETD2/SSRP1/SUPT16H/SUPT5H/SUPT6H/TBP/TCEA1/THOC1/THOC5/UBTF/WDR61/ZNF326	58
GO_REGULATION_OF_CELLULAR_PROTEIN_CATABOLIC_PROCESS	70/2414	245/43216	1.2656e-30	2.81076e-29	1.37794e-29	ANXA2/AURKA/BAG2/BAG5/BAG6/BCAP31/CAV1/CCAR2/CCDC22/CDK5RAP3/CLU/COMMD1/CSNK1A1/CSNK1D/CSNK1E/CSNK2A1/CSNK2A2/CTSC/DDRGK1/ERLEC1/EZR/FMR1/GBA/GSK3B/HSP90AA1/HSP90AB1/HSPA1A/LDLR/LRP1/MAP1A/MSN/OGT/PLK1/PML/PRKACA/PSMC1/PSMC2/PSMC3/PSMC5/PSMC6/PSMD14/PSME3/RACK1/RAD23B/RDX/RNF40/RPL11/RPL23/RPL5/RPS7/RYBP/SGTA/SMARCC1/TAF1/TAF9/TMEM259/TMF1/UBAC2/UBE2G2/UBQLN1/UBQLN2/UBQLN4/UCHL5/UFL1/USP14/USP7/V…	70		GO_CELL_CYCLE_G1_S_PHASE_TRANSITION	58/2039	291/43216	8.92525e-21	1.44375e-19	7.35592e-20	ANKRD17/ATM/BAX/BRD4/CACUL1/CCNB1/CDC73/CDK1/CDK2/CNOT1/CNOT11/CUL3/CUL4A/CUL4B/DDRGK1/DDX3X/EIF4E/EIF4G1/EZH2/GIGYF2/GTSE1/ID4/INO80/ITGB1/KIF14/LATS1/MAX/MCM2/MCM3/MCM4/MCM6/MEN1/MTBP/MYC/NASP/NPAT/ORC1/ORC2/ORC4/ORC5/ORC6/PAF1/PCNA/PHB2/PHF8/PLRG1/POLE4/PRKDC/PRMT1/RB1/RCC1/RDX/RPL26/RRM2/TAF1/TAF10/TFDP1/TNKS1BP1	58
GO_REGULATION_OF_ACTIN_FILAMENT_BASED_PROCESS	70/2414	385/43216	2.18196e-18	2.66127e-17	1.30466e-17	ABL2/ACTR2/ACTR3/ARF6/ARHGAP17/ARPC1B/ARPC3/ARPC4/ARPC5L/ATP1A1/ATP2A2/BAIAP2/BIN1/BRK1/BST2/CAMK2D/CAPZA1/CAPZB/CAV1/CDC42/CDC42EP1/CDC42EP3/CDC42EP4/CDK5/CFL1/CIT/CLASP1/CLASP2/CNN2/CORO1A/CTTN/CYFIP1/DSP/ECT2/EPS8/F11R/FLNA/FRMD6/ICAM1/ILK/JUP/LIMA1/LRP1/MTOR/MYH9/MYO1C/NCKAP1/NF2/PFN1/PHLDB2/PPFIA1/PXN/RDX/RHOA/RHOG/S100A10/SH3PXD2B/SMAD3/SNX9/SPTAN1/SPTBN1/SPTBN2/TAOK1/TMOD3/TPM1/TRIM27/TRIO…	70		GO_RESPONSE_TO_STEROID_HORMONE	58/2039	386/43216	7.03041e-15	7.71081e-14	3.92868e-14	ALPL/ARG1/ARID1A/ATP1A1/ATP2B1/BAD/CAD/CALR/CAV1/CBFB/CNOT1/CTNNB1/CYP7B1/DDRGK1/DDX17/DDX5/DNAJA1/DSG1/EIF4E/FOXO1/FOXP1/GSTP1/HDAC1/HNRNPU/KDM3A/KMT2D/LATS1/MED1/NCOA6/NCOR1/NCOR2/NKX2-2/NR0B1/NR2C2/PARP1/PCNA/PDCD7/PGRMC2/PHB2/PIAS2/POU4F2/RAN/RB1/RBBP7/RBFOX2/RBM14/RELA/RXRA/RXRB/SAFB/SAFB2/SMARCA4/TADA3/TAF7/TFAP4/TGFB1/UBA5/UFL1	58
GO_POSITIVE_REGULATION_OF_ESTABLISHMENT_OF_PROTEIN_LOCALIZATION	70/2414	436/43216	1.81241e-15	1.84401e-14	9.04004e-15	ACSL3/BAP1/BCAP31/C2CD5/CCT2/CCT3/CCT4/CCT5/CCT6A/CCT7/CCT8/CDK5/CEP131/CSNK2A2/CTDSPL2/DHX36/DHX9/DKC1/DMAP1/DYNLL1/ECT2/EMD/EXOC1/EZR/FIS1/FLNA/GAPDH/GLUD1/GOLPH3/GSK3B/GTSE1/HK1/HMGB1/ICE1/IPO5/JUP/KIF20B/KIF5B/LRP1/MAPK1/MAVS/MYH10/MYO1C/PCM1/PFKM/PPIA/PRKACA/RAC2/RACK1/RAN/RBM22/SAR1A/SMAD3/SPTBN1/TARDBP/TCAF1/TCP1/TM9SF4/TP53/TPR/TRIM28/TSG101/UBL5/VPS11/VPS35/YWHAB/YWHAE/YWHAG/YWHAQ/YWHAZ	70		GO_NEGATIVE_REGULATION_OF_CHROMOSOME_ORGANIZATION	57/2039	131/43216	2.47748e-40	8.8019e-39	4.48459e-39	ATM/ATRX/AURKB/BUB1/BUB3/CCNB1/CDC20/CENPF/CTBP1/DNMT1/DYNC1LI1/ERCC4/EXOSC10/GEN1/GNL3L/HNRNPA1/HNRNPC/HNRNPU/IK/KDM1A/KDM3A/KDM5A/MAD1L1/MAD2L1/MCM2/MECP2/MTF2/NAT10/NBN/NDC80/OTUB1/PARP1/PCID2/PHF2/PHF8/PLK1/RAD21/RAD50/SET/SIN3A/SKI/SMARCB1/SNCA/SUPT6H/TAF7/TERF2/TERF2IP/TOP2A/TPR/TRIP12/TRIP13/TTK/WAPL/XRCC1/XRCC5/XRN1/ZW10	57
GO_REGULATION_OF_ANATOMICAL_STRUCTURE_SIZE	70/2414	500/43216	1.69973e-12	1.41493e-11	6.93654e-12	ACTR2/ACTR3/ADNP/ANAPC2/ANXA7/AP2M1/ARF6/ARPC1B/ARPC3/ARPC4/ARPC5L/BAIAP2/BIN1/BRK1/CAPZA1/CAPZB/CAV1/CDC42EP1/CDC42EP3/CDC42EP4/CDK5/CFL1/CIT/CORO1A/CREB1/CTTN/CYFIP1/DNM2/ECE1/EPS8/EZR/FN1/GSK3B/HP1BP3/ICAM1/ILK/IQGAP3/KDM1A/LIMA1/LRP1/MACF1/MAP1B/MSN/MTOR/MYO1C/NCKAP1/PFN1/PICALM/PLOD3/PPP1CA/RAB21/RAB3B/RAB5A/RDX/RHOA/RTN4/SLC12A4/SLC12A9/SNX9/SPART/SPTAN1/SPTBN1/SPTBN2/TMOD3/TRIM27/TRIOBP/VA…	70		GO_POSITIVE_REGULATION_OF_INTRACELLULAR_TRANSPORT	57/2039	207/43216	5.85202e-28	1.32379e-26	6.74474e-27	ANXA2/BAP1/BCAP31/CDK5/CEP131/CHP1/CPSF6/CSNK2A2/CTDSPL2/DHX9/DMAP1/DYNC1H1/ECT2/EHD1/EIPR1/EMD/EZR/FIS1/FLNA/GTSE1/HDAC3/ICE1/IPO5/ITGB2/JUP/KHDRBS1/KIF20B/KIF5B/MSN/NCBP2/NUMA1/PCM1/PDCD10/PRNP/RAB21/RAC2/RAN/RBM22/RBM26/RBM27/RDX/SAR1A/SEC16A/SH3GLB1/SMAD3/SPAG5/STOM/STX18/SYT1/TARDBP/TGFB1/TPR/TRIM28/UBL5/VAMP7/VPS11/YWHAE	57
GO_SYNAPTIC_SIGNALING	70/2414	710/43216	3.42897e-06	1.55796e-05	7.63769e-06	ADNP/AKAP12/ANAPC2/ARRB2/ATP2A2/CAMK2B/CDC20/CDK5/CNP/CREB1/CTBP2/CTNNB1/CYFIP1/DAGLB/DBN1/DNM1/EIF4A3/EIF4E/EPHB2/EXOC4/FMR1/GNAI2/GSK3B/HOMER3/HSPA8/ITGB1/KAT2A/KIF1B/KIF5B/KPNA1/KPNA2/MAP1A/MAPK1/MECP2/MINK1/MPP2/MTOR/NAPA/NCDN/NCSTN/NF1/NOVA1/PDLIM4/PPFIA1/PRKACA/PSMC5/RAB3A/RAB3B/RAB3GAP1/RAB5A/RAB8A/RAP1B/SCRIB/SH3GL1/SLC12A4/SNAP23/SNAPIN/STAT3/STAU1/SV2A/SYPL1/SYT11/TOR1A/TPRG1L/USP14/VDA…	70		GO_REGULATION_OF_PROTEIN_MODIFICATION_BY_SMALL_PROTEIN_CONJUGATION_OR_REMOVAL	57/2039	218/43216	1.0832e-26	2.26456e-25	1.1538e-25	BAG2/BMI1/CAV1/CDC20/CDK5/CDK5RAP3/CDK9/CHP1/CTNNB1/CTR9/CUL3/DCUN1D5/DNAJA1/GNL3/GNL3L/GTPBP4/HMG20B/HSP90AA1/HSP90AB1/HSPA1A/HSPA1B/HSPA5/KDM1A/MAD2L1/MTA1/MTBP/MTOR/NSMCE3/OGT/OTUB1/PAXIP1/PIAS3/PLAA/PLK1/RAB1A/RELA/RNF20/RNF40/RPL11/RPL23/RPL5/RPS2/RPS3/RPS7/SART3/TAF1/TRIP12/TSPYL5/U2AF2/UBE2N/UBE2S/UBQLN1/UBXN1/UFL1/VCP/WDR48/WDR70	57
GO_REGULATION_OF_MAPK_CASCADE	70/2414	755/43216	2.64076e-05	0.000106634	5.22759e-05	ARL6IP5/ARRB2/ATP6AP1/ATP6AP2/CAV1/CD44/CDK1/CDK12/CDK5RAP3/CSPG4/CTNNB1/DAXX/DHX33/DNAJA1/DUSP3/EIF2AK2/EIF3A/EMC10/EPHA2/EPHB2/ERCC6/ERP29/EZH2/EZR/FGF2/FN1/GBA/GNAI2/GPS1/HACD3/HMGB1/ICAM1/ILK/IQGAP1/IQGAP3/ITCH/JUN/LAMTOR1/LRP1/MAP4K3/MAP4K4/MAPK1/MEN1/MINK1/NCOR1/NELFE/NF1/NF2/NMNAT1/NUP62/PAK2/PHB/PHB2/PIN1/PPP2R1A/PRDX1/PRDX2/PRMT1/PTPN1/PTPN2/RAP1B/RPS3/STK3/TAB2/TAOK1/TNIK/TSG101/UBA52/U…	70		GO_NEGATIVE_REGULATION_OF_CELLULAR_CATABOLIC_PROCESS	57/2039	243/43216	4.10525e-24	7.71868e-23	3.93268e-23	ANXA2/BAG6/CCAR2/CDK5RAP3/CIRBP/CSNK2A2/DDRGK1/DHX36/DHX9/DKC1/EIF4G1/EIF4G2/ELAVL1/FMR1/GATA4/HMOX1/HNRNPA0/HNRNPC/HNRNPD/HNRNPU/HSP90AB1/IGF2BP1/LARP1/LRPPRC/MAP1A/MTOR/OGT/PABPC1/PKP1/RBM10/RPL11/RPL23/RPL5/RPS7/SCFD1/SEC22B/SGTA/SIRT2/SMARCC1/SNCA/SNRNP70/SYNCRIP/TAB2/TAF1/TAF9/TARDBP/THRAP3/UBE2G2/UBQLN4/UBXN1/UCHL5/USP14/USP7/VPS35/WAC/YBX1/YBX3	57
GO_PEPTIDYL_LYSINE_ACETYLATION	69/2414	165/43216	2.26304e-42	7.40088e-41	3.62819e-41	ACTL6A/BAG6/BAZ1A/BEND3/BRCA1/BRD1/BRD8/BRPF3/CREBBP/CTBP1/CTCF/DMAP1/DPF2/DPF3/EP300/EP400/EPC1/EPC2/GATA2/GTF3C4/HCFC1/HDAC2/ING3/ING4/ING5/IWS1/JADE3/KANSL2/KANSL3/KAT2A/KAT6A/KAT7/KMT2A/MBD3/MCRS1/MEAF6/MECP2/MORF4L1/MORF4L2/MRGBP/MSL1/NCOA3/OGT/POLE3/POR/RPS6KA4/RSF1/RUVBL1/RUVBL2/SET/SETD5/SGF29/SIN3A/SMARCB1/SRCAP/SUPT7L/TADA2B/TADA3/TAF1/TAF5/TAF6L/TAF7/TAF9/TAF9B/TRRAP/WDR5/YEATS2/YEATS4…	69		GO_RESPONSE_TO_TEMPERATURE_STIMULUS	57/2039	243/43216	4.10525e-24	7.71868e-23	3.93268e-23	AAAS/ATM/ATP2A2/ATP2B1/ATR/BAG2/BAG4/CCAR2/CIRBP/CREBBP/DHX36/DNAJA1/DNAJB1/DNAJB6/DNAJC7/EIF2B3/EIF2B4/EIF2S1/ERO1A/FOXO1/HDAC2/HMOX1/HSP90AA1/HSP90AB1/HSPA1A/HSPA1B/HSPA5/HSPA8/HSPA9/HSPD1/HSPH1/MAP2K7/MAPT/MTOR/NUP107/NUP153/NUP155/NUP205/NUP214/NUP35/NUP54/NUP62/NUP85/NUP88/NUP93/NUP98/POLR2D/PSIP1/RAE1/RANBP2/RBBP7/RBM3/TPR/VCP/YBX3/YWHAE/ZNF516	57
GO_NEGATIVE_REGULATION_OF_CATABOLIC_PROCESS	69/2414	297/43216	2.21765e-24	3.77127e-23	1.84882e-23	ANXA2/APOC3/BAG5/BAG6/CCAR2/CDK5RAP3/CIRBP/CSNK2A1/CSNK2A2/CYP51A1/DDRGK1/DHX36/DHX9/DKC1/EIF4G1/EIF4G2/ELAVL1/ERLEC1/FLNA/FMR1/GOLGA2/HNRNPA0/HNRNPC/HNRNPD/HNRNPU/HSP90AB1/IGF2BP1/MAP1A/MTOR/MYCBP2/NAMPT/NBAS/NMNAT1/OGT/PABPC1/PHB/PIN1/PML/RBM10/RPL11/RPL23/RPL5/RPS7/RYBP/SCFD1/SEC22B/SF3B3/SGTA/SMAD3/SMARCC1/SNRNP70/SNX3/STAT3/SYNCRIP/TAB2/TAF1/TAF9/TARDBP/THRAP3/UBAC2/UBE2G2/UBQLN4/UCHL5/USP14…	69		GO_REGULATION_OF_SUPRAMOLECULAR_FIBER_ORGANIZATION	57/2039	350/43216	3.18997e-16	3.84056e-15	1.95677e-15	ACTR2/ADD1/ADD3/AKAP9/APP/ARHGEF2/BAG4/CAMSAP2/CAPZA1/CAPZB/CDC42/CDC42EP4/CFL1/CKAP2/CLASP1/CLASP2/CTTN/CYFIP1/DCTN1/DRG1/FLNA/GRB2/HDGFL3/HIP1R/HSPA1A/HSPA1B/HSPA8/ID1/KIRREL1/LATS1/LIMA1/MAP1A/MAP1B/MAPRE1/MAPT/MECP2/MTOR/MTPN/NUMA1/PFN2/PXN/RB1/RDX/RPS3/SH3BP1/SLAIN2/SMAD3/SNCA/SPAST/SPTAN1/SPTBN1/SPTBN2/TPM1/TUBB4A/TWF1/VASP/WASH6P	57
GO_REPRODUCTIVE_SYSTEM_DEVELOPMENT	69/2414	431/43216	3.32933e-15	3.33605e-14	1.63546e-14	ANXA1/ARID1A/ARID4B/ARID5B/ARRB2/ASPM/ATRX/BASP1/BAX/BPTF/BRIP1/BSG/CEBPB/CHD7/CTNNA1/CTNNB1/DAZAP1/DNAJB6/EIF2B4/EIF2S2/FANCA/FANCG/FLNA/FOSL1/GATA2/GGNBP2/HMGB2/HSD17B4/HSP90AB1/HSPA5/ICAM1/JUNB/KDM5A/KIF18A/KRT8/MAPK1/MED1/MEN1/MERTK/MSH2/NASP/NIPBL/NR2F2/NSDHL/NUP107/PRDX3/PRDX4/PTX3/RAB13/RBM15/RBPJ/RRM1/RTCB/SAFB2/SETD2/SF1/SMARCC1/SP3/STK3/TAF4/TBX3/TFAP2C/TMED2/TMF1/TNC/TRIM28/WDR48/YBX3/…	69		GO_OSSIFICATION	57/2039	382/43216	1.62987e-14	1.74465e-13	8.88903e-14	ALPL/ALYREF/BCAP29/BMP2K/CAT/CBFB/CDH11/CEBPB/CLTC/CTNNB1/DDX21/DDX5/DHX36/DHX9/DNAJC13/FASN/FBL/GNAS/GTPBP4/HIRA/HNRNPC/HNRNPU/HSD17B4/HSPE1/ID1/ID4/IFITM1/ILK/ITGA11/MEN1/NAB1/NAB2/NIPBL/PBX1/PDLIM7/PHOSPHO1/PSMC2/RBMX/RBPJ/RDH14/RIOX1/RPL38/RPS15/RRAS2/RRBP1/RSL1D1/SATB2/SKI/SMAD1/SMAD3/SND1/SNRNP200/SP3/SYNCRIP/TGFB1/UFL1/ZMPSTE24	57
GO_NEGATIVE_REGULATION_OF_INTRACELLULAR_SIGNAL_TRANSDUCTION	69/2414	534/43216	9.54767e-11	6.91335e-10	3.38919e-10	ABL2/ARHGEF2/ARRB2/ATAD5/ATM/BAG5/CAV1/CCAR2/CCDC22/CD44/CDK5RAP3/CLU/CUL3/DDIT3/DDX3X/DNAJA1/DUSP3/EIF3A/ENO1/EPHA2/EPHB2/EZR/FHL2/GBA/GNAI2/GPS1/GSK3B/HDAC1/HOMER3/HSPA1A/HYOU1/ITCH/ITGA3/ITGB1/KDM1A/MARK3/MEN1/MTOR/NCOR1/NF1/NF2/NONO/NPLOC4/NUP62/OPA1/PDCD6/PHB/PIN1/PLAUR/PPP2CB/PPP2R1A/PTPN1/PTPN2/RACK1/RHOA/SCAI/STAT1/TAF9/TAF9B/TMBIM6/TRIM32/TSPAN6/TXNDC12/UFD1/USP10/VDAC2/WFS1/YBX3/YJU2	69		GO_REGULATION_OF_ANATOMICAL_STRUCTURE_SIZE	57/2039	500/43216	9.4728e-10	6.97039e-09	3.55143e-09	ACTR2/ADD1/ADD3/ADNP/ANXA7/AP2M1/BAG4/CAPZA1/CAPZB/CAV1/CDC42EP4/CDK5/CFL1/CREB1/CTTN/CYFIP1/DNM2/DPYSL2/EZR/FGG/FN1/GRB2/HIP1R/HMOX1/HP1BP3/ILK/KDM1A/KIRREL1/LATS1/LIMA1/MACF1/MAP1B/MAPT/MSN/MTOR/MTPN/PEX11B/PFN2/PICALM/PLOD3/POU4F2/PPP1CA/RAB21/RAB3B/RAB5A/RDX/RTN4/SCPEP1/SH3BP1/SPART/SPTAN1/SPTBN1/SPTBN2/TWF1/VASP/VAV1/WASH6P	57
GO_METAL_ION_HOMEOSTASIS	69/2414	655/43216	3.84239e-07	1.98524e-06	9.73237e-07	ABCB6/ABL2/ANXA2/ANXA6/ANXA7/AP3D1/ATP13A1/ATP1A1/ATP1B1/ATP1B3/ATP2A2/ATP2B1/ATP2C1/ATP6AP1/ATP6V1A/B2M/BAX/BCAP31/CALR/CAMK2D/CAND1/CAV1/CCDC22/CCDC47/CDK5/CHD7/CHERP/COMMD1/COMT/CORO1A/CP/CUL1/DDIT3/ERO1A/FGF2/FIS1/GATA2/GLRX3/GNAI2/GNB1/GTF2I/HMGB1/HMOX2/HSP90B1/ITGAV/LETM1/LRP1/MICU2/NEDD8/PICALM/PLCB3/PML/PRKACA/SKP1/SLC12A4/SLC12A9/SLC39A7/SMAD3/STIM1/STOML2/SV2A/TFRC/THY1/TMBIM6/TMCO1/TME…	69		GO_CARBOHYDRATE_METABOLIC_PROCESS	57/2039	556/43216	4.28166e-08	2.63778e-07	1.34395e-07	AAAS/ADPGK/ALDOA/AP2A1/APOD/BAD/CLTC/CPT1A/DPM3/EIF6/ENO1/FAM3A/FAM3C/FOXO1/GALK1/GANAB/GAPDH/HK2/HS2ST1/KAT2A/LDHB/MECP2/MLEC/MOGS/MTOR/NCOR1/NUP107/NUP153/NUP155/NUP205/NUP214/NUP35/NUP54/NUP62/NUP85/NUP88/NUP93/NUP98/OGT/PFKM/PGK1/PGP/PPIP5K2/PPP1CA/PPP1CB/PPP1CC/RAE1/RANBP2/SELENOS/SLC3A2/SNCA/SUPT20H/SYNJ2/TGFB1/TPR/WDR5/ZMPSTE24	57
GO_SPINDLE_ORGANIZATION	68/2414	167/43216	7.16353e-41	2.25594e-39	1.10595e-39	ASPM/ATRX/AURKA/AURKB/CCNB1/CDC20/CENPE/CHD3/CKAP5/CLASP1/CLASP2/CLTC/CSNK1D/DCTN1/DCTN2/DRG1/DYNC1H1/EZR/FLNA/FSD1/GOLGA2/HAUS2/HNRNPU/HSPA1A/INO80/INTS13/KIF2A/KIF4A/KIFC1/KPNB1/MAP4/MAPRE1/MECP2/MLH1/MYBL2/MYH9/NCOR1/NEK7/NUMA1/NUP62/PLK1/PPP2R1A/PRC1/RACGAP1/RAE1/RAN/RCC1/RHOA/RPS3/SENP6/SMC1A/SMC3/SPAG5/SPC25/STAG1/STAG2/SUN2/TPR/TPX2/TTK/TUBB/TUBG1/TUBGCP2/TUBGCP3/VCP/WASHC5/WRAP73/ZNF207	68		GO_BEHAVIOR	57/2039	592/43216	3.50128e-07	1.96663e-06	1.002e-06	AAAS/ABL2/ACTR2/ADNP/AHCY/ANXA7/APP/ARCN1/ARF4/ATXN1L/CDK5/CEBPB/CFAP20/CHD7/CHD8/CLN6/COMT/CPT1A/CREB1/DCTN1/DNAJC9/EIF4A3/EIF4E/EIF4G1/FEN1/GIGYF2/HDAC2/HPRT1/ITGA5/ITGB1/KAT2A/KMT2B/MAP1A/MAPT/MBD2/MECP2/MTA1/MTOR/NCSTN/NEGR1/NOVA1/PCM1/PICALM/PRNP/PUM1/RMI1/SHANK2/SNCA/SNCG/SPTBN2/STRBP/STRN/VDAC1/VPS13A/VPS35/ZFHX3/ZMPSTE24	57
GO_REGULATION_OF_CHROMATIN_ORGANIZATION	68/2414	168/43216	1.13892e-40	3.53067e-39	1.73087e-39	AKAP8/AKAP8L/ATAD2/ATM/ATRX/BRCA1/BRD4/CAMK2D/CCNB1/CDK9/CHTOP/CTBP1/CTCF/CTNNB1/CTR9/DNMT1/EED/FMR1/GATA2/HIRA/HMGA1/HNRNPU/IWS1/KAT2A/KAT7/KDM1A/KDM3A/KDM5A/KMT2A/LMNA/MECP2/MKI67/MORC2/MPHOSPH8/NELFE/NIPBL/NSD1/NSD3/OGT/PAF1/PAXBP1/PHF8/PPHLN1/RIF1/RNF20/RNF40/RPS6KA4/RUVBL2/SART3/SET/SETD1A/SETD5/SIN3A/SMARCB1/SNW1/SUPT6H/TADA2B/TADA3/TAF7/TASOR/TLK1/TPR/TRIM28/TRIP12/UBE2N/WDR61/WDR70/ZMPSTE…	68		GO_CELLULAR_LIPID_METABOLIC_PROCESS	57/2039	881/43216	0.0106467	0.0262922	0.0133959	ABCD3/ACSL3/AGPS/ALDH3A2/APOD/APOH/BAX/CAT/CAV1/CERS2/CLN6/CPT1A/DPM3/ECI2/ELOVL1/ESYT1/ESYT2/FADS1/FAR1/FASN/FDFT1/GDPD1/GPAT4/GSTP1/HACD3/HSD17B4/KDSR/LPCAT1/LYPLA1/MBOAT7/MECP2/MORC2/MTOR/PDXDC1/PGP/PI4KA/PIGT/PIK3R4/PLAA/POR/PPP2R1A/RDH11/RDH14/RETSAT/SACM1L/SCAP/SCCPDH/SGPL1/SIRT2/SNCA/SUMF2/SYNJ2/TBL1XR1/TGFB1/VAPA/VAPB/ZMPSTE24	57
GO_REGULATION_OF_RESPONSE_TO_DNA_DAMAGE_STIMULUS	68/2414	208/43216	8.30474e-34	2.1034e-32	1.03116e-32	ACTR2/ATAD5/ATM/ATR/BABAM1/BABAM2/BCLAF1/BLM/BRCA1/CBX8/CCAR2/CD44/CDK9/CGAS/CLU/CUL4A/DDX39B/DDX5/DEK/DHX9/ERCC4/ERCC6/FAM168A/FMR1/FUS/HMGA2/HMGB1/HNRNPK/KDM1A/NSD2/NSMCE1/NSMCE4A/NUDT16L1/PARP1/PCNA/PIAS4/PML/PPP1R10/RECQL5/RIF1/RINT1/RMI2/RNF169/RPA2/RPL26/RPS3/SETD2/SKIL/SMCHD1/TAF9/TAF9B/TERF2/TERF2IP/TFIP11/THOC1/THOC5/TIMELESS/TP53BP1/TRIM28/TRIM32/TRIP12/UBE2N/UIMC1/WDR70/WDR76/XRCC1/YJU…	68		GO_REGULATION_OF_AUTOPHAGY	56/2039	316/43216	1.18623e-17	1.59755e-16	8.13957e-17	ABL2/ATM/ATP6V0D1/ATP6V1A/ATP6V1B2/ATP6V1G1/BAD/CAPNS1/CDC37/CDK5/CISD2/CSNK2A2/CTTN/DAPK1/DAPK3/DHRSX/EEF1A1/EIF4G1/EIF4G2/ERCC4/EXOC4/FOXO1/GAPDH/GATA4/GNAI3/HK2/HMOX1/HSPB1/LARP1/MAPT/MTDH/MTOR/RAB1B/RAB3GAP1/RAB3GAP2/RAB5A/RAB8A/RHEB/SCFD1/SEC22B/SH3GLB1/SIRT2/SNCA/SNRNP70/SUPT5H/TAB2/TBK1/UBQLN1/UBQLN2/UBQLN4/USP10/VDAC1/VPS13C/VPS35/WAC/ZMPSTE24	56
GO_NEGATIVE_REGULATION_OF_PHOSPHORYLATION	68/2414	446/43216	5.99705e-14	5.56855e-13	2.72991e-13	ADAR/ARRB2/BAX/CAV1/CCNB1/CDK5RAP3/CDKN2A/CORO1C/DNAJA1/DNAJC10/DNAJC3/DUSP3/DYNLL1/EIF3A/EIF4G1/ENG/EPHB2/EZR/FKBP8/GBA/GGNBP2/GPS1/HEXIM1/HNRNPU/ILK/IPO5/IPO7/ITCH/JUN/MEN1/MLLT1/MTOR/MVP/NCOR1/NF1/NF2/NPM1/NR2F2/NUP62/PAK2/PARD3/PARP14/PHB/PIN1/PLK1/PPP2R1A/PRDX3/PRKAR1A/PRKAR2A/PRKDC/PTPN1/PTPN2/PWP1/RACK1/RB1/RHOA/RTRAF/SNX6/STRAP/TAF7/TARDBP/TERF2IP/TFAP4/THY1/TRIM27/TSG101/YWHAG/ZGPAT	68		GO_REGULATION_OF_WNT_SIGNALING_PATHWAY	56/2039	354/43216	2.13177e-15	2.44457e-14	1.24551e-14	APP/CAV1/CBFB/CCAR2/CDC73/CHD8/CSNK1E/CTNNB1/CTNND1/CUL3/DAPK3/DCDC2/DDX3X/DVL3/EMD/FOXO1/G3BP1/HDAC1/HMGXB4/ILK/JUP/LATS1/MACF1/MBD2/NLE1/PPP1CA/PPP2R1A/PRDM15/PSMA4/PSMA7/PSMB4/PSMC2/PSMC3/PSMC5/PSMD11/PSMD12/PSMD13/PSMD14/PSMD2/PSMD4/PTK7/RBPJ/RUVBL1/RUVBL2/SCYL2/SKI/SMAD3/SMARCA4/SPIN1/TBL1XR1/TLE3/TMEM237/VCP/VPS35/WLS/ZEB2	56
GO_BLOOD_VESSEL_MORPHOGENESIS	68/2414	675/43216	2.25581e-06	1.04977e-05	5.14637e-06	AGO2/ANXA1/ANXA2/ARID2/ATP5F1B/BAX/BRCA1/CAV1/CHD7/COL18A1/COL4A2/CSPG4/CTNNB1/EMC10/ENG/EPHA2/EPHB2/FGF2/FN1/GATA2/GTF2I/HK2/HMGA2/HSPG2/ITGA5/ITGAV/ITGB1/JUN/JUNB/JUP/KRT1/LAMA5/LRP1/MECP2/MED1/MIA3/MTDH/MYH9/MYO1E/NCL/NF1/NR2F2/PARVA/PDCD6/PGK1/PKM/PML/POFUT1/PPIH/RBM15/RBPJ/RHOA/RNH1/RUNX1/SEC24B/SERPINE1/SETD2/SMAD1/SRPK2/STAT1/STAT3/STIM1/TGFBI/THY1/TNFAIP2/UBP1/VEZF1/YAP1	68		GO_REGULATION_OF_PROTEIN_SERINE_THREONINE_KINASE_ACTIVITY	56/2039	508/43216	4.47681e-09	3.07171e-08	1.56504e-08	ACTB/BLM/CAV1/CCNB1/CCNC/CCNT1/CCNT2/CDC37/CDK1/CDK12/CDK5RAP3/CSK/DDX3X/DNAJA1/DVL3/EIF2AK2/ERP29/EZH2/GADD45G/GSTP1/GTPBP4/HACD3/HMGA2/HSPB1/ILK/IPO5/IQGAP1/KIDINS220/LATS1/MADD/MAGED1/MAP2K2/MAP2K7/MAP4K3/MBIP/MEN1/NUP62/PDCD10/PLK1/PPP2R1A/PRKAR1A/PRKAR2A/PTPN1/RPS3/SHC1/SNCA/STK39/SYAP1/TAB2/TFAP4/TGFB1/TSG101/UBA52/UBE2N/YWHAG/ZEB2	56
GO_INORGANIC_ION_TRANSMEMBRANE_TRANSPORT	68/2414	833/43216	0.00123247	0.00370676	0.00181719	ACTN4/AHNAK/ANXA2/ANXA6/ATP13A1/ATP1A1/ATP1B1/ATP1B3/ATP2A2/ATP2B1/ATP2C1/ATP5F1A/ATP5F1B/ATP5MF/ATP5PD/ATP5PO/ATP6AP1/ATP6V0C/ATP6V1A/ATP6V1E1/BAX/BIN1/CAMK2D/CAV1/CHD7/CHERP/CLCC1/CLIC1/COMMD1/CORO1A/COX5A/DDIT3/DNM2/ERO1A/FGF2/FLNA/FMR1/ITGAV/KIF5B/LETM1/MAGT1/MICU2/MMGT1/MT-CO2/MTOR/OPA1/OXSR1/PCYOX1/PHB/PHB2/PICALM/PLCB3/PRKACA/SEC61A1/SLC12A4/SLC12A9/SLC25A3/SLC39A7/SLC3A2/STIM1/STOML2/THY1…	68		GO_SKELETAL_SYSTEM_DEVELOPMENT	56/2039	515/43216	7.28964e-09	4.89725e-08	2.49516e-08	ALPL/ALX4/ANKRD11/ANXA2/ANXA6/BBX/CDH11/CHD7/CTNNB1/DDRGK1/EIF4A3/FLI1/FOXP1/GLG1/GNAS/HMGA2/HOXA10/HOXB7/HOXD13/KIAA1217/LNPK/MBTD1/MED1/MED12/MTHFD1/NAB1/NAB2/NFIB/NIPBL/NLE1/NSD2/PBX1/PHOSPHO1/POR/PPIB/PRDX1/PRKRA/RAI1/RELA/RPL38/RUNX3/SATB2/SERPINH1/SETD2/SGPL1/SKI/SMAD1/SMAD3/SP3/TBX3/TCOF1/TGFB1/TRIP11/WDR48/WDR5/ZMPSTE24	56
GO_CATION_TRANSMEMBRANE_TRANSPORT	68/2414	845/43216	0.00176054	0.00504513	0.00247331	ACTN4/AHNAK/ANXA2/ANXA6/ATP13A1/ATP1A1/ATP1B1/ATP1B3/ATP2A2/ATP2B1/ATP2C1/ATP5F1A/ATP5F1B/ATP5MF/ATP5PD/ATP5PO/ATP6AP1/ATP6V0C/ATP6V1A/ATP6V1E1/BAX/BIN1/CAMK2D/CAV1/CHD7/CHERP/COMMD1/CORO1A/COX5A/DDIT3/DNM2/EPHB2/ERO1A/FGF2/FLNA/FMR1/ITGAV/KIF5B/LETM1/MAGT1/MICU2/MINK1/MMGT1/MT-CO2/OPA1/OXSR1/PHB/PHB2/PICALM/PLCB3/PRKACA/SEC61A1/SLC12A4/SLC12A9/SLC1A5/SLC25A3/SLC39A7/SLC3A2/SLC7A1/STIM1/STOML2/TH…	68		GO_BLOOD_VESSEL_MORPHOGENESIS	56/2039	675/43216	3.6915e-05	0.000153905	7.84151e-05	AGO2/ANXA2/APOD/APOH/ARID2/BAX/CAV1/CHD7/CTNNB1/ENPEP/EPHB4/FN1/FOXC2/FOXJ2/GATA4/GTF2I/HES1/HK2/HMGA2/HMOX1/HSPB1/ID1/ITGA5/ITGB1/ITGB2/JAK1/JUP/KRT1/MECP2/MED1/MIA3/MTDH/MYDGF/MYH9/NCL/PAK4/PAXIP1/PDCD10/PGK1/PKM/PPIH/RBM15/RBPJ/RNH1/SETD2/SGPL1/SHC1/SMAD1/SP1/SRPK2/STARD13/STAT1/STIM1/TGFB1/UBP1/VEZF1	56
GO_REGULATION_OF_MRNA_SPLICING_VIA_SPLICEOSOME	67/2414	101/43216	6.37797e-59	3.54782e-57	1.73928e-57	C9orf78/CELF1/CIRBP/CWC22/DAZAP1/DDX17/DDX5/FMR1/HNRNPA1/HNRNPA2B1/HNRNPK/HNRNPL/HNRNPU/KHDRBS1/MAGOH/MBNL1/NCBP1/NSRP1/NUP98/PRDX6/PRPF19/PTBP1/RBFOX2/RBM10/RBM15/RBM15B/RBM17/RBM19/RBM25/RBM3/RBM4/RBM42/RBM4B/RBM5/RBM7/RBM8A/RBMX/RBMXL1/RNPS1/SAP18/SART3/SF3B4/SFSWAP/SMU1/SNRNP70/SNW1/SON/SREK1/SRPK1/SRPK2/SRSF1/SRSF10/SRSF2/SRSF3/SRSF4/SRSF5/SRSF6/SRSF7/SRSF8/SRSF9/THRAP3/TIA1/TRA2A/TRA2B/U2AF…	67		GO_REGULATION_OF_HISTONE_MODIFICATION	55/2039	137/43216	1.06412e-36	3.33098e-35	1.69714e-35	AKAP8/AKAP8L/ATM/ATRX/BRD4/CCNB1/CDK9/CHEK1/CHTOP/CTBP1/CTNNB1/CTR9/DNMT1/EED/FMR1/IWS1/KAT2A/KDM1A/KDM3A/KDM5A/KMT2A/KMT2B/LMNA/MECP2/MTF2/NELFE/NIPBL/NSD1/NSD3/OGT/OTUB1/PAF1/PAXBP1/PAXIP1/RIF1/RNF20/RNF40/RUVBL2/SART3/SET/SIN3A/SKI/SMARCB1/SNCA/SNW1/SUPT6H/TADA2B/TADA3/TAF7/TGFB1/TRIP12/UBE2N/WDR61/WDR70/ZMPSTE24	55
GO_DNA_TEMPLATED_TRANSCRIPTION_ELONGATION	67/2414	111/43216	7.63566e-55	3.69491e-53	1.81139e-53	ADRM1/AFF4/ALYREF/BRD4/CCAR2/CCNK/CCNT1/CCNT2/CDC73/CDK12/CDK7/CDK9/CTR9/DDX39B/ELL2/ELOA/ELOC/ERCC2/ERCC3/ERCC6/EZH2/GTF2F1/GTF2F2/GTF2H1/GTF2H2/GTF2H3/GTF2H4/GTF2H5/HMGN1/HNRNPU/HTATSF1/IWS1/LEO1/MLLT1/MNAT1/NCBP1/NCBP2/NELFA/NELFB/NELFCD/NELFE/PAF1/PBRM1/POLR1A/POLR1B/POLR1C/POLR1E/POLR2A/POLR2B/POLR2C/POLR2E/POLR2G/POLR2H/POLR2L/RECQL5/SETD2/SSRP1/SUPT16H/SUPT5H/SUPT6H/TAF1C/TCEA1/THOC1/THOC5…	67		GO_MEMBRANE_DOCKING	55/2039	177/43216	5.63329e-30	1.38819e-28	7.07283e-29	ACTR1A/AKAP9/CDK1/CEP131/CHP1/CKAP5/CLASP1/CSNK1E/CTBP2/DCTN1/DCTN2/DYNC1H1/DYNC1I2/DYNLL1/ESYT1/ESYT2/EXOC4/EXOC6B/EZR/HAUS6/HSP90AA1/MAPRE1/MSN/NEDD1/NSF/ODF2/PCM1/PLK1/PPP2R1A/RAB10/RAB3A/RAB3B/RAB3D/RAB7A/RAB8A/RAB8B/SCFD1/SNAP29/STX10/STX5/STX7/STXBP3/SYT1/TUBA1A/TUBA4A/TUBB/TUBB4A/TUBB4B/TUBG1/USO1/VAMP3/VPS11/VPS33B/YWHAE/YWHAG	55
GO_MITOTIC_SISTER_CHROMATID_SEGREGATION	67/2414	149/43216	1.13596e-43	3.86357e-42	1.89407e-42	AKAP8/AKAP8L/ANAPC1/ANAPC5/ATM/ATRX/AURKB/BUB3/CCNB1/CDC20/CDC23/CDC27/CDCA5/CDCA8/CENPE/CENPF/CHAMP1/CUL3/DERPC/DYNC1LI1/HIRA/HNRNPU/IK/INCENP/INO80/KIF14/KIF18A/KIF22/KIF2C/KIF4A/KIFC1/KPNB1/MAD1L1/MAU2/NCAPD2/NCAPD3/NCAPG/NCAPH/NCAPH2/NIPBL/NSMCE2/NUMA1/NUP62/NUSAP1/PDS5A/PDS5B/PLK1/POGZ/PPP2R1A/PRC1/RACGAP1/RAD21/RAN/RB1/RECQL5/SMC1A/SMC2/SMC4/SMC5/SPAG5/TPR/TRIP13/TTK/TUBG1/ZNF207/ZW10/ZWINT	67		GO_REGULATION_OF_INTRACELLULAR_PROTEIN_TRANSPORT	55/2039	235/43216	2.88252e-23	5.24926e-22	2.67451e-22	AKAP8L/APOD/BAG4/BAP1/BCAP31/CDK5/CEP131/CHP1/CSNK2A2/CTDSPL2/DMAP1/ECT2/EMD/FIS1/FLNA/GCC2/GTSE1/HDAC3/ICE1/IPO5/ITGB2/IWS1/JUP/KIF20B/KIF5B/LMAN1/NOLC1/NUCB1/NUP54/NUP62/PCM1/PDCD10/PRNP/PTPN1/RAC2/RAN/RANGAP1/RBM22/SAR1A/SEC16A/SETD2/SH3GLB1/SMAD3/STOM/SUPT6H/TARDBP/TGFB1/TPR/TRIM28/UBE2G2/UBL5/VAMP7/VPS11/XPO1/YWHAE	55
GO_INTRACELLULAR_RECEPTOR_SIGNALING_PATHWAY	67/2414	276/43216	7.11949e-25	1.26117e-23	6.18271e-24	ACTN4/ANKRD17/ARID1A/ARRB2/ASXL2/BRCA1/BRD8/CALR/CBFB/CDK7/CNOT1/CNOT9/CTBP2/CTNNB1/DAXX/DDRGK1/DDX17/DDX5/DDX60/DNAJA1/EP300/EZH2/FHL2/HDAC1/HSPA1A/ITCH/KANK2/KDM3A/KMT2D/LSM14A/MED1/NCOA3/NCOA6/NCOR1/NCOR2/NPLOC4/NR2F2/PARP1/PHB/PHB2/PML/PUM1/PUM2/RAN/RB1/RBFOX2/RBM14/RHOA/RUNX1/SAFB/SAFB2/SKP2/SMARCA4/SNW1/STAT3/STRN3/TAB2/TADA3/TAF7/TRIP4/TSPAN6/UBA52/UBE2N/UFD1/UFL1/YAP1/ZCCHC3	67		GO_INTRINSIC_APOPTOTIC_SIGNALING_PATHWAY	55/2039	284/43216	3.57089e-19	5.26184e-18	2.68092e-18	ARHGEF2/ATAD5/ATM/BAD/BAG6/BAX/BCAP31/BCLAF1/BRCA2/CASP14/CAV1/CCAR2/CEBPB/CUL3/CUL4A/DDX3X/DDX5/DNAJA1/DNAJC10/ENO1/ERO1A/ERP29/FIS1/HDAC1/HMOX1/HNRNPK/HSPA1A/HSPB1/HYOU1/KDM1A/MLH1/MSH2/MSH6/NBN/NONO/P4HB/PARP1/PDCD10/POU4F2/PRKDC/PRKRA/PTPN1/RPL11/RPL26/RPS3/RPS7/SELENOS/SFPQ/SNW1/TAF9/TAF9B/TPT1/UBQLN1/VDAC2/YBX3	55
GO_CELL_JUNCTION_ORGANIZATION	67/2414	288/43216	9.46268e-24	1.5473e-22	7.58547e-23	ACTB/ACTN1/ACTN4/AFDN/ARF6/CAPZA1/CAV1/CBFB/CD151/CDC42/CLASP1/CLASP2/CNTNAP1/CORO1C/CTNNA1/CTNNB1/CTNND1/CTTN/DSG1/DSP/DUSP3/ECT2/EPHA2/F11R/FERMT2/FLNA/FLNC/FN1/ILK/IQGAP1/ITGA5/ITGA6/ITGB4/JUP/KRT14/KRT5/LAMA5/LAMC1/LRP1/MACF1/MAP4K4/MTDH/MYO1C/NF2/PARD3/PDCD6IP/PHLDB2/PKP4/PLEC/PRKACA/RAB13/RAB8B/RAP1B/RCC2/RDX/RHOA/RUNX1/S100A10/SMAD3/STRN/THY1/TJP1/TLN1/TLN2/VASP/VCL/XIRP2	67		GO_CELL_JUNCTION_ORGANIZATION	55/2039	288/43216	6.96221e-19	9.97975e-18	5.0847e-18	ACTB/ACTN4/ADD1/AFDN/APOD/CAPZA1/CAV1/CBFB/CDC42/CDH11/CLASP1/CLASP2/CORO1C/CSK/CTNNA1/CTNNB1/CTNND1/CTTN/DAPK3/DSG1/DSP/ECT2/FLNA/FLOT1/FN1/ILK/IQGAP1/ITGA5/JUP/KRT14/KRT5/LAMC1/LIMS1/MACF1/MAP4K4/MTDH/PDCD6IP/PKN2/PKP1/PKP4/PLEC/RAB13/RAB8B/RAP1B/RCC2/RDX/SH3BP1/SMAD3/STRN/TGFB1/TLN1/TLN2/TNS1/VASP/VCL	55
GO_REGULATION_OF_CELLULAR_COMPONENT_SIZE	67/2414	367/43216	9.34416e-18	1.10569e-16	5.42053e-17	ACTR2/ACTR3/ADNP/ANAPC2/ANXA7/AP2M1/ARF6/ARPC1B/ARPC3/ARPC4/ARPC5L/BAIAP2/BIN1/BRK1/CAPZA1/CAPZB/CDC42EP1/CDC42EP3/CDC42EP4/CDK5/CFL1/CIT/CORO1A/CREB1/CTTN/CYFIP1/DNM2/EPS8/EZR/FN1/GSK3B/HP1BP3/ICAM1/ILK/IQGAP3/KDM1A/LIMA1/LRP1/MACF1/MAP1B/MSN/MTOR/MYO1C/NCKAP1/PFN1/PICALM/PPP1CA/RAB21/RAB3B/RAB5A/RDX/RHOA/RTN4/SLC12A4/SLC12A9/SNX9/SPART/SPTAN1/SPTBN1/SPTBN2/TMOD3/TRIM27/TRIOBP/VASP/WASH3P/WASH6P…	67		GO_CELLULAR_RESPONSE_TO_PEPTIDE	55/2039	376/43216	1.08481e-13	1.11188e-12	5.66506e-13	APP/ARG1/ARHGEF2/ATP6V0D1/ATP6V1A/ATP6V1B2/ATP6V1G1/CAV1/CDC5L/CDK5/CREB1/CSK/CYFIP1/FIS1/FOXC2/FOXO1/GNAI2/GRB2/GSTP1/ID1/IDE/MAX/MEN1/NCOA5/OGT/PARP1/PHIP/PKM/POR/POU4F2/PRKAR1A/PRKAR2A/PRKDC/PRNP/PTPN1/PXN/RAB10/RAB13/RAB8A/RAB8B/RANGAP1/RAP1B/RELA/RPL23/SELENOS/SHC1/SMARCC1/SP1/SRSF5/STAT1/SYAP1/TGFB1/VIM/YWHAG/ZNF106	55
GO_EPIDERMIS_DEVELOPMENT	67/2414	458/43216	6.59207e-13	5.66994e-12	2.77962e-12	ANXA1/ATP2A2/ATP2C1/CAPNS1/CBFB/CDSN/CSTA/CTNNB1/DSG1/DSP/EPHA2/ERCC2/ERCC3/EZH2/FLG2/FLNB/FLOT2/FOSL2/HDAC1/HDAC2/HRNR/JUP/KRT1/KRT10/KRT14/KRT16/KRT17/KRT18/KRT2/KRT5/KRT6A/KRT6B/KRT72/KRT74/KRT77/KRT78/KRT79/KRT8/KRT80/KRT84/KRT86/KRT9/LAMA5/MAFF/MED1/NAB1/NAB2/NCOA3/NF1/NSDHL/NSUN2/NUMA1/PALLD/PKP4/PLOD1/PLOD3/PPHLN1/RBPJ/RUNX1/SCRIB/SEC24B/SLC4A7/SRSF6/TRIOBP/TSG101/YAP1/ZMPSTE24	67		GO_REGULATION_OF_BODY_FLUID_LEVELS	55/2039	484/43216	2.08032e-09	1.46737e-08	7.4763e-09	ACTB/ANXA2/ANXA7/AP3B1/APOH/CAD/CAPZA1/CAPZB/CAV1/CBX5/CDC42/COPA/CREB1/DOCK8/EHD1/FERMT3/FGG/FLG2/FLI1/FLNA/GATA4/GNAI2/GNAS/GNB1/GPAT4/HDAC1/HDAC2/HK2/HMG20B/HRNR/HSPB1/ILK/JMJD1C/KDM1A/KRT1/KRT16/LMAN1/LNPK/MAFK/MED1/MYH9/PABPC4/PHF21A/PLG/PRKAR1A/PRKAR2A/RAB5A/RCOR1/STK39/STXBP3/TLN1/USF2/VAV1/VCL/YWHAZ	55
GO_OSSIFICATION	66/2414	382/43216	2.87947e-16	3.04416e-15	1.49236e-15	ALYREF/ATP5F1B/ATP6AP1/BCAP29/CAT/CBFB/CCDC47/CEBPB/CLIC1/CLTC/COL6A1/CTNNB1/DDX21/DDX5/DHX36/DHX9/DNAJC13/EPHA2/ERCC2/EXT1/FASN/FBL/FHL2/GNAS/GTPBP4/HIRA/HNRNPC/HNRNPU/HSD17B4/IFITM1/ILK/INPPL1/ISG15/JUNB/MAPK1/MEN1/MYBBP1A/NAB1/NAB2/NF1/NIPBL/PDLIM7/PHB/PRKACA/PSMC2/RBMX/RBPJ/RDH14/RHOA/RPL38/RPS15/RRAS2/RRBP1/RSL1D1/SH3PXD2B/SMAD1/SMAD3/SND1/SNRNP200/SORT1/SP3/SYNCRIP/TNC/UFL1/ZBTB40/ZMPSTE24	66		GO_REGULATION_OF_CELL_ACTIVATION	55/2039	606/43216	3.39524e-06	1.67193e-05	8.5185e-06	AP3B1/APP/ARG1/ATAD5/ATM/ATP11C/BAD/BLM/CAV1/CBFB/CD276/CDC42/CEBPB/CLPTM1/CSK/CTNNB1/DOCK8/EFNB1/EXOSC6/FGG/GRB2/HES1/HMOX1/HSPD1/HSPH1/IGHG1/ITGB2/KAT2A/LAMP1/MAD1L1/METTL3/MLH1/MSH2/MSH6/NSD2/PAK2/PAXIP1/PCID2/PRKAR1A/PRNP/RAC2/RIF1/RPS3/RUNX3/SART1/SIRPB1/SNCA/SUPT6H/TFRC/TGFB1/THOC1/TP53BP1/VAMP7/VAV1/YES1	55
GO_RESPONSE_TO_PEPTIDE_HORMONE	66/2414	424/43216	5.17646e-14	4.83678e-13	2.37117e-13	AGTRAP/ANXA1/AP3S1/ARG1/ATP6AP1/ATP6V0C/ATP6V1A/ATP6V1E1/BAIAP2/BRIP1/BSG/C2CD5/CACYBP/CAD/CAT/CAV1/CCNA2/CDC5L/CREB1/CYFIP1/EIF2B3/EIF2B4/EIF6/GNAI2/HADHA/ICAM1/INPPL1/IQGAP1/MAX/MEN1/MTOR/MYO1C/NCOA5/OGT/OPA1/OSBPL8/PARP1/PHIP/PKM/POR/PRKACA/PRKAR1A/PRKAR2A/PRKDC/PTPN1/PTPN2/PXN/RAB10/RAB13/RAB31/RAB8A/RAB8B/RANGAP1/RAP1B/RBBP4/RNF40/SLC2A1/SMARCC1/SORT1/SRSF4/SRSF5/SRSF6/STAT1/STAT3/SYAP1/YWHAG	66		GO_ION_HOMEOSTASIS	55/2039	811/43216	0.00487806	0.0131541	0.00670206	ABL2/ANXA2/ANXA6/ANXA7/APP/ATP1A1/ATP2A2/ATP2B1/ATP2C1/ATP6V0D1/ATP6V1A/ATP6V1B2/ATP6V1G1/B2M/BAX/BCAP31/CALR/CAND1/CAV1/CDK5/CHD7/CHERP/CHP1/CLN6/COMT/ERO1A/FIS1/GNAI2/GNB1/GTF2I/HMOX1/HMOX2/HSP90B1/JPH1/MYC/PARP1/PICALM/POLD1/PRNP/RAB7A/S100A14/SKP1/SLC30A7/SLC4A2/SMAD3/SNAPIN/SNCA/STIM1/STK39/TFRC/TGFB1/TPT1/TRIM24/VAPB/YWHAE	55
GO_REGULATION_OF_BODY_FLUID_LEVELS	66/2414	484/43216	2.35294e-11	1.81173e-10	8.8818e-11	ACTB/ANXA2/ANXA7/AP3B1/ARRB2/CAD/CAPZA1/CAPZB/CAV1/CBX5/CD59/CDC42/CLIC1/COPA/CREB1/CSRP1/EHD1/EHD2/EPHB2/FIBP/FLG2/FLI1/FLNA/GATA2/GBA/GNA11/GNAI2/GNAS/GNB1/HDAC1/HDAC2/HK2/HRNR/ILK/JMJD1C/KDM1A/KRT1/KRT16/LMAN1/LNPK/MAFF/MAPK1/MED1/MERTK/MT-CO2/MYH9/MYL12A/MYL9/OAS2/PABPC4/PLAUR/PRDX2/PRKACA/PRKAR1A/PRKAR2A/RAB5A/RAP2B/RCOR1/SERPINB2/SERPINE1/TLN1/VCL/VPS45/VTN/WFS1/YWHAZ	66		GO_ANTIGEN_PROCESSING_AND_PRESENTATION_OF_PEPTIDE_ANTIGEN	54/2039	186/43216	8.19661e-28	1.82564e-26	9.30166e-27	ACTR1A/AP1B1/AP1S1/AP1S2/AP2A1/AP2A2/AP2B1/AP2M1/B2M/BCAP31/CALR/CANX/CAPZA1/CAPZB/CLTA/CLTC/DCTN1/DCTN2/DNM2/DYNC1H1/DYNC1I2/DYNC1LI1/DYNC1LI2/DYNLL1/DYNLL2/HLA-A/HLA-C/HLA-H/KIF18A/KIF22/KIF2A/KIF2C/KIF4A/KLC2/PDIA3/PSMA4/PSMA7/PSMB4/PSMC2/PSMC3/PSMC5/PSMD11/PSMD12/PSMD13/PSMD14/PSMD2/PSMD4/RAB7A/RACGAP1/SEC22B/SEC23A/SEC24C/SPTBN2/VAMP3	54
GO_REGULATION_OF_PROTEIN_MODIFICATION_BY_SMALL_PROTEIN_CONJUGATION_OR_REMOVAL	65/2414	218/43216	9.9441e-30	2.15226e-28	1.05512e-28	ARRB2/BAG2/BAG5/BRCA1/CAV1/CDC20/CDK5/CDK5RAP3/CDK9/COMMD1/CTNNB1/CTR9/CUL3/DAXX/DERL1/DNAJA1/FANCI/FZR1/GNL3/GNL3L/GOLGA2/GTPBP4/HMG20A/HSP90AA1/HSP90AB1/HSPA1A/HSPA5/ISG15/ITCH/KDM1A/MTA1/MTBP/MTOR/NSMCE3/OGT/OTUD4/PDCD6/PEF1/PIAS4/PIN1/PLAA/PLK1/RAB1A/RNF20/RNF40/RPL11/RPL23/RPL5/RPS2/RPS3/RPS7/SART3/SKP2/TAF1/TRIP12/TSPYL5/U2AF2/UBE2N/UBE2S/UBQLN1/UFL1/VCP/WDR48/WDR70/WFS1	65		GO_REGULATION_OF_MICROTUBULE_BASED_PROCESS	54/2039	211/43216	7.16236e-25	1.40126e-23	7.13944e-24	AKAP9/ARHGEF2/CAMSAP2/CEP131/CEP85/CFAP20/CHEK1/CHMP1A/CHMP2A/CKAP2/CLASP1/CLASP2/CLTC/CTNNB1/DCTN1/DRG1/DYNC1H1/GEN1/HDGFL3/HNRNPU/HSPA1A/HSPA1B/KAT2A/KIF18A/LAMP1/MACF1/MAP1A/MAP1B/MAPRE1/MAPT/MARK2/MECP2/NEFH/NPM1/NSFL1C/NUMA1/NUP62/PDCD6IP/PLK1/RAE1/RBM14/RPS3/SKA3/SLAIN2/SMC1A/SMC3/SNCA/SPAG5/SPAST/STAG2/TPR/TPX2/TUBB4A/XPO1	54
[truncated: 2,387 more rows]

## Sheet: Hallmarks
DDIT3 IP									FLI1 IP
ID	GeneRatio	BgRatio	pvalue	p.adjust	qvalue	geneID	Count		ID	GeneRatio	BgRatio	pvalue	p.adjust	qvalue	geneID	Count
[truncated: 50 more rows]

## Sheet: Reactome
DDIT3 IP									FLI1 IP
ID	GeneRatio	BgRatio	pvalue	p.adjust	qvalue	geneID	Count		ID	GeneRatio	BgRatio	pvalue	p.adjust	qvalue	geneID	Count
[truncated: 799 more rows]
